# Supplementary material for: Causal role of immune cells in hypertension: a bidirectional Mendelian randomization study
Source: Front Cardiovasc Med. 2024 May 27;11:1375704. doi: 10.3389/fcvm.2024.1375704 (PMC11163045; doi:10.3389/fcvm.2024.1375704)
Supplement: Supplementary file 1 [file Table1.xlsx]

## Sheet: table.MRresult
Causal effects of immune cells on HTN
GWAS Catalog Accession Number	id.outcome	outcome	Trait	method	nsnp	b	se	pval	lo_ci	up_ci	or	or_lci95	or_uci95	Trait type	Panel
GCST90001992	finn-b-I9_HYPTENS	Coronary heart disease	CCR2 on CD14+ CD16+ monocyte	Inverse variance weighted (fixed effects)	37	0.00407996	0.00561961	0.467825	-0.00693448	0.0150944	1.00409	0.99309	1.01521	MFI	Monocyte
GCST90001992	finn-b-I9_HYPTENS	Coronary heart disease	CCR2 on CD14+ CD16+ monocyte	Inverse variance weighted (multiplicative random effects)	37	0.00407996	0.00567753	0.472377	-0.00704799	0.0152079	1.00409	0.992977	1.01532	MFI	Monocyte
GCST90001992	finn-b-I9_HYPTENS	Coronary heart disease	CCR2 on CD14+ CD16+ monocyte	MR Egger	37	-0.00265558	0.00678223	0.697765	-0.0159487	0.0106376	0.997348	0.984178	1.01069	MFI	Monocyte
GCST90001992	finn-b-I9_HYPTENS	Coronary heart disease	CCR2 on CD14+ CD16+ monocyte	Simple mode	37	0.0177414	0.0125366	0.165613	-0.0068304	0.0423132	1.0179	0.993193	1.04322	MFI	Monocyte
GCST90001992	finn-b-I9_HYPTENS	Coronary heart disease	CCR2 on CD14+ CD16+ monocyte	Weighted median	37	0.00566327	0.00833337	0.496765	-0.0106701	0.0219967	1.00568	0.989387	1.02224	MFI	Monocyte
GCST90001992	finn-b-I9_HYPTENS	Coronary heart disease	CCR2 on CD14+ CD16+ monocyte	Weighted mode	37	0.00327013	0.0069129	0.639035	-0.0102792	0.0168194	1.00328	0.989773	1.01696	MFI	Monocyte
GCST90001499	finn-b-I9_HYPTENS	Coronary heart disease	Activated & resting Treg % CD4 Treg	Inverse variance weighted (fixed effects)	28	-0.0184277	0.00674043	0.00625883	-0.0316389	-0.00521644	0.981741	0.968856	0.994797	Relative count	Treg
GCST90001499	finn-b-I9_HYPTENS	Coronary heart disease	Activated & resting Treg % CD4 Treg	Inverse variance weighted (multiplicative random effects)	28	-0.0184277	0.00808011	0.0225709	-0.0342647	-0.00259065	0.981741	0.966316	0.997413	Relative count	Treg
GCST90001499	finn-b-I9_HYPTENS	Coronary heart disease	Activated & resting Treg % CD4 Treg	MR Egger	28	-0.0194548	0.0103888	0.0724004	-0.0398168	0.000907222	0.980733	0.960965	1.00091	Relative count	Treg
GCST90001499	finn-b-I9_HYPTENS	Coronary heart disease	Activated & resting Treg % CD4 Treg	Simple mode	28	-0.0142935	0.0186254	0.449491	-0.0507994	0.0222123	0.985808	0.950469	1.02246	Relative count	Treg
GCST90001499	finn-b-I9_HYPTENS	Coronary heart disease	Activated & resting Treg % CD4 Treg	Weighted median	28	-0.0182224	0.00918262	0.0472066	-0.0362203	-0.000224443	0.981943	0.964428	0.999776	Relative count	Treg
GCST90001499	finn-b-I9_HYPTENS	Coronary heart disease	Activated & resting Treg % CD4 Treg	Weighted mode	28	-0.0174637	0.00824873	0.0436049	-0.0336312	-0.00129622	0.982688	0.966928	0.998705	Relative count	Treg
GCST90001500	finn-b-I9_HYPTENS	Coronary heart disease	Activated & resting Treg %CD4+	Inverse variance weighted (fixed effects)	25	0.0155809	0.00976693	0.110652	-0.00356231	0.034724	1.0157	0.996444	1.03533	Relative count	Treg
GCST90001500	finn-b-I9_HYPTENS	Coronary heart disease	Activated & resting Treg %CD4+	Inverse variance weighted (multiplicative random effects)	25	0.0155809	0.0118582	0.188869	-0.0076612	0.0388229	1.0157	0.992368	1.03959	Relative count	Treg
GCST90001500	finn-b-I9_HYPTENS	Coronary heart disease	Activated & resting Treg %CD4+	MR Egger	25	-0.000626097	0.0162349	0.96957	-0.0324465	0.0311943	0.999374	0.968074	1.03169	Relative count	Treg
GCST90001500	finn-b-I9_HYPTENS	Coronary heart disease	Activated & resting Treg %CD4+	Simple mode	25	0.0297012	0.0271024	0.284004	-0.0234195	0.0828218	1.03015	0.976853	1.08635	Relative count	Treg
GCST90001500	finn-b-I9_HYPTENS	Coronary heart disease	Activated & resting Treg %CD4+	Weighted median	25	0.00398476	0.0149893	0.790362	-0.0253943	0.0333638	1.00399	0.974925	1.03393	Relative count	Treg
GCST90001500	finn-b-I9_HYPTENS	Coronary heart disease	Activated & resting Treg %CD4+	Weighted mode	25	0.00537213	0.0165389	0.748133	-0.027044	0.0377883	1.00539	0.973318	1.03851	Relative count	Treg
GCST90001498	finn-b-I9_HYPTENS	Coronary heart disease	Activated & resting Treg AC	Inverse variance weighted (fixed effects)	19	-0.0334943	0.0166927	0.0448013	-0.066212	-0.000776464	0.96706	0.935932	0.999224	Absolute count	Treg
GCST90001498	finn-b-I9_HYPTENS	Coronary heart disease	Activated & resting Treg AC	Inverse variance weighted (multiplicative random effects)	19	-0.0334943	0.0194616	0.0852428	-0.071639	0.00465045	0.96706	0.930867	1.00466	Absolute count	Treg
GCST90001498	finn-b-I9_HYPTENS	Coronary heart disease	Activated & resting Treg AC	MR Egger	19	-0.0616112	0.0425152	0.16549	-0.144941	0.0217186	0.940248	0.865073	1.02196	Absolute count	Treg
GCST90001498	finn-b-I9_HYPTENS	Coronary heart disease	Activated & resting Treg AC	Simple mode	19	-0.0132385	0.0460135	0.776856	-0.103425	0.076948	0.986849	0.901744	1.07999	Absolute count	Treg
GCST90001498	finn-b-I9_HYPTENS	Coronary heart disease	Activated & resting Treg AC	Weighted median	19	-0.0239956	0.0241371	0.320154	-0.0713042	0.023313	0.97629	0.931179	1.02359	Absolute count	Treg
GCST90001498	finn-b-I9_HYPTENS	Coronary heart disease	Activated & resting Treg AC	Weighted mode	19	-0.00596393	0.0311111	0.850125	-0.0669416	0.0550138	0.994054	0.93525	1.05656	Absolute count	Treg
GCST90001502	finn-b-I9_HYPTENS	Coronary heart disease	Activated & secreting Treg %CD4 Treg	Inverse variance weighted (fixed effects)	37	0.00592818	0.00331433	0.0736712	-0.000567911	0.0124243	1.00595	0.999432	1.0125	Relative count	Treg
GCST90001502	finn-b-I9_HYPTENS	Coronary heart disease	Activated & secreting Treg %CD4 Treg	Inverse variance weighted (multiplicative random effects)	37	0.00592818	0.00409365	0.147578	-0.00209537	0.0139517	1.00595	0.997907	1.01405	Relative count	Treg
GCST90001502	finn-b-I9_HYPTENS	Coronary heart disease	Activated & secreting Treg %CD4 Treg	MR Egger	37	0.00584052	0.00494276	0.245319	-0.00384728	0.0155283	1.00586	0.99616	1.01565	Relative count	Treg
GCST90001502	finn-b-I9_HYPTENS	Coronary heart disease	Activated & secreting Treg %CD4 Treg	Simple mode	37	-0.00236253	0.00894633	0.793226	-0.0198973	0.0151723	0.99764	0.980299	1.01529	Relative count	Treg
GCST90001502	finn-b-I9_HYPTENS	Coronary heart disease	Activated & secreting Treg %CD4 Treg	Weighted median	37	0.00220147	0.00509472	0.665662	-0.00778417	0.0121871	1.0022	0.992246	1.01226	Relative count	Treg
GCST90001502	finn-b-I9_HYPTENS	Coronary heart disease	Activated & secreting Treg %CD4 Treg	Weighted mode	37	0.00231498	0.0041422	0.579706	-0.00580373	0.0104337	1.00232	0.994213	1.01049	Relative count	Treg
GCST90001503	finn-b-I9_HYPTENS	Coronary heart disease	Activated & secreting Treg %CD4+	Inverse variance weighted (fixed effects)	31	0.00960392	0.00386303	0.0129148	0.00203238	0.0171755	1.00965	1.00203	1.01732	Relative count	Treg
GCST90001503	finn-b-I9_HYPTENS	Coronary heart disease	Activated & secreting Treg %CD4+	Inverse variance weighted (multiplicative random effects)	31	0.00960392	0.00390644	0.0139526	0.00194729	0.0172606	1.00965	1.00195	1.01741	Relative count	Treg
GCST90001503	finn-b-I9_HYPTENS	Coronary heart disease	Activated & secreting Treg %CD4+	MR Egger	31	0.00687368	0.00450364	0.137781	-0.00195345	0.0157008	1.0069	0.998048	1.01582	Relative count	Treg
GCST90001503	finn-b-I9_HYPTENS	Coronary heart disease	Activated & secreting Treg %CD4+	Simple mode	31	0.0124048	0.0104556	0.244763	-0.00808809	0.0328978	1.01248	0.991945	1.03344	Relative count	Treg
GCST90001503	finn-b-I9_HYPTENS	Coronary heart disease	Activated & secreting Treg %CD4+	Weighted median	31	0.0076065	0.00609843	0.212292	-0.00434642	0.0195594	1.00764	0.995663	1.01975	Relative count	Treg
GCST90001503	finn-b-I9_HYPTENS	Coronary heart disease	Activated & secreting Treg %CD4+	Weighted mode	31	0.00853092	0.00472281	0.0809095	-0.000725778	0.0177876	1.00857	0.999274	1.01795	Relative count	Treg
GCST90001501	finn-b-I9_HYPTENS	Coronary heart disease	Activated & secreting Treg AC	Inverse variance weighted (fixed effects)	21	-0.00377521	0.00407378	0.354077	-0.0117598	0.0042094	0.996232	0.988309	1.00422	Absolute count	Treg
GCST90001501	finn-b-I9_HYPTENS	Coronary heart disease	Activated & secreting Treg AC	Inverse variance weighted (multiplicative random effects)	21	-0.00377521	0.00525319	0.472356	-0.0140715	0.00652104	0.996232	0.986027	1.00654	Absolute count	Treg
GCST90001501	finn-b-I9_HYPTENS	Coronary heart disease	Activated & secreting Treg AC	MR Egger	21	-0.00184132	0.00657588	0.782495	-0.01473	0.0110474	0.99816	0.985378	1.01111	Absolute count	Treg
GCST90001501	finn-b-I9_HYPTENS	Coronary heart disease	Activated & secreting Treg AC	Simple mode	21	-0.016263	0.0126892	0.214631	-0.0411339	0.00860794	0.983869	0.959701	1.00865	Absolute count	Treg
GCST90001501	finn-b-I9_HYPTENS	Coronary heart disease	Activated & secreting Treg AC	Weighted median	21	-0.00484025	0.00584786	0.407843	-0.0163021	0.00662156	0.995171	0.98383	1.00664	Absolute count	Treg
GCST90001501	finn-b-I9_HYPTENS	Coronary heart disease	Activated & secreting Treg AC	Weighted mode	21	-0.00628329	0.00523178	0.243788	-0.0165376	0.003971	0.993736	0.983598	1.00398	Absolute count	Treg
GCST90001488	finn-b-I9_HYPTENS	Coronary heart disease	Activated Treg %CD4	Inverse variance weighted (fixed effects)	19	0.00814646	0.0115278	0.479765	-0.014448	0.0307409	1.00818	0.985656	1.03122	Relative count	Treg
GCST90001488	finn-b-I9_HYPTENS	Coronary heart disease	Activated Treg %CD4	Inverse variance weighted (multiplicative random effects)	19	0.00814646	0.0262259	0.756084	-0.0432563	0.0595492	1.00818	0.957666	1.06136	Relative count	Treg
GCST90001488	finn-b-I9_HYPTENS	Coronary heart disease	Activated Treg %CD4	MR Egger	19	0.0538158	0.0360866	0.154206	-0.0169139	0.124546	1.05529	0.983228	1.13263	Relative count	Treg
GCST90001488	finn-b-I9_HYPTENS	Coronary heart disease	Activated Treg %CD4	Simple mode	19	0.0368211	0.0287962	0.217251	-0.0196195	0.0932617	1.03751	0.980572	1.09775	Relative count	Treg
GCST90001488	finn-b-I9_HYPTENS	Coronary heart disease	Activated Treg %CD4	Weighted median	19	0.0305093	0.0168198	0.0696932	-0.00245738	0.0634761	1.03098	0.997546	1.06553	Relative count	Treg
GCST90001488	finn-b-I9_HYPTENS	Coronary heart disease	Activated Treg %CD4	Weighted mode	19	0.0404649	0.0195696	0.0533477	0.00210857	0.0788213	1.04129	1.00211	1.08201	Relative count	Treg
GCST90001487	finn-b-I9_HYPTENS	Coronary heart disease	Activated Treg %CD4 Treg	Inverse variance weighted (fixed effects)	30	0.00606661	0.00897382	0.499019	-0.0115221	0.0236553	1.00609	0.988544	1.02394	Relative count	Treg
GCST90001487	finn-b-I9_HYPTENS	Coronary heart disease	Activated Treg %CD4 Treg	Inverse variance weighted (multiplicative random effects)	30	0.00606661	0.0164801	0.712786	-0.0262344	0.0383677	1.00609	0.974107	1.03911	Relative count	Treg
GCST90001487	finn-b-I9_HYPTENS	Coronary heart disease	Activated Treg %CD4 Treg	MR Egger	30	0.018104	0.0236975	0.451279	-0.0283431	0.0645512	1.01827	0.972055	1.06668	Relative count	Treg
GCST90001487	finn-b-I9_HYPTENS	Coronary heart disease	Activated Treg %CD4 Treg	Simple mode	30	0.0125238	0.0239786	0.605436	-0.0344743	0.0595218	1.0126	0.966113	1.06133	Relative count	Treg
GCST90001487	finn-b-I9_HYPTENS	Coronary heart disease	Activated Treg %CD4 Treg	Weighted median	30	0.0154133	0.0138968	0.267375	-0.0118244	0.042651	1.01553	0.988245	1.04357	Relative count	Treg
GCST90001487	finn-b-I9_HYPTENS	Coronary heart disease	Activated Treg %CD4 Treg	Weighted mode	30	0.0165114	0.0135266	0.232049	-0.0100008	0.0430236	1.01665	0.990049	1.04396	Relative count	Treg
GCST90001486	finn-b-I9_HYPTENS	Coronary heart disease	Activated Treg AC	Inverse variance weighted (fixed effects)	16	-0.000147211	0.00903904	0.987006	-0.0178637	0.0175693	0.999853	0.982295	1.01772	Absolute count	Treg
GCST90001486	finn-b-I9_HYPTENS	Coronary heart disease	Activated Treg AC	Inverse variance weighted (multiplicative random effects)	16	-0.000147211	0.00803674	0.985386	-0.0158992	0.0156048	0.999853	0.984226	1.01573	Absolute count	Treg
GCST90001486	finn-b-I9_HYPTENS	Coronary heart disease	Activated Treg AC	MR Egger	16	0.00502248	0.0112023	0.660765	-0.016934	0.026979	1.00504	0.983209	1.02735	Absolute count	Treg
GCST90001486	finn-b-I9_HYPTENS	Coronary heart disease	Activated Treg AC	Simple mode	16	-0.00644424	0.019038	0.739683	-0.0437588	0.0308703	0.993576	0.957185	1.03135	Absolute count	Treg
GCST90001486	finn-b-I9_HYPTENS	Coronary heart disease	Activated Treg AC	Weighted median	16	0.000851716	0.012142	0.944077	-0.0229466	0.02465	1.00085	0.977315	1.02496	Absolute count	Treg
GCST90001486	finn-b-I9_HYPTENS	Coronary heart disease	Activated Treg AC	Weighted mode	16	0.00313443	0.0110904	0.781327	-0.0186028	0.0248716	1.00314	0.981569	1.02518	Absolute count	Treg
GCST90001643	finn-b-I9_HYPTENS	Coronary heart disease	B cell % CD3- lymphocyte	Inverse variance weighted (fixed effects)	28	-0.00991691	0.00658945	0.132333	-0.0228322	0.00299842	0.990132	0.977426	1.003	Relative count	TBNK
GCST90001643	finn-b-I9_HYPTENS	Coronary heart disease	B cell % CD3- lymphocyte	Inverse variance weighted (multiplicative random effects)	28	-0.00991691	0.00733547	0.176404	-0.0242944	0.00446062	0.990132	0.975998	1.00447	Relative count	TBNK
GCST90001643	finn-b-I9_HYPTENS	Coronary heart disease	B cell % CD3- lymphocyte	MR Egger	28	-0.0183016	0.00910293	0.054855	-0.0361434	-0.000459891	0.981865	0.964502	0.99954	Relative count	TBNK
GCST90001643	finn-b-I9_HYPTENS	Coronary heart disease	B cell % CD3- lymphocyte	Simple mode	28	0.00566452	0.0180239	0.755726	-0.0296624	0.0409914	1.00568	0.970773	1.04184	Relative count	TBNK
GCST90001643	finn-b-I9_HYPTENS	Coronary heart disease	B cell % CD3- lymphocyte	Weighted median	28	-0.010255	0.00956765	0.283793	-0.0290076	0.00849763	0.989797	0.971409	1.00853	Relative count	TBNK
GCST90001643	finn-b-I9_HYPTENS	Coronary heart disease	B cell % CD3- lymphocyte	Weighted mode	28	-0.0131575	0.00879139	0.146088	-0.0303886	0.00407365	0.986929	0.970068	1.00408	Relative count	TBNK
GCST90001644	finn-b-I9_HYPTENS	Coronary heart disease	B cell %lymphocyte	Inverse variance weighted (fixed effects)	32	0.00744079	0.0106622	0.485262	-0.0134572	0.0283388	1.00747	0.986633	1.02874	Relative count	TBNK
GCST90001644	finn-b-I9_HYPTENS	Coronary heart disease	B cell %lymphocyte	Inverse variance weighted (multiplicative random effects)	32	0.00744079	0.00949415	0.433202	-0.0111677	0.0260493	1.00747	0.988894	1.02639	Relative count	TBNK
GCST90001644	finn-b-I9_HYPTENS	Coronary heart disease	B cell %lymphocyte	MR Egger	32	0.000408282	0.0184489	0.98249	-0.0357515	0.0365681	1.00041	0.96488	1.03724	Relative count	TBNK
GCST90001644	finn-b-I9_HYPTENS	Coronary heart disease	B cell %lymphocyte	Simple mode	32	0.0124751	0.0248756	0.619564	-0.0362812	0.0612313	1.01255	0.964369	1.06314	Relative count	TBNK
GCST90001644	finn-b-I9_HYPTENS	Coronary heart disease	B cell %lymphocyte	Weighted median	32	0.00613327	0.0151338	0.68528	-0.0235291	0.0357956	1.00615	0.976746	1.03644	Relative count	TBNK
GCST90001644	finn-b-I9_HYPTENS	Coronary heart disease	B cell %lymphocyte	Weighted mode	32	0.00913362	0.018634	0.627472	-0.0273889	0.0456562	1.00918	0.972983	1.04671	Relative count	TBNK
GCST90001642	finn-b-I9_HYPTENS	Coronary heart disease	B cell AC	Inverse variance weighted (fixed effects)	30	0.0180019	0.0126721	0.155434	-0.00683538	0.0428392	1.01816	0.993188	1.04377	Absolute count	TBNK
GCST90001642	finn-b-I9_HYPTENS	Coronary heart disease	B cell AC	Inverse variance weighted (multiplicative random effects)	30	0.0180019	0.0136511	0.187264	-0.00875425	0.0447581	1.01816	0.991284	1.04577	Absolute count	TBNK
GCST90001642	finn-b-I9_HYPTENS	Coronary heart disease	B cell AC	MR Egger	30	0.0179689	0.0254124	0.485353	-0.0318394	0.0677772	1.01813	0.968662	1.07013	Absolute count	TBNK
GCST90001642	finn-b-I9_HYPTENS	Coronary heart disease	B cell AC	Simple mode	30	0.0230854	0.0358953	0.525192	-0.0472694	0.0934401	1.02335	0.95383	1.09794	Absolute count	TBNK
GCST90001642	finn-b-I9_HYPTENS	Coronary heart disease	B cell AC	Weighted median	30	0.00622436	0.0190505	0.743873	-0.0311147	0.0435634	1.00624	0.969364	1.04453	Absolute count	TBNK
GCST90001642	finn-b-I9_HYPTENS	Coronary heart disease	B cell AC	Weighted mode	30	0.00996879	0.0213872	0.644619	-0.0319501	0.0518877	1.01002	0.968555	1.05326	Absolute count	TBNK
GCST90001829	finn-b-I9_HYPTENS	Coronary heart disease	BAFF-R on B cell	Inverse variance weighted (fixed effects)	21	-0.00680612	0.00766883	0.374808	-0.021837	0.0082248	0.993217	0.9784	1.00826	MFI	B cell
GCST90001829	finn-b-I9_HYPTENS	Coronary heart disease	BAFF-R on B cell	Inverse variance weighted (multiplicative random effects)	21	-0.00680612	0.00756607	0.368355	-0.0216356	0.00802337	0.993217	0.978597	1.00806	MFI	B cell
GCST90001829	finn-b-I9_HYPTENS	Coronary heart disease	BAFF-R on B cell	MR Egger	21	-0.000762762	0.0103407	0.94197	-0.0210305	0.019505	0.999238	0.979189	1.0197	MFI	B cell
GCST90001829	finn-b-I9_HYPTENS	Coronary heart disease	BAFF-R on B cell	Simple mode	21	0.006633	0.0208948	0.754195	-0.0343208	0.0475868	1.00666	0.966261	1.04874	MFI	B cell
GCST90001829	finn-b-I9_HYPTENS	Coronary heart disease	BAFF-R on B cell	Weighted median	21	-0.00476982	0.0101568	0.638629	-0.0246772	0.0151376	0.995242	0.975625	1.01525	MFI	B cell
GCST90001829	finn-b-I9_HYPTENS	Coronary heart disease	BAFF-R on B cell	Weighted mode	21	-0.00327596	0.0111055	0.771045	-0.0250427	0.0184908	0.996729	0.975268	1.01866	MFI	B cell
GCST90001830	finn-b-I9_HYPTENS	Coronary heart disease	BAFF-R on CD20-	Inverse variance weighted (fixed effects)	14	0.000749582	0.0138665	0.95689	-0.0264287	0.0279279	1.00075	0.973917	1.02832	MFI	B cell
GCST90001830	finn-b-I9_HYPTENS	Coronary heart disease	BAFF-R on CD20-	Inverse variance weighted (multiplicative random effects)	14	0.000749582	0.0173886	0.965616	-0.0333321	0.0348313	1.00075	0.967217	1.03544	MFI	B cell
GCST90001830	finn-b-I9_HYPTENS	Coronary heart disease	BAFF-R on CD20-	MR Egger	14	0.0393285	0.0222046	0.101902	-0.00419261	0.0828496	1.04011	0.995816	1.08638	MFI	B cell
GCST90001830	finn-b-I9_HYPTENS	Coronary heart disease	BAFF-R on CD20-	Simple mode	14	0.0195593	0.0439775	0.66381	-0.0666365	0.105755	1.01975	0.935535	1.11155	MFI	B cell
GCST90001830	finn-b-I9_HYPTENS	Coronary heart disease	BAFF-R on CD20-	Weighted median	14	0.0208352	0.0192244	0.278459	-0.0168447	0.0585151	1.02105	0.983296	1.06026	MFI	B cell
GCST90001830	finn-b-I9_HYPTENS	Coronary heart disease	BAFF-R on CD20-	Weighted mode	14	0.0213922	0.0161702	0.208654	-0.0103013	0.0530857	1.02162	0.989752	1.05452	MFI	B cell
GCST90001701	finn-b-I9_HYPTENS	Coronary heart disease	BAFF-R on CD20- CD38-	Inverse variance weighted (fixed effects)	16	-0.0151571	0.00970022	0.118157	-0.0341696	0.00385531	0.984957	0.966408	1.00386	MFI	B cell
GCST90001701	finn-b-I9_HYPTENS	Coronary heart disease	BAFF-R on CD20- CD38-	Inverse variance weighted (multiplicative random effects)	16	-0.0151571	0.0124548	0.223614	-0.0395685	0.0092542	0.984957	0.961204	1.0093	MFI	B cell
GCST90001701	finn-b-I9_HYPTENS	Coronary heart disease	BAFF-R on CD20- CD38-	MR Egger	16	-0.0274451	0.0172382	0.133681	-0.061232	0.00634181	0.972928	0.940605	1.00636	MFI	B cell
GCST90001701	finn-b-I9_HYPTENS	Coronary heart disease	BAFF-R on CD20- CD38-	Simple mode	16	-0.028627	0.0214192	0.201303	-0.0706087	0.0133547	0.971779	0.931826	1.01344	MFI	B cell
GCST90001701	finn-b-I9_HYPTENS	Coronary heart disease	BAFF-R on CD20- CD38-	Weighted median	16	-0.0211489	0.0135647	0.118971	-0.0477358	0.005438	0.979073	0.953386	1.00545	MFI	B cell
GCST90001701	finn-b-I9_HYPTENS	Coronary heart disease	BAFF-R on CD20- CD38-	Weighted mode	16	-0.0218085	0.0121865	0.0937301	-0.0456941	0.00207708	0.978428	0.955334	1.00208	MFI	B cell
GCST90001702	finn-b-I9_HYPTENS	Coronary heart disease	BAFF-R on CD24+ CD27+	Inverse variance weighted (fixed effects)	18	-0.000783554	0.00762777	0.918182	-0.015734	0.0141669	0.999217	0.984389	1.01427	MFI	B cell
GCST90001702	finn-b-I9_HYPTENS	Coronary heart disease	BAFF-R on CD24+ CD27+	Inverse variance weighted (multiplicative random effects)	18	-0.000783554	0.00703258	0.911285	-0.0145674	0.0130003	0.999217	0.985538	1.01309	MFI	B cell
GCST90001702	finn-b-I9_HYPTENS	Coronary heart disease	BAFF-R on CD24+ CD27+	MR Egger	18	0.00298753	0.0102164	0.773721	-0.0170367	0.0230117	1.00299	0.983108	1.02328	MFI	B cell
GCST90001702	finn-b-I9_HYPTENS	Coronary heart disease	BAFF-R on CD24+ CD27+	Simple mode	18	0.000339305	0.0156419	0.982946	-0.0303189	0.0309975	1.00034	0.970136	1.03148	MFI	B cell
GCST90001702	finn-b-I9_HYPTENS	Coronary heart disease	BAFF-R on CD24+ CD27+	Weighted median	18	-0.00393802	0.00969438	0.684583	-0.022939	0.015063	0.99607	0.977322	1.01518	MFI	B cell
GCST90001702	finn-b-I9_HYPTENS	Coronary heart disease	BAFF-R on CD24+ CD27+	Weighted mode	18	0.000339305	0.00995842	0.973216	-0.0191792	0.0198578	1.00034	0.981004	1.02006	MFI	B cell
GCST90001710	finn-b-I9_HYPTENS	Coronary heart disease	BAFF-R on IgD- CD24-	Inverse variance weighted (fixed effects)	22	-0.0131818	0.00869149	0.129359	-0.0302171	0.0038535	0.986905	0.970235	1.00386	MFI	B cell
GCST90001710	finn-b-I9_HYPTENS	Coronary heart disease	BAFF-R on IgD- CD24-	Inverse variance weighted (multiplicative random effects)	22	-0.0131818	0.00773221	0.0882332	-0.0283369	0.00197332	0.986905	0.972061	1.00198	MFI	B cell
GCST90001710	finn-b-I9_HYPTENS	Coronary heart disease	BAFF-R on IgD- CD24-	MR Egger	22	0.0031432	0.0114893	0.787216	-0.0193758	0.0256622	1.00315	0.980811	1.02599	MFI	B cell
GCST90001710	finn-b-I9_HYPTENS	Coronary heart disease	BAFF-R on IgD- CD24-	Simple mode	22	-0.00641531	0.0238202	0.79031	-0.0531028	0.0402722	0.993605	0.948283	1.04109	MFI	B cell
GCST90001710	finn-b-I9_HYPTENS	Coronary heart disease	BAFF-R on IgD- CD24-	Weighted median	22	-0.00573561	0.0105171	0.585507	-0.0263492	0.014878	0.994281	0.973995	1.01499	MFI	B cell
GCST90001710	finn-b-I9_HYPTENS	Coronary heart disease	BAFF-R on IgD- CD24-	Weighted mode	22	-0.00550739	0.0108564	0.617233	-0.0267858	0.0157711	0.994508	0.97357	1.0159	MFI	B cell
GCST90001711	finn-b-I9_HYPTENS	Coronary heart disease	BAFF-R on IgD- CD27-	Inverse variance weighted (fixed effects)	18	-0.00971862	0.00818932	0.235329	-0.0257697	0.00633245	0.990328	0.97456	1.00635	MFI	B cell
GCST90001711	finn-b-I9_HYPTENS	Coronary heart disease	BAFF-R on IgD- CD27-	Inverse variance weighted (multiplicative random effects)	18	-0.00971862	0.00517851	0.0605562	-0.0198685	0.000431254	0.990328	0.980328	1.00043	MFI	B cell
GCST90001711	finn-b-I9_HYPTENS	Coronary heart disease	BAFF-R on IgD- CD27-	MR Egger	18	-0.00257539	0.010857	0.815504	-0.0238551	0.0187043	0.997428	0.976427	1.01888	MFI	B cell
GCST90001711	finn-b-I9_HYPTENS	Coronary heart disease	BAFF-R on IgD- CD27-	Simple mode	18	0.00210238	0.0187965	0.912253	-0.0347388	0.0389436	1.0021	0.965858	1.03971	MFI	B cell
GCST90001711	finn-b-I9_HYPTENS	Coronary heart disease	BAFF-R on IgD- CD27-	Weighted median	18	-0.0043764	0.010146	0.66622	-0.0242626	0.0155098	0.995633	0.976029	1.01563	MFI	B cell
GCST90001711	finn-b-I9_HYPTENS	Coronary heart disease	BAFF-R on IgD- CD27-	Weighted mode	18	-0.00280292	0.0102171	0.787131	-0.0228284	0.0172225	0.997201	0.97743	1.01737	MFI	B cell
GCST90001712	finn-b-I9_HYPTENS	Coronary heart disease	BAFF-R on IgD- CD38-	Inverse variance weighted (fixed effects)	17	0.00111629	0.00766832	0.88426	-0.0139136	0.0161462	1.00112	0.986183	1.01628	MFI	B cell
GCST90001712	finn-b-I9_HYPTENS	Coronary heart disease	BAFF-R on IgD- CD38-	Inverse variance weighted (multiplicative random effects)	17	0.00111629	0.00811872	0.890639	-0.0147964	0.017029	1.00112	0.985313	1.01717	MFI	B cell
GCST90001712	finn-b-I9_HYPTENS	Coronary heart disease	BAFF-R on IgD- CD38-	MR Egger	17	0.00860751	0.0111718	0.452987	-0.0132892	0.0305042	1.00864	0.986799	1.03097	MFI	B cell
GCST90001712	finn-b-I9_HYPTENS	Coronary heart disease	BAFF-R on IgD- CD38-	Simple mode	17	0.00390839	0.0170046	0.821126	-0.0294206	0.0372374	1.00392	0.971008	1.03794	MFI	B cell
GCST90001712	finn-b-I9_HYPTENS	Coronary heart disease	BAFF-R on IgD- CD38-	Weighted median	17	-0.00378885	0.0101641	0.709321	-0.0237105	0.0161328	0.996218	0.976568	1.01626	MFI	B cell
GCST90001712	finn-b-I9_HYPTENS	Coronary heart disease	BAFF-R on IgD- CD38-	Weighted mode	17	0.00146192	0.00923476	0.876196	-0.0166382	0.0195621	1.00146	0.983499	1.01975	MFI	B cell
GCST90001713	finn-b-I9_HYPTENS	Coronary heart disease	BAFF-R on IgD- CD38br	Inverse variance weighted (fixed effects)	15	-0.00122802	0.0158327	0.938176	-0.0322601	0.0298041	0.998773	0.968255	1.03025	MFI	B cell
GCST90001713	finn-b-I9_HYPTENS	Coronary heart disease	BAFF-R on IgD- CD38br	Inverse variance weighted (multiplicative random effects)	15	-0.00122802	0.0152952	0.936008	-0.0312066	0.0287506	0.998773	0.969275	1.02917	MFI	B cell
GCST90001713	finn-b-I9_HYPTENS	Coronary heart disease	BAFF-R on IgD- CD38br	MR Egger	15	-0.0298387	0.029303	0.327121	-0.0872726	0.0275951	0.970602	0.916427	1.02798	MFI	B cell
GCST90001713	finn-b-I9_HYPTENS	Coronary heart disease	BAFF-R on IgD- CD38br	Simple mode	15	0.0229204	0.0317007	0.48157	-0.0392129	0.0850537	1.02319	0.961546	1.08878	MFI	B cell
GCST90001713	finn-b-I9_HYPTENS	Coronary heart disease	BAFF-R on IgD- CD38br	Weighted median	15	-0.00541681	0.0210205	0.796645	-0.046617	0.0357833	0.994598	0.954453	1.03643	MFI	B cell
GCST90001713	finn-b-I9_HYPTENS	Coronary heart disease	BAFF-R on IgD- CD38br	Weighted mode	15	-0.00734928	0.0216659	0.739486	-0.0498144	0.0351159	0.992678	0.951406	1.03574	MFI	B cell
GCST90001714	finn-b-I9_HYPTENS	Coronary heart disease	BAFF-R on IgD- CD38dim	Inverse variance weighted (fixed effects)	4	0.0137238	0.0190567	0.471428	-0.0236273	0.051075	1.01382	0.97665	1.0524	MFI	B cell
GCST90001714	finn-b-I9_HYPTENS	Coronary heart disease	BAFF-R on IgD- CD38dim	Inverse variance weighted (multiplicative random effects)	4	0.0137238	0.0140405	0.328348	-0.0137955	0.0412431	1.01382	0.986299	1.04211	MFI	B cell
GCST90001714	finn-b-I9_HYPTENS	Coronary heart disease	BAFF-R on IgD- CD38dim	MR Egger	4	0.0305191	0.024495	0.338947	-0.0174912	0.0785293	1.03099	0.982661	1.0817	MFI	B cell
GCST90001714	finn-b-I9_HYPTENS	Coronary heart disease	BAFF-R on IgD- CD38dim	Simple mode	4	0.00412574	0.039661	0.923714	-0.0736098	0.0818613	1.00413	0.929034	1.08531	MFI	B cell
GCST90001714	finn-b-I9_HYPTENS	Coronary heart disease	BAFF-R on IgD- CD38dim	Weighted median	4	0.0185224	0.0221479	0.402983	-0.0248875	0.0619323	1.0187	0.97542	1.06389	MFI	B cell
GCST90001714	finn-b-I9_HYPTENS	Coronary heart disease	BAFF-R on IgD- CD38dim	Weighted mode	4	0.0214889	0.0207844	0.377223	-0.0192486	0.0622263	1.02172	0.980936	1.0642	MFI	B cell
GCST90001719	finn-b-I9_HYPTENS	Coronary heart disease	BAFF-R on IgD+	Inverse variance weighted (fixed effects)	24	-0.00526163	0.0075107	0.483583	-0.0199826	0.00945935	0.994752	0.980216	1.0095	MFI	B cell
GCST90001719	finn-b-I9_HYPTENS	Coronary heart disease	BAFF-R on IgD+	Inverse variance weighted (multiplicative random effects)	24	-0.00526163	0.00807561	0.514694	-0.0210898	0.0105666	0.994752	0.979131	1.01062	MFI	B cell
GCST90001719	finn-b-I9_HYPTENS	Coronary heart disease	BAFF-R on IgD+	MR Egger	24	0.00201734	0.0106837	0.851962	-0.0189227	0.0229574	1.00202	0.981255	1.02322	MFI	B cell
GCST90001719	finn-b-I9_HYPTENS	Coronary heart disease	BAFF-R on IgD+	Simple mode	24	0.00956735	0.0204207	0.643828	-0.0304571	0.0495918	1.00961	0.970002	1.05084	MFI	B cell
GCST90001719	finn-b-I9_HYPTENS	Coronary heart disease	BAFF-R on IgD+	Weighted median	24	-0.00441771	0.00975198	0.650544	-0.0235316	0.0146962	0.995592	0.976743	1.0148	MFI	B cell
GCST90001719	finn-b-I9_HYPTENS	Coronary heart disease	BAFF-R on IgD+	Weighted mode	24	-0.00313162	0.00982619	0.752829	-0.022391	0.0161277	0.996873	0.977858	1.01626	MFI	B cell
GCST90001704	finn-b-I9_HYPTENS	Coronary heart disease	BAFF-R on IgD+ CD24-	Inverse variance weighted (fixed effects)	22	-0.0025863	0.00714874	0.717514	-0.0165978	0.0114252	0.997417	0.983539	1.01149	MFI	B cell
GCST90001704	finn-b-I9_HYPTENS	Coronary heart disease	BAFF-R on IgD+ CD24-	Inverse variance weighted (multiplicative random effects)	22	-0.0025863	0.00725979	0.721653	-0.0168155	0.0116429	0.997417	0.983325	1.01171	MFI	B cell
GCST90001704	finn-b-I9_HYPTENS	Coronary heart disease	BAFF-R on IgD+ CD24-	MR Egger	22	0.00536486	0.0092758	0.569469	-0.0128157	0.0235454	1.00538	0.987266	1.02382	MFI	B cell
GCST90001704	finn-b-I9_HYPTENS	Coronary heart disease	BAFF-R on IgD+ CD24-	Simple mode	22	0.00574791	0.0186566	0.761049	-0.0308189	0.0423148	1.00576	0.969651	1.04322	MFI	B cell
GCST90001704	finn-b-I9_HYPTENS	Coronary heart disease	BAFF-R on IgD+ CD24-	Weighted median	22	-0.00334242	0.00998835	0.737903	-0.0229196	0.0162347	0.996663	0.977341	1.01637	MFI	B cell
GCST90001704	finn-b-I9_HYPTENS	Coronary heart disease	BAFF-R on IgD+ CD24-	Weighted mode	22	0.00168365	0.00969554	0.863802	-0.0173196	0.0206869	1.00169	0.98283	1.0209	MFI	B cell
GCST90001703	finn-b-I9_HYPTENS	Coronary heart disease	BAFF-R on IgD+ CD24+	Inverse variance weighted (fixed effects)	18	0.000572103	0.00776761	0.941287	-0.0146524	0.0157966	1.00057	0.985454	1.01592	MFI	B cell
GCST90001703	finn-b-I9_HYPTENS	Coronary heart disease	BAFF-R on IgD+ CD24+	Inverse variance weighted (multiplicative random effects)	18	0.000572103	0.00601061	0.92417	-0.0112087	0.0123529	1.00057	0.988854	1.01243	MFI	B cell
GCST90001703	finn-b-I9_HYPTENS	Coronary heart disease	BAFF-R on IgD+ CD24+	MR Egger	18	-0.00171972	0.0105997	0.873146	-0.0224951	0.0190556	0.998282	0.977756	1.01924	MFI	B cell
GCST90001703	finn-b-I9_HYPTENS	Coronary heart disease	BAFF-R on IgD+ CD24+	Simple mode	18	-0.00169507	0.0208422	0.93613	-0.0425458	0.0391557	0.998306	0.958347	1.03993	MFI	B cell
GCST90001703	finn-b-I9_HYPTENS	Coronary heart disease	BAFF-R on IgD+ CD24+	Weighted median	18	-0.00454079	0.0103358	0.660426	-0.024799	0.0157175	0.99547	0.975506	1.01584	MFI	B cell
GCST90001703	finn-b-I9_HYPTENS	Coronary heart disease	BAFF-R on IgD+ CD24+	Weighted mode	18	-0.00349925	0.0100991	0.733225	-0.0232935	0.016295	0.996507	0.976976	1.01643	MFI	B cell
GCST90001705	finn-b-I9_HYPTENS	Coronary heart disease	BAFF-R on IgD+ CD38-	Inverse variance weighted (fixed effects)	22	-0.00620968	0.00774661	0.422785	-0.021393	0.00897368	0.99381	0.978834	1.00901	MFI	B cell
GCST90001705	finn-b-I9_HYPTENS	Coronary heart disease	BAFF-R on IgD+ CD38-	Inverse variance weighted (multiplicative random effects)	22	-0.00620968	0.00797167	0.435998	-0.0218341	0.00941479	0.99381	0.978402	1.00946	MFI	B cell
GCST90001705	finn-b-I9_HYPTENS	Coronary heart disease	BAFF-R on IgD+ CD38-	MR Egger	22	-0.00284928	0.0105152	0.789193	-0.0234591	0.0177605	0.997155	0.976814	1.01792	MFI	B cell
GCST90001705	finn-b-I9_HYPTENS	Coronary heart disease	BAFF-R on IgD+ CD38-	Simple mode	22	-0.00356095	0.0200368	0.860646	-0.0428331	0.0357112	0.996445	0.958071	1.03636	MFI	B cell
GCST90001705	finn-b-I9_HYPTENS	Coronary heart disease	BAFF-R on IgD+ CD38-	Weighted median	22	-0.00496124	0.00996432	0.618554	-0.0244913	0.0145688	0.995051	0.975806	1.01468	MFI	B cell
GCST90001705	finn-b-I9_HYPTENS	Coronary heart disease	BAFF-R on IgD+ CD38-	Weighted mode	22	-0.00356095	0.00989259	0.722471	-0.0229504	0.0158285	0.996445	0.977311	1.01595	MFI	B cell
GCST90001706	finn-b-I9_HYPTENS	Coronary heart disease	BAFF-R on IgD+ CD38- naive	Inverse variance weighted (fixed effects)	27	-0.00953346	0.00733799	0.193878	-0.0239159	0.00484901	0.990512	0.976368	1.00486	MFI	B cell
GCST90001706	finn-b-I9_HYPTENS	Coronary heart disease	BAFF-R on IgD+ CD38- naive	Inverse variance weighted (multiplicative random effects)	27	-0.00953346	0.00766684	0.213696	-0.0245605	0.00549355	0.990512	0.975739	1.00551	MFI	B cell
GCST90001706	finn-b-I9_HYPTENS	Coronary heart disease	BAFF-R on IgD+ CD38- naive	MR Egger	27	-0.0120684	0.0118871	0.319709	-0.0353672	0.0112303	0.988004	0.965251	1.01129	MFI	B cell
GCST90001706	finn-b-I9_HYPTENS	Coronary heart disease	BAFF-R on IgD+ CD38- naive	Simple mode	27	-0.00419491	0.0210829	0.843833	-0.0455175	0.0371277	0.995814	0.955503	1.03783	MFI	B cell
GCST90001706	finn-b-I9_HYPTENS	Coronary heart disease	BAFF-R on IgD+ CD38- naive	Weighted median	27	-0.00486254	0.00997891	0.626059	-0.0244212	0.0146961	0.995149	0.975875	1.0148	MFI	B cell
GCST90001706	finn-b-I9_HYPTENS	Coronary heart disease	BAFF-R on IgD+ CD38- naive	Weighted mode	27	-0.0050227	0.00848836	0.559151	-0.0216599	0.0116145	0.99499	0.978573	1.01168	MFI	B cell
GCST90001707	finn-b-I9_HYPTENS	Coronary heart disease	BAFF-R on IgD+ CD38- unsw mem	Inverse variance weighted (fixed effects)	17	-0.00283172	0.00847537	0.738296	-0.0194435	0.01378	0.997172	0.980744	1.01388	MFI	B cell
GCST90001707	finn-b-I9_HYPTENS	Coronary heart disease	BAFF-R on IgD+ CD38- unsw mem	Inverse variance weighted (multiplicative random effects)	17	-0.00283172	0.010555	0.788482	-0.0235195	0.0178561	0.997172	0.976755	1.01802	MFI	B cell
GCST90001707	finn-b-I9_HYPTENS	Coronary heart disease	BAFF-R on IgD+ CD38- unsw mem	MR Egger	17	-0.0142036	0.0149885	0.358332	-0.043581	0.0151738	0.985897	0.957355	1.01529	MFI	B cell
GCST90001707	finn-b-I9_HYPTENS	Coronary heart disease	BAFF-R on IgD+ CD38- unsw mem	Simple mode	17	-0.00583611	0.0254123	0.821269	-0.0556442	0.043972	0.994181	0.945876	1.04495	MFI	B cell
GCST90001707	finn-b-I9_HYPTENS	Coronary heart disease	BAFF-R on IgD+ CD38- unsw mem	Weighted median	17	-0.0054366	0.0100486	0.588486	-0.0251318	0.0142586	0.994578	0.975181	1.01436	MFI	B cell
GCST90001707	finn-b-I9_HYPTENS	Coronary heart disease	BAFF-R on IgD+ CD38- unsw mem	Weighted mode	17	-0.00485069	0.00999391	0.633997	-0.0244387	0.0147374	0.995161	0.975857	1.01485	MFI	B cell
GCST90001708	finn-b-I9_HYPTENS	Coronary heart disease	BAFF-R on IgD+ CD38br	Inverse variance weighted (fixed effects)	27	-0.00623288	0.00731956	0.394471	-0.0205792	0.00811346	0.993787	0.979631	1.00815	MFI	B cell
GCST90001708	finn-b-I9_HYPTENS	Coronary heart disease	BAFF-R on IgD+ CD38br	Inverse variance weighted (multiplicative random effects)	27	-0.00623288	0.00863497	0.470406	-0.0231574	0.0106917	0.993787	0.977109	1.01075	MFI	B cell
GCST90001708	finn-b-I9_HYPTENS	Coronary heart disease	BAFF-R on IgD+ CD38br	MR Egger	27	-0.00718747	0.0122827	0.563679	-0.0312616	0.0168867	0.992838	0.969222	1.01703	MFI	B cell
GCST90001708	finn-b-I9_HYPTENS	Coronary heart disease	BAFF-R on IgD+ CD38br	Simple mode	27	0.00131834	0.0172898	0.939804	-0.0325697	0.0352063	1.00132	0.967955	1.03583	MFI	B cell
GCST90001708	finn-b-I9_HYPTENS	Coronary heart disease	BAFF-R on IgD+ CD38br	Weighted median	27	-0.00485276	0.0103845	0.640278	-0.0252063	0.0155008	0.995159	0.975109	1.01562	MFI	B cell
GCST90001708	finn-b-I9_HYPTENS	Coronary heart disease	BAFF-R on IgD+ CD38br	Weighted mode	27	-0.00382943	0.00889895	0.670506	-0.0212714	0.0136125	0.996178	0.978953	1.01371	MFI	B cell
GCST90001709	finn-b-I9_HYPTENS	Coronary heart disease	BAFF-R on IgD+ CD38dim	Inverse variance weighted (fixed effects)	25	0.000873378	0.00624898	0.888847	-0.0113746	0.0131214	1.00087	0.98869	1.01321	MFI	B cell
GCST90001709	finn-b-I9_HYPTENS	Coronary heart disease	BAFF-R on IgD+ CD38dim	Inverse variance weighted (multiplicative random effects)	25	0.000873378	0.00571629	0.878566	-0.0103305	0.0120773	1.00087	0.989723	1.01215	MFI	B cell
GCST90001709	finn-b-I9_HYPTENS	Coronary heart disease	BAFF-R on IgD+ CD38dim	MR Egger	25	0.00639405	0.00807499	0.436549	-0.00943294	0.022221	1.00641	0.990611	1.02247	MFI	B cell
GCST90001709	finn-b-I9_HYPTENS	Coronary heart disease	BAFF-R on IgD+ CD38dim	Simple mode	25	0.00398516	0.0146264	0.787596	-0.0246826	0.0326529	1.00399	0.97562	1.03319	MFI	B cell
GCST90001709	finn-b-I9_HYPTENS	Coronary heart disease	BAFF-R on IgD+ CD38dim	Weighted median	25	0.00126004	0.00855524	0.882909	-0.0155082	0.0180283	1.00126	0.984611	1.01819	MFI	B cell
GCST90001709	finn-b-I9_HYPTENS	Coronary heart disease	BAFF-R on IgD+ CD38dim	Weighted mode	25	0.00305353	0.00831272	0.71659	-0.0132394	0.0193465	1.00306	0.986848	1.01953	MFI	B cell
GCST90001715	finn-b-I9_HYPTENS	Coronary heart disease	BAFF-R on memory B cell	Inverse variance weighted (fixed effects)	16	-0.000936725	0.00802004	0.90702	-0.016656	0.0147825	0.999064	0.983482	1.01489	MFI	B cell
GCST90001715	finn-b-I9_HYPTENS	Coronary heart disease	BAFF-R on memory B cell	Inverse variance weighted (multiplicative random effects)	16	-0.000936725	0.0056089	0.867365	-0.0119302	0.0100567	0.999064	0.988141	1.01011	MFI	B cell
GCST90001715	finn-b-I9_HYPTENS	Coronary heart disease	BAFF-R on memory B cell	MR Egger	16	0.00430736	0.0108957	0.698559	-0.0170482	0.0256629	1.00432	0.983096	1.02599	MFI	B cell
GCST90001715	finn-b-I9_HYPTENS	Coronary heart disease	BAFF-R on memory B cell	Simple mode	16	-0.0047629	0.0203009	0.81768	-0.0445528	0.035027	0.995248	0.956425	1.03565	MFI	B cell
GCST90001715	finn-b-I9_HYPTENS	Coronary heart disease	BAFF-R on memory B cell	Weighted median	16	-0.00446473	0.0101904	0.661292	-0.0244379	0.0155085	0.995545	0.975858	1.01563	MFI	B cell
GCST90001715	finn-b-I9_HYPTENS	Coronary heart disease	BAFF-R on memory B cell	Weighted mode	16	-0.00381306	0.0102062	0.713927	-0.0238172	0.0161911	0.996194	0.976464	1.01632	MFI	B cell
GCST90001716	finn-b-I9_HYPTENS	Coronary heart disease	BAFF-R on naive-mature B cell	Inverse variance weighted (fixed effects)	23	-0.00633722	0.0075083	0.398654	-0.0210535	0.00837906	0.993683	0.979167	1.00841	MFI	B cell
GCST90001716	finn-b-I9_HYPTENS	Coronary heart disease	BAFF-R on naive-mature B cell	Inverse variance weighted (multiplicative random effects)	23	-0.00633722	0.00736263	0.389388	-0.020768	0.00809353	0.993683	0.979446	1.00813	MFI	B cell
GCST90001716	finn-b-I9_HYPTENS	Coronary heart disease	BAFF-R on naive-mature B cell	MR Egger	23	0.000628745	0.010315	0.951972	-0.0195887	0.0208462	1.00063	0.980602	1.02107	MFI	B cell
GCST90001716	finn-b-I9_HYPTENS	Coronary heart disease	BAFF-R on naive-mature B cell	Simple mode	23	0.00659714	0.0212294	0.758912	-0.0350124	0.0482067	1.00662	0.965593	1.04939	MFI	B cell
GCST90001716	finn-b-I9_HYPTENS	Coronary heart disease	BAFF-R on naive-mature B cell	Weighted median	23	-0.0047508	0.0100342	0.635885	-0.0244179	0.0149163	0.99526	0.975878	1.01503	MFI	B cell
GCST90001716	finn-b-I9_HYPTENS	Coronary heart disease	BAFF-R on naive-mature B cell	Weighted mode	23	-0.00323232	0.00924219	0.729863	-0.021347	0.0148824	0.996773	0.978879	1.01499	MFI	B cell
GCST90001718	finn-b-I9_HYPTENS	Coronary heart disease	BAFF-R on sw mem	Inverse variance weighted (fixed effects)	18	0.00148717	0.00766499	0.846159	-0.0135362	0.0165106	1.00149	0.986555	1.01665	MFI	B cell
GCST90001718	finn-b-I9_HYPTENS	Coronary heart disease	BAFF-R on sw mem	Inverse variance weighted (multiplicative random effects)	18	0.00148717	0.00715445	0.835333	-0.0125355	0.0155099	1.00149	0.987543	1.01563	MFI	B cell
GCST90001718	finn-b-I9_HYPTENS	Coronary heart disease	BAFF-R on sw mem	MR Egger	18	0.00439643	0.0106992	0.686588	-0.0165741	0.0253669	1.00441	0.983563	1.02569	MFI	B cell
GCST90001718	finn-b-I9_HYPTENS	Coronary heart disease	BAFF-R on sw mem	Simple mode	18	0.000563264	0.0172429	0.974321	-0.0332328	0.0343593	1.00056	0.967313	1.03496	MFI	B cell
GCST90001718	finn-b-I9_HYPTENS	Coronary heart disease	BAFF-R on sw mem	Weighted median	18	-0.00380079	0.00979695	0.698048	-0.0230028	0.0154012	0.996206	0.97726	1.01552	MFI	B cell
GCST90001718	finn-b-I9_HYPTENS	Coronary heart disease	BAFF-R on sw mem	Weighted mode	18	-0.00029706	0.0101697	0.977037	-0.0202297	0.0196356	0.999703	0.979974	1.01983	MFI	B cell
GCST90001720	finn-b-I9_HYPTENS	Coronary heart disease	BAFF-R on transitional	Inverse variance weighted (fixed effects)	25	-0.00765757	0.00790941	0.332965	-0.02316	0.00784488	0.992372	0.977106	1.00788	MFI	B cell
GCST90001720	finn-b-I9_HYPTENS	Coronary heart disease	BAFF-R on transitional	Inverse variance weighted (multiplicative random effects)	25	-0.00765757	0.00806963	0.342653	-0.023474	0.0081589	0.992372	0.976799	1.00819	MFI	B cell
GCST90001720	finn-b-I9_HYPTENS	Coronary heart disease	BAFF-R on transitional	MR Egger	25	-0.00914738	0.0111943	0.422231	-0.0310883	0.0127935	0.990894	0.96939	1.01288	MFI	B cell
GCST90001720	finn-b-I9_HYPTENS	Coronary heart disease	BAFF-R on transitional	Simple mode	25	-0.00388621	0.0197855	0.845937	-0.0426658	0.0348933	0.996121	0.958232	1.03551	MFI	B cell
GCST90001720	finn-b-I9_HYPTENS	Coronary heart disease	BAFF-R on transitional	Weighted median	25	-0.00566532	0.0104391	0.587335	-0.026126	0.0147953	0.994351	0.974212	1.01491	MFI	B cell
GCST90001720	finn-b-I9_HYPTENS	Coronary heart disease	BAFF-R on transitional	Weighted mode	25	-0.00624667	0.0102247	0.546983	-0.0262871	0.0137937	0.993773	0.974055	1.01389	MFI	B cell
GCST90001717	finn-b-I9_HYPTENS	Coronary heart disease	BAFF-R on unsw mem	Inverse variance weighted (fixed effects)	23	0.00441476	0.00693721	0.524523	-0.00918218	0.0180117	1.00442	0.99086	1.01817	MFI	B cell
GCST90001717	finn-b-I9_HYPTENS	Coronary heart disease	BAFF-R on unsw mem	Inverse variance weighted (multiplicative random effects)	23	0.00441476	0.00715103	0.536997	-0.00960126	0.0184308	1.00442	0.990445	1.0186	MFI	B cell
GCST90001717	finn-b-I9_HYPTENS	Coronary heart disease	BAFF-R on unsw mem	MR Egger	23	0.00930558	0.00939137	0.333032	-0.00910151	0.0277127	1.00935	0.99094	1.0281	MFI	B cell
GCST90001717	finn-b-I9_HYPTENS	Coronary heart disease	BAFF-R on unsw mem	Simple mode	23	0.00386548	0.0168405	0.820574	-0.029142	0.0368729	1.00387	0.971279	1.03756	MFI	B cell
GCST90001717	finn-b-I9_HYPTENS	Coronary heart disease	BAFF-R on unsw mem	Weighted median	23	-0.00299265	0.0096063	0.755398	-0.021821	0.0158357	0.997012	0.978415	1.01596	MFI	B cell
GCST90001717	finn-b-I9_HYPTENS	Coronary heart disease	BAFF-R on unsw mem	Weighted mode	23	0.00514059	0.00846943	0.550092	-0.0114595	0.0217407	1.00515	0.988606	1.02198	MFI	B cell
GCST90001533	finn-b-I9_HYPTENS	Coronary heart disease	Basophil %CD33dim HLA DR- CD66b-	Inverse variance weighted (fixed effects)	20	0.0143582	0.00992523	0.147998	-0.00509522	0.0338117	1.01446	0.994918	1.03439	Relative count	Myeloid cell
GCST90001533	finn-b-I9_HYPTENS	Coronary heart disease	Basophil %CD33dim HLA DR- CD66b-	Inverse variance weighted (multiplicative random effects)	20	0.0143582	0.0111396	0.197421	-0.00747541	0.0361919	1.01446	0.992552	1.03685	Relative count	Myeloid cell
GCST90001533	finn-b-I9_HYPTENS	Coronary heart disease	Basophil %CD33dim HLA DR- CD66b-	MR Egger	20	0.0291258	0.0225734	0.213286	-0.015118	0.0733696	1.02955	0.984996	1.07613	Relative count	Myeloid cell
GCST90001533	finn-b-I9_HYPTENS	Coronary heart disease	Basophil %CD33dim HLA DR- CD66b-	Simple mode	20	0.0118387	0.023912	0.626212	-0.0350289	0.0587062	1.01191	0.965577	1.06046	Relative count	Myeloid cell
GCST90001533	finn-b-I9_HYPTENS	Coronary heart disease	Basophil %CD33dim HLA DR- CD66b-	Weighted median	20	0.00224123	0.0147415	0.879159	-0.026652	0.0311345	1.00224	0.9737	1.03162	Relative count	Myeloid cell
GCST90001533	finn-b-I9_HYPTENS	Coronary heart disease	Basophil %CD33dim HLA DR- CD66b-	Weighted mode	20	0.00647883	0.0158917	0.688061	-0.0246689	0.0376266	1.0065	0.975633	1.03834	Relative count	Myeloid cell
GCST90001532	finn-b-I9_HYPTENS	Coronary heart disease	Basophil AC	Inverse variance weighted (fixed effects)	23	0.00314858	0.00463767	0.497192	-0.00594125	0.0122384	1.00315	0.994076	1.01231	Absolute count	Myeloid cell
GCST90001532	finn-b-I9_HYPTENS	Coronary heart disease	Basophil AC	Inverse variance weighted (multiplicative random effects)	23	0.00314858	0.00381114	0.408718	-0.00432126	0.0106184	1.00315	0.995688	1.01067	Absolute count	Myeloid cell
GCST90001532	finn-b-I9_HYPTENS	Coronary heart disease	Basophil AC	MR Egger	23	0.00112521	0.00560204	0.842743	-0.00985479	0.0121052	1.00113	0.990194	1.01218	Absolute count	Myeloid cell
GCST90001532	finn-b-I9_HYPTENS	Coronary heart disease	Basophil AC	Simple mode	23	1.95333e-05	0.00836949	0.998159	-0.0163847	0.0164237	1.00002	0.983749	1.01656	Absolute count	Myeloid cell
GCST90001532	finn-b-I9_HYPTENS	Coronary heart disease	Basophil AC	Weighted median	23	0.00188584	0.00598091	0.752527	-0.00983674	0.0136084	1.00189	0.990211	1.0137	Absolute count	Myeloid cell
GCST90001532	finn-b-I9_HYPTENS	Coronary heart disease	Basophil AC	Weighted mode	23	0.00304848	0.00524757	0.56719	-0.00723675	0.0133337	1.00305	0.992789	1.01342	Absolute count	Myeloid cell
GCST90002003	finn-b-I9_HYPTENS	Coronary heart disease	CCR2 on CD14- CD16-	Inverse variance weighted (fixed effects)	15	0.0109994	0.0127606	0.388698	-0.0140114	0.0360102	1.01106	0.986086	1.03667	MFI	Monocyte
GCST90002003	finn-b-I9_HYPTENS	Coronary heart disease	CCR2 on CD14- CD16-	Inverse variance weighted (multiplicative random effects)	15	0.0109994	0.0129703	0.396412	-0.0144223	0.0364211	1.01106	0.985681	1.03709	MFI	Monocyte
GCST90002003	finn-b-I9_HYPTENS	Coronary heart disease	CCR2 on CD14- CD16-	MR Egger	15	-0.00402831	0.0178578	0.825038	-0.0390297	0.030973	0.99598	0.961722	1.03146	MFI	Monocyte
GCST90002003	finn-b-I9_HYPTENS	Coronary heart disease	CCR2 on CD14- CD16-	Simple mode	15	0.0118183	0.0260868	0.657464	-0.0393119	0.0629485	1.01189	0.961451	1.06497	MFI	Monocyte
GCST90002003	finn-b-I9_HYPTENS	Coronary heart disease	CCR2 on CD14- CD16-	Weighted median	15	8.90652e-05	0.0172957	0.995891	-0.0338105	0.0339886	1.00009	0.966755	1.03457	MFI	Monocyte
GCST90002003	finn-b-I9_HYPTENS	Coronary heart disease	CCR2 on CD14- CD16-	Weighted mode	15	-0.000927779	0.016861	0.956896	-0.0339753	0.0321197	0.999073	0.966595	1.03264	MFI	Monocyte
GCST90001982	finn-b-I9_HYPTENS	Coronary heart disease	CCR2 on CD14- CD16+ monocyte	Inverse variance weighted (fixed effects)	28	-0.0192946	0.00684036	0.00479188	-0.0327017	-0.00588751	0.98089	0.967827	0.99413	MFI	Monocyte
GCST90001982	finn-b-I9_HYPTENS	Coronary heart disease	CCR2 on CD14- CD16+ monocyte	Inverse variance weighted (multiplicative random effects)	28	-0.0192946	0.00835254	0.0208865	-0.0356656	-0.00292364	0.98089	0.964963	0.997081	MFI	Monocyte
GCST90001982	finn-b-I9_HYPTENS	Coronary heart disease	CCR2 on CD14- CD16+ monocyte	MR Egger	28	-0.0271096	0.0100388	0.0120175	-0.0467857	-0.00743344	0.973255	0.954292	0.992594	MFI	Monocyte
GCST90001982	finn-b-I9_HYPTENS	Coronary heart disease	CCR2 on CD14- CD16+ monocyte	Simple mode	28	-0.0142245	0.0184376	0.447114	-0.0503622	0.0219132	0.985876	0.950885	1.02216	MFI	Monocyte
GCST90001982	finn-b-I9_HYPTENS	Coronary heart disease	CCR2 on CD14- CD16+ monocyte	Weighted median	28	-0.0190979	0.0105391	0.0699719	-0.0397546	0.00155882	0.981083	0.961025	1.00156	MFI	Monocyte
GCST90001982	finn-b-I9_HYPTENS	Coronary heart disease	CCR2 on CD14- CD16+ monocyte	Weighted mode	28	-0.021482	0.00837946	0.0162428	-0.0379057	-0.00505823	0.978747	0.962804	0.994955	MFI	Monocyte
GCST90002004	finn-b-I9_HYPTENS	Coronary heart disease	CCR2 on CD14+ CD16- monocyte	Inverse variance weighted (fixed effects)	26	0.00031155	0.00458789	0.94586	-0.00868071	0.00930381	1.00031	0.991357	1.00935	MFI	Monocyte
GCST90002004	finn-b-I9_HYPTENS	Coronary heart disease	CCR2 on CD14+ CD16- monocyte	Inverse variance weighted (multiplicative random effects)	26	0.00031155	0.00541795	0.954144	-0.0103076	0.0109307	1.00031	0.989745	1.01099	MFI	Monocyte
GCST90002004	finn-b-I9_HYPTENS	Coronary heart disease	CCR2 on CD14+ CD16- monocyte	MR Egger	26	-0.00260959	0.00637279	0.685812	-0.0151003	0.00988108	0.997394	0.985013	1.00993	MFI	Monocyte
GCST90002004	finn-b-I9_HYPTENS	Coronary heart disease	CCR2 on CD14+ CD16- monocyte	Simple mode	26	0.00638126	0.0136603	0.644447	-0.020393	0.0331555	1.0064	0.979814	1.03371	MFI	Monocyte
GCST90002004	finn-b-I9_HYPTENS	Coronary heart disease	CCR2 on CD14+ CD16- monocyte	Weighted median	26	-3.98564e-05	0.00585377	0.994568	-0.0115132	0.0114335	0.99996	0.988553	1.0115	MFI	Monocyte
GCST90002004	finn-b-I9_HYPTENS	Coronary heart disease	CCR2 on CD14+ CD16- monocyte	Weighted mode	26	-0.000551094	0.00492566	0.91181	-0.0102054	0.0091032	0.999449	0.989847	1.00914	MFI	Monocyte
GCST90002014	finn-b-I9_HYPTENS	Coronary heart disease	CCR2 on CD62L+ myeloid DC	Inverse variance weighted (fixed effects)	15	-0.0142784	0.0140678	0.31012	-0.0418514	0.0132945	0.985823	0.959012	1.01338	MFI	cDC
GCST90002014	finn-b-I9_HYPTENS	Coronary heart disease	CCR2 on CD62L+ myeloid DC	Inverse variance weighted (multiplicative random effects)	15	-0.0142784	0.0214119	0.504871	-0.0562459	0.027689	0.985823	0.945307	1.02808	MFI	cDC
GCST90002014	finn-b-I9_HYPTENS	Coronary heart disease	CCR2 on CD62L+ myeloid DC	MR Egger	15	0.0138883	0.047766	0.775825	-0.0797331	0.10751	1.01399	0.923363	1.1135	MFI	cDC
GCST90002014	finn-b-I9_HYPTENS	Coronary heart disease	CCR2 on CD62L+ myeloid DC	Simple mode	15	-0.00756887	0.0297542	0.8029	-0.065887	0.0507493	0.99246	0.936237	1.05206	MFI	cDC
GCST90002014	finn-b-I9_HYPTENS	Coronary heart disease	CCR2 on CD62L+ myeloid DC	Weighted median	15	0.00207329	0.0197933	0.916577	-0.0367215	0.0408681	1.00208	0.963945	1.04171	MFI	cDC
GCST90002014	finn-b-I9_HYPTENS	Coronary heart disease	CCR2 on CD62L+ myeloid DC	Weighted mode	15	0.00325029	0.0189934	0.866572	-0.0339767	0.0404773	1.00326	0.966594	1.04131	MFI	cDC
GCST90002016	finn-b-I9_HYPTENS	Coronary heart disease	CCR2 on CD62L+ plasmacytoid DC	Inverse variance weighted (fixed effects)	19	0.0106333	0.0105649	0.314184	-0.0100738	0.0313405	1.01069	0.989977	1.03184	MFI	cDC
GCST90002016	finn-b-I9_HYPTENS	Coronary heart disease	CCR2 on CD62L+ plasmacytoid DC	Inverse variance weighted (multiplicative random effects)	19	0.0106333	0.0134067	0.427697	-0.0156437	0.0369104	1.01069	0.984478	1.0376	MFI	cDC
GCST90002016	finn-b-I9_HYPTENS	Coronary heart disease	CCR2 on CD62L+ plasmacytoid DC	MR Egger	19	0.0386664	0.0180689	0.0471567	0.00325126	0.0740815	1.03942	1.00326	1.07689	MFI	cDC
GCST90002016	finn-b-I9_HYPTENS	Coronary heart disease	CCR2 on CD62L+ plasmacytoid DC	Simple mode	19	0.0164875	0.0254148	0.5247	-0.0333254	0.0663004	1.01662	0.967224	1.06855	MFI	cDC
GCST90002016	finn-b-I9_HYPTENS	Coronary heart disease	CCR2 on CD62L+ plasmacytoid DC	Weighted median	19	0.0199901	0.0138658	0.149393	-0.00718695	0.0471671	1.02019	0.992839	1.0483	MFI	cDC
GCST90002016	finn-b-I9_HYPTENS	Coronary heart disease	CCR2 on CD62L+ plasmacytoid DC	Weighted mode	19	0.0219159	0.0128368	0.104961	-0.00324416	0.047076	1.02216	0.996761	1.0482	MFI	cDC
GCST90002018	finn-b-I9_HYPTENS	Coronary heart disease	CCR2 on granulocyte	Inverse variance weighted (fixed effects)	17	0.00484187	0.0114631	0.672743	-0.0176259	0.0273096	1.00485	0.982529	1.02769	MFI	cDC
GCST90002018	finn-b-I9_HYPTENS	Coronary heart disease	CCR2 on granulocyte	Inverse variance weighted (multiplicative random effects)	17	0.00484187	0.0172089	0.778435	-0.0288875	0.0385713	1.00485	0.971526	1.03932	MFI	cDC
GCST90002018	finn-b-I9_HYPTENS	Coronary heart disease	CCR2 on granulocyte	MR Egger	17	-0.0136215	0.0229938	0.56241	-0.0586894	0.0314465	0.986471	0.943	1.03195	MFI	cDC
GCST90002018	finn-b-I9_HYPTENS	Coronary heart disease	CCR2 on granulocyte	Simple mode	17	-0.0474069	0.0460762	0.318839	-0.137716	0.0429024	0.953699	0.871346	1.04384	MFI	cDC
GCST90002018	finn-b-I9_HYPTENS	Coronary heart disease	CCR2 on granulocyte	Weighted median	17	0.00403177	0.0162675	0.804257	-0.0278525	0.0359161	1.00404	0.972532	1.03657	MFI	cDC
GCST90002018	finn-b-I9_HYPTENS	Coronary heart disease	CCR2 on granulocyte	Weighted mode	17	-0.000349369	0.016788	0.983654	-0.0332539	0.0325552	0.999651	0.967293	1.03309	MFI	cDC
GCST90002008	finn-b-I9_HYPTENS	Coronary heart disease	CCR2 on monocyte	Inverse variance weighted (fixed effects)	23	0.00168411	0.00628477	0.788724	-0.010634	0.0140023	1.00169	0.989422	1.0141	MFI	Monocyte
GCST90002008	finn-b-I9_HYPTENS	Coronary heart disease	CCR2 on monocyte	Inverse variance weighted (multiplicative random effects)	23	0.00168411	0.00587471	0.774364	-0.00983032	0.0131986	1.00169	0.990218	1.01329	MFI	Monocyte
GCST90002008	finn-b-I9_HYPTENS	Coronary heart disease	CCR2 on monocyte	MR Egger	23	0.00547817	0.00751402	0.474019	-0.00924931	0.0202056	1.00549	0.990793	1.02041	MFI	Monocyte
GCST90002008	finn-b-I9_HYPTENS	Coronary heart disease	CCR2 on monocyte	Simple mode	23	0.000134404	0.0218611	0.99515	-0.0427134	0.0429822	1.00013	0.958186	1.04392	MFI	Monocyte
GCST90002008	finn-b-I9_HYPTENS	Coronary heart disease	CCR2 on monocyte	Weighted median	23	0.00178549	0.00812795	0.826125	-0.0141453	0.0177163	1.00179	0.985954	1.01787	MFI	Monocyte
GCST90002008	finn-b-I9_HYPTENS	Coronary heart disease	CCR2 on monocyte	Weighted mode	23	0.00297468	0.00725725	0.68585	-0.0112495	0.0171989	1.00298	0.988814	1.01735	MFI	Monocyte
GCST90002017	finn-b-I9_HYPTENS	Coronary heart disease	CCR2 on monocyte	Inverse variance weighted (fixed effects)	25	0.02315	0.0112941	0.0403897	0.00101355	0.0452864	1.02342	1.00101	1.04633	MFI	cDC
GCST90002017	finn-b-I9_HYPTENS	Coronary heart disease	CCR2 on monocyte	Inverse variance weighted (multiplicative random effects)	25	0.02315	0.0123965	0.0618375	-0.00114718	0.0474471	1.02342	0.998853	1.04859	MFI	cDC
GCST90002017	finn-b-I9_HYPTENS	Coronary heart disease	CCR2 on monocyte	MR Egger	25	0.0241702	0.0255623	0.35421	-0.0259318	0.0742723	1.02446	0.974402	1.0771	MFI	cDC
GCST90002017	finn-b-I9_HYPTENS	Coronary heart disease	CCR2 on monocyte	Simple mode	25	0.0461165	0.0247535	0.0747422	-0.00240041	0.0946334	1.0472	0.997602	1.09926	MFI	cDC
GCST90002017	finn-b-I9_HYPTENS	Coronary heart disease	CCR2 on monocyte	Weighted median	25	0.021409	0.0163851	0.191343	-0.0107057	0.0535238	1.02164	0.989351	1.05498	MFI	cDC
GCST90002017	finn-b-I9_HYPTENS	Coronary heart disease	CCR2 on monocyte	Weighted mode	25	0.0179374	0.0170049	0.302003	-0.0153922	0.0512669	1.0181	0.984726	1.0526	MFI	cDC
GCST90002013	finn-b-I9_HYPTENS	Coronary heart disease	CCR2 on myeloid DC	Inverse variance weighted (fixed effects)	14	-0.00431364	0.00811979	0.595246	-0.0202284	0.0116012	0.995696	0.979975	1.01167	MFI	cDC
GCST90002013	finn-b-I9_HYPTENS	Coronary heart disease	CCR2 on myeloid DC	Inverse variance weighted (multiplicative random effects)	14	-0.00431364	0.0125762	0.731598	-0.028963	0.0203357	0.995696	0.971452	1.02054	MFI	cDC
GCST90002013	finn-b-I9_HYPTENS	Coronary heart disease	CCR2 on myeloid DC	MR Egger	14	-0.00221508	0.0162334	0.893727	-0.0340326	0.0296024	0.997787	0.96654	1.03004	MFI	cDC
GCST90002013	finn-b-I9_HYPTENS	Coronary heart disease	CCR2 on myeloid DC	Simple mode	14	-0.0165236	0.0237412	0.498691	-0.0630563	0.0300091	0.983612	0.938891	1.03046	MFI	cDC
GCST90002013	finn-b-I9_HYPTENS	Coronary heart disease	CCR2 on myeloid DC	Weighted median	14	-0.00700533	0.0110226	0.525074	-0.0286096	0.0145989	0.993019	0.971796	1.01471	MFI	cDC
GCST90002013	finn-b-I9_HYPTENS	Coronary heart disease	CCR2 on myeloid DC	Weighted mode	14	-0.00517919	0.00965767	0.600823	-0.0241082	0.0137498	0.994834	0.97618	1.01384	MFI	cDC
GCST90002015	finn-b-I9_HYPTENS	Coronary heart disease	CCR2 on plasmacytoid DC	Inverse variance weighted (fixed effects)	19	0.0100415	0.010491	0.33849	-0.0105209	0.0306039	1.01009	0.989534	1.03108	MFI	cDC
GCST90002015	finn-b-I9_HYPTENS	Coronary heart disease	CCR2 on plasmacytoid DC	Inverse variance weighted (multiplicative random effects)	19	0.0100415	0.0130441	0.441413	-0.015525	0.035608	1.01009	0.984595	1.03625	MFI	cDC
GCST90002015	finn-b-I9_HYPTENS	Coronary heart disease	CCR2 on plasmacytoid DC	MR Egger	19	0.0362092	0.0178835	0.0588969	0.00115753	0.0712608	1.03687	1.00116	1.07386	MFI	cDC
GCST90002015	finn-b-I9_HYPTENS	Coronary heart disease	CCR2 on plasmacytoid DC	Simple mode	19	0.0188994	0.0243244	0.447267	-0.0287765	0.0665752	1.01908	0.971634	1.06884	MFI	cDC
GCST90002015	finn-b-I9_HYPTENS	Coronary heart disease	CCR2 on plasmacytoid DC	Weighted median	19	0.0190205	0.0146553	0.194335	-0.0097038	0.0477448	1.0192	0.990343	1.0489	MFI	cDC
GCST90002015	finn-b-I9_HYPTENS	Coronary heart disease	CCR2 on plasmacytoid DC	Weighted mode	19	0.0214766	0.0137145	0.134765	-0.00540386	0.048357	1.02171	0.994611	1.04955	MFI	cDC
GCST90001907	finn-b-I9_HYPTENS	Coronary heart disease	CCR7 on naive CD4+	Inverse variance weighted (fixed effects)	23	-0.0107813	0.00768102	0.160428	-0.0258361	0.00427346	0.989277	0.974495	1.00428	MFI	Maturation stages of T cell
GCST90001907	finn-b-I9_HYPTENS	Coronary heart disease	CCR7 on naive CD4+	Inverse variance weighted (multiplicative random effects)	23	-0.0107813	0.0108624	0.320937	-0.0320717	0.010509	0.989277	0.968437	1.01056	MFI	Maturation stages of T cell
GCST90001907	finn-b-I9_HYPTENS	Coronary heart disease	CCR7 on naive CD4+	MR Egger	23	-0.0010531	0.0139101	0.940369	-0.0283169	0.0262107	0.998947	0.97208	1.02656	MFI	Maturation stages of T cell
GCST90001907	finn-b-I9_HYPTENS	Coronary heart disease	CCR7 on naive CD4+	Simple mode	23	-0.0248368	0.0257595	0.345434	-0.0753254	0.0256517	0.975469	0.927442	1.02598	MFI	Maturation stages of T cell
GCST90001907	finn-b-I9_HYPTENS	Coronary heart disease	CCR7 on naive CD4+	Weighted median	23	-0.00162501	0.0105003	0.877012	-0.0222056	0.0189556	0.998376	0.978039	1.01914	MFI	Maturation stages of T cell
GCST90001907	finn-b-I9_HYPTENS	Coronary heart disease	CCR7 on naive CD4+	Weighted mode	23	-0.00425348	0.00952399	0.659524	-0.0229205	0.0144135	0.995756	0.97734	1.01452	MFI	Maturation stages of T cell
GCST90001908	finn-b-I9_HYPTENS	Coronary heart disease	CCR7 on naive CD8br	Inverse variance weighted (fixed effects)	24	-0.0148823	0.0108897	0.17174	-0.0362262	0.00646161	0.985228	0.964422	1.00648	MFI	Maturation stages of T cell
GCST90001908	finn-b-I9_HYPTENS	Coronary heart disease	CCR7 on naive CD8br	Inverse variance weighted (multiplicative random effects)	24	-0.0148823	0.015629	0.340983	-0.0455151	0.0157505	0.985228	0.955505	1.01588	MFI	Maturation stages of T cell
GCST90001908	finn-b-I9_HYPTENS	Coronary heart disease	CCR7 on naive CD8br	MR Egger	24	-0.0181365	0.0256644	0.487184	-0.0684386	0.0321657	0.982027	0.933851	1.03269	MFI	Maturation stages of T cell
GCST90001908	finn-b-I9_HYPTENS	Coronary heart disease	CCR7 on naive CD8br	Simple mode	24	-0.00247875	0.0242826	0.919578	-0.0500726	0.0451151	0.997524	0.95116	1.04615	MFI	Maturation stages of T cell
GCST90001908	finn-b-I9_HYPTENS	Coronary heart disease	CCR7 on naive CD8br	Weighted median	24	0.0046801	0.017184	0.785351	-0.0290006	0.0383608	1.00469	0.971416	1.03911	MFI	Maturation stages of T cell
GCST90001908	finn-b-I9_HYPTENS	Coronary heart disease	CCR7 on naive CD8br	Weighted mode	24	0.00882004	0.0178308	0.625538	-0.0261283	0.0437684	1.00886	0.97421	1.04474	MFI	Maturation stages of T cell
GCST90002096	finn-b-I9_HYPTENS	Coronary heart disease	CD11b on basophil	Inverse variance weighted (fixed effects)	19	0.0157492	0.0118051	0.18217	-0.00738875	0.0388871	1.01587	0.992638	1.03965	MFI	Myeloid cell
GCST90002096	finn-b-I9_HYPTENS	Coronary heart disease	CD11b on basophil	Inverse variance weighted (multiplicative random effects)	19	0.0157492	0.0118872	0.18521	-0.00754979	0.0390482	1.01587	0.992479	1.03982	MFI	Myeloid cell
GCST90002096	finn-b-I9_HYPTENS	Coronary heart disease	CD11b on basophil	MR Egger	19	0.0705936	0.0287127	0.0249713	0.0143166	0.126871	1.07315	1.01442	1.13527	MFI	Myeloid cell
GCST90002096	finn-b-I9_HYPTENS	Coronary heart disease	CD11b on basophil	Simple mode	19	0.0189714	0.024081	0.441056	-0.0282274	0.0661702	1.01915	0.972167	1.06841	MFI	Myeloid cell
GCST90002096	finn-b-I9_HYPTENS	Coronary heart disease	CD11b on basophil	Weighted median	19	0.0204744	0.0159327	0.198774	-0.0107537	0.0517024	1.02069	0.989304	1.05306	MFI	Myeloid cell
GCST90002096	finn-b-I9_HYPTENS	Coronary heart disease	CD11b on basophil	Weighted mode	19	0.0198142	0.0178934	0.282724	-0.0152569	0.0548852	1.02001	0.984859	1.05642	MFI	Myeloid cell
GCST90002091	finn-b-I9_HYPTENS	Coronary heart disease	CD11b on CD14+ monocyte	Inverse variance weighted (fixed effects)	20	0.00467529	0.00733942	0.524118	-0.00970998	0.0190606	1.00469	0.990337	1.01924	MFI	Myeloid cell
GCST90002091	finn-b-I9_HYPTENS	Coronary heart disease	CD11b on CD14+ monocyte	Inverse variance weighted (multiplicative random effects)	20	0.00467529	0.00700155	0.504293	-0.00904776	0.0183983	1.00469	0.990993	1.01857	MFI	Myeloid cell
GCST90002091	finn-b-I9_HYPTENS	Coronary heart disease	CD11b on CD14+ monocyte	MR Egger	20	0.00366799	0.0112176	0.747451	-0.0183185	0.0256545	1.00367	0.981848	1.02599	MFI	Myeloid cell
GCST90002091	finn-b-I9_HYPTENS	Coronary heart disease	CD11b on CD14+ monocyte	Simple mode	20	0.00209295	0.0165518	0.900705	-0.0303485	0.0345344	1.0021	0.970107	1.03514	MFI	Myeloid cell
GCST90002091	finn-b-I9_HYPTENS	Coronary heart disease	CD11b on CD14+ monocyte	Weighted median	20	0.00357999	0.00995599	0.71916	-0.0159338	0.0230937	1.00359	0.984193	1.02336	MFI	Myeloid cell
GCST90002091	finn-b-I9_HYPTENS	Coronary heart disease	CD11b on CD14+ monocyte	Weighted mode	20	0.00417703	0.0096438	0.669796	-0.0147248	0.0230789	1.00419	0.985383	1.02335	MFI	Myeloid cell
GCST90002097	finn-b-I9_HYPTENS	Coronary heart disease	CD11b on CD33br HLA DR+ CD14dim	Inverse variance weighted (fixed effects)	20	-0.0110067	0.0100116	0.271599	-0.0306295	0.00861615	0.989054	0.969835	1.00865	MFI	Myeloid cell
GCST90002097	finn-b-I9_HYPTENS	Coronary heart disease	CD11b on CD33br HLA DR+ CD14dim	Inverse variance weighted (multiplicative random effects)	20	-0.0110067	0.0111927	0.325422	-0.0329445	0.0109311	0.989054	0.967592	1.01099	MFI	Myeloid cell
GCST90002097	finn-b-I9_HYPTENS	Coronary heart disease	CD11b on CD33br HLA DR+ CD14dim	MR Egger	20	-0.049833	0.0213566	0.0314265	-0.091692	-0.00797402	0.951388	0.912386	0.992058	MFI	Myeloid cell
GCST90002097	finn-b-I9_HYPTENS	Coronary heart disease	CD11b on CD33br HLA DR+ CD14dim	Simple mode	20	-0.0141221	0.0211668	0.512679	-0.055609	0.0273649	0.985977	0.945909	1.02774	MFI	Myeloid cell
GCST90002097	finn-b-I9_HYPTENS	Coronary heart disease	CD11b on CD33br HLA DR+ CD14dim	Weighted median	20	-0.00358394	0.0146546	0.806797	-0.032307	0.0251391	0.996422	0.968209	1.02546	MFI	Myeloid cell
GCST90002097	finn-b-I9_HYPTENS	Coronary heart disease	CD11b on CD33br HLA DR+ CD14dim	Weighted mode	20	-0.00806524	0.0147471	0.590811	-0.0369696	0.0208391	0.991967	0.963705	1.02106	MFI	Myeloid cell
GCST90002095	finn-b-I9_HYPTENS	Coronary heart disease	CD11b on CD33dim HLA DR-	Inverse variance weighted (fixed effects)	22	-0.00846955	0.00952883	0.374092	-0.0271461	0.010207	0.991566	0.973219	1.01026	MFI	Myeloid cell
GCST90002095	finn-b-I9_HYPTENS	Coronary heart disease	CD11b on CD33dim HLA DR-	Inverse variance weighted (multiplicative random effects)	22	-0.00846955	0.0120815	0.483283	-0.0321494	0.0152103	0.991566	0.968362	1.01533	MFI	Myeloid cell
GCST90002095	finn-b-I9_HYPTENS	Coronary heart disease	CD11b on CD33dim HLA DR-	MR Egger	22	-0.000374997	0.0242468	0.987814	-0.0478988	0.0471488	0.999625	0.95323	1.04828	MFI	Myeloid cell
GCST90002095	finn-b-I9_HYPTENS	Coronary heart disease	CD11b on CD33dim HLA DR-	Simple mode	22	0.00596522	0.0223752	0.792378	-0.0378902	0.0498207	1.00598	0.962819	1.05108	MFI	Myeloid cell
GCST90002095	finn-b-I9_HYPTENS	Coronary heart disease	CD11b on CD33dim HLA DR-	Weighted median	22	-0.00129575	0.0142676	0.927637	-0.0292602	0.0266687	0.998705	0.971164	1.02703	MFI	Myeloid cell
GCST90002095	finn-b-I9_HYPTENS	Coronary heart disease	CD11b on CD33dim HLA DR-	Weighted mode	22	0.000831326	0.0163278	0.959875	-0.0311711	0.0328337	1.00083	0.96931	1.03338	MFI	Myeloid cell
GCST90002093	finn-b-I9_HYPTENS	Coronary heart disease	CD11b on CD66b++ myeloid cell	Inverse variance weighted (fixed effects)	18	-0.00148817	0.00978898	0.879168	-0.0206746	0.0176982	0.998513	0.979538	1.01786	MFI	Myeloid cell
GCST90002093	finn-b-I9_HYPTENS	Coronary heart disease	CD11b on CD66b++ myeloid cell	Inverse variance weighted (multiplicative random effects)	18	-0.00148817	0.0104925	0.887213	-0.0220534	0.0190771	0.998513	0.978188	1.01926	MFI	Myeloid cell
GCST90002093	finn-b-I9_HYPTENS	Coronary heart disease	CD11b on CD66b++ myeloid cell	MR Egger	18	0.0145783	0.0179105	0.42762	-0.0205263	0.0496829	1.01469	0.979683	1.05094	MFI	Myeloid cell
GCST90002093	finn-b-I9_HYPTENS	Coronary heart disease	CD11b on CD66b++ myeloid cell	Simple mode	18	-0.00760147	0.0213266	0.725903	-0.0494016	0.0341987	0.992427	0.951799	1.03479	MFI	Myeloid cell
GCST90002093	finn-b-I9_HYPTENS	Coronary heart disease	CD11b on CD66b++ myeloid cell	Weighted median	18	-0.00206895	0.0138303	0.881084	-0.0291764	0.0250385	0.997933	0.971245	1.02535	MFI	Myeloid cell
GCST90002093	finn-b-I9_HYPTENS	Coronary heart disease	CD11b on CD66b++ myeloid cell	Weighted mode	18	0.00748401	0.0148357	0.620415	-0.021594	0.036562	1.00751	0.978637	1.03724	MFI	Myeloid cell
GCST90002092	finn-b-I9_HYPTENS	Coronary heart disease	CD11b on Gr MDSC	Inverse variance weighted (fixed effects)	3	-0.0208092	0.0123279	0.0914152	-0.0449719	0.00335344	0.979406	0.956024	1.00336	MFI	Myeloid cell
GCST90002092	finn-b-I9_HYPTENS	Coronary heart disease	CD11b on Gr MDSC	Inverse variance weighted (multiplicative random effects)	3	-0.0208092	0.0162391	0.200043	-0.0526379	0.0110194	0.979406	0.948724	1.01108	MFI	Myeloid cell
GCST90002092	finn-b-I9_HYPTENS	Coronary heart disease	CD11b on Gr MDSC	MR Egger	3	-0.0649686	0.0634805	0.492625	-0.18939	0.0594533	0.937097	0.827463	1.06126	MFI	Myeloid cell
GCST90002092	finn-b-I9_HYPTENS	Coronary heart disease	CD11b on Gr MDSC	Simple mode	3	0.0027164	0.0247446	0.922608	-0.0457829	0.0512157	1.00272	0.955249	1.05255	MFI	Myeloid cell
GCST90002092	finn-b-I9_HYPTENS	Coronary heart disease	CD11b on Gr MDSC	Weighted median	3	-0.0151061	0.0168633	0.370362	-0.0481582	0.017946	0.985007	0.952983	1.01811	MFI	Myeloid cell
GCST90002092	finn-b-I9_HYPTENS	Coronary heart disease	CD11b on Gr MDSC	Weighted mode	3	0.000847613	0.0215341	0.972178	-0.0413592	0.0430544	1.00085	0.959484	1.04399	MFI	Myeloid cell
GCST90002094	finn-b-I9_HYPTENS	Coronary heart disease	CD11b on Mo MDSC	Inverse variance weighted (fixed effects)	16	-0.000943569	0.00819018	0.908281	-0.0169963	0.0151092	0.999057	0.983147	1.01522	MFI	Myeloid cell
GCST90002094	finn-b-I9_HYPTENS	Coronary heart disease	CD11b on Mo MDSC	Inverse variance weighted (multiplicative random effects)	16	-0.000943569	0.00768116	0.902232	-0.0159986	0.0141115	0.999057	0.984129	1.01421	MFI	Myeloid cell
GCST90002094	finn-b-I9_HYPTENS	Coronary heart disease	CD11b on Mo MDSC	MR Egger	16	-0.00895123	0.0140505	0.534355	-0.0364902	0.0185877	0.991089	0.964168	1.01876	MFI	Myeloid cell
GCST90002094	finn-b-I9_HYPTENS	Coronary heart disease	CD11b on Mo MDSC	Simple mode	16	-0.00574392	0.0170826	0.741345	-0.0392259	0.027738	0.994273	0.961533	1.02813	MFI	Myeloid cell
GCST90002094	finn-b-I9_HYPTENS	Coronary heart disease	CD11b on Mo MDSC	Weighted median	16	-0.000379901	0.0114746	0.973588	-0.0228701	0.0221103	0.99962	0.977389	1.02236	MFI	Myeloid cell
GCST90002094	finn-b-I9_HYPTENS	Coronary heart disease	CD11b on Mo MDSC	Weighted mode	16	-0.00169347	0.0110265	0.879986	-0.0233054	0.0199184	0.998308	0.976964	1.02012	MFI	Myeloid cell
GCST90002088	finn-b-I9_HYPTENS	Coronary heart disease	CD11c on CD62L+ myeloid DC	Inverse variance weighted (fixed effects)	26	-0.00182676	0.00795374	0.818346	-0.0174161	0.0137626	0.998175	0.982735	1.01386	MFI	cDC
GCST90002088	finn-b-I9_HYPTENS	Coronary heart disease	CD11c on CD62L+ myeloid DC	Inverse variance weighted (multiplicative random effects)	26	-0.00182676	0.00674597	0.78655	-0.0150489	0.0113953	0.998175	0.985064	1.01146	MFI	cDC
GCST90002088	finn-b-I9_HYPTENS	Coronary heart disease	CD11c on CD62L+ myeloid DC	MR Egger	26	0.00968452	0.0104052	0.361256	-0.0107096	0.0300786	1.00973	0.989348	1.03054	MFI	cDC
GCST90002088	finn-b-I9_HYPTENS	Coronary heart disease	CD11c on CD62L+ myeloid DC	Simple mode	26	-0.0230003	0.025281	0.371625	-0.0725511	0.0265506	0.977262	0.930018	1.02691	MFI	cDC
GCST90002088	finn-b-I9_HYPTENS	Coronary heart disease	CD11c on CD62L+ myeloid DC	Weighted median	26	-0.00769163	0.0125646	0.540426	-0.0323182	0.0169349	0.992338	0.968198	1.01708	MFI	cDC
GCST90002088	finn-b-I9_HYPTENS	Coronary heart disease	CD11c on CD62L+ myeloid DC	Weighted mode	26	-0.00661714	0.0112758	0.56257	-0.0287176	0.0154833	0.993405	0.971691	1.0156	MFI	cDC
GCST90002090	finn-b-I9_HYPTENS	Coronary heart disease	CD11c on granulocyte	Inverse variance weighted (fixed effects)	22	-0.000119018	0.011873	0.992002	-0.0233902	0.0231521	0.999881	0.976881	1.02342	MFI	cDC
GCST90002090	finn-b-I9_HYPTENS	Coronary heart disease	CD11c on granulocyte	Inverse variance weighted (multiplicative random effects)	22	-0.000119018	0.0135034	0.992968	-0.0265857	0.0263477	0.999881	0.973765	1.0267	MFI	cDC
GCST90002090	finn-b-I9_HYPTENS	Coronary heart disease	CD11c on granulocyte	MR Egger	22	-0.0262396	0.023341	0.274247	-0.071988	0.0195088	0.974102	0.930542	1.0197	MFI	cDC
GCST90002090	finn-b-I9_HYPTENS	Coronary heart disease	CD11c on granulocyte	Simple mode	22	-0.0159332	0.0275872	0.569703	-0.0700042	0.0381377	0.984193	0.93239	1.03887	MFI	cDC
GCST90002090	finn-b-I9_HYPTENS	Coronary heart disease	CD11c on granulocyte	Weighted median	22	-0.013623	0.0171476	0.426931	-0.0472322	0.0199863	0.986469	0.953866	1.02019	MFI	cDC
GCST90002090	finn-b-I9_HYPTENS	Coronary heart disease	CD11c on granulocyte	Weighted mode	22	-0.0184588	0.0179061	0.314331	-0.0535547	0.0166371	0.981711	0.947854	1.01678	MFI	cDC
GCST90002089	finn-b-I9_HYPTENS	Coronary heart disease	CD11c on monocyte	Inverse variance weighted (fixed effects)	19	0.00271973	0.00997004	0.785015	-0.0168216	0.022261	1.00272	0.983319	1.02251	MFI	cDC
GCST90002089	finn-b-I9_HYPTENS	Coronary heart disease	CD11c on monocyte	Inverse variance weighted (multiplicative random effects)	19	0.00271973	0.00946249	0.773789	-0.0158268	0.0212662	1.00272	0.984298	1.02149	MFI	cDC
GCST90002089	finn-b-I9_HYPTENS	Coronary heart disease	CD11c on monocyte	MR Egger	19	0.00950023	0.0153974	0.545409	-0.0206787	0.0396791	1.00955	0.979534	1.04048	MFI	cDC
GCST90002089	finn-b-I9_HYPTENS	Coronary heart disease	CD11c on monocyte	Simple mode	19	-0.0161762	0.0199328	0.427658	-0.0552445	0.0228921	0.983954	0.946254	1.02316	MFI	cDC
GCST90002089	finn-b-I9_HYPTENS	Coronary heart disease	CD11c on monocyte	Weighted median	19	0.00294199	0.0136953	0.82991	-0.0239008	0.0297847	1.00295	0.976383	1.03023	MFI	cDC
GCST90002089	finn-b-I9_HYPTENS	Coronary heart disease	CD11c on monocyte	Weighted mode	19	0.00477351	0.0125555	0.708251	-0.0198353	0.0293823	1.00478	0.98036	1.02982	MFI	cDC
GCST90002087	finn-b-I9_HYPTENS	Coronary heart disease	CD11c on myeloid DC	Inverse variance weighted (fixed effects)	30	-0.000878773	0.00790229	0.911454	-0.0163673	0.0146097	0.999122	0.983766	1.01472	MFI	cDC
GCST90002087	finn-b-I9_HYPTENS	Coronary heart disease	CD11c on myeloid DC	Inverse variance weighted (multiplicative random effects)	30	-0.000878773	0.00709446	0.90142	-0.0147839	0.0130264	0.999122	0.985325	1.01311	MFI	cDC
GCST90002087	finn-b-I9_HYPTENS	Coronary heart disease	CD11c on myeloid DC	MR Egger	30	0.0118872	0.0103783	0.261742	-0.00845423	0.0322287	1.01196	0.991581	1.03275	MFI	cDC
GCST90002087	finn-b-I9_HYPTENS	Coronary heart disease	CD11c on myeloid DC	Simple mode	30	0.00144828	0.0255626	0.955208	-0.0486545	0.0515511	1.00145	0.95251	1.0529	MFI	cDC
GCST90002087	finn-b-I9_HYPTENS	Coronary heart disease	CD11c on myeloid DC	Weighted median	30	-0.00537567	0.0120149	0.654574	-0.0289249	0.0181735	0.994639	0.971489	1.01834	MFI	cDC
GCST90002087	finn-b-I9_HYPTENS	Coronary heart disease	CD11c on myeloid DC	Weighted mode	30	-0.00181081	0.0110359	0.870803	-0.0234411	0.0198195	0.998191	0.976832	1.02002	MFI	cDC
GCST90001453	finn-b-I9_HYPTENS	Coronary heart disease	CD11c+ CD62L- monocyte %monocyte	Inverse variance weighted (fixed effects)	16	0.0101511	0.0166174	0.541283	-0.0224189	0.0427212	1.0102	0.97783	1.04365	Relative count	cDC
GCST90001453	finn-b-I9_HYPTENS	Coronary heart disease	CD11c+ CD62L- monocyte %monocyte	Inverse variance weighted (multiplicative random effects)	16	0.0101511	0.0241583	0.674345	-0.0371991	0.0575013	1.0102	0.963484	1.05919	Relative count	cDC
GCST90001453	finn-b-I9_HYPTENS	Coronary heart disease	CD11c+ CD62L- monocyte %monocyte	MR Egger	16	0.0731	0.0459436	0.133912	-0.0169495	0.163149	1.07584	0.983193	1.17721	Relative count	cDC
GCST90001453	finn-b-I9_HYPTENS	Coronary heart disease	CD11c+ CD62L- monocyte %monocyte	Simple mode	16	0.049146	0.0337025	0.165396	-0.0169109	0.115203	1.05037	0.983231	1.1221	Relative count	cDC
GCST90001453	finn-b-I9_HYPTENS	Coronary heart disease	CD11c+ CD62L- monocyte %monocyte	Weighted median	16	0.0411605	0.0222693	0.0645579	-0.00248732	0.0848084	1.04202	0.997516	1.08851	Relative count	cDC
GCST90001453	finn-b-I9_HYPTENS	Coronary heart disease	CD11c+ CD62L- monocyte %monocyte	Weighted mode	16	0.0423361	0.0271709	0.140045	-0.0109189	0.0955911	1.04325	0.98914	1.10031	Relative count	cDC
GCST90001452	finn-b-I9_HYPTENS	Coronary heart disease	CD11c+ CD62L- monocyte AC	Inverse variance weighted (fixed effects)	23	0.00136324	0.00929458	0.883392	-0.0168541	0.0195806	1.00136	0.983287	1.01977	Absolute count	cDC
GCST90001452	finn-b-I9_HYPTENS	Coronary heart disease	CD11c+ CD62L- monocyte AC	Inverse variance weighted (multiplicative random effects)	23	0.00136324	0.0110276	0.901616	-0.0202509	0.0229774	1.00136	0.979953	1.02324	Absolute count	cDC
GCST90001452	finn-b-I9_HYPTENS	Coronary heart disease	CD11c+ CD62L- monocyte AC	MR Egger	23	-0.00895126	0.0154368	0.568175	-0.0392074	0.0213048	0.991089	0.961551	1.02153	Absolute count	cDC
GCST90001452	finn-b-I9_HYPTENS	Coronary heart disease	CD11c+ CD62L- monocyte AC	Simple mode	23	-0.0056333	0.0251337	0.824722	-0.0548954	0.0436288	0.994383	0.946584	1.04459	Absolute count	cDC
GCST90001452	finn-b-I9_HYPTENS	Coronary heart disease	CD11c+ CD62L- monocyte AC	Weighted median	23	-0.00450549	0.0141859	0.750787	-0.03231	0.023299	0.995505	0.968206	1.02357	Absolute count	cDC
GCST90001452	finn-b-I9_HYPTENS	Coronary heart disease	CD11c+ CD62L- monocyte AC	Weighted mode	23	-0.00825065	0.0137513	0.554644	-0.0352032	0.0187019	0.991783	0.965409	1.01888	Absolute count	cDC
GCST90001457	finn-b-I9_HYPTENS	Coronary heart disease	CD11c+ HLA DR++ monocyte %monocyte	Inverse variance weighted (fixed effects)	15	0.0179219	0.00973393	0.0655957	-0.00115662	0.0370004	1.01808	0.998844	1.03769	Relative count	cDC
GCST90001457	finn-b-I9_HYPTENS	Coronary heart disease	CD11c+ HLA DR++ monocyte %monocyte	Inverse variance weighted (multiplicative random effects)	15	0.0179219	0.0124505	0.150023	-0.0064811	0.0423249	1.01808	0.99354	1.04323	Relative count	cDC
GCST90001457	finn-b-I9_HYPTENS	Coronary heart disease	CD11c+ HLA DR++ monocyte %monocyte	MR Egger	15	0.0184825	0.0152176	0.246142	-0.0113441	0.0483091	1.01865	0.98872	1.04949	Relative count	cDC
GCST90001457	finn-b-I9_HYPTENS	Coronary heart disease	CD11c+ HLA DR++ monocyte %monocyte	Simple mode	15	0.00209611	0.0286666	0.942745	-0.0540903	0.0582826	1.0021	0.947347	1.06001	Relative count	cDC
GCST90001457	finn-b-I9_HYPTENS	Coronary heart disease	CD11c+ HLA DR++ monocyte %monocyte	Weighted median	15	0.0171934	0.0140412	0.220764	-0.0103273	0.0447142	1.01734	0.989726	1.04573	Relative count	cDC
GCST90001457	finn-b-I9_HYPTENS	Coronary heart disease	CD11c+ HLA DR++ monocyte %monocyte	Weighted mode	15	0.0162864	0.0115185	0.179234	-0.00628997	0.0388627	1.01642	0.99373	1.03963	Relative count	cDC
GCST90001456	finn-b-I9_HYPTENS	Coronary heart disease	CD11c+ HLA DR++ monocyte AC	Inverse variance weighted (fixed effects)	18	0.0240066	0.0148793	0.106653	-0.00515683	0.0531701	1.0243	0.994856	1.05461	Absolute count	cDC
GCST90001456	finn-b-I9_HYPTENS	Coronary heart disease	CD11c+ HLA DR++ monocyte AC	Inverse variance weighted (multiplicative random effects)	18	0.0240066	0.0144052	0.0956095	-0.00422762	0.0522408	1.0243	0.995781	1.05363	Absolute count	cDC
GCST90001456	finn-b-I9_HYPTENS	Coronary heart disease	CD11c+ HLA DR++ monocyte AC	MR Egger	18	-0.00488376	0.0233422	0.836914	-0.0506345	0.0408669	0.995128	0.950626	1.04171	Absolute count	cDC
GCST90001456	finn-b-I9_HYPTENS	Coronary heart disease	CD11c+ HLA DR++ monocyte AC	Simple mode	18	-0.0030929	0.030799	0.921184	-0.063459	0.0572732	0.996912	0.938513	1.05895	Absolute count	cDC
GCST90001456	finn-b-I9_HYPTENS	Coronary heart disease	CD11c+ HLA DR++ monocyte AC	Weighted median	18	-0.000811966	0.0211586	0.969388	-0.0422828	0.0406588	0.999188	0.958599	1.0415	Absolute count	cDC
GCST90001456	finn-b-I9_HYPTENS	Coronary heart disease	CD11c+ HLA DR++ monocyte AC	Weighted mode	18	-0.00667124	0.0227674	0.773056	-0.0512954	0.0379529	0.993351	0.949998	1.03868	Absolute count	cDC
GCST90001449	finn-b-I9_HYPTENS	Coronary heart disease	CD11c+ monocyte %monocyte	Inverse variance weighted (fixed effects)	19	0.000971621	0.0128278	0.939623	-0.0241709	0.0261141	1.00097	0.976119	1.02646	Relative count	cDC
GCST90001449	finn-b-I9_HYPTENS	Coronary heart disease	CD11c+ monocyte %monocyte	Inverse variance weighted (multiplicative random effects)	19	0.000971621	0.0172483	0.955078	-0.032835	0.0347783	1.00097	0.967698	1.03539	Relative count	cDC
GCST90001449	finn-b-I9_HYPTENS	Coronary heart disease	CD11c+ monocyte %monocyte	MR Egger	19	0.0319999	0.0301699	0.303683	-0.0271331	0.091133	1.03252	0.973232	1.09541	Relative count	cDC
GCST90001449	finn-b-I9_HYPTENS	Coronary heart disease	CD11c+ monocyte %monocyte	Simple mode	19	0.007887	0.025762	0.763005	-0.0426066	0.0583806	1.00792	0.958288	1.06012	Relative count	cDC
GCST90001449	finn-b-I9_HYPTENS	Coronary heart disease	CD11c+ monocyte %monocyte	Weighted median	19	0.0193988	0.0194528	0.318654	-0.0187286	0.0575263	1.01959	0.981446	1.05921	Relative count	cDC
GCST90001449	finn-b-I9_HYPTENS	Coronary heart disease	CD11c+ monocyte %monocyte	Weighted mode	19	0.0168384	0.0183138	0.370026	-0.0190567	0.0527334	1.01698	0.981124	1.05415	Relative count	cDC
GCST90001448	finn-b-I9_HYPTENS	Coronary heart disease	CD11c+ monocyte AC	Inverse variance weighted (fixed effects)	16	0.00444198	0.0126358	0.725183	-0.0203241	0.0292081	1.00445	0.979881	1.02964	Absolute count	cDC
GCST90001448	finn-b-I9_HYPTENS	Coronary heart disease	CD11c+ monocyte AC	Inverse variance weighted (multiplicative random effects)	16	0.00444198	0.0218523	0.838922	-0.0383885	0.0472725	1.00445	0.962339	1.04841	Absolute count	cDC
GCST90001448	finn-b-I9_HYPTENS	Coronary heart disease	CD11c+ monocyte AC	MR Egger	16	-0.0166762	0.0364322	0.654169	-0.0880834	0.054731	0.983462	0.915685	1.05626	Absolute count	cDC
GCST90001448	finn-b-I9_HYPTENS	Coronary heart disease	CD11c+ monocyte AC	Simple mode	16	-0.00472354	0.0547646	0.932407	-0.112062	0.102615	0.995288	0.893989	1.10806	Absolute count	cDC
GCST90001448	finn-b-I9_HYPTENS	Coronary heart disease	CD11c+ monocyte AC	Weighted median	16	-0.0251695	0.024791	0.309978	-0.0737598	0.0234208	0.975145	0.928895	1.0237	Absolute count	cDC
GCST90001448	finn-b-I9_HYPTENS	Coronary heart disease	CD11c+ monocyte AC	Weighted mode	16	-0.0141684	0.0249052	0.577848	-0.0629826	0.0346458	0.985931	0.93896	1.03525	Absolute count	cDC
GCST90001945	finn-b-I9_HYPTENS	Coronary heart disease	CD123 on CD62L+ plasmacytoid DC	Inverse variance weighted (fixed effects)	18	-0.0142674	0.00532015	0.00732353	-0.0246949	-0.00383989	0.985834	0.975608	0.996167	MFI	cDC
GCST90001945	finn-b-I9_HYPTENS	Coronary heart disease	CD123 on CD62L+ plasmacytoid DC	Inverse variance weighted (multiplicative random effects)	18	-0.0142674	0.00631604	0.023889	-0.0266468	-0.00188793	0.985834	0.973705	0.998114	MFI	cDC
GCST90001945	finn-b-I9_HYPTENS	Coronary heart disease	CD123 on CD62L+ plasmacytoid DC	MR Egger	18	-0.0129026	0.00758226	0.108163	-0.0277638	0.00195867	0.98718	0.972618	1.00196	MFI	cDC
GCST90001945	finn-b-I9_HYPTENS	Coronary heart disease	CD123 on CD62L+ plasmacytoid DC	Simple mode	18	-0.0157725	0.0137716	0.267958	-0.0427649	0.0112199	0.984351	0.958137	1.01128	MFI	cDC
GCST90001945	finn-b-I9_HYPTENS	Coronary heart disease	CD123 on CD62L+ plasmacytoid DC	Weighted median	18	-0.00851639	0.0080599	0.290678	-0.0243138	0.00728102	0.99152	0.975979	1.00731	MFI	cDC
GCST90001945	finn-b-I9_HYPTENS	Coronary heart disease	CD123 on CD62L+ plasmacytoid DC	Weighted mode	18	-0.0098586	0.00649471	0.147405	-0.0225882	0.00287103	0.99019	0.977665	1.00288	MFI	cDC
GCST90001944	finn-b-I9_HYPTENS	Coronary heart disease	CD123 on plasmacytoid DC	Inverse variance weighted (fixed effects)	18	-0.0142919	0.00532096	0.00723211	-0.024721	-0.00386282	0.98581	0.975582	0.996145	MFI	cDC
GCST90001944	finn-b-I9_HYPTENS	Coronary heart disease	CD123 on plasmacytoid DC	Inverse variance weighted (multiplicative random effects)	18	-0.0142919	0.00631403	0.0236041	-0.0266674	-0.00191639	0.98581	0.973685	0.998085	MFI	cDC
GCST90001944	finn-b-I9_HYPTENS	Coronary heart disease	CD123 on plasmacytoid DC	MR Egger	18	-0.0129364	0.00758152	0.107283	-0.0277962	0.00192339	0.987147	0.972587	1.00193	MFI	cDC
GCST90001944	finn-b-I9_HYPTENS	Coronary heart disease	CD123 on plasmacytoid DC	Simple mode	18	-0.0166663	0.0123524	0.19496	-0.040877	0.00754449	0.983472	0.959947	1.00757	MFI	cDC
GCST90001944	finn-b-I9_HYPTENS	Coronary heart disease	CD123 on plasmacytoid DC	Weighted median	18	-0.00859917	0.00793565	0.278537	-0.024153	0.00695471	0.991438	0.976136	1.00698	MFI	cDC
GCST90001944	finn-b-I9_HYPTENS	Coronary heart disease	CD123 on plasmacytoid DC	Weighted mode	18	-0.00976953	0.00655378	0.154369	-0.0226149	0.00307588	0.990278	0.977639	1.00308	MFI	cDC
GCST90001683	finn-b-I9_HYPTENS	Coronary heart disease	CD127- CD8br %CD8br	Inverse variance weighted (fixed effects)	14	0.00500029	0.0117999	0.671743	-0.0181275	0.0281281	1.00501	0.982036	1.02853	Relative count	Treg
GCST90001683	finn-b-I9_HYPTENS	Coronary heart disease	CD127- CD8br %CD8br	Inverse variance weighted (multiplicative random effects)	14	0.00500029	0.012888	0.698031	-0.0202602	0.0302608	1.00501	0.979944	1.03072	Relative count	Treg
GCST90001683	finn-b-I9_HYPTENS	Coronary heart disease	CD127- CD8br %CD8br	MR Egger	14	0.00461693	0.0174902	0.79628	-0.0296639	0.0388977	1.00463	0.970772	1.03966	Relative count	Treg
GCST90001683	finn-b-I9_HYPTENS	Coronary heart disease	CD127- CD8br %CD8br	Simple mode	14	-0.00459921	0.0300093	0.880547	-0.0634175	0.0542191	0.995411	0.938552	1.05572	Relative count	Treg
GCST90001683	finn-b-I9_HYPTENS	Coronary heart disease	CD127- CD8br %CD8br	Weighted median	14	0.00607741	0.0159656	0.703459	-0.0252152	0.0373701	1.0061	0.9751	1.03808	Relative count	Treg
GCST90001683	finn-b-I9_HYPTENS	Coronary heart disease	CD127- CD8br %CD8br	Weighted mode	14	0.00721047	0.0143755	0.624348	-0.0209654	0.0353864	1.00724	0.979253	1.03602	Relative count	Treg
GCST90001682	finn-b-I9_HYPTENS	Coronary heart disease	CD127- CD8br %T cell	Inverse variance weighted (fixed effects)	14	-0.00652678	0.0183954	0.722736	-0.0425818	0.0295282	0.993494	0.958312	1.02997	Relative count	Treg
GCST90001682	finn-b-I9_HYPTENS	Coronary heart disease	CD127- CD8br %T cell	Inverse variance weighted (multiplicative random effects)	14	-0.00652678	0.020292	0.747723	-0.0462991	0.0332455	0.993494	0.954756	1.0338	Relative count	Treg
GCST90001682	finn-b-I9_HYPTENS	Coronary heart disease	CD127- CD8br %T cell	MR Egger	14	0.0427237	0.0433857	0.34419	-0.0423122	0.12776	1.04365	0.95857	1.13628	Relative count	Treg
GCST90001682	finn-b-I9_HYPTENS	Coronary heart disease	CD127- CD8br %T cell	Simple mode	14	0.018136	0.0311442	0.570312	-0.0429067	0.0791786	1.0183	0.958001	1.0824	Relative count	Treg
GCST90001682	finn-b-I9_HYPTENS	Coronary heart disease	CD127- CD8br %T cell	Weighted median	14	0.0134216	0.0239425	0.575085	-0.0335057	0.0603489	1.01351	0.967049	1.06221	Relative count	Treg
GCST90001682	finn-b-I9_HYPTENS	Coronary heart disease	CD127- CD8br %T cell	Weighted mode	14	0.0141532	0.0275403	0.615941	-0.0398259	0.0681322	1.01425	0.960957	1.07051	Relative count	Treg
GCST90001684	finn-b-I9_HYPTENS	Coronary heart disease	CD127- CD8br AC	Inverse variance weighted (fixed effects)	15	0.006455	0.0141601	0.648491	-0.0212988	0.0342088	1.00648	0.978926	1.0348	Absolute count	Treg
GCST90001684	finn-b-I9_HYPTENS	Coronary heart disease	CD127- CD8br AC	Inverse variance weighted (multiplicative random effects)	15	0.006455	0.0163479	0.692953	-0.025587	0.038497	1.00648	0.974738	1.03925	Absolute count	Treg
GCST90001684	finn-b-I9_HYPTENS	Coronary heart disease	CD127- CD8br AC	MR Egger	15	0.00313574	0.0335875	0.927041	-0.0626958	0.0689673	1.00314	0.939229	1.0714	Absolute count	Treg
GCST90001684	finn-b-I9_HYPTENS	Coronary heart disease	CD127- CD8br AC	Simple mode	15	0.0424972	0.0352663	0.248164	-0.0266248	0.111619	1.04341	0.973727	1.11809	Absolute count	Treg
GCST90001684	finn-b-I9_HYPTENS	Coronary heart disease	CD127- CD8br AC	Weighted median	15	-0.00593118	0.0217274	0.784867	-0.0485169	0.0366545	0.994086	0.952641	1.03733	Absolute count	Treg
GCST90001684	finn-b-I9_HYPTENS	Coronary heart disease	CD127- CD8br AC	Weighted mode	15	-0.00425304	0.0216055	0.846774	-0.0465999	0.0380938	0.995756	0.954469	1.03883	Absolute count	Treg
GCST90001930	finn-b-I9_HYPTENS	Coronary heart disease	CD127 on CD28- CD8br	Inverse variance weighted (fixed effects)	19	0.00980075	0.0118033	0.406347	-0.0133337	0.0329352	1.00985	0.986755	1.03348	MFI	Treg
GCST90001930	finn-b-I9_HYPTENS	Coronary heart disease	CD127 on CD28- CD8br	Inverse variance weighted (multiplicative random effects)	19	0.00980075	0.0124247	0.430221	-0.0145516	0.0341531	1.00985	0.985554	1.03474	MFI	Treg
GCST90001930	finn-b-I9_HYPTENS	Coronary heart disease	CD127 on CD28- CD8br	MR Egger	19	0.0272487	0.0198713	0.188124	-0.011699	0.0661965	1.02762	0.988369	1.06844	MFI	Treg
GCST90001930	finn-b-I9_HYPTENS	Coronary heart disease	CD127 on CD28- CD8br	Simple mode	19	0.0139518	0.0264625	0.604473	-0.0379147	0.0658183	1.01405	0.962795	1.06803	MFI	Treg
GCST90001930	finn-b-I9_HYPTENS	Coronary heart disease	CD127 on CD28- CD8br	Weighted median	19	0.0156511	0.0180038	0.384671	-0.0196364	0.0509386	1.01577	0.980555	1.05226	MFI	Treg
GCST90001930	finn-b-I9_HYPTENS	Coronary heart disease	CD127 on CD28- CD8br	Weighted mode	19	0.0219882	0.0175813	0.227075	-0.0124713	0.0564476	1.02223	0.987606	1.05807	MFI	Treg
GCST90001924	finn-b-I9_HYPTENS	Coronary heart disease	CD127 on CD28+ CD4+	Inverse variance weighted (fixed effects)	20	0.00828677	0.00995185	0.405022	-0.0112189	0.0277924	1.00832	0.988844	1.02818	MFI	Treg
GCST90001924	finn-b-I9_HYPTENS	Coronary heart disease	CD127 on CD28+ CD4+	Inverse variance weighted (multiplicative random effects)	20	0.00828677	0.00942319	0.379183	-0.0101827	0.0267562	1.00832	0.989869	1.02712	MFI	Treg
GCST90001924	finn-b-I9_HYPTENS	Coronary heart disease	CD127 on CD28+ CD4+	MR Egger	20	0.0133544	0.0144357	0.367154	-0.0149396	0.0416484	1.01344	0.985171	1.04253	MFI	Treg
GCST90001924	finn-b-I9_HYPTENS	Coronary heart disease	CD127 on CD28+ CD4+	Simple mode	20	0.0321132	0.0233257	0.184604	-0.0136052	0.0778316	1.03263	0.986487	1.08094	MFI	Treg
GCST90001924	finn-b-I9_HYPTENS	Coronary heart disease	CD127 on CD28+ CD4+	Weighted median	20	0.0119173	0.0145812	0.413752	-0.0166617	0.0404964	1.01199	0.983476	1.04133	MFI	Treg
GCST90001924	finn-b-I9_HYPTENS	Coronary heart disease	CD127 on CD28+ CD4+	Weighted mode	20	0.00341127	0.0152362	0.825231	-0.0264517	0.0332742	1.00342	0.973895	1.03383	MFI	Treg
GCST90001928	finn-b-I9_HYPTENS	Coronary heart disease	CD127 on CD28+ CD45RA- CD8br	Inverse variance weighted (fixed effects)	18	-0.00204641	0.0101807	0.840692	-0.0220006	0.0179078	0.997956	0.97824	1.01807	MFI	Treg
GCST90001928	finn-b-I9_HYPTENS	Coronary heart disease	CD127 on CD28+ CD45RA- CD8br	Inverse variance weighted (multiplicative random effects)	18	-0.00204641	0.00757878	0.787146	-0.0169008	0.012808	0.997956	0.983241	1.01289	MFI	Treg
GCST90001928	finn-b-I9_HYPTENS	Coronary heart disease	CD127 on CD28+ CD45RA- CD8br	MR Egger	18	-0.0050072	0.014022	0.725686	-0.0324903	0.0224759	0.995005	0.968032	1.02273	MFI	Treg
GCST90001928	finn-b-I9_HYPTENS	Coronary heart disease	CD127 on CD28+ CD45RA- CD8br	Simple mode	18	-0.0110374	0.0209828	0.605668	-0.0521637	0.0300888	0.989023	0.949174	1.03055	MFI	Treg
GCST90001928	finn-b-I9_HYPTENS	Coronary heart disease	CD127 on CD28+ CD45RA- CD8br	Weighted median	18	-0.0121082	0.0139068	0.383935	-0.0393655	0.0151491	0.987965	0.961399	1.01526	MFI	Treg
GCST90001928	finn-b-I9_HYPTENS	Coronary heart disease	CD127 on CD28+ CD45RA- CD8br	Weighted mode	18	-0.00710422	0.0122835	0.570607	-0.0311799	0.0169714	0.992921	0.969301	1.01712	MFI	Treg
GCST90001929	finn-b-I9_HYPTENS	Coronary heart disease	CD127 on CD28+ CD45RA+ CD8br	Inverse variance weighted (fixed effects)	19	-0.006815	0.0144049	0.636139	-0.0350485	0.0214185	0.993208	0.965559	1.02165	MFI	Treg
GCST90001929	finn-b-I9_HYPTENS	Coronary heart disease	CD127 on CD28+ CD45RA+ CD8br	Inverse variance weighted (multiplicative random effects)	19	-0.006815	0.0147412	0.64386	-0.0357078	0.0220778	0.993208	0.964922	1.02232	MFI	Treg
GCST90001929	finn-b-I9_HYPTENS	Coronary heart disease	CD127 on CD28+ CD45RA+ CD8br	MR Egger	19	0.024744	0.0265321	0.364081	-0.027259	0.076747	1.02505	0.973109	1.07977	MFI	Treg
GCST90001929	finn-b-I9_HYPTENS	Coronary heart disease	CD127 on CD28+ CD45RA+ CD8br	Simple mode	19	0.0302322	0.0400984	0.460629	-0.0483606	0.108825	1.03069	0.95279	1.11497	MFI	Treg
GCST90001929	finn-b-I9_HYPTENS	Coronary heart disease	CD127 on CD28+ CD45RA+ CD8br	Weighted median	19	0.00943282	0.0213895	0.659211	-0.0324906	0.0513563	1.00948	0.968032	1.0527	MFI	Treg
GCST90001929	finn-b-I9_HYPTENS	Coronary heart disease	CD127 on CD28+ CD45RA+ CD8br	Weighted mode	19	0.025928	0.0278702	0.364519	-0.0286975	0.0805535	1.02627	0.97171	1.08389	MFI	Treg
GCST90001925	finn-b-I9_HYPTENS	Coronary heart disease	CD127 on CD28+ DN (CD4-CD8-)	Inverse variance weighted (fixed effects)	22	-0.000565537	0.01252	0.963971	-0.0251047	0.0239737	0.999435	0.975208	1.02426	MFI	Treg
GCST90001925	finn-b-I9_HYPTENS	Coronary heart disease	CD127 on CD28+ DN (CD4-CD8-)	Inverse variance weighted (multiplicative random effects)	22	-0.000565537	0.0108877	0.958574	-0.0219055	0.0207744	0.999435	0.978333	1.02099	MFI	Treg
GCST90001925	finn-b-I9_HYPTENS	Coronary heart disease	CD127 on CD28+ DN (CD4-CD8-)	MR Egger	22	0.00772655	0.0217858	0.726556	-0.0349736	0.0504267	1.00776	0.965631	1.05172	MFI	Treg
GCST90001925	finn-b-I9_HYPTENS	Coronary heart disease	CD127 on CD28+ DN (CD4-CD8-)	Simple mode	22	-0.00131734	0.0247137	0.957993	-0.0497561	0.0471214	0.998684	0.951461	1.04825	MFI	Treg
GCST90001925	finn-b-I9_HYPTENS	Coronary heart disease	CD127 on CD28+ DN (CD4-CD8-)	Weighted median	22	0.00205604	0.016777	0.902462	-0.0308268	0.0349389	1.00206	0.969643	1.03556	MFI	Treg
GCST90001925	finn-b-I9_HYPTENS	Coronary heart disease	CD127 on CD28+ DN (CD4-CD8-)	Weighted mode	22	-0.00131734	0.0185451	0.944042	-0.0376658	0.0350311	0.998684	0.963035	1.03565	MFI	Treg
GCST90001931	finn-b-I9_HYPTENS	Coronary heart disease	CD127 on CD4+	Inverse variance weighted (fixed effects)	8	0.0171699	0.0215263	0.425088	-0.0250217	0.0593615	1.01732	0.975289	1.06116	MFI	Treg
GCST90001931	finn-b-I9_HYPTENS	Coronary heart disease	CD127 on CD4+	Inverse variance weighted (multiplicative random effects)	8	0.0171699	0.014392	0.23286	-0.0110383	0.0453782	1.01732	0.989022	1.04642	MFI	Treg
GCST90001931	finn-b-I9_HYPTENS	Coronary heart disease	CD127 on CD4+	MR Egger	8	0.0564238	0.0548109	0.342978	-0.0510056	0.163853	1.05805	0.950273	1.17804	MFI	Treg
GCST90001931	finn-b-I9_HYPTENS	Coronary heart disease	CD127 on CD4+	Simple mode	8	0.0320037	0.0407232	0.457708	-0.0478137	0.111821	1.03252	0.953311	1.11831	MFI	Treg
GCST90001931	finn-b-I9_HYPTENS	Coronary heart disease	CD127 on CD4+	Weighted median	8	0.0297569	0.0281941	0.291228	-0.0255034	0.0850173	1.0302	0.974819	1.08874	MFI	Treg
GCST90001931	finn-b-I9_HYPTENS	Coronary heart disease	CD127 on CD4+	Weighted mode	8	0.0360749	0.03366	0.319389	-0.0298987	0.102048	1.03673	0.970544	1.10744	MFI	Treg
GCST90001923	finn-b-I9_HYPTENS	Coronary heart disease	CD127 on CD45RA- CD4 not Treg	Inverse variance weighted (fixed effects)	17	-0.000707888	0.01021	0.944725	-0.0207195	0.0193037	0.999292	0.979494	1.01949	MFI	Treg
GCST90001923	finn-b-I9_HYPTENS	Coronary heart disease	CD127 on CD45RA- CD4 not Treg	Inverse variance weighted (multiplicative random effects)	17	-0.000707888	0.0138134	0.959129	-0.0277821	0.0263663	0.999292	0.9726	1.02672	MFI	Treg
GCST90001923	finn-b-I9_HYPTENS	Coronary heart disease	CD127 on CD45RA- CD4 not Treg	MR Egger	17	-0.00490515	0.0181587	0.790744	-0.0404963	0.030686	0.995107	0.960313	1.03116	MFI	Treg
GCST90001923	finn-b-I9_HYPTENS	Coronary heart disease	CD127 on CD45RA- CD4 not Treg	Simple mode	17	0.0353582	0.026715	0.204261	-0.0170033	0.0877196	1.03599	0.98314	1.09168	MFI	Treg
GCST90001923	finn-b-I9_HYPTENS	Coronary heart disease	CD127 on CD45RA- CD4 not Treg	Weighted median	17	0.001791	0.0148283	0.903864	-0.0272725	0.0308545	1.00179	0.973096	1.03134	MFI	Treg
GCST90001923	finn-b-I9_HYPTENS	Coronary heart disease	CD127 on CD45RA- CD4 not Treg	Weighted mode	17	-0.00220311	0.0117229	0.853292	-0.02518	0.0207738	0.997799	0.975134	1.02099	MFI	Treg
GCST90001932	finn-b-I9_HYPTENS	Coronary heart disease	CD127 on CD45RA+ CD4+	Inverse variance weighted (fixed effects)	20	0.00572877	0.0121671	0.637755	-0.0181188	0.0295764	1.00575	0.982044	1.03002	MFI	Treg
GCST90001932	finn-b-I9_HYPTENS	Coronary heart disease	CD127 on CD45RA+ CD4+	Inverse variance weighted (multiplicative random effects)	20	0.00572877	0.0157157	0.715466	-0.0250741	0.0365316	1.00575	0.975238	1.03721	MFI	Treg
GCST90001932	finn-b-I9_HYPTENS	Coronary heart disease	CD127 on CD45RA+ CD4+	MR Egger	20	0.0128767	0.0322922	0.694764	-0.050416	0.0761694	1.01296	0.950834	1.07915	MFI	Treg
GCST90001932	finn-b-I9_HYPTENS	Coronary heart disease	CD127 on CD45RA+ CD4+	Simple mode	20	0.0111546	0.028752	0.702358	-0.0451993	0.0675086	1.01122	0.955807	1.06984	MFI	Treg
GCST90001932	finn-b-I9_HYPTENS	Coronary heart disease	CD127 on CD45RA+ CD4+	Weighted median	20	0.0121573	0.0198366	0.539962	-0.0267225	0.0510371	1.01223	0.973631	1.05236	MFI	Treg
GCST90001932	finn-b-I9_HYPTENS	Coronary heart disease	CD127 on CD45RA+ CD4+	Weighted mode	20	0.0162789	0.0207208	0.441772	-0.0243338	0.0568916	1.01641	0.97596	1.05854	MFI	Treg
GCST90001927	finn-b-I9_HYPTENS	Coronary heart disease	CD127 on CD8br	Inverse variance weighted (fixed effects)	24	0.0126426	0.0133767	0.344597	-0.0135757	0.0388608	1.01272	0.986516	1.03963	MFI	Treg
GCST90001927	finn-b-I9_HYPTENS	Coronary heart disease	CD127 on CD8br	Inverse variance weighted (multiplicative random effects)	24	0.0126426	0.0169239	0.455048	-0.0205282	0.0458133	1.01272	0.979681	1.04688	MFI	Treg
GCST90001927	finn-b-I9_HYPTENS	Coronary heart disease	CD127 on CD8br	MR Egger	24	-0.0241032	0.0314953	0.452229	-0.0858339	0.0376276	0.976185	0.917747	1.03834	MFI	Treg
GCST90001927	finn-b-I9_HYPTENS	Coronary heart disease	CD127 on CD8br	Simple mode	24	0.038622	0.0356583	0.289982	-0.0312682	0.108512	1.03938	0.969216	1.11462	MFI	Treg
GCST90001927	finn-b-I9_HYPTENS	Coronary heart disease	CD127 on CD8br	Weighted median	24	0.00142885	0.0217949	0.947729	-0.0412892	0.0441469	1.00143	0.959552	1.04514	MFI	Treg
GCST90001927	finn-b-I9_HYPTENS	Coronary heart disease	CD127 on CD8br	Weighted mode	24	0.0113652	0.0214811	0.601819	-0.0307377	0.0534681	1.01143	0.96973	1.05492	MFI	Treg
GCST90001926	finn-b-I9_HYPTENS	Coronary heart disease	CD127 on granulocyte	Inverse variance weighted (fixed effects)	31	0.0323695	0.0104464	0.00194411	0.0118946	0.0528444	1.0329	1.01197	1.05427	MFI	Treg
GCST90001926	finn-b-I9_HYPTENS	Coronary heart disease	CD127 on granulocyte	Inverse variance weighted (multiplicative random effects)	31	0.0323695	0.0131007	0.0134806	0.00669205	0.058047	1.0329	1.00671	1.05976	MFI	Treg
GCST90001926	finn-b-I9_HYPTENS	Coronary heart disease	CD127 on granulocyte	MR Egger	31	0.0253578	0.0211482	0.240212	-0.0160926	0.0668082	1.02568	0.984036	1.06909	MFI	Treg
GCST90001926	finn-b-I9_HYPTENS	Coronary heart disease	CD127 on granulocyte	Simple mode	31	0.0087679	0.0235902	0.712746	-0.0374688	0.0550046	1.00881	0.963224	1.05655	MFI	Treg
GCST90001926	finn-b-I9_HYPTENS	Coronary heart disease	CD127 on granulocyte	Weighted median	31	0.0192104	0.0157577	0.222802	-0.0116747	0.0500956	1.0194	0.988393	1.05137	MFI	Treg
GCST90001926	finn-b-I9_HYPTENS	Coronary heart disease	CD127 on granulocyte	Weighted mode	31	0.0087679	0.0162598	0.593702	-0.0231013	0.0406371	1.00881	0.977164	1.04147	MFI	Treg
GCST90001922	finn-b-I9_HYPTENS	Coronary heart disease	CD127 on T cell	Inverse variance weighted (fixed effects)	18	-0.0162455	0.016057	0.31166	-0.0477172	0.0152261	0.983886	0.953403	1.01534	MFI	Treg
GCST90001922	finn-b-I9_HYPTENS	Coronary heart disease	CD127 on T cell	Inverse variance weighted (multiplicative random effects)	18	-0.0162455	0.0198467	0.413042	-0.055145	0.0226539	0.983886	0.946348	1.02291	MFI	Treg
GCST90001922	finn-b-I9_HYPTENS	Coronary heart disease	CD127 on T cell	MR Egger	18	0.0160068	0.0517339	0.761005	-0.0853916	0.117405	1.01614	0.918153	1.12457	MFI	Treg
GCST90001922	finn-b-I9_HYPTENS	Coronary heart disease	CD127 on T cell	Simple mode	18	-0.00759155	0.0335978	0.823932	-0.0734433	0.0582601	0.992437	0.929189	1.05999	MFI	Treg
GCST90001922	finn-b-I9_HYPTENS	Coronary heart disease	CD127 on T cell	Weighted median	18	-0.00733045	0.0226778	0.74651	-0.0517789	0.037118	0.992696	0.949539	1.03782	MFI	Treg
GCST90001922	finn-b-I9_HYPTENS	Coronary heart disease	CD127 on T cell	Weighted mode	18	-0.0032291	0.0277865	0.908847	-0.0576907	0.0512325	0.996776	0.943942	1.05257	MFI	Treg
GCST90002021	finn-b-I9_HYPTENS	Coronary heart disease	CD14 on CD33dim HLA DR+ CD11b+	Inverse variance weighted (fixed effects)	18	-0.00260871	0.0102065	0.798265	-0.0226134	0.017396	0.997395	0.97764	1.01755	MFI	Myeloid cell
GCST90002021	finn-b-I9_HYPTENS	Coronary heart disease	CD14 on CD33dim HLA DR+ CD11b+	Inverse variance weighted (multiplicative random effects)	18	-0.00260871	0.0121502	0.829998	-0.0264232	0.0212057	0.997395	0.973923	1.02143	MFI	Myeloid cell
GCST90002021	finn-b-I9_HYPTENS	Coronary heart disease	CD14 on CD33dim HLA DR+ CD11b+	MR Egger	18	0.0323657	0.0236909	0.190783	-0.0140685	0.0787999	1.0329	0.98603	1.08199	MFI	Myeloid cell
GCST90002021	finn-b-I9_HYPTENS	Coronary heart disease	CD14 on CD33dim HLA DR+ CD11b+	Simple mode	18	0.00784493	0.0207897	0.710585	-0.0329029	0.0485928	1.00788	0.967632	1.04979	MFI	Myeloid cell
GCST90002021	finn-b-I9_HYPTENS	Coronary heart disease	CD14 on CD33dim HLA DR+ CD11b+	Weighted median	18	0.00588497	0.0140497	0.675312	-0.0216524	0.0334223	1.0059	0.97858	1.03399	MFI	Myeloid cell
GCST90002021	finn-b-I9_HYPTENS	Coronary heart disease	CD14 on CD33dim HLA DR+ CD11b+	Weighted mode	18	0.00601911	0.0161322	0.713678	-0.0256001	0.0376383	1.00604	0.974725	1.03836	MFI	Myeloid cell
GCST90001581	finn-b-I9_HYPTENS	Coronary heart disease	CD14- CD16- AC	Inverse variance weighted (fixed effects)	24	0.00175668	0.00604904	0.771505	-0.0100994	0.0136128	1.00176	0.989951	1.01371	Absolute count	Monocyte
GCST90001581	finn-b-I9_HYPTENS	Coronary heart disease	CD14- CD16- AC	Inverse variance weighted (multiplicative random effects)	24	0.00175668	0.00492433	0.72129	-0.007895	0.0114084	1.00176	0.992136	1.01147	Absolute count	Monocyte
GCST90001581	finn-b-I9_HYPTENS	Coronary heart disease	CD14- CD16- AC	MR Egger	24	0.0032059	0.00689158	0.646366	-0.0103016	0.0167134	1.00321	0.989751	1.01685	Absolute count	Monocyte
GCST90001581	finn-b-I9_HYPTENS	Coronary heart disease	CD14- CD16- AC	Simple mode	24	-0.022375	0.0198552	0.271401	-0.0612912	0.0165412	0.977873	0.940549	1.01668	Absolute count	Monocyte
GCST90001581	finn-b-I9_HYPTENS	Coronary heart disease	CD14- CD16- AC	Weighted median	24	-0.00207239	0.00844941	0.806247	-0.0186332	0.0144885	0.99793	0.981539	1.01459	Absolute count	Monocyte
GCST90001581	finn-b-I9_HYPTENS	Coronary heart disease	CD14- CD16- AC	Weighted mode	24	-0.00189427	0.00729492	0.797428	-0.0161923	0.0124038	0.998108	0.983938	1.01248	Absolute count	Monocyte
GCST90001584	finn-b-I9_HYPTENS	Coronary heart disease	CD14- CD16+ monocyte %monocyte	Inverse variance weighted (fixed effects)	22	-0.0049848	0.0132691	0.707163	-0.0309923	0.0210227	0.995028	0.969483	1.02125	Relative count	Monocyte
GCST90001584	finn-b-I9_HYPTENS	Coronary heart disease	CD14- CD16+ monocyte %monocyte	Inverse variance weighted (multiplicative random effects)	22	-0.0049848	0.0145215	0.731395	-0.0334469	0.0234773	0.995028	0.967106	1.02376	Relative count	Monocyte
GCST90001584	finn-b-I9_HYPTENS	Coronary heart disease	CD14- CD16+ monocyte %monocyte	MR Egger	22	-0.0290383	0.0203716	0.169454	-0.0689666	0.0108901	0.971379	0.933358	1.01095	Relative count	Monocyte
GCST90001584	finn-b-I9_HYPTENS	Coronary heart disease	CD14- CD16+ monocyte %monocyte	Simple mode	22	-0.0204151	0.0266036	0.451398	-0.0725582	0.031728	0.979792	0.930012	1.03224	Relative count	Monocyte
GCST90001584	finn-b-I9_HYPTENS	Coronary heart disease	CD14- CD16+ monocyte %monocyte	Weighted median	22	-0.0158617	0.0188552	0.400216	-0.0528179	0.0210945	0.984263	0.948553	1.02132	Relative count	Monocyte
GCST90001584	finn-b-I9_HYPTENS	Coronary heart disease	CD14- CD16+ monocyte %monocyte	Weighted mode	22	-0.0167733	0.021832	0.450869	-0.0595641	0.0260175	0.983367	0.942175	1.02636	Relative count	Monocyte
GCST90001579	finn-b-I9_HYPTENS	Coronary heart disease	CD14- CD16+ monocyte AC	Inverse variance weighted (fixed effects)	18	0.00871956	0.0094544	0.356385	-0.00981106	0.0272502	1.00876	0.990237	1.02762	Absolute count	Monocyte
GCST90001579	finn-b-I9_HYPTENS	Coronary heart disease	CD14- CD16+ monocyte AC	Inverse variance weighted (multiplicative random effects)	18	0.00871956	0.00836022	0.296956	-0.00766647	0.0251056	1.00876	0.992363	1.02542	Absolute count	Monocyte
GCST90001579	finn-b-I9_HYPTENS	Coronary heart disease	CD14- CD16+ monocyte AC	MR Egger	18	0.0158732	0.0119568	0.20296	-0.00756218	0.0393085	1.016	0.992466	1.04009	Absolute count	Monocyte
GCST90001579	finn-b-I9_HYPTENS	Coronary heart disease	CD14- CD16+ monocyte AC	Simple mode	18	0.0162965	0.023357	0.494789	-0.0294833	0.0620763	1.01643	0.970947	1.06404	Absolute count	Monocyte
GCST90001579	finn-b-I9_HYPTENS	Coronary heart disease	CD14- CD16+ monocyte AC	Weighted median	18	0.0149159	0.0133934	0.265419	-0.0113352	0.041167	1.01503	0.988729	1.04203	Absolute count	Monocyte
GCST90001579	finn-b-I9_HYPTENS	Coronary heart disease	CD14- CD16+ monocyte AC	Weighted mode	18	0.0162965	0.011889	0.188288	-0.00700587	0.0395989	1.01643	0.993019	1.04039	Absolute count	Monocyte
GCST90001986	finn-b-I9_HYPTENS	Coronary heart disease	CD14 on CD14+ CD16- monocyte	Inverse variance weighted (fixed effects)	16	-0.00422537	0.0165758	0.798791	-0.0367139	0.0282632	0.995784	0.963952	1.02867	MFI	Monocyte
GCST90001986	finn-b-I9_HYPTENS	Coronary heart disease	CD14 on CD14+ CD16- monocyte	Inverse variance weighted (multiplicative random effects)	16	-0.00422537	0.0248202	0.864822	-0.0528731	0.0444223	0.995784	0.9485	1.04542	MFI	Monocyte
GCST90001986	finn-b-I9_HYPTENS	Coronary heart disease	CD14 on CD14+ CD16- monocyte	MR Egger	16	-0.00750915	0.0442044	0.86754	-0.0941498	0.0791315	0.992519	0.910146	1.08235	MFI	Monocyte
GCST90001986	finn-b-I9_HYPTENS	Coronary heart disease	CD14 on CD14+ CD16- monocyte	Simple mode	16	0.00664531	0.0367549	0.858944	-0.0653944	0.078685	1.00667	0.936698	1.08186	MFI	Monocyte
GCST90001986	finn-b-I9_HYPTENS	Coronary heart disease	CD14 on CD14+ CD16- monocyte	Weighted median	16	0.000836611	0.026802	0.975098	-0.0516954	0.0533686	1.00084	0.949618	1.05482	MFI	Monocyte
GCST90001986	finn-b-I9_HYPTENS	Coronary heart disease	CD14 on CD14+ CD16- monocyte	Weighted mode	16	0.00481558	0.0293094	0.871687	-0.0526308	0.0622619	1.00483	0.94873	1.06424	MFI	Monocyte
GCST90001983	finn-b-I9_HYPTENS	Coronary heart disease	CD14 on CD14+ CD16+ monocyte	Inverse variance weighted (fixed effects)	17	-0.010447	0.0172406	0.544546	-0.0442385	0.0233446	0.989607	0.956726	1.02362	MFI	Monocyte
GCST90001983	finn-b-I9_HYPTENS	Coronary heart disease	CD14 on CD14+ CD16+ monocyte	Inverse variance weighted (multiplicative random effects)	17	-0.010447	0.0200629	0.602568	-0.0497702	0.0288763	0.989607	0.951448	1.0293	MFI	Monocyte
GCST90001983	finn-b-I9_HYPTENS	Coronary heart disease	CD14 on CD14+ CD16+ monocyte	MR Egger	17	0.0494421	0.0558236	0.389766	-0.0599722	0.158856	1.05068	0.941791	1.17217	MFI	Monocyte
GCST90001983	finn-b-I9_HYPTENS	Coronary heart disease	CD14 on CD14+ CD16+ monocyte	Simple mode	17	0.00317054	0.0392711	0.936654	-0.0738008	0.0801419	1.00318	0.928857	1.08344	MFI	Monocyte
GCST90001983	finn-b-I9_HYPTENS	Coronary heart disease	CD14 on CD14+ CD16+ monocyte	Weighted median	17	-0.00719627	0.0234077	0.758515	-0.0530754	0.0386829	0.99283	0.948309	1.03944	MFI	Monocyte
GCST90001983	finn-b-I9_HYPTENS	Coronary heart disease	CD14 on CD14+ CD16+ monocyte	Weighted mode	17	0.000370519	0.0338332	0.991398	-0.0659426	0.0666836	1.00037	0.936185	1.06896	MFI	Monocyte
GCST90002020	finn-b-I9_HYPTENS	Coronary heart disease	CD14 on CD33br HLA DR+ CD14dim	Inverse variance weighted (fixed effects)	17	-0.0102713	0.0125082	0.411554	-0.0347873	0.0142448	0.989781	0.965811	1.01435	MFI	Myeloid cell
GCST90002020	finn-b-I9_HYPTENS	Coronary heart disease	CD14 on CD33br HLA DR+ CD14dim	Inverse variance weighted (multiplicative random effects)	17	-0.0102713	0.0120172	0.392709	-0.0338249	0.0132824	0.989781	0.966741	1.01337	MFI	Myeloid cell
GCST90002020	finn-b-I9_HYPTENS	Coronary heart disease	CD14 on CD33br HLA DR+ CD14dim	MR Egger	17	0.0139686	0.0298788	0.646854	-0.0445937	0.072531	1.01407	0.956386	1.07523	MFI	Myeloid cell
GCST90002020	finn-b-I9_HYPTENS	Coronary heart disease	CD14 on CD33br HLA DR+ CD14dim	Simple mode	17	-0.017264	0.0296996	0.569146	-0.0754751	0.0409472	0.982884	0.927303	1.0418	MFI	Myeloid cell
GCST90002020	finn-b-I9_HYPTENS	Coronary heart disease	CD14 on CD33br HLA DR+ CD14dim	Weighted median	17	-0.0127321	0.017691	0.471713	-0.0474064	0.0219422	0.987349	0.9537	1.02218	MFI	Myeloid cell
GCST90002020	finn-b-I9_HYPTENS	Coronary heart disease	CD14 on CD33br HLA DR+ CD14dim	Weighted mode	17	-0.0149178	0.0234941	0.534432	-0.0609663	0.0311308	0.985193	0.940855	1.03162	MFI	Myeloid cell
GCST90002019	finn-b-I9_HYPTENS	Coronary heart disease	CD14 on Mo MDSC	Inverse variance weighted (fixed effects)	24	-0.00765209	0.00713635	0.283599	-0.0216393	0.00633516	0.992377	0.978593	1.00636	MFI	Myeloid cell
GCST90002019	finn-b-I9_HYPTENS	Coronary heart disease	CD14 on Mo MDSC	Inverse variance weighted (multiplicative random effects)	24	-0.00765209	0.00839729	0.36216	-0.0241108	0.00880661	0.992377	0.976178	1.00885	MFI	Myeloid cell
GCST90002019	finn-b-I9_HYPTENS	Coronary heart disease	CD14 on Mo MDSC	MR Egger	24	0.00845178	0.0110902	0.454097	-0.013285	0.0301886	1.00849	0.986803	1.03065	MFI	Myeloid cell
GCST90002019	finn-b-I9_HYPTENS	Coronary heart disease	CD14 on Mo MDSC	Simple mode	24	0.0121987	0.0233376	0.606177	-0.033543	0.0579404	1.01227	0.967013	1.05965	MFI	Myeloid cell
GCST90002019	finn-b-I9_HYPTENS	Coronary heart disease	CD14 on Mo MDSC	Weighted median	24	0.0034909	0.0100865	0.72927	-0.0162786	0.0232604	1.0035	0.983853	1.02353	MFI	Myeloid cell
GCST90002019	finn-b-I9_HYPTENS	Coronary heart disease	CD14 on Mo MDSC	Weighted mode	24	0.00559618	0.00896149	0.538465	-0.0119683	0.0231607	1.00561	0.988103	1.02343	MFI	Myeloid cell
GCST90001586	finn-b-I9_HYPTENS	Coronary heart disease	CD14+ CD16- monocyte %monocyte	Inverse variance weighted (fixed effects)	26	-0.0124199	0.00583257	0.0332208	-0.0238517	-0.000988065	0.987657	0.97643	0.999012	Relative count	Monocyte
GCST90001586	finn-b-I9_HYPTENS	Coronary heart disease	CD14+ CD16- monocyte %monocyte	Inverse variance weighted (multiplicative random effects)	26	-0.0124199	0.00719148	0.0841625	-0.0265152	0.00167541	0.987657	0.973833	1.00168	Relative count	Monocyte
GCST90001586	finn-b-I9_HYPTENS	Coronary heart disease	CD14+ CD16- monocyte %monocyte	MR Egger	26	-0.00898584	0.00819053	0.283483	-0.0250393	0.00706759	0.991054	0.975272	1.00709	Relative count	Monocyte
GCST90001586	finn-b-I9_HYPTENS	Coronary heart disease	CD14+ CD16- monocyte %monocyte	Simple mode	26	-0.00432703	0.0286085	0.880993	-0.0603997	0.0517457	0.995682	0.941388	1.05311	Relative count	Monocyte
GCST90001586	finn-b-I9_HYPTENS	Coronary heart disease	CD14+ CD16- monocyte %monocyte	Weighted median	26	-0.0106129	0.00737757	0.150283	-0.0250729	0.00384715	0.989443	0.975239	1.00385	Relative count	Monocyte
GCST90001586	finn-b-I9_HYPTENS	Coronary heart disease	CD14+ CD16- monocyte %monocyte	Weighted mode	26	-0.00999236	0.00678015	0.153026	-0.0232815	0.00329675	0.990057	0.976987	1.0033	Relative count	Monocyte
GCST90001582	finn-b-I9_HYPTENS	Coronary heart disease	CD14+ CD16- monocyte AC	Inverse variance weighted (fixed effects)	26	-0.00072184	0.00728587	0.92108	-0.0150021	0.0135585	0.999278	0.98511	1.01365	Absolute count	Monocyte
GCST90001582	finn-b-I9_HYPTENS	Coronary heart disease	CD14+ CD16- monocyte AC	Inverse variance weighted (multiplicative random effects)	26	-0.00072184	0.00809264	0.928925	-0.0165834	0.0151397	0.999278	0.983553	1.01525	Absolute count	Monocyte
GCST90001582	finn-b-I9_HYPTENS	Coronary heart disease	CD14+ CD16- monocyte AC	MR Egger	26	0.00425674	0.00955228	0.659862	-0.0144657	0.0229792	1.00427	0.985638	1.02325	Absolute count	Monocyte
GCST90001582	finn-b-I9_HYPTENS	Coronary heart disease	CD14+ CD16- monocyte AC	Simple mode	26	0.00459173	0.0265022	0.863843	-0.0473526	0.0565361	1.0046	0.953751	1.05816	Absolute count	Monocyte
GCST90001582	finn-b-I9_HYPTENS	Coronary heart disease	CD14+ CD16- monocyte AC	Weighted median	26	0.00623912	0.00928942	0.501815	-0.0119681	0.0244464	1.00626	0.988103	1.02475	Absolute count	Monocyte
GCST90001582	finn-b-I9_HYPTENS	Coronary heart disease	CD14+ CD16- monocyte AC	Weighted mode	26	0.00318627	0.00873243	0.718271	-0.0139293	0.0203018	1.00319	0.986167	1.02051	Absolute count	Monocyte
GCST90001585	finn-b-I9_HYPTENS	Coronary heart disease	CD14+ CD16+ monocyte %monocyte	Inverse variance weighted (fixed effects)	25	0.00374032	0.0122101	0.759353	-0.0201915	0.0276721	1.00375	0.980011	1.02806	Relative count	Monocyte
GCST90001585	finn-b-I9_HYPTENS	Coronary heart disease	CD14+ CD16+ monocyte %monocyte	Inverse variance weighted (multiplicative random effects)	25	0.00374032	0.0237713	0.874972	-0.0428515	0.0503321	1.00375	0.958054	1.05162	Relative count	Monocyte
GCST90001585	finn-b-I9_HYPTENS	Coronary heart disease	CD14+ CD16+ monocyte %monocyte	MR Egger	25	-0.0352846	0.0421656	0.411311	-0.117929	0.0473601	0.965331	0.888759	1.0485	Relative count	Monocyte
GCST90001585	finn-b-I9_HYPTENS	Coronary heart disease	CD14+ CD16+ monocyte %monocyte	Simple mode	25	0.000827886	0.0368335	0.982254	-0.0713658	0.0730216	1.00083	0.931121	1.07575	Relative count	Monocyte
GCST90001585	finn-b-I9_HYPTENS	Coronary heart disease	CD14+ CD16+ monocyte %monocyte	Weighted median	25	0.00478397	0.0187426	0.798534	-0.0319516	0.0415196	1.0048	0.968553	1.04239	Relative count	Monocyte
GCST90001585	finn-b-I9_HYPTENS	Coronary heart disease	CD14+ CD16+ monocyte %monocyte	Weighted mode	25	0.000827886	0.0192536	0.966058	-0.0369093	0.038565	1.00083	0.963764	1.03932	Relative count	Monocyte
GCST90001580	finn-b-I9_HYPTENS	Coronary heart disease	CD14+ CD16+ monocyte AC	Inverse variance weighted (fixed effects)	21	0.00393228	0.01191	0.741274	-0.0194113	0.0272758	1.00394	0.980776	1.02765	Absolute count	Monocyte
GCST90001580	finn-b-I9_HYPTENS	Coronary heart disease	CD14+ CD16+ monocyte AC	Inverse variance weighted (multiplicative random effects)	21	0.00393228	0.0261912	0.880656	-0.0474024	0.055267	1.00394	0.953704	1.05682	Absolute count	Monocyte
GCST90001580	finn-b-I9_HYPTENS	Coronary heart disease	CD14+ CD16+ monocyte AC	MR Egger	21	-0.00535564	0.0408285	0.897017	-0.0853796	0.0746683	0.994659	0.918164	1.07753	Absolute count	Monocyte
GCST90001580	finn-b-I9_HYPTENS	Coronary heart disease	CD14+ CD16+ monocyte AC	Simple mode	21	-0.0756613	0.0342973	0.0392423	-0.142884	-0.00843853	0.92713	0.866855	0.991597	Absolute count	Monocyte
GCST90001580	finn-b-I9_HYPTENS	Coronary heart disease	CD14+ CD16+ monocyte AC	Weighted median	21	-0.011676	0.0178093	0.512072	-0.0465823	0.0232302	0.988392	0.954486	1.0235	Absolute count	Monocyte
GCST90001580	finn-b-I9_HYPTENS	Coronary heart disease	CD14+ CD16+ monocyte AC	Weighted mode	21	-0.00713872	0.0151679	0.642985	-0.0368678	0.0225903	0.992887	0.963804	1.02285	Absolute count	Monocyte
GCST90001979	finn-b-I9_HYPTENS	Coronary heart disease	CD16 on CD14- CD16+ monocyte	Inverse variance weighted (fixed effects)	22	-0.00347743	0.00787822	0.658925	-0.0189187	0.0119639	0.996529	0.981259	1.01204	MFI	Monocyte
GCST90001979	finn-b-I9_HYPTENS	Coronary heart disease	CD16 on CD14- CD16+ monocyte	Inverse variance weighted (multiplicative random effects)	22	-0.00347743	0.00557385	0.532704	-0.0144022	0.00744732	0.996529	0.985701	1.00748	MFI	Monocyte
GCST90001979	finn-b-I9_HYPTENS	Coronary heart disease	CD16 on CD14- CD16+ monocyte	MR Egger	22	0.00213211	0.0112912	0.852129	-0.0199986	0.0242628	1.00213	0.9802	1.02456	MFI	Monocyte
GCST90001979	finn-b-I9_HYPTENS	Coronary heart disease	CD16 on CD14- CD16+ monocyte	Simple mode	22	-0.00449007	0.0163683	0.786523	-0.0365719	0.0275918	0.99552	0.964089	1.02798	MFI	Monocyte
GCST90001979	finn-b-I9_HYPTENS	Coronary heart disease	CD16 on CD14- CD16+ monocyte	Weighted median	22	0.0041682	0.0103379	0.686805	-0.0160941	0.0244305	1.00418	0.984035	1.02473	MFI	Monocyte
GCST90001979	finn-b-I9_HYPTENS	Coronary heart disease	CD16 on CD14- CD16+ monocyte	Weighted mode	22	0.00104459	0.0104141	0.921054	-0.0193671	0.0214562	1.00105	0.980819	1.02169	MFI	Monocyte
GCST90002005	finn-b-I9_HYPTENS	Coronary heart disease	CD16 on CD14+ CD16+ monocyte	Inverse variance weighted (fixed effects)	23	0.00781587	0.0106308	0.462211	-0.0130205	0.0286522	1.00785	0.987064	1.02907	MFI	Monocyte
GCST90002005	finn-b-I9_HYPTENS	Coronary heart disease	CD16 on CD14+ CD16+ monocyte	Inverse variance weighted (multiplicative random effects)	23	0.00781587	0.0106879	0.464606	-0.0131324	0.0287641	1.00785	0.986953	1.02918	MFI	Monocyte
GCST90002005	finn-b-I9_HYPTENS	Coronary heart disease	CD16 on CD14+ CD16+ monocyte	MR Egger	23	0.0197267	0.0158354	0.226581	-0.0113106	0.0507641	1.01992	0.988753	1.05207	MFI	Monocyte
GCST90002005	finn-b-I9_HYPTENS	Coronary heart disease	CD16 on CD14+ CD16+ monocyte	Simple mode	23	0.0120176	0.0270674	0.661388	-0.0410346	0.0650698	1.01209	0.959796	1.06723	MFI	Monocyte
GCST90002005	finn-b-I9_HYPTENS	Coronary heart disease	CD16 on CD14+ CD16+ monocyte	Weighted median	23	0.0149169	0.0140506	0.28839	-0.0126222	0.0424561	1.01503	0.987457	1.04337	MFI	Monocyte
GCST90002005	finn-b-I9_HYPTENS	Coronary heart disease	CD16 on CD14+ CD16+ monocyte	Weighted mode	23	0.0149396	0.0125597	0.246929	-0.00967748	0.0395566	1.01505	0.990369	1.04035	MFI	Monocyte
GCST90001587	finn-b-I9_HYPTENS	Coronary heart disease	CD16+ monocyte %monocyte	Inverse variance weighted (fixed effects)	24	0.00490789	0.0147638	0.739566	-0.0240291	0.0338448	1.00492	0.976257	1.03442	Relative count	Monocyte
GCST90001587	finn-b-I9_HYPTENS	Coronary heart disease	CD16+ monocyte %monocyte	Inverse variance weighted (multiplicative random effects)	24	0.00490789	0.0170208	0.773082	-0.028453	0.0382687	1.00492	0.971948	1.03901	Relative count	Monocyte
GCST90001587	finn-b-I9_HYPTENS	Coronary heart disease	CD16+ monocyte %monocyte	MR Egger	24	-0.0430071	0.0293629	0.157155	-0.100558	0.0145442	0.957905	0.904332	1.01465	Relative count	Monocyte
GCST90001587	finn-b-I9_HYPTENS	Coronary heart disease	CD16+ monocyte %monocyte	Simple mode	24	-0.037468	0.0390098	0.346804	-0.113927	0.0389912	0.963225	0.892323	1.03976	Relative count	Monocyte
GCST90001587	finn-b-I9_HYPTENS	Coronary heart disease	CD16+ monocyte %monocyte	Weighted median	24	-0.0145	0.0220003	0.509842	-0.0576205	0.0286205	0.985605	0.944008	1.02903	Relative count	Monocyte
GCST90001587	finn-b-I9_HYPTENS	Coronary heart disease	CD16+ monocyte %monocyte	Weighted mode	24	-0.0465222	0.0324135	0.16467	-0.110053	0.0170083	0.954543	0.895787	1.01715	Relative count	Monocyte
GCST90001885	finn-b-I9_HYPTENS	Coronary heart disease	CD16-CD56 on HLA DR+ NK	Inverse variance weighted (fixed effects)	24	0.0122438	0.00670369	0.0677853	-0.000895403	0.0253831	1.01232	0.999105	1.02571	MFI	TBNK
GCST90001885	finn-b-I9_HYPTENS	Coronary heart disease	CD16-CD56 on HLA DR+ NK	Inverse variance weighted (multiplicative random effects)	24	0.0122438	0.00700622	0.0805393	-0.00148836	0.025976	1.01232	0.998513	1.02632	MFI	TBNK
GCST90001885	finn-b-I9_HYPTENS	Coronary heart disease	CD16-CD56 on HLA DR+ NK	MR Egger	24	0.00914911	0.00907879	0.324532	-0.00864531	0.0269435	1.00919	0.991392	1.02731	MFI	TBNK
GCST90001885	finn-b-I9_HYPTENS	Coronary heart disease	CD16-CD56 on HLA DR+ NK	Simple mode	24	0.0181397	0.0160625	0.270403	-0.0133427	0.0496222	1.01831	0.986746	1.05087	MFI	TBNK
GCST90001885	finn-b-I9_HYPTENS	Coronary heart disease	CD16-CD56 on HLA DR+ NK	Weighted median	24	0.00526487	0.00930421	0.57149	-0.0129714	0.0235011	1.00528	0.987112	1.02378	MFI	TBNK
GCST90001885	finn-b-I9_HYPTENS	Coronary heart disease	CD16-CD56 on HLA DR+ NK	Weighted mode	24	0.00892485	0.00766416	0.256162	-0.00609692	0.0239466	1.00896	0.993922	1.02424	MFI	TBNK
GCST90001884	finn-b-I9_HYPTENS	Coronary heart disease	CD16-CD56 on NK	Inverse variance weighted (fixed effects)	29	0.00505793	0.00864645	0.558567	-0.0118891	0.022005	1.00507	0.988181	1.02225	MFI	TBNK
GCST90001884	finn-b-I9_HYPTENS	Coronary heart disease	CD16-CD56 on NK	Inverse variance weighted (multiplicative random effects)	29	0.00505793	0.0108	0.639552	-0.0161102	0.026226	1.00507	0.984019	1.02657	MFI	TBNK
GCST90001884	finn-b-I9_HYPTENS	Coronary heart disease	CD16-CD56 on NK	MR Egger	29	-0.030478	0.0177082	0.0966694	-0.0651861	0.00423003	0.969982	0.936893	1.00424	MFI	TBNK
GCST90001884	finn-b-I9_HYPTENS	Coronary heart disease	CD16-CD56 on NK	Simple mode	29	0.034347	0.0240032	0.163516	-0.0126993	0.0813933	1.03494	0.987381	1.0848	MFI	TBNK
GCST90001884	finn-b-I9_HYPTENS	Coronary heart disease	CD16-CD56 on NK	Weighted median	29	-0.0161749	0.0129986	0.213367	-0.041652	0.00930229	0.983955	0.959204	1.00935	MFI	TBNK
GCST90001884	finn-b-I9_HYPTENS	Coronary heart disease	CD16-CD56 on NK	Weighted mode	29	-0.0141904	0.012796	0.276877	-0.0392705	0.0108897	0.98591	0.961491	1.01095	MFI	TBNK
GCST90001883	finn-b-I9_HYPTENS	Coronary heart disease	CD16-CD56 on NKT	Inverse variance weighted (fixed effects)	27	-0.021475	0.0102472	0.0361102	-0.0415596	-0.00139039	0.978754	0.959292	0.998611	MFI	TBNK
GCST90001883	finn-b-I9_HYPTENS	Coronary heart disease	CD16-CD56 on NKT	Inverse variance weighted (multiplicative random effects)	27	-0.021475	0.00996886	0.031224	-0.041014	-0.00193602	0.978754	0.959816	0.998066	MFI	TBNK
GCST90001883	finn-b-I9_HYPTENS	Coronary heart disease	CD16-CD56 on NKT	MR Egger	27	-0.00864804	0.0162282	0.598806	-0.0404552	0.0231592	0.991389	0.960352	1.02343	MFI	TBNK
GCST90001883	finn-b-I9_HYPTENS	Coronary heart disease	CD16-CD56 on NKT	Simple mode	27	-0.0167904	0.0230395	0.47266	-0.0619478	0.0283671	0.98335	0.939932	1.02877	MFI	TBNK
GCST90001883	finn-b-I9_HYPTENS	Coronary heart disease	CD16-CD56 on NKT	Weighted median	27	-0.0156536	0.0152195	0.303705	-0.0454839	0.0141767	0.984468	0.955535	1.01428	MFI	TBNK
GCST90001883	finn-b-I9_HYPTENS	Coronary heart disease	CD16-CD56 on NKT	Weighted mode	27	-0.0102172	0.0147183	0.493723	-0.0390651	0.0186307	0.989835	0.961688	1.01881	MFI	TBNK
GCST90002028	finn-b-I9_HYPTENS	Coronary heart disease	CD19 on B cell	Inverse variance weighted (fixed effects)	26	0.00231573	0.00956681	0.808735	-0.0164352	0.0210667	1.00232	0.983699	1.02129	MFI	TBNK
GCST90002028	finn-b-I9_HYPTENS	Coronary heart disease	CD19 on B cell	Inverse variance weighted (multiplicative random effects)	26	0.00231573	0.011548	0.841066	-0.0203184	0.0249499	1.00232	0.979887	1.02526	MFI	TBNK
GCST90002028	finn-b-I9_HYPTENS	Coronary heart disease	CD19 on B cell	MR Egger	26	0.0103022	0.0153096	0.507423	-0.0197045	0.0403089	1.01036	0.980488	1.04113	MFI	TBNK
GCST90002028	finn-b-I9_HYPTENS	Coronary heart disease	CD19 on B cell	Simple mode	26	0.00236621	0.0247566	0.924617	-0.0461568	0.0508892	1.00237	0.954892	1.05221	MFI	TBNK
GCST90002028	finn-b-I9_HYPTENS	Coronary heart disease	CD19 on B cell	Weighted median	26	0.000474032	0.0138589	0.972714	-0.0266894	0.0276375	1.00047	0.973664	1.02802	MFI	TBNK
GCST90002028	finn-b-I9_HYPTENS	Coronary heart disease	CD19 on B cell	Weighted mode	26	0.00361	0.0123862	0.773109	-0.0206669	0.0278869	1.00362	0.979545	1.02828	MFI	TBNK
GCST90001721	finn-b-I9_HYPTENS	Coronary heart disease	CD19 on CD20-	Inverse variance weighted (fixed effects)	22	0.00116879	0.0129078	0.92785	-0.0241304	0.026468	1.00117	0.976158	1.02682	MFI	B cell
GCST90001721	finn-b-I9_HYPTENS	Coronary heart disease	CD19 on CD20-	Inverse variance weighted (multiplicative random effects)	22	0.00116879	0.0177484	0.947494	-0.033618	0.0359556	1.00117	0.966941	1.03661	MFI	B cell
GCST90001721	finn-b-I9_HYPTENS	Coronary heart disease	CD19 on CD20-	MR Egger	22	-0.0146099	0.0251502	0.567793	-0.0639042	0.0346844	0.985496	0.938095	1.03529	MFI	B cell
GCST90001721	finn-b-I9_HYPTENS	Coronary heart disease	CD19 on CD20-	Simple mode	22	-0.0401893	0.0323719	0.228114	-0.103638	0.0232596	0.960608	0.901551	1.02353	MFI	B cell
GCST90001721	finn-b-I9_HYPTENS	Coronary heart disease	CD19 on CD20-	Weighted median	22	0.000181399	0.018995	0.99238	-0.0370489	0.0374116	1.00018	0.963629	1.03812	MFI	B cell
GCST90001721	finn-b-I9_HYPTENS	Coronary heart disease	CD19 on CD20-	Weighted mode	22	-0.0117449	0.0174526	0.508313	-0.0459521	0.0224623	0.988324	0.955088	1.02272	MFI	B cell
GCST90001722	finn-b-I9_HYPTENS	Coronary heart disease	CD19 on CD20- CD38-	Inverse variance weighted (fixed effects)	20	0.00122602	0.0143908	0.932107	-0.02698	0.029432	1.00123	0.973381	1.02987	MFI	B cell
GCST90001722	finn-b-I9_HYPTENS	Coronary heart disease	CD19 on CD20- CD38-	Inverse variance weighted (multiplicative random effects)	20	0.00122602	0.0118974	0.917924	-0.0220929	0.024545	1.00123	0.978149	1.02485	MFI	B cell
GCST90001722	finn-b-I9_HYPTENS	Coronary heart disease	CD19 on CD20- CD38-	MR Egger	20	-0.0047298	0.0253207	0.85391	-0.0543583	0.0448987	0.995281	0.947093	1.04592	MFI	B cell
GCST90001722	finn-b-I9_HYPTENS	Coronary heart disease	CD19 on CD20- CD38-	Simple mode	20	0.0163863	0.0305741	0.598211	-0.043539	0.0763115	1.01652	0.957395	1.0793	MFI	B cell
GCST90001722	finn-b-I9_HYPTENS	Coronary heart disease	CD19 on CD20- CD38-	Weighted median	20	0.00280647	0.0204019	0.890589	-0.0371813	0.0427942	1.00281	0.963501	1.04372	MFI	B cell
GCST90001722	finn-b-I9_HYPTENS	Coronary heart disease	CD19 on CD20- CD38-	Weighted mode	20	0.00423711	0.0232578	0.857371	-0.0413481	0.0498223	1.00425	0.959495	1.05108	MFI	B cell
GCST90001723	finn-b-I9_HYPTENS	Coronary heart disease	CD19 on CD24+ CD27+	Inverse variance weighted (fixed effects)	29	0.00523479	0.00972547	0.5904	-0.0138271	0.0242967	1.00525	0.986268	1.02459	MFI	B cell
GCST90001723	finn-b-I9_HYPTENS	Coronary heart disease	CD19 on CD24+ CD27+	Inverse variance weighted (multiplicative random effects)	29	0.00523479	0.0139197	0.706865	-0.0220479	0.0325174	1.00525	0.978193	1.03305	MFI	B cell
GCST90001723	finn-b-I9_HYPTENS	Coronary heart disease	CD19 on CD24+ CD27+	MR Egger	29	0.00674612	0.0199995	0.738488	-0.0324529	0.0459451	1.00677	0.968068	1.04702	MFI	B cell
GCST90001723	finn-b-I9_HYPTENS	Coronary heart disease	CD19 on CD24+ CD27+	Simple mode	29	0.00248325	0.0239706	0.918229	-0.0444992	0.0494657	1.00249	0.956476	1.05071	MFI	B cell
GCST90001723	finn-b-I9_HYPTENS	Coronary heart disease	CD19 on CD24+ CD27+	Weighted median	29	0.0108319	0.0145788	0.457488	-0.0177426	0.0394064	1.01089	0.982414	1.04019	MFI	B cell
GCST90001723	finn-b-I9_HYPTENS	Coronary heart disease	CD19 on CD24+ CD27+	Weighted mode	29	0.00548048	0.012461	0.663451	-0.0189431	0.0299041	1.0055	0.981235	1.03036	MFI	B cell
GCST90001731	finn-b-I9_HYPTENS	Coronary heart disease	CD19 on IgD- CD24-	Inverse variance weighted (fixed effects)	22	-0.00972458	0.0155201	0.530935	-0.040144	0.0206949	0.990323	0.960651	1.02091	MFI	B cell
GCST90001731	finn-b-I9_HYPTENS	Coronary heart disease	CD19 on IgD- CD24-	Inverse variance weighted (multiplicative random effects)	22	-0.00972458	0.0161109	0.546107	-0.0413019	0.0218527	0.990323	0.959539	1.02209	MFI	B cell
GCST90001731	finn-b-I9_HYPTENS	Coronary heart disease	CD19 on IgD- CD24-	MR Egger	22	0.00162641	0.033001	0.961182	-0.0630556	0.0663085	1.00163	0.938891	1.06856	MFI	B cell
GCST90001731	finn-b-I9_HYPTENS	Coronary heart disease	CD19 on IgD- CD24-	Simple mode	22	-0.0343835	0.0393843	0.392523	-0.111577	0.0428098	0.966201	0.894423	1.04374	MFI	B cell
GCST90001731	finn-b-I9_HYPTENS	Coronary heart disease	CD19 on IgD- CD24-	Weighted median	22	-0.00249469	0.0213633	0.907039	-0.0443667	0.0393773	0.997508	0.956603	1.04016	MFI	B cell
GCST90001731	finn-b-I9_HYPTENS	Coronary heart disease	CD19 on IgD- CD24-	Weighted mode	22	-0.00611997	0.0337341	0.857779	-0.0722388	0.0599988	0.993899	0.930309	1.06184	MFI	B cell
GCST90001732	finn-b-I9_HYPTENS	Coronary heart disease	CD19 on IgD- CD27-	Inverse variance weighted (fixed effects)	26	-0.0160452	0.0144637	0.267281	-0.0443941	0.0123036	0.984083	0.956577	1.01238	MFI	B cell
GCST90001732	finn-b-I9_HYPTENS	Coronary heart disease	CD19 on IgD- CD27-	Inverse variance weighted (multiplicative random effects)	26	-0.0160452	0.0155	0.300585	-0.0464252	0.0143347	0.984083	0.954636	1.01444	MFI	B cell
GCST90001732	finn-b-I9_HYPTENS	Coronary heart disease	CD19 on IgD- CD27-	MR Egger	26	0.0003382	0.0271019	0.990147	-0.0527815	0.0534579	1.00034	0.948587	1.05491	MFI	B cell
GCST90001732	finn-b-I9_HYPTENS	Coronary heart disease	CD19 on IgD- CD27-	Simple mode	26	0.00763862	0.039754	0.849179	-0.0702793	0.0855565	1.00767	0.932133	1.08932	MFI	B cell
GCST90001732	finn-b-I9_HYPTENS	Coronary heart disease	CD19 on IgD- CD27-	Weighted median	26	0.0115199	0.0218614	0.598229	-0.0313285	0.0543682	1.01159	0.969157	1.05587	MFI	B cell
GCST90001732	finn-b-I9_HYPTENS	Coronary heart disease	CD19 on IgD- CD27-	Weighted mode	26	0.0114981	0.0226164	0.615633	-0.03283	0.0558261	1.01156	0.967703	1.05741	MFI	B cell
GCST90001733	finn-b-I9_HYPTENS	Coronary heart disease	CD19 on IgD- CD38-	Inverse variance weighted (fixed effects)	22	-0.0143369	0.014868	0.334906	-0.0434782	0.0148044	0.985765	0.957453	1.01491	MFI	B cell
GCST90001733	finn-b-I9_HYPTENS	Coronary heart disease	CD19 on IgD- CD38-	Inverse variance weighted (multiplicative random effects)	22	-0.0143369	0.0228851	0.531005	-0.0591917	0.0305179	0.985765	0.942526	1.03099	MFI	B cell
GCST90001733	finn-b-I9_HYPTENS	Coronary heart disease	CD19 on IgD- CD38-	MR Egger	22	-0.00126135	0.042943	0.976859	-0.0854297	0.082907	0.998739	0.918118	1.08644	MFI	B cell
GCST90001733	finn-b-I9_HYPTENS	Coronary heart disease	CD19 on IgD- CD38-	Simple mode	22	-0.00241226	0.0461083	0.95877	-0.0927846	0.08796	0.997591	0.91139	1.09194	MFI	B cell
GCST90001733	finn-b-I9_HYPTENS	Coronary heart disease	CD19 on IgD- CD38-	Weighted median	22	-0.0181267	0.0241826	0.45351	-0.0655245	0.0292711	0.982037	0.936576	1.0297	MFI	B cell
GCST90001733	finn-b-I9_HYPTENS	Coronary heart disease	CD19 on IgD- CD38-	Weighted mode	22	0.000132684	0.0331389	0.996843	-0.0648195	0.0650849	1.00013	0.937237	1.06725	MFI	B cell
GCST90001734	finn-b-I9_HYPTENS	Coronary heart disease	CD19 on IgD- CD38br	Inverse variance weighted (fixed effects)	17	0.0188269	0.014046	0.180122	-0.00870318	0.046357	1.01901	0.991335	1.04745	MFI	B cell
GCST90001734	finn-b-I9_HYPTENS	Coronary heart disease	CD19 on IgD- CD38br	Inverse variance weighted (multiplicative random effects)	17	0.0188269	0.017532	0.282884	-0.0155357	0.0531896	1.01901	0.984584	1.05463	MFI	B cell
GCST90001734	finn-b-I9_HYPTENS	Coronary heart disease	CD19 on IgD- CD38br	MR Egger	17	0.00756999	0.0281724	0.791819	-0.047648	0.062788	1.0076	0.953469	1.0648	MFI	B cell
GCST90001734	finn-b-I9_HYPTENS	Coronary heart disease	CD19 on IgD- CD38br	Simple mode	17	0.0601059	0.039383	0.146487	-0.0170848	0.137297	1.06195	0.98306	1.14717	MFI	B cell
GCST90001734	finn-b-I9_HYPTENS	Coronary heart disease	CD19 on IgD- CD38br	Weighted median	17	0.00512607	0.020957	0.806767	-0.0359497	0.0462019	1.00514	0.964689	1.04729	MFI	B cell
GCST90001734	finn-b-I9_HYPTENS	Coronary heart disease	CD19 on IgD- CD38br	Weighted mode	17	0.0165066	0.0186917	0.390259	-0.0201292	0.0531424	1.01664	0.980072	1.05458	MFI	B cell
GCST90001735	finn-b-I9_HYPTENS	Coronary heart disease	CD19 on IgD- CD38dim	Inverse variance weighted (fixed effects)	28	0.0203487	0.010287	0.0479165	0.00018628	0.0405112	1.02056	1.00019	1.04134	MFI	B cell
GCST90001735	finn-b-I9_HYPTENS	Coronary heart disease	CD19 on IgD- CD38dim	Inverse variance weighted (multiplicative random effects)	28	0.0203487	0.0132762	0.125344	-0.00567263	0.0463701	1.02056	0.994343	1.04746	MFI	B cell
GCST90001735	finn-b-I9_HYPTENS	Coronary heart disease	CD19 on IgD- CD38dim	MR Egger	28	0.0215659	0.0206705	0.306406	-0.0189483	0.06208	1.0218	0.98123	1.06405	MFI	B cell
GCST90001735	finn-b-I9_HYPTENS	Coronary heart disease	CD19 on IgD- CD38dim	Simple mode	28	0.0254926	0.0250442	0.317757	-0.0235939	0.0745792	1.02582	0.976682	1.07743	MFI	B cell
GCST90001735	finn-b-I9_HYPTENS	Coronary heart disease	CD19 on IgD- CD38dim	Weighted median	28	0.0121863	0.016232	0.452798	-0.0196284	0.0440011	1.01226	0.980563	1.04498	MFI	B cell
GCST90001735	finn-b-I9_HYPTENS	Coronary heart disease	CD19 on IgD- CD38dim	Weighted mode	28	0.0233325	0.0151671	0.135598	-0.00639495	0.0530599	1.02361	0.993625	1.05449	MFI	B cell
GCST90001741	finn-b-I9_HYPTENS	Coronary heart disease	CD19 on IgD+	Inverse variance weighted (fixed effects)	28	0.00104703	0.005697	0.854182	-0.0101191	0.0122132	1.00105	0.989932	1.01229	MFI	B cell
GCST90001741	finn-b-I9_HYPTENS	Coronary heart disease	CD19 on IgD+	Inverse variance weighted (multiplicative random effects)	28	0.00104703	0.00550422	0.849134	-0.00974124	0.0118353	1.00105	0.990306	1.01191	MFI	B cell
GCST90001741	finn-b-I9_HYPTENS	Coronary heart disease	CD19 on IgD+	MR Egger	28	0.00123813	0.00677484	0.856408	-0.0120406	0.0145168	1.00124	0.988032	1.01462	MFI	B cell
GCST90001741	finn-b-I9_HYPTENS	Coronary heart disease	CD19 on IgD+	Simple mode	28	-0.00384515	0.0154462	0.805292	-0.0341196	0.0264293	0.996162	0.966456	1.02678	MFI	B cell
GCST90001741	finn-b-I9_HYPTENS	Coronary heart disease	CD19 on IgD+	Weighted median	28	0.000397002	0.00720525	0.95606	-0.0137253	0.0145193	1.0004	0.986368	1.01463	MFI	B cell
GCST90001741	finn-b-I9_HYPTENS	Coronary heart disease	CD19 on IgD+	Weighted mode	28	0.000596131	0.00606834	0.92247	-0.0112978	0.0124901	1.0006	0.988766	1.01257	MFI	B cell
GCST90001725	finn-b-I9_HYPTENS	Coronary heart disease	CD19 on IgD+ CD24-	Inverse variance weighted (fixed effects)	26	0.00172752	0.00577809	0.764957	-0.00959754	0.0130526	1.00173	0.990448	1.01314	MFI	B cell
GCST90001725	finn-b-I9_HYPTENS	Coronary heart disease	CD19 on IgD+ CD24-	Inverse variance weighted (multiplicative random effects)	26	0.00172752	0.00537541	0.747927	-0.00880829	0.0122633	1.00173	0.99123	1.01234	MFI	B cell
GCST90001725	finn-b-I9_HYPTENS	Coronary heart disease	CD19 on IgD+ CD24-	MR Egger	26	0.000182793	0.00678206	0.978721	-0.01311	0.0134756	1.00018	0.986976	1.01357	MFI	B cell
GCST90001725	finn-b-I9_HYPTENS	Coronary heart disease	CD19 on IgD+ CD24-	Simple mode	26	-0.0134421	0.0181375	0.465524	-0.0489917	0.0221074	0.986648	0.952189	1.02235	MFI	B cell
GCST90001725	finn-b-I9_HYPTENS	Coronary heart disease	CD19 on IgD+ CD24-	Weighted median	26	0.00070562	0.00760598	0.926085	-0.0142021	0.0156134	1.00071	0.985898	1.01574	MFI	B cell
GCST90001725	finn-b-I9_HYPTENS	Coronary heart disease	CD19 on IgD+ CD24-	Weighted mode	26	0.000837556	0.00583953	0.887102	-0.0106079	0.012283	1.00084	0.989448	1.01236	MFI	B cell
GCST90001724	finn-b-I9_HYPTENS	Coronary heart disease	CD19 on IgD+ CD24+	Inverse variance weighted (fixed effects)	33	0.00457196	0.00662137	0.489889	-0.00840592	0.0175498	1.00458	0.991629	1.0177	MFI	B cell
GCST90001724	finn-b-I9_HYPTENS	Coronary heart disease	CD19 on IgD+ CD24+	Inverse variance weighted (multiplicative random effects)	33	0.00457196	0.00783216	0.559394	-0.0107791	0.019923	1.00458	0.989279	1.02012	MFI	B cell
GCST90001724	finn-b-I9_HYPTENS	Coronary heart disease	CD19 on IgD+ CD24+	MR Egger	33	0.0131053	0.00948944	0.177143	-0.00549402	0.0317046	1.01319	0.994521	1.03221	MFI	B cell
GCST90001724	finn-b-I9_HYPTENS	Coronary heart disease	CD19 on IgD+ CD24+	Simple mode	33	0.00239116	0.0170889	0.889596	-0.031103	0.0358853	1.00239	0.969376	1.03654	MFI	B cell
GCST90001724	finn-b-I9_HYPTENS	Coronary heart disease	CD19 on IgD+ CD24+	Weighted median	33	0.00359402	0.00980848	0.714052	-0.0156306	0.0228186	1.0036	0.984491	1.02308	MFI	B cell
GCST90001724	finn-b-I9_HYPTENS	Coronary heart disease	CD19 on IgD+ CD24+	Weighted mode	33	0.00779174	0.00834783	0.357611	-0.00857001	0.0241535	1.00782	0.991467	1.02445	MFI	B cell
GCST90001726	finn-b-I9_HYPTENS	Coronary heart disease	CD19 on IgD+ CD38-	Inverse variance weighted (fixed effects)	32	0.00543795	0.0060213	0.366463	-0.00636381	0.0172397	1.00545	0.993656	1.01739	MFI	B cell
GCST90001726	finn-b-I9_HYPTENS	Coronary heart disease	CD19 on IgD+ CD38-	Inverse variance weighted (multiplicative random effects)	32	0.00543795	0.00788491	0.490405	-0.0100165	0.0208924	1.00545	0.990034	1.02111	MFI	B cell
GCST90001726	finn-b-I9_HYPTENS	Coronary heart disease	CD19 on IgD+ CD38-	MR Egger	32	-0.00247023	0.00934411	0.793308	-0.0207847	0.0158442	0.997533	0.97943	1.01597	MFI	B cell
GCST90001726	finn-b-I9_HYPTENS	Coronary heart disease	CD19 on IgD+ CD38-	Simple mode	32	-0.000788636	0.0172304	0.963787	-0.0345602	0.0329829	0.999212	0.96603	1.03353	MFI	B cell
GCST90001726	finn-b-I9_HYPTENS	Coronary heart disease	CD19 on IgD+ CD38-	Weighted median	32	0.00071902	0.00792672	0.927724	-0.0148173	0.0162554	1.00072	0.985292	1.01639	MFI	B cell
GCST90001726	finn-b-I9_HYPTENS	Coronary heart disease	CD19 on IgD+ CD38-	Weighted mode	32	0.000961356	0.00659643	0.885071	-0.0119676	0.0138904	1.00096	0.988104	1.01399	MFI	B cell
GCST90001727	finn-b-I9_HYPTENS	Coronary heart disease	CD19 on IgD+ CD38- naive	Inverse variance weighted (fixed effects)	19	0.000226271	0.00571821	0.968436	-0.0109814	0.011434	1.00023	0.989079	1.0115	MFI	B cell
GCST90001727	finn-b-I9_HYPTENS	Coronary heart disease	CD19 on IgD+ CD38- naive	Inverse variance weighted (multiplicative random effects)	19	0.000226271	0.00738538	0.975558	-0.0142491	0.0147016	1.00023	0.985852	1.01481	MFI	B cell
GCST90001727	finn-b-I9_HYPTENS	Coronary heart disease	CD19 on IgD+ CD38- naive	MR Egger	19	3.92911e-05	0.00889774	0.996528	-0.0174003	0.0174789	1.00004	0.98275	1.01763	MFI	B cell
GCST90001727	finn-b-I9_HYPTENS	Coronary heart disease	CD19 on IgD+ CD38- naive	Simple mode	19	0.0137445	0.0192927	0.485337	-0.0240691	0.0515582	1.01384	0.976218	1.05291	MFI	B cell
GCST90001727	finn-b-I9_HYPTENS	Coronary heart disease	CD19 on IgD+ CD38- naive	Weighted median	19	0.00143577	0.00734417	0.845003	-0.0129588	0.0158304	1.00144	0.987125	1.01596	MFI	B cell
GCST90001727	finn-b-I9_HYPTENS	Coronary heart disease	CD19 on IgD+ CD38- naive	Weighted mode	19	0.000573549	0.00574822	0.921623	-0.010693	0.0118401	1.00057	0.989364	1.01191	MFI	B cell
GCST90001728	finn-b-I9_HYPTENS	Coronary heart disease	CD19 on IgD+ CD38- unsw mem	Inverse variance weighted (fixed effects)	22	0.00387361	0.00581864	0.505587	-0.00753093	0.0152782	1.00388	0.992497	1.0154	MFI	B cell
GCST90001728	finn-b-I9_HYPTENS	Coronary heart disease	CD19 on IgD+ CD38- unsw mem	Inverse variance weighted (multiplicative random effects)	22	0.00387361	0.00568629	0.495733	-0.00727153	0.0150187	1.00388	0.992755	1.01513	MFI	B cell
GCST90001728	finn-b-I9_HYPTENS	Coronary heart disease	CD19 on IgD+ CD38- unsw mem	MR Egger	22	-0.00580829	0.00861285	0.507794	-0.0226895	0.0110729	0.994209	0.977566	1.01113	MFI	B cell
GCST90001728	finn-b-I9_HYPTENS	Coronary heart disease	CD19 on IgD+ CD38- unsw mem	Simple mode	22	0.00715361	0.0114833	0.540018	-0.0153536	0.0296608	1.00718	0.984764	1.03011	MFI	B cell
GCST90001728	finn-b-I9_HYPTENS	Coronary heart disease	CD19 on IgD+ CD38- unsw mem	Weighted median	22	0.00161351	0.00787719	0.837702	-0.0138258	0.0170528	1.00161	0.986269	1.0172	MFI	B cell
GCST90001728	finn-b-I9_HYPTENS	Coronary heart disease	CD19 on IgD+ CD38- unsw mem	Weighted mode	22	0.0017419	0.00693295	0.804064	-0.0118467	0.0153305	1.00174	0.988223	1.01545	MFI	B cell
GCST90001729	finn-b-I9_HYPTENS	Coronary heart disease	CD19 on IgD+ CD38br	Inverse variance weighted (fixed effects)	21	0.00187763	0.0111128	0.865828	-0.0199035	0.0236588	1.00188	0.980293	1.02394	MFI	B cell
GCST90001729	finn-b-I9_HYPTENS	Coronary heart disease	CD19 on IgD+ CD38br	Inverse variance weighted (multiplicative random effects)	21	0.00187763	0.0135239	0.889579	-0.0246293	0.0283845	1.00188	0.975672	1.02879	MFI	B cell
GCST90001729	finn-b-I9_HYPTENS	Coronary heart disease	CD19 on IgD+ CD38br	MR Egger	21	0.00926583	0.0192145	0.63515	-0.0283946	0.0469262	1.00931	0.972005	1.04804	MFI	B cell
GCST90001729	finn-b-I9_HYPTENS	Coronary heart disease	CD19 on IgD+ CD38br	Simple mode	21	-0.0209122	0.0273634	0.453647	-0.0745445	0.0327201	0.979305	0.928166	1.03326	MFI	B cell
GCST90001729	finn-b-I9_HYPTENS	Coronary heart disease	CD19 on IgD+ CD38br	Weighted median	21	0.00506013	0.015532	0.744585	-0.0253826	0.0355029	1.00507	0.974937	1.03614	MFI	B cell
GCST90001729	finn-b-I9_HYPTENS	Coronary heart disease	CD19 on IgD+ CD38br	Weighted mode	21	-0.00256665	0.0143653	0.859994	-0.0307226	0.0255893	0.997437	0.969745	1.02592	MFI	B cell
GCST90001730	finn-b-I9_HYPTENS	Coronary heart disease	CD19 on IgD+ CD38dim	Inverse variance weighted (fixed effects)	25	0.00364009	0.00577244	0.528303	-0.00767389	0.0149541	1.00365	0.992355	1.01507	MFI	B cell
GCST90001730	finn-b-I9_HYPTENS	Coronary heart disease	CD19 on IgD+ CD38dim	Inverse variance weighted (multiplicative random effects)	25	0.00364009	0.00519961	0.483883	-0.00655114	0.0138313	1.00365	0.99347	1.01393	MFI	B cell
GCST90001730	finn-b-I9_HYPTENS	Coronary heart disease	CD19 on IgD+ CD38dim	MR Egger	25	-0.00161826	0.0069281	0.817379	-0.0151973	0.0119608	0.998383	0.984918	1.01203	MFI	B cell
GCST90001730	finn-b-I9_HYPTENS	Coronary heart disease	CD19 on IgD+ CD38dim	Simple mode	25	-0.0118328	0.0157034	0.458468	-0.0426115	0.0189459	0.988237	0.958284	1.01913	MFI	B cell
GCST90001730	finn-b-I9_HYPTENS	Coronary heart disease	CD19 on IgD+ CD38dim	Weighted median	25	0.00031991	0.00734344	0.965252	-0.0140732	0.014713	1.00032	0.986025	1.01482	MFI	B cell
GCST90001730	finn-b-I9_HYPTENS	Coronary heart disease	CD19 on IgD+ CD38dim	Weighted mode	25	0.000700804	0.0060027	0.908031	-0.0110645	0.0124661	1.0007	0.988996	1.01254	MFI	B cell
GCST90001736	finn-b-I9_HYPTENS	Coronary heart disease	CD19 on memory B cell	Inverse variance weighted (fixed effects)	25	-0.000677173	0.0116975	0.953836	-0.0236042	0.0222499	0.999323	0.976672	1.0225	MFI	B cell
GCST90001736	finn-b-I9_HYPTENS	Coronary heart disease	CD19 on memory B cell	Inverse variance weighted (multiplicative random effects)	25	-0.000677173	0.0142033	0.961974	-0.0285156	0.0271613	0.999323	0.971887	1.02753	MFI	B cell
GCST90001736	finn-b-I9_HYPTENS	Coronary heart disease	CD19 on memory B cell	MR Egger	25	-0.0088528	0.022139	0.692939	-0.0522452	0.0345396	0.991186	0.949096	1.03514	MFI	B cell
GCST90001736	finn-b-I9_HYPTENS	Coronary heart disease	CD19 on memory B cell	Simple mode	25	-0.0191359	0.0296219	0.524406	-0.0771949	0.0389231	0.981046	0.925709	1.03969	MFI	B cell
GCST90001736	finn-b-I9_HYPTENS	Coronary heart disease	CD19 on memory B cell	Weighted median	25	0.00946249	0.0176258	0.591367	-0.025084	0.044009	1.00951	0.975228	1.04499	MFI	B cell
GCST90001736	finn-b-I9_HYPTENS	Coronary heart disease	CD19 on memory B cell	Weighted mode	25	-0.00751856	0.0187804	0.692448	-0.0443282	0.0292911	0.99251	0.95664	1.02972	MFI	B cell
GCST90001737	finn-b-I9_HYPTENS	Coronary heart disease	CD19 on naive-mature B cell	Inverse variance weighted (fixed effects)	28	0.00264804	0.0060813	0.663243	-0.00927131	0.0145674	1.00265	0.990772	1.01467	MFI	B cell
GCST90001737	finn-b-I9_HYPTENS	Coronary heart disease	CD19 on naive-mature B cell	Inverse variance weighted (multiplicative random effects)	28	0.00264804	0.00605626	0.661937	-0.00922224	0.0145183	1.00265	0.99082	1.01462	MFI	B cell
GCST90001737	finn-b-I9_HYPTENS	Coronary heart disease	CD19 on naive-mature B cell	MR Egger	28	-0.00287709	0.00730311	0.696828	-0.0171912	0.011437	0.997127	0.982956	1.0115	MFI	B cell
GCST90001737	finn-b-I9_HYPTENS	Coronary heart disease	CD19 on naive-mature B cell	Simple mode	28	0.0137094	0.0200945	0.500895	-0.0256759	0.0530946	1.0138	0.974651	1.05453	MFI	B cell
GCST90001737	finn-b-I9_HYPTENS	Coronary heart disease	CD19 on naive-mature B cell	Weighted median	28	0.00350154	0.00785289	0.655676	-0.0118901	0.0188932	1.00351	0.98818	1.01907	MFI	B cell
GCST90001737	finn-b-I9_HYPTENS	Coronary heart disease	CD19 on naive-mature B cell	Weighted mode	28	0.00101424	0.00666384	0.88016	-0.0120469	0.0140754	1.00101	0.988025	1.01417	MFI	B cell
GCST90001739	finn-b-I9_HYPTENS	Coronary heart disease	CD19 on PB/PC	Inverse variance weighted (fixed effects)	22	-0.0278327	0.0161074	0.0839989	-0.0594032	0.00373788	0.972551	0.942327	1.00374	MFI	B cell
GCST90001739	finn-b-I9_HYPTENS	Coronary heart disease	CD19 on PB/PC	Inverse variance weighted (multiplicative random effects)	22	-0.0278327	0.0259973	0.284351	-0.0787875	0.0231221	0.972551	0.924236	1.02339	MFI	B cell
GCST90001739	finn-b-I9_HYPTENS	Coronary heart disease	CD19 on PB/PC	MR Egger	22	-0.0458874	0.048508	0.35545	-0.140963	0.0491883	0.955149	0.868521	1.05042	MFI	B cell
GCST90001739	finn-b-I9_HYPTENS	Coronary heart disease	CD19 on PB/PC	Simple mode	22	0.0100977	0.0390965	0.798708	-0.0665314	0.0867268	1.01015	0.935634	1.0906	MFI	B cell
GCST90001739	finn-b-I9_HYPTENS	Coronary heart disease	CD19 on PB/PC	Weighted median	22	-0.0103224	0.0242654	0.670549	-0.0578826	0.0372378	0.989731	0.943761	1.03794	MFI	B cell
GCST90001739	finn-b-I9_HYPTENS	Coronary heart disease	CD19 on PB/PC	Weighted mode	22	-0.0177817	0.0273187	0.522171	-0.0713263	0.0357629	0.982375	0.931158	1.03641	MFI	B cell
GCST90001740	finn-b-I9_HYPTENS	Coronary heart disease	CD19 on sw mem	Inverse variance weighted (fixed effects)	28	0.0138546	0.0127031	0.275426	-0.0110434	0.0387526	1.01395	0.989017	1.03951	MFI	B cell
GCST90001740	finn-b-I9_HYPTENS	Coronary heart disease	CD19 on sw mem	Inverse variance weighted (multiplicative random effects)	28	0.0138546	0.0165876	0.403582	-0.018657	0.0463663	1.01395	0.981516	1.04746	MFI	B cell
GCST90001740	finn-b-I9_HYPTENS	Coronary heart disease	CD19 on sw mem	MR Egger	28	0.036555	0.0310542	0.249806	-0.0243113	0.0974213	1.03723	0.975982	1.10232	MFI	B cell
GCST90001740	finn-b-I9_HYPTENS	Coronary heart disease	CD19 on sw mem	Simple mode	28	0.0326726	0.0325876	0.324951	-0.0311991	0.0965444	1.03321	0.969283	1.10136	MFI	B cell
GCST90001740	finn-b-I9_HYPTENS	Coronary heart disease	CD19 on sw mem	Weighted median	28	0.022575	0.019728	0.252495	-0.016092	0.0612419	1.02283	0.984037	1.06316	MFI	B cell
GCST90001740	finn-b-I9_HYPTENS	Coronary heart disease	CD19 on sw mem	Weighted mode	28	0.0346897	0.0207836	0.106656	-0.00604613	0.0754256	1.0353	0.993972	1.07834	MFI	B cell
GCST90001742	finn-b-I9_HYPTENS	Coronary heart disease	CD19 on transitional	Inverse variance weighted (fixed effects)	26	0.00777163	0.00975336	0.425558	-0.011345	0.0268882	1.0078	0.988719	1.02725	MFI	B cell
GCST90001742	finn-b-I9_HYPTENS	Coronary heart disease	CD19 on transitional	Inverse variance weighted (multiplicative random effects)	26	0.00777163	0.0116565	0.504951	-0.0150751	0.0306184	1.0078	0.985038	1.03109	MFI	B cell
GCST90001742	finn-b-I9_HYPTENS	Coronary heart disease	CD19 on transitional	MR Egger	26	0.00468816	0.0162682	0.775684	-0.0271975	0.0365738	1.0047	0.973169	1.03725	MFI	B cell
GCST90001742	finn-b-I9_HYPTENS	Coronary heart disease	CD19 on transitional	Simple mode	26	-0.0157868	0.0220962	0.481563	-0.0590955	0.0275218	0.984337	0.942617	1.0279	MFI	B cell
GCST90001742	finn-b-I9_HYPTENS	Coronary heart disease	CD19 on transitional	Weighted median	26	0.0117909	0.0133238	0.376183	-0.0143237	0.0379056	1.01186	0.985778	1.03863	MFI	B cell
GCST90001742	finn-b-I9_HYPTENS	Coronary heart disease	CD19 on transitional	Weighted mode	26	0.00376353	0.0121754	0.759801	-0.0201003	0.0276274	1.00377	0.9801	1.02801	MFI	B cell
GCST90001738	finn-b-I9_HYPTENS	Coronary heart disease	CD19 on unsw mem	Inverse variance weighted (fixed effects)	21	-0.00278372	0.0088802	0.75392	-0.0201889	0.0146215	0.99722	0.980014	1.01473	MFI	B cell
GCST90001738	finn-b-I9_HYPTENS	Coronary heart disease	CD19 on unsw mem	Inverse variance weighted (multiplicative random effects)	21	-0.00278372	0.0124813	0.823512	-0.0272471	0.0216797	0.99722	0.973121	1.02192	MFI	B cell
GCST90001738	finn-b-I9_HYPTENS	Coronary heart disease	CD19 on unsw mem	MR Egger	21	0.0101059	0.0146458	0.498525	-0.0185999	0.0388116	1.01016	0.981572	1.03957	MFI	B cell
GCST90001738	finn-b-I9_HYPTENS	Coronary heart disease	CD19 on unsw mem	Simple mode	21	-0.01875	0.027972	0.510324	-0.0735751	0.0360751	0.981425	0.929066	1.03673	MFI	B cell
GCST90001738	finn-b-I9_HYPTENS	Coronary heart disease	CD19 on unsw mem	Weighted median	21	0.00198631	0.0116151	0.864215	-0.0207793	0.0247519	1.00199	0.979435	1.02506	MFI	B cell
GCST90001738	finn-b-I9_HYPTENS	Coronary heart disease	CD19 on unsw mem	Weighted mode	21	-0.0029163	0.0102525	0.778991	-0.0230111	0.0171785	0.997088	0.977252	1.01733	MFI	B cell
GCST90001419	finn-b-I9_HYPTENS	Coronary heart disease	CD20- %B cell	Inverse variance weighted (fixed effects)	19	0.0116291	0.0118396	0.325989	-0.0115765	0.0348347	1.0117	0.98849	1.03545	Relative count	B cell
GCST90001419	finn-b-I9_HYPTENS	Coronary heart disease	CD20- %B cell	Inverse variance weighted (multiplicative random effects)	19	0.0116291	0.0170552	0.495333	-0.0217991	0.0450574	1.0117	0.978437	1.04609	Relative count	B cell
GCST90001419	finn-b-I9_HYPTENS	Coronary heart disease	CD20- %B cell	MR Egger	19	0.0233153	0.024515	0.354899	-0.0247341	0.0713646	1.02359	0.975569	1.07397	Relative count	B cell
GCST90001419	finn-b-I9_HYPTENS	Coronary heart disease	CD20- %B cell	Simple mode	19	0.0308163	0.0270036	0.268746	-0.0221107	0.0837432	1.0313	0.978132	1.08735	Relative count	B cell
GCST90001419	finn-b-I9_HYPTENS	Coronary heart disease	CD20- %B cell	Weighted median	19	0.0222803	0.0159506	0.162464	-0.00898284	0.0535435	1.02253	0.991057	1.055	Relative count	B cell
GCST90001419	finn-b-I9_HYPTENS	Coronary heart disease	CD20- %B cell	Weighted mode	19	0.0249357	0.0149328	0.112245	-0.00433259	0.0542041	1.02525	0.995677	1.0557	Relative count	B cell
GCST90001443	finn-b-I9_HYPTENS	Coronary heart disease	CD20- %lymphocyte	Inverse variance weighted (fixed effects)	18	-0.00715371	0.00879428	0.41596	-0.0243905	0.0100831	0.992872	0.975905	1.01013	Relative count	B cell
GCST90001443	finn-b-I9_HYPTENS	Coronary heart disease	CD20- %lymphocyte	Inverse variance weighted (multiplicative random effects)	18	-0.00715371	0.00921366	0.437498	-0.0252125	0.0109051	0.992872	0.975103	1.01096	Relative count	B cell
GCST90001443	finn-b-I9_HYPTENS	Coronary heart disease	CD20- %lymphocyte	MR Egger	18	-0.0104797	0.0118067	0.387902	-0.0336207	0.0126614	0.989575	0.966938	1.01274	Relative count	B cell
GCST90001443	finn-b-I9_HYPTENS	Coronary heart disease	CD20- %lymphocyte	Simple mode	18	0.0055763	0.02908	0.850204	-0.0514205	0.0625731	1.00559	0.949879	1.06457	Relative count	B cell
GCST90001443	finn-b-I9_HYPTENS	Coronary heart disease	CD20- %lymphocyte	Weighted median	18	-0.00802425	0.0102963	0.435784	-0.028205	0.0121565	0.992008	0.972189	1.01223	Relative count	B cell
GCST90001443	finn-b-I9_HYPTENS	Coronary heart disease	CD20- %lymphocyte	Weighted mode	18	-0.00754148	0.00932525	0.429852	-0.025819	0.010736	0.992487	0.974511	1.01079	Relative count	B cell
GCST90001421	finn-b-I9_HYPTENS	Coronary heart disease	CD20- AC	Inverse variance weighted (fixed effects)	23	-0.00759458	0.00721648	0.292618	-0.0217389	0.00654971	0.992434	0.978496	1.00657	Absolute count	B cell
GCST90001421	finn-b-I9_HYPTENS	Coronary heart disease	CD20- AC	Inverse variance weighted (multiplicative random effects)	23	-0.00759458	0.0102809	0.460085	-0.0277452	0.012556	0.992434	0.972636	1.01264	Absolute count	B cell
GCST90001421	finn-b-I9_HYPTENS	Coronary heart disease	CD20- AC	MR Egger	23	-0.0148575	0.0123911	0.243866	-0.039144	0.00942905	0.985252	0.961612	1.00947	Absolute count	B cell
GCST90001421	finn-b-I9_HYPTENS	Coronary heart disease	CD20- AC	Simple mode	23	-0.0569957	0.0348047	0.115734	-0.125213	0.0112216	0.944598	0.882309	1.01128	Absolute count	B cell
GCST90001421	finn-b-I9_HYPTENS	Coronary heart disease	CD20- AC	Weighted median	23	-0.0115165	0.00909592	0.20547	-0.0293445	0.00631147	0.98855	0.971082	1.00633	Absolute count	B cell
GCST90001421	finn-b-I9_HYPTENS	Coronary heart disease	CD20- AC	Weighted mode	23	-0.0126899	0.00813065	0.132853	-0.028626	0.00324616	0.98739	0.97178	1.00325	Absolute count	B cell
GCST90001422	finn-b-I9_HYPTENS	Coronary heart disease	CD20- CD38- %B cell	Inverse variance weighted (fixed effects)	23	-0.00264901	0.00951505	0.780704	-0.0212985	0.0160005	0.997354	0.978927	1.01613	Relative count	B cell
GCST90001422	finn-b-I9_HYPTENS	Coronary heart disease	CD20- CD38- %B cell	Inverse variance weighted (multiplicative random effects)	23	-0.00264901	0.00996664	0.790403	-0.0221836	0.0168856	0.997354	0.978061	1.01703	Relative count	B cell
GCST90001422	finn-b-I9_HYPTENS	Coronary heart disease	CD20- CD38- %B cell	MR Egger	23	-0.00402669	0.0135855	0.769839	-0.0306542	0.0226008	0.995981	0.969811	1.02286	Relative count	B cell
GCST90001422	finn-b-I9_HYPTENS	Coronary heart disease	CD20- CD38- %B cell	Simple mode	23	-0.0159312	0.0238791	0.511606	-0.0627342	0.0308718	0.984195	0.939193	1.03135	Relative count	B cell
GCST90001422	finn-b-I9_HYPTENS	Coronary heart disease	CD20- CD38- %B cell	Weighted median	23	0.00166737	0.0133179	0.900367	-0.0244358	0.0277705	1.00167	0.97586	1.02816	Relative count	B cell
GCST90001422	finn-b-I9_HYPTENS	Coronary heart disease	CD20- CD38- %B cell	Weighted mode	23	-0.00249071	0.0122399	0.840622	-0.0264809	0.0214995	0.997512	0.973867	1.02173	Relative count	B cell
GCST90001444	finn-b-I9_HYPTENS	Coronary heart disease	CD20- CD38- %lymphocyte	Inverse variance weighted (fixed effects)	24	0.00769646	0.0116761	0.50979	-0.0151887	0.0305816	1.00773	0.984926	1.03105	Relative count	B cell
GCST90001444	finn-b-I9_HYPTENS	Coronary heart disease	CD20- CD38- %lymphocyte	Inverse variance weighted (multiplicative random effects)	24	0.00769646	0.0162779	0.636343	-0.0242081	0.0396011	1.00773	0.976083	1.0404	Relative count	B cell
GCST90001444	finn-b-I9_HYPTENS	Coronary heart disease	CD20- CD38- %lymphocyte	MR Egger	24	-0.0212549	0.0237525	0.380555	-0.0678099	0.0253001	0.978969	0.934438	1.02562	Relative count	B cell
GCST90001444	finn-b-I9_HYPTENS	Coronary heart disease	CD20- CD38- %lymphocyte	Simple mode	24	-0.00117243	0.0333626	0.97227	-0.0665631	0.0642183	0.998828	0.935604	1.06633	Relative count	B cell
GCST90001444	finn-b-I9_HYPTENS	Coronary heart disease	CD20- CD38- %lymphocyte	Weighted median	24	0.00385631	0.018499	0.834869	-0.0324017	0.0401143	1.00386	0.968118	1.04093	Relative count	B cell
GCST90001444	finn-b-I9_HYPTENS	Coronary heart disease	CD20- CD38- %lymphocyte	Weighted mode	24	-0.00117243	0.0162723	0.943185	-0.0330662	0.0307214	0.998828	0.967474	1.0312	Relative count	B cell
GCST90001423	finn-b-I9_HYPTENS	Coronary heart disease	CD20- CD38- AC	Inverse variance weighted (fixed effects)	15	0.00954369	0.0190882	0.61709	-0.0278692	0.0469565	1.00959	0.972516	1.04808	Absolute count	B cell
GCST90001423	finn-b-I9_HYPTENS	Coronary heart disease	CD20- CD38- AC	Inverse variance weighted (multiplicative random effects)	15	0.00954369	0.0199634	0.632609	-0.0295847	0.048672	1.00959	0.970849	1.04988	Absolute count	B cell
GCST90001423	finn-b-I9_HYPTENS	Coronary heart disease	CD20- CD38- AC	MR Egger	15	-0.0264484	0.0391157	0.510791	-0.103115	0.0502184	0.973898	0.902023	1.0515	Absolute count	B cell
GCST90001423	finn-b-I9_HYPTENS	Coronary heart disease	CD20- CD38- AC	Simple mode	15	-0.0114885	0.0432606	0.794444	-0.0962793	0.0733022	0.988577	0.90821	1.07606	Absolute count	B cell
GCST90001423	finn-b-I9_HYPTENS	Coronary heart disease	CD20- CD38- AC	Weighted median	15	-0.0249841	0.0269248	0.353448	-0.0777568	0.0277886	0.975325	0.925189	1.02818	Absolute count	B cell
GCST90001423	finn-b-I9_HYPTENS	Coronary heart disease	CD20- CD38- AC	Weighted mode	15	-0.0301648	0.0310956	0.348476	-0.0911122	0.0307826	0.970286	0.912915	1.03126	Absolute count	B cell
GCST90001743	finn-b-I9_HYPTENS	Coronary heart disease	CD20 on B cell	Inverse variance weighted (fixed effects)	26	0.00456431	0.00765186	0.550844	-0.0104333	0.019562	1.00457	0.989621	1.01975	MFI	B cell
GCST90001743	finn-b-I9_HYPTENS	Coronary heart disease	CD20 on B cell	Inverse variance weighted (multiplicative random effects)	26	0.00456431	0.00748058	0.54176	-0.0100976	0.0192262	1.00457	0.989953	1.01941	MFI	B cell
GCST90001743	finn-b-I9_HYPTENS	Coronary heart disease	CD20 on B cell	MR Egger	26	-0.00133161	0.0105122	0.900255	-0.0219355	0.0192723	0.998669	0.978303	1.01946	MFI	B cell
GCST90001743	finn-b-I9_HYPTENS	Coronary heart disease	CD20 on B cell	Simple mode	26	-0.0109161	0.0246308	0.661441	-0.0591925	0.0373603	0.989143	0.942525	1.03807	MFI	B cell
GCST90001743	finn-b-I9_HYPTENS	Coronary heart disease	CD20 on B cell	Weighted median	26	-0.00159033	0.0103851	0.878291	-0.0219451	0.0187644	0.998411	0.978294	1.01894	MFI	B cell
GCST90001743	finn-b-I9_HYPTENS	Coronary heart disease	CD20 on B cell	Weighted mode	26	-0.001702	0.00980327	0.863566	-0.0209164	0.0175124	0.998299	0.979301	1.01767	MFI	B cell
GCST90001744	finn-b-I9_HYPTENS	Coronary heart disease	CD20 on CD20- CD38-	Inverse variance weighted (fixed effects)	16	0.00428902	0.0143665	0.765289	-0.0238694	0.0324474	1.0043	0.976413	1.03298	MFI	B cell
GCST90001744	finn-b-I9_HYPTENS	Coronary heart disease	CD20 on CD20- CD38-	Inverse variance weighted (multiplicative random effects)	16	0.00428902	0.0133533	0.748062	-0.0218835	0.0304615	1.0043	0.978354	1.03093	MFI	B cell
GCST90001744	finn-b-I9_HYPTENS	Coronary heart disease	CD20 on CD20- CD38-	MR Egger	16	-0.00185745	0.0215172	0.932432	-0.0440312	0.0403163	0.998144	0.956924	1.04114	MFI	B cell
GCST90001744	finn-b-I9_HYPTENS	Coronary heart disease	CD20 on CD20- CD38-	Simple mode	16	-0.00871965	0.0320456	0.789254	-0.0715291	0.0540898	0.991318	0.930969	1.05558	MFI	B cell
GCST90001744	finn-b-I9_HYPTENS	Coronary heart disease	CD20 on CD20- CD38-	Weighted median	16	0.00446396	0.0194687	0.818644	-0.0336947	0.0426226	1.00447	0.966867	1.04354	MFI	B cell
GCST90001744	finn-b-I9_HYPTENS	Coronary heart disease	CD20 on CD20- CD38-	Weighted mode	16	0.00326229	0.0191132	0.866754	-0.0341996	0.0407242	1.00327	0.966379	1.04156	MFI	B cell
GCST90001745	finn-b-I9_HYPTENS	Coronary heart disease	CD20 on CD24+ CD27+	Inverse variance weighted (fixed effects)	31	-0.00433922	0.0111378	0.696837	-0.0261693	0.0174909	0.99567	0.97417	1.01764	MFI	B cell
GCST90001745	finn-b-I9_HYPTENS	Coronary heart disease	CD20 on CD24+ CD27+	Inverse variance weighted (multiplicative random effects)	31	-0.00433922	0.0112833	0.700555	-0.0264544	0.017776	0.99567	0.973892	1.01793	MFI	B cell
GCST90001745	finn-b-I9_HYPTENS	Coronary heart disease	CD20 on CD24+ CD27+	MR Egger	31	0.0221234	0.0191574	0.257592	-0.0154252	0.059672	1.02237	0.984693	1.06149	MFI	B cell
GCST90001745	finn-b-I9_HYPTENS	Coronary heart disease	CD20 on CD24+ CD27+	Simple mode	31	-0.0129818	0.0261353	0.623009	-0.0642071	0.0382434	0.987102	0.937811	1.03898	MFI	B cell
GCST90001745	finn-b-I9_HYPTENS	Coronary heart disease	CD20 on CD24+ CD27+	Weighted median	31	0.000589684	0.0159116	0.970437	-0.030597	0.0317763	1.00059	0.969866	1.03229	MFI	B cell
GCST90001745	finn-b-I9_HYPTENS	Coronary heart disease	CD20 on CD24+ CD27+	Weighted mode	31	-0.00315324	0.016515	0.849865	-0.0355226	0.0292161	0.996852	0.965101	1.02965	MFI	B cell
GCST90001753	finn-b-I9_HYPTENS	Coronary heart disease	CD20 on IgD- CD24-	Inverse variance weighted (fixed effects)	26	-0.00345311	0.0110669	0.755024	-0.0251442	0.018238	0.996553	0.975169	1.01841	MFI	B cell
GCST90001753	finn-b-I9_HYPTENS	Coronary heart disease	CD20 on IgD- CD24-	Inverse variance weighted (multiplicative random effects)	26	-0.00345311	0.00865595	0.689946	-0.0204188	0.0135126	0.996553	0.979788	1.0136	MFI	B cell
GCST90001753	finn-b-I9_HYPTENS	Coronary heart disease	CD20 on IgD- CD24-	MR Egger	26	-0.0126445	0.0157981	0.43134	-0.0436087	0.0183197	0.987435	0.957328	1.01849	MFI	B cell
GCST90001753	finn-b-I9_HYPTENS	Coronary heart disease	CD20 on IgD- CD24-	Simple mode	26	-0.0178434	0.0250277	0.482482	-0.0668976	0.0312108	0.982315	0.935291	1.0317	MFI	B cell
GCST90001753	finn-b-I9_HYPTENS	Coronary heart disease	CD20 on IgD- CD24-	Weighted median	26	-0.00328508	0.0150699	0.827437	-0.032822	0.0262519	0.99672	0.967711	1.0266	MFI	B cell
GCST90001753	finn-b-I9_HYPTENS	Coronary heart disease	CD20 on IgD- CD24-	Weighted mode	26	-0.00759349	0.0138212	0.5876	-0.0346831	0.0194961	0.992435	0.965911	1.01969	MFI	B cell
GCST90001754	finn-b-I9_HYPTENS	Coronary heart disease	CD20 on IgD- CD27-	Inverse variance weighted (fixed effects)	18	-0.0148766	0.0157117	0.343717	-0.0456716	0.0159184	0.985233	0.955356	1.01605	MFI	B cell
GCST90001754	finn-b-I9_HYPTENS	Coronary heart disease	CD20 on IgD- CD27-	Inverse variance weighted (multiplicative random effects)	18	-0.0148766	0.0159778	0.351812	-0.0461931	0.0164399	0.985233	0.954858	1.01658	MFI	B cell
GCST90001754	finn-b-I9_HYPTENS	Coronary heart disease	CD20 on IgD- CD27-	MR Egger	18	-0.0754932	0.0473939	0.130746	-0.168385	0.0173989	0.927286	0.845028	1.01755	MFI	B cell
GCST90001754	finn-b-I9_HYPTENS	Coronary heart disease	CD20 on IgD- CD27-	Simple mode	18	-0.0128144	0.0350075	0.718845	-0.0814292	0.0558003	0.987267	0.921798	1.05739	MFI	B cell
GCST90001754	finn-b-I9_HYPTENS	Coronary heart disease	CD20 on IgD- CD27-	Weighted median	18	-0.00284826	0.0220708	0.897317	-0.0461069	0.0404104	0.997156	0.95494	1.04124	MFI	B cell
GCST90001754	finn-b-I9_HYPTENS	Coronary heart disease	CD20 on IgD- CD27-	Weighted mode	18	-0.0143268	0.0307908	0.647626	-0.0746767	0.0460232	0.985775	0.928043	1.0471	MFI	B cell
GCST90001755	finn-b-I9_HYPTENS	Coronary heart disease	CD20 on IgD- CD38-	Inverse variance weighted (fixed effects)	29	-0.0269087	0.0132347	0.0420337	-0.0528488	-0.000968607	0.97345	0.948523	0.999032	MFI	B cell
GCST90001755	finn-b-I9_HYPTENS	Coronary heart disease	CD20 on IgD- CD38-	Inverse variance weighted (multiplicative random effects)	29	-0.0269087	0.0147751	0.0685745	-0.055868	0.0020506	0.97345	0.945664	1.00205	MFI	B cell
GCST90001755	finn-b-I9_HYPTENS	Coronary heart disease	CD20 on IgD- CD38-	MR Egger	29	-0.0191053	0.0294519	0.522016	-0.076831	0.0386205	0.981076	0.926046	1.03938	MFI	B cell
GCST90001755	finn-b-I9_HYPTENS	Coronary heart disease	CD20 on IgD- CD38-	Simple mode	29	-0.0120522	0.0318294	0.707804	-0.0744377	0.0503334	0.98802	0.928265	1.05162	MFI	B cell
GCST90001755	finn-b-I9_HYPTENS	Coronary heart disease	CD20 on IgD- CD38-	Weighted median	29	-0.0272662	0.0183712	0.137759	-0.0632737	0.00874125	0.973102	0.938687	1.00878	MFI	B cell
GCST90001755	finn-b-I9_HYPTENS	Coronary heart disease	CD20 on IgD- CD38-	Weighted mode	29	-0.0214789	0.0218637	0.334317	-0.0643317	0.021374	0.97875	0.937694	1.0216	MFI	B cell
GCST90001756	finn-b-I9_HYPTENS	Coronary heart disease	CD20 on IgD- CD38br	Inverse variance weighted (fixed effects)	14	-0.00930159	0.00789103	0.238496	-0.024768	0.00616483	0.990742	0.975536	1.00618	MFI	B cell
GCST90001756	finn-b-I9_HYPTENS	Coronary heart disease	CD20 on IgD- CD38br	Inverse variance weighted (multiplicative random effects)	14	-0.00930159	0.00893993	0.298129	-0.0268239	0.00822067	0.990742	0.973533	1.00825	MFI	B cell
GCST90001756	finn-b-I9_HYPTENS	Coronary heart disease	CD20 on IgD- CD38br	MR Egger	14	-0.0158118	0.0102771	0.149857	-0.0359549	0.00433132	0.984313	0.964684	1.00434	MFI	B cell
GCST90001756	finn-b-I9_HYPTENS	Coronary heart disease	CD20 on IgD- CD38br	Simple mode	14	0.0582891	0.0295927	0.070557	0.000287457	0.116291	1.06002	1.00029	1.12332	MFI	B cell
GCST90001756	finn-b-I9_HYPTENS	Coronary heart disease	CD20 on IgD- CD38br	Weighted median	14	-0.011474	0.0101857	0.259961	-0.0314379	0.00848994	0.988592	0.969051	1.00853	MFI	B cell
GCST90001756	finn-b-I9_HYPTENS	Coronary heart disease	CD20 on IgD- CD38br	Weighted mode	14	-0.0129474	0.00884957	0.167208	-0.0302925	0.0043978	0.987136	0.970162	1.00441	MFI	B cell
GCST90001757	finn-b-I9_HYPTENS	Coronary heart disease	CD20 on IgD- CD38dim	Inverse variance weighted (fixed effects)	34	-0.000405081	0.00358583	0.910057	-0.0074333	0.00662314	0.999595	0.992594	1.00665	MFI	B cell
GCST90001757	finn-b-I9_HYPTENS	Coronary heart disease	CD20 on IgD- CD38dim	Inverse variance weighted (multiplicative random effects)	34	-0.000405081	0.00375734	0.914146	-0.00776948	0.00695931	0.999595	0.992261	1.00698	MFI	B cell
GCST90001757	finn-b-I9_HYPTENS	Coronary heart disease	CD20 on IgD- CD38dim	MR Egger	34	0.00129192	0.00406697	0.752805	-0.00667935	0.00926319	1.00129	0.993343	1.00931	MFI	B cell
GCST90001757	finn-b-I9_HYPTENS	Coronary heart disease	CD20 on IgD- CD38dim	Simple mode	34	0.00159332	0.0179905	0.929963	-0.033668	0.0368547	1.00159	0.966892	1.03754	MFI	B cell
GCST90001757	finn-b-I9_HYPTENS	Coronary heart disease	CD20 on IgD- CD38dim	Weighted median	34	-0.000114137	0.00481586	0.981092	-0.00955323	0.00932495	0.999886	0.990492	1.00937	MFI	B cell
GCST90001757	finn-b-I9_HYPTENS	Coronary heart disease	CD20 on IgD- CD38dim	Weighted mode	34	0.000501935	0.00389213	0.898171	-0.00712663	0.0081305	1.0005	0.992899	1.00816	MFI	B cell
GCST90001762	finn-b-I9_HYPTENS	Coronary heart disease	CD20 on IgD+	Inverse variance weighted (fixed effects)	21	0.00577042	0.00658243	0.380683	-0.00713115	0.018672	1.00579	0.992894	1.01885	MFI	B cell
GCST90001762	finn-b-I9_HYPTENS	Coronary heart disease	CD20 on IgD+	Inverse variance weighted (multiplicative random effects)	21	0.00577042	0.00434992	0.184655	-0.00275542	0.0142963	1.00579	0.997248	1.0144	MFI	B cell
GCST90001762	finn-b-I9_HYPTENS	Coronary heart disease	CD20 on IgD+	MR Egger	21	0.00955167	0.00808545	0.252044	-0.00629581	0.0253992	1.0096	0.993724	1.02572	MFI	B cell
GCST90001762	finn-b-I9_HYPTENS	Coronary heart disease	CD20 on IgD+	Simple mode	21	0.0127523	0.0225628	0.578228	-0.0314707	0.0569754	1.01283	0.969019	1.05863	MFI	B cell
GCST90001762	finn-b-I9_HYPTENS	Coronary heart disease	CD20 on IgD+	Weighted median	21	0.00837669	0.00782238	0.284231	-0.00695516	0.0237085	1.00841	0.993069	1.02399	MFI	B cell
GCST90001762	finn-b-I9_HYPTENS	Coronary heart disease	CD20 on IgD+	Weighted mode	21	0.00925054	0.00750054	0.231757	-0.00545052	0.0239516	1.00929	0.994564	1.02424	MFI	B cell
GCST90001747	finn-b-I9_HYPTENS	Coronary heart disease	CD20 on IgD+ CD24-	Inverse variance weighted (fixed effects)	25	0.00221829	0.00593098	0.708391	-0.00940642	0.013843	1.00222	0.990638	1.01394	MFI	B cell
GCST90001747	finn-b-I9_HYPTENS	Coronary heart disease	CD20 on IgD+ CD24-	Inverse variance weighted (multiplicative random effects)	25	0.00221829	0.0053663	0.679332	-0.00829965	0.0127362	1.00222	0.991735	1.01282	MFI	B cell
GCST90001747	finn-b-I9_HYPTENS	Coronary heart disease	CD20 on IgD+ CD24-	MR Egger	25	0.00791436	0.00712817	0.278346	-0.00605685	0.0218856	1.00795	0.993961	1.02213	MFI	B cell
GCST90001747	finn-b-I9_HYPTENS	Coronary heart disease	CD20 on IgD+ CD24-	Simple mode	25	0.00581335	0.0193535	0.766476	-0.0321196	0.0437463	1.00583	0.968391	1.04472	MFI	B cell
GCST90001747	finn-b-I9_HYPTENS	Coronary heart disease	CD20 on IgD+ CD24-	Weighted median	25	0.00784772	0.00806268	0.330385	-0.00795513	0.0236506	1.00788	0.992076	1.02393	MFI	B cell
GCST90001747	finn-b-I9_HYPTENS	Coronary heart disease	CD20 on IgD+ CD24-	Weighted mode	25	0.00668671	0.00687195	0.340237	-0.0067823	0.0201557	1.00671	0.993241	1.02036	MFI	B cell
GCST90001746	finn-b-I9_HYPTENS	Coronary heart disease	CD20 on IgD+ CD24+	Inverse variance weighted (fixed effects)	23	0.00624858	0.0126266	0.620688	-0.0184995	0.0309967	1.00627	0.981671	1.03148	MFI	B cell
GCST90001746	finn-b-I9_HYPTENS	Coronary heart disease	CD20 on IgD+ CD24+	Inverse variance weighted (multiplicative random effects)	23	0.00624858	0.0147243	0.671293	-0.022611	0.0351081	1.00627	0.977643	1.03573	MFI	B cell
GCST90001746	finn-b-I9_HYPTENS	Coronary heart disease	CD20 on IgD+ CD24+	MR Egger	23	-0.0027844	0.023434	0.906548	-0.0487151	0.0431463	0.997219	0.952452	1.04409	MFI	B cell
GCST90001746	finn-b-I9_HYPTENS	Coronary heart disease	CD20 on IgD+ CD24+	Simple mode	23	-0.0165152	0.0309099	0.598491	-0.0770987	0.0440682	0.98362	0.925798	1.04505	MFI	B cell
GCST90001746	finn-b-I9_HYPTENS	Coronary heart disease	CD20 on IgD+ CD24+	Weighted median	23	0.000929801	0.0189406	0.960847	-0.0361938	0.0380534	1.00093	0.964453	1.03879	MFI	B cell
GCST90001746	finn-b-I9_HYPTENS	Coronary heart disease	CD20 on IgD+ CD24+	Weighted mode	23	0.000544766	0.0182488	0.976454	-0.0352228	0.0363124	1.00054	0.96539	1.03698	MFI	B cell
GCST90001748	finn-b-I9_HYPTENS	Coronary heart disease	CD20 on IgD+ CD38-	Inverse variance weighted (fixed effects)	25	-0.0132112	0.0102457	0.197247	-0.0332928	0.00687042	0.986876	0.967255	1.00689	MFI	B cell
GCST90001748	finn-b-I9_HYPTENS	Coronary heart disease	CD20 on IgD+ CD38-	Inverse variance weighted (multiplicative random effects)	25	-0.0132112	0.012203	0.278978	-0.037129	0.0107067	0.986876	0.963552	1.01076	MFI	B cell
GCST90001748	finn-b-I9_HYPTENS	Coronary heart disease	CD20 on IgD+ CD38-	MR Egger	25	-0.0246066	0.016905	0.159022	-0.0577403	0.00852713	0.975694	0.943895	1.00856	MFI	B cell
GCST90001748	finn-b-I9_HYPTENS	Coronary heart disease	CD20 on IgD+ CD38-	Simple mode	25	-0.0261472	0.0255905	0.317087	-0.0763046	0.0240102	0.974192	0.926534	1.0243	MFI	B cell
GCST90001748	finn-b-I9_HYPTENS	Coronary heart disease	CD20 on IgD+ CD38-	Weighted median	25	-0.0191371	0.0147213	0.193615	-0.0479909	0.00971669	0.981045	0.953142	1.00976	MFI	B cell
GCST90001748	finn-b-I9_HYPTENS	Coronary heart disease	CD20 on IgD+ CD38-	Weighted mode	25	-0.0223636	0.014044	0.124382	-0.0498899	0.00516258	0.977885	0.951334	1.00518	MFI	B cell
GCST90001749	finn-b-I9_HYPTENS	Coronary heart disease	CD20 on IgD+ CD38- naive	Inverse variance weighted (fixed effects)	16	-0.00125406	0.0116596	0.914348	-0.0241069	0.0215988	0.998747	0.976181	1.02183	MFI	B cell
GCST90001749	finn-b-I9_HYPTENS	Coronary heart disease	CD20 on IgD+ CD38- naive	Inverse variance weighted (multiplicative random effects)	16	-0.00125406	0.0151806	0.934162	-0.0310081	0.0285	0.998747	0.969468	1.02891	MFI	B cell
GCST90001749	finn-b-I9_HYPTENS	Coronary heart disease	CD20 on IgD+ CD38- naive	MR Egger	16	0.0294506	0.0279612	0.310059	-0.0253534	0.0842547	1.02989	0.974965	1.08791	MFI	B cell
GCST90001749	finn-b-I9_HYPTENS	Coronary heart disease	CD20 on IgD+ CD38- naive	Simple mode	16	-0.0250673	0.0242374	0.317411	-0.0725726	0.022438	0.975244	0.929998	1.02269	MFI	B cell
GCST90001749	finn-b-I9_HYPTENS	Coronary heart disease	CD20 on IgD+ CD38- naive	Weighted median	16	-0.000986244	0.0165769	0.952558	-0.0334769	0.0315044	0.999014	0.967077	1.03201	MFI	B cell
GCST90001749	finn-b-I9_HYPTENS	Coronary heart disease	CD20 on IgD+ CD38- naive	Weighted mode	16	0.00674183	0.0185108	0.720783	-0.0295393	0.0430229	1.00676	0.970893	1.04396	MFI	B cell
GCST90001750	finn-b-I9_HYPTENS	Coronary heart disease	CD20 on IgD+ CD38- unsw mem	Inverse variance weighted (fixed effects)	19	-0.00920103	0.0133421	0.490432	-0.0353516	0.0169495	0.990841	0.965266	1.01709	MFI	B cell
GCST90001750	finn-b-I9_HYPTENS	Coronary heart disease	CD20 on IgD+ CD38- unsw mem	Inverse variance weighted (multiplicative random effects)	19	-0.00920103	0.0120409	0.44478	-0.0328013	0.0143992	0.990841	0.967731	1.0145	MFI	B cell
GCST90001750	finn-b-I9_HYPTENS	Coronary heart disease	CD20 on IgD+ CD38- unsw mem	MR Egger	19	-0.000202896	0.0377292	0.995772	-0.0741521	0.0737464	0.999797	0.92853	1.07653	MFI	B cell
GCST90001750	finn-b-I9_HYPTENS	Coronary heart disease	CD20 on IgD+ CD38- unsw mem	Simple mode	19	-0.01087	0.0288683	0.710919	-0.0674518	0.0457118	0.989189	0.934773	1.04677	MFI	B cell
GCST90001750	finn-b-I9_HYPTENS	Coronary heart disease	CD20 on IgD+ CD38- unsw mem	Weighted median	19	-0.0111613	0.0183819	0.543726	-0.0471897	0.0248672	0.988901	0.953906	1.02518	MFI	B cell
GCST90001750	finn-b-I9_HYPTENS	Coronary heart disease	CD20 on IgD+ CD38- unsw mem	Weighted mode	19	-0.00258594	0.0237847	0.914625	-0.0492039	0.0440321	0.997417	0.951987	1.04502	MFI	B cell
GCST90001751	finn-b-I9_HYPTENS	Coronary heart disease	CD20 on IgD+ CD38br	Inverse variance weighted (fixed effects)	26	0.0125779	0.00971986	0.19565	-0.00647299	0.0316288	1.01266	0.993548	1.03213	MFI	B cell
GCST90001751	finn-b-I9_HYPTENS	Coronary heart disease	CD20 on IgD+ CD38br	Inverse variance weighted (multiplicative random effects)	26	0.0125779	0.0106029	0.235513	-0.00820366	0.0333595	1.01266	0.99183	1.03392	MFI	B cell
GCST90001751	finn-b-I9_HYPTENS	Coronary heart disease	CD20 on IgD+ CD38br	MR Egger	26	0.0107409	0.0157366	0.501432	-0.0201028	0.0415845	1.0108	0.980098	1.04246	MFI	B cell
GCST90001751	finn-b-I9_HYPTENS	Coronary heart disease	CD20 on IgD+ CD38br	Simple mode	26	0.00913637	0.022994	0.694491	-0.0359319	0.0542046	1.00918	0.964706	1.0557	MFI	B cell
GCST90001751	finn-b-I9_HYPTENS	Coronary heart disease	CD20 on IgD+ CD38br	Weighted median	26	0.00460538	0.013931	0.740958	-0.0226994	0.0319102	1.00462	0.977556	1.03242	MFI	B cell
GCST90001751	finn-b-I9_HYPTENS	Coronary heart disease	CD20 on IgD+ CD38br	Weighted mode	26	0.00408073	0.0130537	0.757169	-0.0215045	0.029666	1.00409	0.978725	1.03011	MFI	B cell
GCST90001752	finn-b-I9_HYPTENS	Coronary heart disease	CD20 on IgD+ CD38dim	Inverse variance weighted (fixed effects)	29	-0.00362998	0.0102233	0.722537	-0.0236676	0.0164077	0.996377	0.97661	1.01654	MFI	B cell
GCST90001752	finn-b-I9_HYPTENS	Coronary heart disease	CD20 on IgD+ CD38dim	Inverse variance weighted (multiplicative random effects)	29	-0.00362998	0.00940731	0.699595	-0.0220683	0.0148084	0.996377	0.978173	1.01492	MFI	B cell
GCST90001752	finn-b-I9_HYPTENS	Coronary heart disease	CD20 on IgD+ CD38dim	MR Egger	29	-0.00624057	0.0158923	0.69764	-0.0373895	0.0249084	0.993779	0.963301	1.02522	MFI	B cell
GCST90001752	finn-b-I9_HYPTENS	Coronary heart disease	CD20 on IgD+ CD38dim	Simple mode	29	-0.00537754	0.0246133	0.828639	-0.0536195	0.0428644	0.994637	0.947793	1.0438	MFI	B cell
GCST90001752	finn-b-I9_HYPTENS	Coronary heart disease	CD20 on IgD+ CD38dim	Weighted median	29	-0.000752114	0.0150699	0.960196	-0.0302892	0.028785	0.999248	0.970165	1.0292	MFI	B cell
GCST90001752	finn-b-I9_HYPTENS	Coronary heart disease	CD20 on IgD+ CD38dim	Weighted mode	29	-0.00157973	0.0139573	0.910693	-0.0289361	0.0257766	0.998422	0.971479	1.02611	MFI	B cell
GCST90001758	finn-b-I9_HYPTENS	Coronary heart disease	CD20 on memory B cell	Inverse variance weighted (fixed effects)	28	-0.0197224	0.00998421	0.0482271	-0.0392915	-0.000153373	0.980471	0.96147	0.999847	MFI	B cell
GCST90001758	finn-b-I9_HYPTENS	Coronary heart disease	CD20 on memory B cell	Inverse variance weighted (multiplicative random effects)	28	-0.0197224	0.0105526	0.0616285	-0.0404056	0.000960719	0.980471	0.9604	1.00096	MFI	B cell
GCST90001758	finn-b-I9_HYPTENS	Coronary heart disease	CD20 on memory B cell	MR Egger	28	-0.0139146	0.0144255	0.343641	-0.0421886	0.0143594	0.986182	0.958689	1.01446	MFI	B cell
GCST90001758	finn-b-I9_HYPTENS	Coronary heart disease	CD20 on memory B cell	Simple mode	28	-0.0294893	0.0263409	0.272776	-0.0811174	0.0221388	0.970941	0.922085	1.02239	MFI	B cell
GCST90001758	finn-b-I9_HYPTENS	Coronary heart disease	CD20 on memory B cell	Weighted median	28	-0.0203317	0.0144136	0.158365	-0.0485824	0.00791893	0.979874	0.952579	1.00795	MFI	B cell
GCST90001758	finn-b-I9_HYPTENS	Coronary heart disease	CD20 on memory B cell	Weighted mode	28	-0.0198745	0.0126669	0.128291	-0.0447015	0.00495258	0.980322	0.956283	1.00496	MFI	B cell
GCST90001759	finn-b-I9_HYPTENS	Coronary heart disease	CD20 on naive-mature B cell	Inverse variance weighted (fixed effects)	25	0.00436811	0.00577344	0.449297	-0.00694784	0.0156841	1.00438	0.993076	1.01581	MFI	B cell
GCST90001759	finn-b-I9_HYPTENS	Coronary heart disease	CD20 on naive-mature B cell	Inverse variance weighted (multiplicative random effects)	25	0.00436811	0.00592491	0.460974	-0.00724472	0.0159809	1.00438	0.992781	1.01611	MFI	B cell
GCST90001759	finn-b-I9_HYPTENS	Coronary heart disease	CD20 on naive-mature B cell	MR Egger	25	0.00186026	0.00708079	0.795106	-0.0120181	0.0157386	1.00186	0.988054	1.01586	MFI	B cell
GCST90001759	finn-b-I9_HYPTENS	Coronary heart disease	CD20 on naive-mature B cell	Simple mode	25	0.00655211	0.0144435	0.654166	-0.0217572	0.0348615	1.00657	0.978478	1.03548	MFI	B cell
GCST90001759	finn-b-I9_HYPTENS	Coronary heart disease	CD20 on naive-mature B cell	Weighted median	25	0.00814718	0.00807529	0.313022	-0.0076804	0.0239748	1.00818	0.992349	1.02426	MFI	B cell
GCST90001759	finn-b-I9_HYPTENS	Coronary heart disease	CD20 on naive-mature B cell	Weighted mode	25	0.0055226	0.00676464	0.422306	-0.0077361	0.0187813	1.00554	0.992294	1.01896	MFI	B cell
GCST90001761	finn-b-I9_HYPTENS	Coronary heart disease	CD20 on sw mem	Inverse variance weighted (fixed effects)	31	-0.0117803	0.00995524	0.236681	-0.0312925	0.007732	0.988289	0.969192	1.00776	MFI	B cell
GCST90001761	finn-b-I9_HYPTENS	Coronary heart disease	CD20 on sw mem	Inverse variance weighted (multiplicative random effects)	31	-0.0117803	0.0105117	0.262424	-0.0323832	0.0088227	0.988289	0.968135	1.00886	MFI	B cell
GCST90001761	finn-b-I9_HYPTENS	Coronary heart disease	CD20 on sw mem	MR Egger	31	-0.0102972	0.0179452	0.570517	-0.0454697	0.0248753	0.989756	0.955549	1.02519	MFI	B cell
GCST90001761	finn-b-I9_HYPTENS	Coronary heart disease	CD20 on sw mem	Simple mode	31	-0.0136216	0.0217154	0.535222	-0.0561837	0.0289405	0.986471	0.945365	1.02936	MFI	B cell
GCST90001761	finn-b-I9_HYPTENS	Coronary heart disease	CD20 on sw mem	Weighted median	31	-0.00259333	0.014891	0.861744	-0.0317796	0.026593	0.99741	0.96872	1.02695	MFI	B cell
GCST90001761	finn-b-I9_HYPTENS	Coronary heart disease	CD20 on sw mem	Weighted mode	31	-0.0104323	0.0160879	0.521622	-0.0419646	0.0211	0.989622	0.958904	1.02132	MFI	B cell
GCST90001763	finn-b-I9_HYPTENS	Coronary heart disease	CD20 on transitional	Inverse variance weighted (fixed effects)	24	0.00622584	0.00469967	0.185257	-0.00298551	0.0154372	1.00625	0.997019	1.01556	MFI	B cell
GCST90001763	finn-b-I9_HYPTENS	Coronary heart disease	CD20 on transitional	Inverse variance weighted (multiplicative random effects)	24	0.00622584	0.00543999	0.252434	-0.00443654	0.0168882	1.00625	0.995573	1.01703	MFI	B cell
GCST90001763	finn-b-I9_HYPTENS	Coronary heart disease	CD20 on transitional	MR Egger	24	0.00253203	0.00630998	0.692089	-0.00983552	0.0148996	1.00254	0.990213	1.01501	MFI	B cell
GCST90001763	finn-b-I9_HYPTENS	Coronary heart disease	CD20 on transitional	Simple mode	24	0.015678	0.0159636	0.336265	-0.0156107	0.0469666	1.0158	0.984511	1.04809	MFI	B cell
GCST90001763	finn-b-I9_HYPTENS	Coronary heart disease	CD20 on transitional	Weighted median	24	-0.00026878	0.00627732	0.965847	-0.0125723	0.0120348	0.999731	0.987506	1.01211	MFI	B cell
GCST90001763	finn-b-I9_HYPTENS	Coronary heart disease	CD20 on transitional	Weighted mode	24	0.00398096	0.00488832	0.423779	-0.00560015	0.0135621	1.00399	0.994415	1.01365	MFI	B cell
GCST90001760	finn-b-I9_HYPTENS	Coronary heart disease	CD20 on unsw mem	Inverse variance weighted (fixed effects)	23	-0.00599801	0.00954335	0.529676	-0.024703	0.012707	0.99402	0.9756	1.01279	MFI	B cell
GCST90001760	finn-b-I9_HYPTENS	Coronary heart disease	CD20 on unsw mem	Inverse variance weighted (multiplicative random effects)	23	-0.00599801	0.0098638	0.543133	-0.0253311	0.013335	0.99402	0.974987	1.01342	MFI	B cell
GCST90001760	finn-b-I9_HYPTENS	Coronary heart disease	CD20 on unsw mem	MR Egger	23	-0.00215994	0.0132056	0.871639	-0.0280429	0.0237231	0.997842	0.972347	1.02401	MFI	B cell
GCST90001760	finn-b-I9_HYPTENS	Coronary heart disease	CD20 on unsw mem	Simple mode	23	-0.0075344	0.0233949	0.750453	-0.0533885	0.0383197	0.992494	0.948012	1.03906	MFI	B cell
GCST90001760	finn-b-I9_HYPTENS	Coronary heart disease	CD20 on unsw mem	Weighted median	23	-0.0169014	0.014658	0.248888	-0.0456311	0.0118282	0.983241	0.955394	1.0119	MFI	B cell
GCST90001760	finn-b-I9_HYPTENS	Coronary heart disease	CD20 on unsw mem	Weighted mode	23	-0.0111781	0.0120657	0.36427	-0.0348269	0.0124706	0.988884	0.965773	1.01255	MFI	B cell
GCST90001764	finn-b-I9_HYPTENS	Coronary heart disease	CD24 on CD24+ CD27+	Inverse variance weighted (fixed effects)	3	-0.0198984	0.0252987	0.431552	-0.0694838	0.029687	0.980298	0.932875	1.03013	MFI	B cell
GCST90001764	finn-b-I9_HYPTENS	Coronary heart disease	CD24 on CD24+ CD27+	Inverse variance weighted (multiplicative random effects)	3	-0.0198984	0.0161405	0.21764	-0.0515337	0.0117369	0.980298	0.949772	1.01181	MFI	B cell
GCST90001764	finn-b-I9_HYPTENS	Coronary heart disease	CD24 on CD24+ CD27+	MR Egger	3	-0.00221067	0.0321835	0.956339	-0.0652903	0.060869	0.997792	0.936795	1.06276	MFI	B cell
GCST90001764	finn-b-I9_HYPTENS	Coronary heart disease	CD24 on CD24+ CD27+	Simple mode	3	-0.0605227	0.0463918	0.321953	-0.151451	0.0304053	0.941272	0.85946	1.03087	MFI	B cell
GCST90001764	finn-b-I9_HYPTENS	Coronary heart disease	CD24 on CD24+ CD27+	Weighted median	3	-0.0182225	0.0276317	0.50959	-0.0723807	0.0359357	0.981943	0.930177	1.03659	MFI	B cell
GCST90001764	finn-b-I9_HYPTENS	Coronary heart disease	CD24 on CD24+ CD27+	Weighted mode	3	-0.0102706	0.0275999	0.745531	-0.0643663	0.0438252	0.989782	0.937661	1.0448	MFI	B cell
GCST90001769	finn-b-I9_HYPTENS	Coronary heart disease	CD24 on IgD- CD38-	Inverse variance weighted (fixed effects)	29	0.00408787	0.00688526	0.552704	-0.00940723	0.017583	1.0041	0.990637	1.01774	MFI	B cell
GCST90001769	finn-b-I9_HYPTENS	Coronary heart disease	CD24 on IgD- CD38-	Inverse variance weighted (multiplicative random effects)	29	0.00408787	0.0078378	0.601978	-0.0112742	0.0194499	1.0041	0.988789	1.01964	MFI	B cell
GCST90001769	finn-b-I9_HYPTENS	Coronary heart disease	CD24 on IgD- CD38-	MR Egger	29	0.00257831	0.0110288	0.816919	-0.0190381	0.0241947	1.00258	0.981142	1.02449	MFI	B cell
GCST90001769	finn-b-I9_HYPTENS	Coronary heart disease	CD24 on IgD- CD38-	Simple mode	29	-0.0106358	0.0163393	0.520394	-0.0426608	0.0213891	0.989421	0.958236	1.02162	MFI	B cell
GCST90001769	finn-b-I9_HYPTENS	Coronary heart disease	CD24 on IgD- CD38-	Weighted median	29	0.000922799	0.010596	0.9306	-0.0198453	0.0216909	1.00092	0.98035	1.02193	MFI	B cell
GCST90001769	finn-b-I9_HYPTENS	Coronary heart disease	CD24 on IgD- CD38-	Weighted mode	29	-0.00314349	0.00987084	0.752498	-0.0224903	0.0162034	0.996861	0.977761	1.01634	MFI	B cell
GCST90001770	finn-b-I9_HYPTENS	Coronary heart disease	CD24 on IgD- CD38dim	Inverse variance weighted (fixed effects)	6	0.0184385	0.0256564	0.472344	-0.031848	0.068725	1.01861	0.968654	1.07114	MFI	B cell
GCST90001770	finn-b-I9_HYPTENS	Coronary heart disease	CD24 on IgD- CD38dim	Inverse variance weighted (multiplicative random effects)	6	0.0184385	0.0346508	0.594641	-0.049477	0.086354	1.01861	0.951727	1.09019	MFI	B cell
GCST90001770	finn-b-I9_HYPTENS	Coronary heart disease	CD24 on IgD- CD38dim	MR Egger	6	0.0905596	0.0389007	0.0804309	0.0143142	0.166805	1.09479	1.01442	1.18152	MFI	B cell
GCST90001770	finn-b-I9_HYPTENS	Coronary heart disease	CD24 on IgD- CD38dim	Simple mode	6	0.015572	0.0427402	0.730504	-0.0681988	0.0993428	1.01569	0.934075	1.10444	MFI	B cell
GCST90001770	finn-b-I9_HYPTENS	Coronary heart disease	CD24 on IgD- CD38dim	Weighted median	6	0.0296601	0.0333032	0.373139	-0.0356141	0.0949343	1.0301	0.965013	1.09959	MFI	B cell
GCST90001770	finn-b-I9_HYPTENS	Coronary heart disease	CD24 on IgD- CD38dim	Weighted mode	6	0.0266639	0.0374861	0.508695	-0.0468088	0.100137	1.02702	0.95427	1.10532	MFI	B cell
GCST90001765	finn-b-I9_HYPTENS	Coronary heart disease	CD24 on IgD+ CD24+	Inverse variance weighted (fixed effects)	25	0.00964063	0.00628518	0.125062	-0.00267832	0.0219596	1.00969	0.997325	1.0222	MFI	B cell
GCST90001765	finn-b-I9_HYPTENS	Coronary heart disease	CD24 on IgD+ CD24+	Inverse variance weighted (multiplicative random effects)	25	0.00964063	0.00601268	0.10885	-0.00214422	0.0214255	1.00969	0.997858	1.02166	MFI	B cell
GCST90001765	finn-b-I9_HYPTENS	Coronary heart disease	CD24 on IgD+ CD24+	MR Egger	25	0.00497167	0.00759828	0.519398	-0.00992096	0.0198643	1.00498	0.990128	1.02006	MFI	B cell
GCST90001765	finn-b-I9_HYPTENS	Coronary heart disease	CD24 on IgD+ CD24+	Simple mode	25	-0.00623423	0.015538	0.691806	-0.0366888	0.0242203	0.993785	0.963976	1.02452	MFI	B cell
GCST90001765	finn-b-I9_HYPTENS	Coronary heart disease	CD24 on IgD+ CD24+	Weighted median	25	0.00715854	0.00915399	0.434207	-0.0107833	0.0251004	1.00718	0.989275	1.02542	MFI	B cell
GCST90001765	finn-b-I9_HYPTENS	Coronary heart disease	CD24 on IgD+ CD24+	Weighted mode	25	0.00478961	0.00752484	0.530471	-0.00995908	0.0195383	1.0048	0.99009	1.01973	MFI	B cell
GCST90001766	finn-b-I9_HYPTENS	Coronary heart disease	CD24 on IgD+ CD38-	Inverse variance weighted (fixed effects)	21	0.00748024	0.0084744	0.377406	-0.00912959	0.0240901	1.00751	0.990912	1.02438	MFI	B cell
GCST90001766	finn-b-I9_HYPTENS	Coronary heart disease	CD24 on IgD+ CD38-	Inverse variance weighted (multiplicative random effects)	21	0.00748024	0.00770911	0.331891	-0.00762961	0.0225901	1.00751	0.992399	1.02285	MFI	B cell
GCST90001766	finn-b-I9_HYPTENS	Coronary heart disease	CD24 on IgD+ CD38-	MR Egger	21	0.00916534	0.0115309	0.436518	-0.0134352	0.0317659	1.00921	0.986655	1.03228	MFI	B cell
GCST90001766	finn-b-I9_HYPTENS	Coronary heart disease	CD24 on IgD+ CD38-	Simple mode	21	0.0190642	0.02054	0.364395	-0.0211941	0.0593226	1.01925	0.979029	1.06112	MFI	B cell
GCST90001766	finn-b-I9_HYPTENS	Coronary heart disease	CD24 on IgD+ CD38-	Weighted median	21	0.0164977	0.0129675	0.203291	-0.00891864	0.041914	1.01663	0.991121	1.0428	MFI	B cell
GCST90001766	finn-b-I9_HYPTENS	Coronary heart disease	CD24 on IgD+ CD38-	Weighted mode	21	0.0118316	0.0123775	0.350539	-0.0124284	0.0360915	1.0119	0.987649	1.03675	MFI	B cell
GCST90001767	finn-b-I9_HYPTENS	Coronary heart disease	CD24 on IgD+ CD38- unsw mem	Inverse variance weighted (fixed effects)	21	-4.3522e-05	0.00772516	0.995505	-0.0151848	0.0150978	0.999956	0.98493	1.01521	MFI	B cell
GCST90001767	finn-b-I9_HYPTENS	Coronary heart disease	CD24 on IgD+ CD38- unsw mem	Inverse variance weighted (multiplicative random effects)	21	-4.3522e-05	0.00725063	0.995211	-0.0142548	0.0141677	0.999956	0.985846	1.01427	MFI	B cell
GCST90001767	finn-b-I9_HYPTENS	Coronary heart disease	CD24 on IgD+ CD38- unsw mem	MR Egger	21	0.00642336	0.0128513	0.62294	-0.0187652	0.031612	1.00644	0.98141	1.03212	MFI	B cell
GCST90001767	finn-b-I9_HYPTENS	Coronary heart disease	CD24 on IgD+ CD38- unsw mem	Simple mode	21	-0.00557998	0.0170557	0.746944	-0.0390091	0.0278491	0.994436	0.961742	1.02824	MFI	B cell
GCST90001767	finn-b-I9_HYPTENS	Coronary heart disease	CD24 on IgD+ CD38- unsw mem	Weighted median	21	-0.000741382	0.0114547	0.948394	-0.0231925	0.0217097	0.999259	0.977074	1.02195	MFI	B cell
GCST90001767	finn-b-I9_HYPTENS	Coronary heart disease	CD24 on IgD+ CD38- unsw mem	Weighted mode	21	-0.00327393	0.00985826	0.743269	-0.0225961	0.0160483	0.996731	0.977657	1.01618	MFI	B cell
GCST90001768	finn-b-I9_HYPTENS	Coronary heart disease	CD24 on IgD+ CD38br	Inverse variance weighted (fixed effects)	25	-0.00534805	0.00886531	0.546338	-0.022724	0.0120279	0.994666	0.977532	1.0121	MFI	B cell
GCST90001768	finn-b-I9_HYPTENS	Coronary heart disease	CD24 on IgD+ CD38br	Inverse variance weighted (multiplicative random effects)	25	-0.00534805	0.0111542	0.631609	-0.0272104	0.0165143	0.994666	0.973157	1.01665	MFI	B cell
GCST90001768	finn-b-I9_HYPTENS	Coronary heart disease	CD24 on IgD+ CD38br	MR Egger	25	-0.0107435	0.0156394	0.498983	-0.0413966	0.0199097	0.989314	0.959449	1.02011	MFI	B cell
GCST90001768	finn-b-I9_HYPTENS	Coronary heart disease	CD24 on IgD+ CD38br	Simple mode	25	-0.0188657	0.0246602	0.451714	-0.0671996	0.0294683	0.981311	0.935009	1.02991	MFI	B cell
GCST90001768	finn-b-I9_HYPTENS	Coronary heart disease	CD24 on IgD+ CD38br	Weighted median	25	0.00220148	0.0124252	0.859367	-0.0221518	0.0265548	1.0022	0.978092	1.02691	MFI	B cell
GCST90001768	finn-b-I9_HYPTENS	Coronary heart disease	CD24 on IgD+ CD38br	Weighted mode	25	-0.00544175	0.0100155	0.591911	-0.0250721	0.0141886	0.994573	0.97524	1.01429	MFI	B cell
GCST90001771	finn-b-I9_HYPTENS	Coronary heart disease	CD24 on memory B cell	Inverse variance weighted (fixed effects)	31	0.0039606	0.00734882	0.589926	-0.0104431	0.0183643	1.00397	0.989611	1.01853	MFI	B cell
GCST90001771	finn-b-I9_HYPTENS	Coronary heart disease	CD24 on memory B cell	Inverse variance weighted (multiplicative random effects)	31	0.0039606	0.00800514	0.620772	-0.0117295	0.0196507	1.00397	0.988339	1.01985	MFI	B cell
GCST90001771	finn-b-I9_HYPTENS	Coronary heart disease	CD24 on memory B cell	MR Egger	31	0.00654114	0.0105846	0.541408	-0.0142047	0.027287	1.00656	0.985896	1.02766	MFI	B cell
GCST90001771	finn-b-I9_HYPTENS	Coronary heart disease	CD24 on memory B cell	Simple mode	31	-0.0149848	0.0206447	0.473559	-0.0554484	0.0254788	0.985127	0.946061	1.02581	MFI	B cell
GCST90001771	finn-b-I9_HYPTENS	Coronary heart disease	CD24 on memory B cell	Weighted median	31	0.0126195	0.0107323	0.239657	-0.00841579	0.0336549	1.0127	0.99162	1.03423	MFI	B cell
GCST90001771	finn-b-I9_HYPTENS	Coronary heart disease	CD24 on memory B cell	Weighted mode	31	0.012965	0.00912647	0.165746	-0.00492288	0.0308529	1.01305	0.995089	1.03133	MFI	B cell
GCST90001773	finn-b-I9_HYPTENS	Coronary heart disease	CD24 on sw mem	Inverse variance weighted (fixed effects)	38	-0.000911628	0.00698177	0.896113	-0.0145959	0.0127726	0.999089	0.98551	1.01285	MFI	B cell
GCST90001773	finn-b-I9_HYPTENS	Coronary heart disease	CD24 on sw mem	Inverse variance weighted (multiplicative random effects)	38	-0.000911628	0.00916841	0.920796	-0.0188817	0.0170585	0.999089	0.981295	1.0172	MFI	B cell
GCST90001773	finn-b-I9_HYPTENS	Coronary heart disease	CD24 on sw mem	MR Egger	38	0.00719463	0.0125961	0.571428	-0.0174938	0.0318831	1.00722	0.982658	1.0324	MFI	B cell
GCST90001773	finn-b-I9_HYPTENS	Coronary heart disease	CD24 on sw mem	Simple mode	38	-0.0154198	0.0239225	0.523179	-0.0623079	0.0314682	0.984698	0.939594	1.03197	MFI	B cell
GCST90001773	finn-b-I9_HYPTENS	Coronary heart disease	CD24 on sw mem	Weighted median	38	0.00423767	0.0126377	0.737384	-0.0205322	0.0290076	1.00425	0.979677	1.02943	MFI	B cell
GCST90001773	finn-b-I9_HYPTENS	Coronary heart disease	CD24 on sw mem	Weighted mode	38	-0.00290232	0.0122875	0.814579	-0.0269857	0.0211811	0.997102	0.973375	1.02141	MFI	B cell
GCST90001774	finn-b-I9_HYPTENS	Coronary heart disease	CD24 on transitional	Inverse variance weighted (fixed effects)	20	0.00421387	0.0161232	0.793819	-0.0273876	0.0358154	1.00422	0.972984	1.03646	MFI	B cell
GCST90001774	finn-b-I9_HYPTENS	Coronary heart disease	CD24 on transitional	Inverse variance weighted (multiplicative random effects)	20	0.00421387	0.0168225	0.802208	-0.0287582	0.037186	1.00422	0.971651	1.03789	MFI	B cell
GCST90001774	finn-b-I9_HYPTENS	Coronary heart disease	CD24 on transitional	MR Egger	20	-0.0072479	0.0323769	0.825387	-0.0707067	0.0562109	0.992778	0.931735	1.05782	MFI	B cell
GCST90001774	finn-b-I9_HYPTENS	Coronary heart disease	CD24 on transitional	Simple mode	20	0.00854761	0.0339709	0.80404	-0.0580354	0.0751306	1.00858	0.943617	1.07802	MFI	B cell
GCST90001774	finn-b-I9_HYPTENS	Coronary heart disease	CD24 on transitional	Weighted median	20	0.0111288	0.0221301	0.615048	-0.0322461	0.0545037	1.01119	0.968268	1.05602	MFI	B cell
GCST90001774	finn-b-I9_HYPTENS	Coronary heart disease	CD24 on transitional	Weighted mode	20	0.0115224	0.0276134	0.681152	-0.0425997	0.0656446	1.01159	0.958295	1.06785	MFI	B cell
GCST90001772	finn-b-I9_HYPTENS	Coronary heart disease	CD24 on unsw mem	Inverse variance weighted (fixed effects)	23	0.0103081	0.00693143	0.136973	-0.00327746	0.0238937	1.01036	0.996728	1.02418	MFI	B cell
GCST90001772	finn-b-I9_HYPTENS	Coronary heart disease	CD24 on unsw mem	Inverse variance weighted (multiplicative random effects)	23	0.0103081	0.00768419	0.179767	-0.00475287	0.0253691	1.01036	0.995258	1.02569	MFI	B cell
GCST90001772	finn-b-I9_HYPTENS	Coronary heart disease	CD24 on unsw mem	MR Egger	23	0.0135259	0.0097605	0.180355	-0.00560466	0.0326565	1.01362	0.994411	1.0332	MFI	B cell
GCST90001772	finn-b-I9_HYPTENS	Coronary heart disease	CD24 on unsw mem	Simple mode	23	-0.0188845	0.0184197	0.316394	-0.054987	0.0172181	0.981293	0.946497	1.01737	MFI	B cell
GCST90001772	finn-b-I9_HYPTENS	Coronary heart disease	CD24 on unsw mem	Weighted median	23	0.0205149	0.00985583	0.0373886	0.00119744	0.0398323	1.02073	1.0012	1.04064	MFI	B cell
GCST90001772	finn-b-I9_HYPTENS	Coronary heart disease	CD24 on unsw mem	Weighted mode	23	0.0146554	0.00927672	0.128424	-0.00352701	0.0328377	1.01476	0.996479	1.03338	MFI	B cell
GCST90001417	finn-b-I9_HYPTENS	Coronary heart disease	CD24+ CD27+ %B cell	Inverse variance weighted (fixed effects)	25	0.0107353	0.00981153	0.273889	-0.00849532	0.0299659	1.01079	0.991541	1.03042	Relative count	B cell
GCST90001417	finn-b-I9_HYPTENS	Coronary heart disease	CD24+ CD27+ %B cell	Inverse variance weighted (multiplicative random effects)	25	0.0107353	0.0122995	0.382761	-0.0133718	0.0348424	1.01079	0.986717	1.03546	Relative count	B cell
GCST90001417	finn-b-I9_HYPTENS	Coronary heart disease	CD24+ CD27+ %B cell	MR Egger	25	0.0186965	0.0186675	0.32698	-0.0178917	0.0552847	1.01887	0.982267	1.05684	Relative count	B cell
GCST90001417	finn-b-I9_HYPTENS	Coronary heart disease	CD24+ CD27+ %B cell	Simple mode	25	0.0183092	0.0241432	0.455618	-0.0290114	0.0656298	1.01848	0.971405	1.06783	Relative count	B cell
GCST90001417	finn-b-I9_HYPTENS	Coronary heart disease	CD24+ CD27+ %B cell	Weighted median	25	0.0197086	0.0145455	0.175431	-0.00880066	0.0482178	1.0199	0.991238	1.0494	Relative count	B cell
GCST90001417	finn-b-I9_HYPTENS	Coronary heart disease	CD24+ CD27+ %B cell	Weighted mode	25	0.0183092	0.0138735	0.199377	-0.00888285	0.0455013	1.01848	0.991156	1.04655	Relative count	B cell
GCST90001442	finn-b-I9_HYPTENS	Coronary heart disease	CD24+ CD27+ %lymphocyte	Inverse variance weighted (fixed effects)	23	0.00437011	0.00599685	0.466164	-0.00738372	0.0161239	1.00438	0.992643	1.01625	Relative count	B cell
GCST90001442	finn-b-I9_HYPTENS	Coronary heart disease	CD24+ CD27+ %lymphocyte	Inverse variance weighted (multiplicative random effects)	23	0.00437011	0.00692986	0.528289	-0.00921242	0.0179526	1.00438	0.99083	1.01811	Relative count	B cell
GCST90001442	finn-b-I9_HYPTENS	Coronary heart disease	CD24+ CD27+ %lymphocyte	MR Egger	23	0.00397511	0.00806564	0.627236	-0.0118335	0.0197838	1.00398	0.988236	1.01998	Relative count	B cell
GCST90001442	finn-b-I9_HYPTENS	Coronary heart disease	CD24+ CD27+ %lymphocyte	Simple mode	23	0.0190205	0.0224896	0.4068	-0.0250591	0.0631	1.0192	0.975252	1.06513	Relative count	B cell
GCST90001442	finn-b-I9_HYPTENS	Coronary heart disease	CD24+ CD27+ %lymphocyte	Weighted median	23	0.0052306	0.00741029	0.480277	-0.00929357	0.0197548	1.00524	0.990749	1.01995	Relative count	B cell
GCST90001442	finn-b-I9_HYPTENS	Coronary heart disease	CD24+ CD27+ %lymphocyte	Weighted mode	23	0.00580037	0.00640637	0.375059	-0.00675611	0.0183568	1.00582	0.993267	1.01853	Relative count	B cell
GCST90001418	finn-b-I9_HYPTENS	Coronary heart disease	CD24+ CD27+ AC	Inverse variance weighted (fixed effects)	25	0.00515724	0.006818	0.4494	-0.00820604	0.0185205	1.00517	0.991828	1.01869	Absolute count	B cell
GCST90001418	finn-b-I9_HYPTENS	Coronary heart disease	CD24+ CD27+ AC	Inverse variance weighted (multiplicative random effects)	25	0.00515724	0.00962688	0.592157	-0.0137114	0.0240259	1.00517	0.986382	1.02432	Absolute count	B cell
GCST90001418	finn-b-I9_HYPTENS	Coronary heart disease	CD24+ CD27+ AC	MR Egger	25	0.00251611	0.0113009	0.825776	-0.0196337	0.0246659	1.00252	0.980558	1.02497	Absolute count	B cell
GCST90001418	finn-b-I9_HYPTENS	Coronary heart disease	CD24+ CD27+ AC	Simple mode	25	0.0220474	0.041865	0.603283	-0.0600079	0.104103	1.02229	0.941757	1.10971	Absolute count	B cell
GCST90001418	finn-b-I9_HYPTENS	Coronary heart disease	CD24+ CD27+ AC	Weighted median	25	0.0048725	0.00792287	0.53856	-0.0106563	0.0204013	1.00488	0.9894	1.02061	Absolute count	B cell
GCST90001418	finn-b-I9_HYPTENS	Coronary heart disease	CD24+ CD27+ AC	Weighted mode	25	0.00441913	0.00732364	0.551899	-0.00993521	0.0187735	1.00443	0.990114	1.01895	Absolute count	B cell
GCST90001933	finn-b-I9_HYPTENS	Coronary heart disease	CD25 on CD45RA- CD4 not Treg	Inverse variance weighted (fixed effects)	26	-0.00893295	0.00774411	0.248699	-0.0241114	0.00624551	0.991107	0.976177	1.00627	MFI	Treg
GCST90001933	finn-b-I9_HYPTENS	Coronary heart disease	CD25 on CD45RA- CD4 not Treg	Inverse variance weighted (multiplicative random effects)	26	-0.00893295	0.0103449	0.387856	-0.029209	0.0113431	0.991107	0.971213	1.01141	MFI	Treg
GCST90001933	finn-b-I9_HYPTENS	Coronary heart disease	CD25 on CD45RA- CD4 not Treg	MR Egger	26	-0.00297623	0.0133429	0.825378	-0.0291283	0.0231758	0.997028	0.971292	1.02345	MFI	Treg
GCST90001933	finn-b-I9_HYPTENS	Coronary heart disease	CD25 on CD45RA- CD4 not Treg	Simple mode	26	0.0144386	0.021003	0.498127	-0.0267274	0.0556045	1.01454	0.973627	1.05718	MFI	Treg
GCST90001933	finn-b-I9_HYPTENS	Coronary heart disease	CD25 on CD45RA- CD4 not Treg	Weighted median	26	0.00430698	0.0114399	0.706555	-0.0181153	0.0267292	1.00432	0.982048	1.02709	MFI	Treg
GCST90001933	finn-b-I9_HYPTENS	Coronary heart disease	CD25 on CD45RA- CD4 not Treg	Weighted mode	26	0.00277486	0.0100147	0.783997	-0.0168539	0.0224036	1.00278	0.983287	1.02266	MFI	Treg
GCST90001943	finn-b-I9_HYPTENS	Coronary heart disease	CD25 on activated & secreting Treg	Inverse variance weighted (fixed effects)	20	0.00314438	0.00636026	0.621038	-0.00932173	0.0156105	1.00315	0.990722	1.01573	MFI	Treg
GCST90001943	finn-b-I9_HYPTENS	Coronary heart disease	CD25 on activated & secreting Treg	Inverse variance weighted (multiplicative random effects)	20	0.00314438	0.00810871	0.69818	-0.0127487	0.0190375	1.00315	0.987332	1.01922	MFI	Treg
GCST90001943	finn-b-I9_HYPTENS	Coronary heart disease	CD25 on activated & secreting Treg	MR Egger	20	-0.00448535	0.00934428	0.637002	-0.0228001	0.0138294	0.995525	0.977458	1.01393	MFI	Treg
GCST90001943	finn-b-I9_HYPTENS	Coronary heart disease	CD25 on activated & secreting Treg	Simple mode	20	0.00595407	0.022037	0.789931	-0.0372384	0.0491466	1.00597	0.963446	1.05037	MFI	Treg
GCST90001943	finn-b-I9_HYPTENS	Coronary heart disease	CD25 on activated & secreting Treg	Weighted median	20	-0.00383442	0.0100519	0.70286	-0.0235361	0.0158673	0.996173	0.976739	1.01599	MFI	Treg
GCST90001943	finn-b-I9_HYPTENS	Coronary heart disease	CD25 on activated & secreting Treg	Weighted mode	20	-0.00323286	0.00853747	0.709133	-0.0199663	0.0135006	0.996772	0.980232	1.01359	MFI	Treg
GCST90001939	finn-b-I9_HYPTENS	Coronary heart disease	CD25 on activated Treg	Inverse variance weighted (fixed effects)	17	-0.00952297	0.0186698	0.61	-0.0461158	0.0270699	0.990522	0.954931	1.02744	MFI	Treg
GCST90001939	finn-b-I9_HYPTENS	Coronary heart disease	CD25 on activated Treg	Inverse variance weighted (multiplicative random effects)	17	-0.00952297	0.0322513	0.767785	-0.0727355	0.0536895	0.990522	0.929847	1.05516	MFI	Treg
GCST90001939	finn-b-I9_HYPTENS	Coronary heart disease	CD25 on activated Treg	MR Egger	17	0.120717	0.0528996	0.0375053	0.0170336	0.2244	1.12831	1.01718	1.25157	MFI	Treg
GCST90001939	finn-b-I9_HYPTENS	Coronary heart disease	CD25 on activated Treg	Simple mode	17	-0.0154432	0.0460252	0.741579	-0.105653	0.0747662	0.984675	0.899737	1.07763	MFI	Treg
GCST90001939	finn-b-I9_HYPTENS	Coronary heart disease	CD25 on activated Treg	Weighted median	17	0.0119774	0.0297169	0.686912	-0.0462678	0.0702225	1.01205	0.954786	1.07275	MFI	Treg
GCST90001939	finn-b-I9_HYPTENS	Coronary heart disease	CD25 on activated Treg	Weighted mode	17	0.00689417	0.0340003	0.841873	-0.0597465	0.0735348	1.00692	0.942003	1.07631	MFI	Treg
GCST90001775	finn-b-I9_HYPTENS	Coronary heart disease	CD25 on B cell	Inverse variance weighted (fixed effects)	24	-0.00405061	0.0084747	0.632675	-0.020661	0.0125598	0.995958	0.979551	1.01264	MFI	B cell
GCST90001775	finn-b-I9_HYPTENS	Coronary heart disease	CD25 on B cell	Inverse variance weighted (multiplicative random effects)	24	-0.00405061	0.00919962	0.659718	-0.0220819	0.0139806	0.995958	0.97816	1.01408	MFI	B cell
GCST90001775	finn-b-I9_HYPTENS	Coronary heart disease	CD25 on B cell	MR Egger	24	-0.00375705	0.0113809	0.744433	-0.0260636	0.0185495	0.99625	0.974273	1.01872	MFI	B cell
GCST90001775	finn-b-I9_HYPTENS	Coronary heart disease	CD25 on B cell	Simple mode	24	-0.0264464	0.0258098	0.316179	-0.0770337	0.0241409	0.9739	0.925859	1.02443	MFI	B cell
GCST90001775	finn-b-I9_HYPTENS	Coronary heart disease	CD25 on B cell	Weighted median	24	-0.000792195	0.0122165	0.948296	-0.0247366	0.0231522	0.999208	0.975567	1.02342	MFI	B cell
GCST90001775	finn-b-I9_HYPTENS	Coronary heart disease	CD25 on B cell	Weighted mode	24	-0.00134196	0.010994	0.903909	-0.0228901	0.0202062	0.998659	0.97737	1.02041	MFI	B cell
GCST90001776	finn-b-I9_HYPTENS	Coronary heart disease	CD25 on CD20- CD38-	Inverse variance weighted (fixed effects)	19	-0.00166606	0.0126304	0.895056	-0.0264216	0.0230895	0.998335	0.973924	1.02336	MFI	B cell
GCST90001776	finn-b-I9_HYPTENS	Coronary heart disease	CD25 on CD20- CD38-	Inverse variance weighted (multiplicative random effects)	19	-0.00166606	0.0113592	0.883392	-0.0239302	0.020598	0.998335	0.976354	1.02081	MFI	B cell
GCST90001776	finn-b-I9_HYPTENS	Coronary heart disease	CD25 on CD20- CD38-	MR Egger	19	0.00312084	0.0186894	0.869352	-0.0335103	0.039752	1.00313	0.967045	1.04055	MFI	B cell
GCST90001776	finn-b-I9_HYPTENS	Coronary heart disease	CD25 on CD20- CD38-	Simple mode	19	0.00399847	0.0263827	0.881222	-0.0477117	0.0557086	1.00401	0.953409	1.05729	MFI	B cell
GCST90001776	finn-b-I9_HYPTENS	Coronary heart disease	CD25 on CD20- CD38-	Weighted median	19	-0.00293741	0.0177541	0.86859	-0.0377354	0.0318606	0.997067	0.962968	1.03237	MFI	B cell
GCST90001776	finn-b-I9_HYPTENS	Coronary heart disease	CD25 on CD20- CD38-	Weighted mode	19	-0.00352093	0.0178504	0.845844	-0.0385076	0.0314658	0.996485	0.962224	1.03197	MFI	B cell
GCST90001777	finn-b-I9_HYPTENS	Coronary heart disease	CD25 on CD24+ CD27+	Inverse variance weighted (fixed effects)	26	-0.00240051	0.0039229	0.540589	-0.0100894	0.00528837	0.997602	0.989961	1.0053	MFI	B cell
GCST90001777	finn-b-I9_HYPTENS	Coronary heart disease	CD25 on CD24+ CD27+	Inverse variance weighted (multiplicative random effects)	26	-0.00240051	0.00461845	0.603227	-0.0114527	0.00665165	0.997602	0.988613	1.00667	MFI	B cell
GCST90001777	finn-b-I9_HYPTENS	Coronary heart disease	CD25 on CD24+ CD27+	MR Egger	26	-0.00250146	0.0052818	0.640065	-0.0128538	0.00785086	0.997502	0.987228	1.00788	MFI	B cell
GCST90001777	finn-b-I9_HYPTENS	Coronary heart disease	CD25 on CD24+ CD27+	Simple mode	26	-0.0383956	0.0166636	0.0298032	-0.0710562	-0.00573504	0.962332	0.93141	0.994281	MFI	B cell
GCST90001777	finn-b-I9_HYPTENS	Coronary heart disease	CD25 on CD24+ CD27+	Weighted median	26	-6.14001e-05	0.00475041	0.989687	-0.0093722	0.0092494	0.999939	0.990672	1.00929	MFI	B cell
GCST90001777	finn-b-I9_HYPTENS	Coronary heart disease	CD25 on CD24+ CD27+	Weighted mode	26	-0.000799911	0.00458902	0.863026	-0.00979438	0.00819456	0.9992	0.990253	1.00823	MFI	B cell
GCST90001962	finn-b-I9_HYPTENS	Coronary heart disease	CD25 on CD28+ CD4+	Inverse variance weighted (fixed effects)	5	0.00370705	0.0299594	0.901524	-0.0550134	0.0624275	1.00371	0.946472	1.06442	MFI	Treg
GCST90001962	finn-b-I9_HYPTENS	Coronary heart disease	CD25 on CD28+ CD4+	Inverse variance weighted (multiplicative random effects)	5	0.00370705	0.0284928	0.896483	-0.0521387	0.0595528	1.00371	0.949197	1.06136	MFI	Treg
GCST90001962	finn-b-I9_HYPTENS	Coronary heart disease	CD25 on CD28+ CD4+	MR Egger	5	0.0583991	0.0775985	0.506371	-0.093694	0.210492	1.06014	0.910561	1.23429	MFI	Treg
GCST90001962	finn-b-I9_HYPTENS	Coronary heart disease	CD25 on CD28+ CD4+	Simple mode	5	-0.0315295	0.0511438	0.570929	-0.131771	0.0687124	0.968962	0.876541	1.07113	MFI	Treg
GCST90001962	finn-b-I9_HYPTENS	Coronary heart disease	CD25 on CD28+ CD4+	Weighted median	5	-0.0262162	0.0365766	0.473529	-0.0979064	0.0454739	0.974124	0.906734	1.04652	MFI	Treg
GCST90001962	finn-b-I9_HYPTENS	Coronary heart disease	CD25 on CD28+ CD4+	Weighted mode	5	-0.0338443	0.0486507	0.524943	-0.1292	0.0615111	0.966722	0.878798	1.06344	MFI	Treg
GCST90001940	finn-b-I9_HYPTENS	Coronary heart disease	CD25 on CD39+ activated Treg	Inverse variance weighted (fixed effects)	12	0.00589973	0.0133851	0.659381	-0.0203351	0.0321345	1.00592	0.97987	1.03266	MFI	Treg
GCST90001940	finn-b-I9_HYPTENS	Coronary heart disease	CD25 on CD39+ activated Treg	Inverse variance weighted (multiplicative random effects)	12	0.00589973	0.0107562	0.583353	-0.0151825	0.026982	1.00592	0.984932	1.02735	MFI	Treg
GCST90001940	finn-b-I9_HYPTENS	Coronary heart disease	CD25 on CD39+ activated Treg	MR Egger	12	0.00873218	0.0171675	0.622033	-0.0249161	0.0423804	1.00877	0.975392	1.04329	MFI	Treg
GCST90001940	finn-b-I9_HYPTENS	Coronary heart disease	CD25 on CD39+ activated Treg	Simple mode	12	-0.0369582	0.0364961	0.332979	-0.108491	0.0345742	0.963716	0.897187	1.03518	MFI	Treg
GCST90001940	finn-b-I9_HYPTENS	Coronary heart disease	CD25 on CD39+ activated Treg	Weighted median	12	0.00702893	0.0167226	0.674248	-0.0257474	0.0398053	1.00705	0.974581	1.04061	MFI	Treg
GCST90001940	finn-b-I9_HYPTENS	Coronary heart disease	CD25 on CD39+ activated Treg	Weighted mode	12	0.00780439	0.0149742	0.612565	-0.021545	0.0371537	1.00783	0.978685	1.03785	MFI	Treg
GCST90001935	finn-b-I9_HYPTENS	Coronary heart disease	CD25 on CD39+ CD4 Treg	Inverse variance weighted (fixed effects)	17	0.0286221	0.0140259	0.041285	0.00113128	0.0561129	1.02904	1.00113	1.05772	MFI	Treg
GCST90001935	finn-b-I9_HYPTENS	Coronary heart disease	CD25 on CD39+ CD4 Treg	Inverse variance weighted (multiplicative random effects)	17	0.0286221	0.0151031	0.0580771	-0.000979957	0.0582242	1.02904	0.999021	1.05995	MFI	Treg
GCST90001935	finn-b-I9_HYPTENS	Coronary heart disease	CD25 on CD39+ CD4 Treg	MR Egger	17	0.0447127	0.026847	0.116562	-0.00790739	0.0973327	1.04573	0.992124	1.10223	MFI	Treg
GCST90001935	finn-b-I9_HYPTENS	Coronary heart disease	CD25 on CD39+ CD4 Treg	Simple mode	17	0.0106239	0.0316353	0.741367	-0.0513813	0.072629	1.01068	0.949916	1.07533	MFI	Treg
GCST90001935	finn-b-I9_HYPTENS	Coronary heart disease	CD25 on CD39+ CD4 Treg	Weighted median	17	0.039693	0.0208957	0.0574889	-0.00126262	0.0806487	1.04049	0.998738	1.08399	MFI	Treg
GCST90001935	finn-b-I9_HYPTENS	Coronary heart disease	CD25 on CD39+ CD4 Treg	Weighted mode	17	0.0294225	0.0205916	0.172278	-0.0109371	0.0697821	1.02986	0.989122	1.07227	MFI	Treg
GCST90001961	finn-b-I9_HYPTENS	Coronary heart disease	CD25 on CD39+ CD4+	Inverse variance weighted (fixed effects)	23	0.00395559	0.00838345	0.637046	-0.012476	0.0203872	1.00396	0.987602	1.0206	MFI	Treg
GCST90001961	finn-b-I9_HYPTENS	Coronary heart disease	CD25 on CD39+ CD4+	Inverse variance weighted (multiplicative random effects)	23	0.00395559	0.00693686	0.568523	-0.00964066	0.0175518	1.00396	0.990406	1.01771	MFI	Treg
GCST90001961	finn-b-I9_HYPTENS	Coronary heart disease	CD25 on CD39+ CD4+	MR Egger	23	0.00997894	0.0129173	0.448412	-0.015339	0.0352969	1.01003	0.984778	1.03593	MFI	Treg
GCST90001961	finn-b-I9_HYPTENS	Coronary heart disease	CD25 on CD39+ CD4+	Simple mode	23	0.0106692	0.0220501	0.633267	-0.0325491	0.0538874	1.01073	0.967975	1.05537	MFI	Treg
GCST90001961	finn-b-I9_HYPTENS	Coronary heart disease	CD25 on CD39+ CD4+	Weighted median	23	0.00504924	0.0114515	0.659268	-0.0173957	0.0274942	1.00506	0.982755	1.02788	MFI	Treg
GCST90001961	finn-b-I9_HYPTENS	Coronary heart disease	CD25 on CD39+ CD4+	Weighted mode	23	0.00669885	0.0102539	0.520335	-0.0133988	0.0267965	1.00672	0.986691	1.02716	MFI	Treg
GCST90001938	finn-b-I9_HYPTENS	Coronary heart disease	CD25 on CD39+ resting Treg	Inverse variance weighted (fixed effects)	15	-0.00296594	0.0185337	0.872858	-0.0392919	0.03336	0.997038	0.96147	1.03392	MFI	Treg
GCST90001938	finn-b-I9_HYPTENS	Coronary heart disease	CD25 on CD39+ resting Treg	Inverse variance weighted (multiplicative random effects)	15	-0.00296594	0.0144189	0.837027	-0.031227	0.0252951	0.997038	0.969255	1.02562	MFI	Treg
GCST90001938	finn-b-I9_HYPTENS	Coronary heart disease	CD25 on CD39+ resting Treg	MR Egger	15	0.0108856	0.0335221	0.750553	-0.0548177	0.0765889	1.01095	0.946658	1.0796	MFI	Treg
GCST90001938	finn-b-I9_HYPTENS	Coronary heart disease	CD25 on CD39+ resting Treg	Simple mode	15	-0.0170059	0.0395741	0.673938	-0.0945712	0.0605594	0.983138	0.909763	1.06243	MFI	Treg
GCST90001938	finn-b-I9_HYPTENS	Coronary heart disease	CD25 on CD39+ resting Treg	Weighted median	15	-0.0162187	0.0252847	0.521235	-0.0657767	0.0333394	0.983912	0.93634	1.0339	MFI	Treg
GCST90001938	finn-b-I9_HYPTENS	Coronary heart disease	CD25 on CD39+ resting Treg	Weighted mode	15	-0.0132591	0.033778	0.700572	-0.079464	0.0529457	0.986828	0.923611	1.05437	MFI	Treg
GCST90001942	finn-b-I9_HYPTENS	Coronary heart disease	CD25 on CD39+ secreting Treg	Inverse variance weighted (fixed effects)	16	-0.00303124	0.00715383	0.671768	-0.0170527	0.0109903	0.996973	0.983092	1.01105	MFI	Treg
GCST90001942	finn-b-I9_HYPTENS	Coronary heart disease	CD25 on CD39+ secreting Treg	Inverse variance weighted (multiplicative random effects)	16	-0.00303124	0.0043821	0.489106	-0.0116202	0.00555768	0.996973	0.988447	1.00557	MFI	Treg
GCST90001942	finn-b-I9_HYPTENS	Coronary heart disease	CD25 on CD39+ secreting Treg	MR Egger	16	-0.00405003	0.00830845	0.633478	-0.0203346	0.0122345	0.995958	0.979871	1.01231	MFI	Treg
GCST90001942	finn-b-I9_HYPTENS	Coronary heart disease	CD25 on CD39+ secreting Treg	Simple mode	16	0.00305897	0.0173471	0.862387	-0.0309414	0.0370594	1.00306	0.969532	1.03775	MFI	Treg
GCST90001942	finn-b-I9_HYPTENS	Coronary heart disease	CD25 on CD39+ secreting Treg	Weighted median	16	-0.00432305	0.00875475	0.621451	-0.0214823	0.0128363	0.995686	0.978747	1.01292	MFI	Treg
GCST90001942	finn-b-I9_HYPTENS	Coronary heart disease	CD25 on CD39+ secreting Treg	Weighted mode	16	-0.00398895	0.00836393	0.640291	-0.0203823	0.0124044	0.996019	0.979824	1.01248	MFI	Treg
GCST90001936	finn-b-I9_HYPTENS	Coronary heart disease	CD25 on CD4 Treg	Inverse variance weighted (fixed effects)	21	-0.00396013	0.00642251	0.537498	-0.0165482	0.00862799	0.996048	0.983588	1.00867	MFI	Treg
GCST90001936	finn-b-I9_HYPTENS	Coronary heart disease	CD25 on CD4 Treg	Inverse variance weighted (multiplicative random effects)	21	-0.00396013	0.00764972	0.60468	-0.0189536	0.0110333	0.996048	0.981225	1.01109	MFI	Treg
GCST90001936	finn-b-I9_HYPTENS	Coronary heart disease	CD25 on CD4 Treg	MR Egger	21	-0.00496647	0.00910372	0.591728	-0.0228098	0.0128768	0.995046	0.977448	1.01296	MFI	Treg
GCST90001936	finn-b-I9_HYPTENS	Coronary heart disease	CD25 on CD4 Treg	Simple mode	21	-0.0192683	0.0209887	0.369541	-0.0604063	0.0218696	0.980916	0.941382	1.02211	MFI	Treg
GCST90001936	finn-b-I9_HYPTENS	Coronary heart disease	CD25 on CD4 Treg	Weighted median	21	-0.00397751	0.00974879	0.683273	-0.0230851	0.0151301	0.99603	0.977179	1.01525	MFI	Treg
GCST90001936	finn-b-I9_HYPTENS	Coronary heart disease	CD25 on CD4 Treg	Weighted mode	21	-0.00649988	0.00734911	0.386966	-0.0209041	0.00790438	0.993521	0.979313	1.00794	MFI	Treg
GCST90001960	finn-b-I9_HYPTENS	Coronary heart disease	CD25 on CD4+	Inverse variance weighted (fixed effects)	15	0.00336944	0.00657682	0.608426	-0.00952112	0.01626	1.00338	0.990524	1.01639	MFI	Treg
GCST90001960	finn-b-I9_HYPTENS	Coronary heart disease	CD25 on CD4+	Inverse variance weighted (multiplicative random effects)	15	0.00336944	0.00635096	0.595737	-0.00907845	0.0158173	1.00338	0.990963	1.01594	MFI	Treg
GCST90001960	finn-b-I9_HYPTENS	Coronary heart disease	CD25 on CD4+	MR Egger	15	0.00789044	0.00768529	0.32329	-0.00717273	0.0229536	1.00792	0.992853	1.02322	MFI	Treg
GCST90001960	finn-b-I9_HYPTENS	Coronary heart disease	CD25 on CD4+	Simple mode	15	0.00257779	0.0201256	0.899903	-0.0368684	0.0420239	1.00258	0.963803	1.04292	MFI	Treg
GCST90001960	finn-b-I9_HYPTENS	Coronary heart disease	CD25 on CD4+	Weighted median	15	0.0049518	0.00758357	0.513779	-0.009912	0.0198156	1.00496	0.990137	1.02001	MFI	Treg
GCST90001960	finn-b-I9_HYPTENS	Coronary heart disease	CD25 on CD4+	Weighted mode	15	0.00506643	0.00735891	0.502403	-0.00935703	0.0194899	1.00508	0.990687	1.01968	MFI	Treg
GCST90001934	finn-b-I9_HYPTENS	Coronary heart disease	CD25 on CD45RA+ CD4 not Treg	Inverse variance weighted (fixed effects)	22	-0.00790465	0.00739826	0.285319	-0.0224052	0.00659593	0.992127	0.977844	1.00662	MFI	Treg
GCST90001934	finn-b-I9_HYPTENS	Coronary heart disease	CD25 on CD45RA+ CD4 not Treg	Inverse variance weighted (multiplicative random effects)	22	-0.00790465	0.00942766	0.401776	-0.0263829	0.0105736	0.992127	0.973962	1.01063	MFI	Treg
GCST90001934	finn-b-I9_HYPTENS	Coronary heart disease	CD25 on CD45RA+ CD4 not Treg	MR Egger	22	-0.00965432	0.0116531	0.417177	-0.0324943	0.0131857	0.990392	0.968028	1.01327	MFI	Treg
GCST90001934	finn-b-I9_HYPTENS	Coronary heart disease	CD25 on CD45RA+ CD4 not Treg	Simple mode	22	0.00341128	0.0257716	0.895955	-0.047101	0.0539236	1.00342	0.953991	1.0554	MFI	Treg
GCST90001934	finn-b-I9_HYPTENS	Coronary heart disease	CD25 on CD45RA+ CD4 not Treg	Weighted median	22	-0.00226103	0.0110599	0.838014	-0.0239384	0.0194164	0.997742	0.976346	1.01961	MFI	Treg
GCST90001934	finn-b-I9_HYPTENS	Coronary heart disease	CD25 on CD45RA+ CD4 not Treg	Weighted mode	22	-0.00879431	0.00894413	0.336678	-0.0263248	0.00873618	0.991244	0.974019	1.00877	MFI	Treg
GCST90001785	finn-b-I9_HYPTENS	Coronary heart disease	CD25 on IgD- CD24-	Inverse variance weighted (fixed effects)	26	-0.0225609	0.0139447	0.105687	-0.0498925	0.00477068	0.977692	0.951332	1.00478	MFI	B cell
GCST90001785	finn-b-I9_HYPTENS	Coronary heart disease	CD25 on IgD- CD24-	Inverse variance weighted (multiplicative random effects)	26	-0.0225609	0.0159282	0.156656	-0.0537802	0.00865844	0.977692	0.94764	1.0087	MFI	B cell
GCST90001785	finn-b-I9_HYPTENS	Coronary heart disease	CD25 on IgD- CD24-	MR Egger	26	-0.0231479	0.0305968	0.456685	-0.0831176	0.0368218	0.977118	0.920243	1.03751	MFI	B cell
GCST90001785	finn-b-I9_HYPTENS	Coronary heart disease	CD25 on IgD- CD24-	Simple mode	26	-0.0209653	0.0323352	0.522655	-0.0843423	0.0424118	0.979253	0.919117	1.04332	MFI	B cell
GCST90001785	finn-b-I9_HYPTENS	Coronary heart disease	CD25 on IgD- CD24-	Weighted median	26	-0.016695	0.0203932	0.412984	-0.0566657	0.0232758	0.983444	0.94491	1.02355	MFI	B cell
GCST90001785	finn-b-I9_HYPTENS	Coronary heart disease	CD25 on IgD- CD24-	Weighted mode	26	-0.0155923	0.0262141	0.557319	-0.0669719	0.0357873	0.984529	0.935221	1.03644	MFI	B cell
GCST90001786	finn-b-I9_HYPTENS	Coronary heart disease	CD25 on IgD- CD27-	Inverse variance weighted (fixed effects)	21	-0.0353982	0.0151532	0.0194902	-0.0650985	-0.0056979	0.965221	0.936975	0.994318	MFI	B cell
GCST90001786	finn-b-I9_HYPTENS	Coronary heart disease	CD25 on IgD- CD27-	Inverse variance weighted (multiplicative random effects)	21	-0.0353982	0.0159874	0.0268201	-0.0667335	-0.00406283	0.965221	0.935444	0.995945	MFI	B cell
GCST90001786	finn-b-I9_HYPTENS	Coronary heart disease	CD25 on IgD- CD27-	MR Egger	21	-0.0159477	0.0317702	0.621455	-0.0782174	0.0463219	0.984179	0.924763	1.04741	MFI	B cell
GCST90001786	finn-b-I9_HYPTENS	Coronary heart disease	CD25 on IgD- CD27-	Simple mode	21	-0.0752272	0.034986	0.0439509	-0.1438	-0.00665467	0.927533	0.866061	0.993367	MFI	B cell
GCST90001786	finn-b-I9_HYPTENS	Coronary heart disease	CD25 on IgD- CD27-	Weighted median	21	-0.0546351	0.0211122	0.00965777	-0.096015	-0.0132552	0.946831	0.90845	0.986832	MFI	B cell
GCST90001786	finn-b-I9_HYPTENS	Coronary heart disease	CD25 on IgD- CD27-	Weighted mode	21	-0.0617398	0.0268751	0.03253	-0.114415	-0.00906453	0.940127	0.891888	0.990976	MFI	B cell
GCST90001787	finn-b-I9_HYPTENS	Coronary heart disease	CD25 on IgD- CD38-	Inverse variance weighted (fixed effects)	22	0.00998301	0.00855451	0.243215	-0.00678384	0.0267499	1.01003	0.993239	1.02711	MFI	B cell
GCST90001787	finn-b-I9_HYPTENS	Coronary heart disease	CD25 on IgD- CD38-	Inverse variance weighted (multiplicative random effects)	22	0.00998301	0.00848765	0.239523	-0.00665278	0.0266188	1.01003	0.993369	1.02698	MFI	B cell
GCST90001787	finn-b-I9_HYPTENS	Coronary heart disease	CD25 on IgD- CD38-	MR Egger	22	0.00376971	0.0110986	0.737656	-0.0179835	0.025523	1.00378	0.982177	1.02585	MFI	B cell
GCST90001787	finn-b-I9_HYPTENS	Coronary heart disease	CD25 on IgD- CD38-	Simple mode	22	0.0108647	0.0185646	0.564625	-0.0255219	0.0472513	1.01092	0.974801	1.04839	MFI	B cell
GCST90001787	finn-b-I9_HYPTENS	Coronary heart disease	CD25 on IgD- CD38-	Weighted median	22	0.0040609	0.0121857	0.738944	-0.019823	0.0279448	1.00407	0.980372	1.02834	MFI	B cell
GCST90001787	finn-b-I9_HYPTENS	Coronary heart disease	CD25 on IgD- CD38-	Weighted mode	22	0.00778895	0.0105893	0.470143	-0.0129661	0.028544	1.00782	0.987118	1.02896	MFI	B cell
GCST90001788	finn-b-I9_HYPTENS	Coronary heart disease	CD25 on IgD- CD38br	Inverse variance weighted (fixed effects)	20	-0.0188164	0.0170898	0.270883	-0.0523123	0.0146796	0.98136	0.949032	1.01479	MFI	B cell
GCST90001788	finn-b-I9_HYPTENS	Coronary heart disease	CD25 on IgD- CD38br	Inverse variance weighted (multiplicative random effects)	20	-0.0188164	0.0288895	0.514838	-0.0754397	0.037807	0.98136	0.927336	1.03853	MFI	B cell
GCST90001788	finn-b-I9_HYPTENS	Coronary heart disease	CD25 on IgD- CD38br	MR Egger	20	0.0519186	0.0465363	0.279243	-0.0392926	0.14313	1.05329	0.961469	1.15388	MFI	B cell
GCST90001788	finn-b-I9_HYPTENS	Coronary heart disease	CD25 on IgD- CD38br	Simple mode	20	-0.000849664	0.0572168	0.988307	-0.112995	0.111295	0.999151	0.893155	1.11772	MFI	B cell
GCST90001788	finn-b-I9_HYPTENS	Coronary heart disease	CD25 on IgD- CD38br	Weighted median	20	0.00993001	0.0268271	0.711271	-0.042651	0.0625111	1.00998	0.958246	1.06451	MFI	B cell
GCST90001788	finn-b-I9_HYPTENS	Coronary heart disease	CD25 on IgD- CD38br	Weighted mode	20	0.0218456	0.0254014	0.400502	-0.0279412	0.0716324	1.02209	0.972446	1.07426	MFI	B cell
GCST90001789	finn-b-I9_HYPTENS	Coronary heart disease	CD25 on IgD- CD38dim	Inverse variance weighted (fixed effects)	22	-0.0157023	0.01117	0.159797	-0.0375955	0.00619095	0.98442	0.963102	1.00621	MFI	B cell
GCST90001789	finn-b-I9_HYPTENS	Coronary heart disease	CD25 on IgD- CD38dim	Inverse variance weighted (multiplicative random effects)	22	-0.0157023	0.0119483	0.188782	-0.0391209	0.00771631	0.98442	0.961634	1.00775	MFI	B cell
GCST90001789	finn-b-I9_HYPTENS	Coronary heart disease	CD25 on IgD- CD38dim	MR Egger	22	-0.022859	0.018358	0.227459	-0.0588408	0.0131227	0.9774	0.942857	1.01321	MFI	B cell
GCST90001789	finn-b-I9_HYPTENS	Coronary heart disease	CD25 on IgD- CD38dim	Simple mode	22	-0.00928364	0.0320147	0.774675	-0.0720325	0.0534652	0.990759	0.930501	1.05492	MFI	B cell
GCST90001789	finn-b-I9_HYPTENS	Coronary heart disease	CD25 on IgD- CD38dim	Weighted median	22	-0.00733302	0.0182853	0.688396	-0.0431723	0.0285062	0.992694	0.957746	1.02892	MFI	B cell
GCST90001789	finn-b-I9_HYPTENS	Coronary heart disease	CD25 on IgD- CD38dim	Weighted mode	22	0.00808458	0.0218923	0.715611	-0.0348244	0.0509936	1.00812	0.965775	1.05232	MFI	B cell
GCST90001794	finn-b-I9_HYPTENS	Coronary heart disease	CD25 on IgD+	Inverse variance weighted (fixed effects)	26	-0.00529234	0.00700471	0.449925	-0.0190216	0.0084369	0.994722	0.981158	1.00847	MFI	B cell
GCST90001794	finn-b-I9_HYPTENS	Coronary heart disease	CD25 on IgD+	Inverse variance weighted (multiplicative random effects)	26	-0.00529234	0.0070488	0.452764	-0.019108	0.0085233	0.994722	0.981073	1.00856	MFI	B cell
GCST90001794	finn-b-I9_HYPTENS	Coronary heart disease	CD25 on IgD+	MR Egger	26	-0.00807681	0.00867224	0.360952	-0.0250744	0.00892077	0.991956	0.975237	1.00896	MFI	B cell
GCST90001794	finn-b-I9_HYPTENS	Coronary heart disease	CD25 on IgD+	Simple mode	26	-0.00506954	0.0174649	0.774004	-0.0393007	0.0291617	0.994943	0.961462	1.02959	MFI	B cell
GCST90001794	finn-b-I9_HYPTENS	Coronary heart disease	CD25 on IgD+	Weighted median	26	0.00102344	0.00980976	0.916908	-0.0182037	0.0202506	1.00102	0.981961	1.02046	MFI	B cell
GCST90001794	finn-b-I9_HYPTENS	Coronary heart disease	CD25 on IgD+	Weighted mode	26	-0.00216768	0.00853485	0.801588	-0.018896	0.0145606	0.997835	0.981281	1.01467	MFI	B cell
GCST90001779	finn-b-I9_HYPTENS	Coronary heart disease	CD25 on IgD+ CD24-	Inverse variance weighted (fixed effects)	25	0.00323584	0.00714947	0.650838	-0.0107771	0.0172488	1.00324	0.989281	1.0174	MFI	B cell
GCST90001779	finn-b-I9_HYPTENS	Coronary heart disease	CD25 on IgD+ CD24-	Inverse variance weighted (multiplicative random effects)	25	0.00323584	0.00727436	0.656444	-0.0110219	0.0174936	1.00324	0.989039	1.01765	MFI	B cell
GCST90001779	finn-b-I9_HYPTENS	Coronary heart disease	CD25 on IgD+ CD24-	MR Egger	25	0.00163412	0.00888886	0.855751	-0.015788	0.0190563	1.00164	0.984336	1.01924	MFI	B cell
GCST90001779	finn-b-I9_HYPTENS	Coronary heart disease	CD25 on IgD+ CD24-	Simple mode	25	-0.00748266	0.0171219	0.666001	-0.0410415	0.0260762	0.992545	0.959789	1.02642	MFI	B cell
GCST90001779	finn-b-I9_HYPTENS	Coronary heart disease	CD25 on IgD+ CD24-	Weighted median	25	0.00276092	0.0101532	0.785678	-0.0171393	0.0226611	1.00276	0.983007	1.02292	MFI	B cell
GCST90001779	finn-b-I9_HYPTENS	Coronary heart disease	CD25 on IgD+ CD24-	Weighted mode	25	0.00279758	0.00818817	0.735579	-0.0132512	0.0188464	1.0028	0.986836	1.01903	MFI	B cell
GCST90001778	finn-b-I9_HYPTENS	Coronary heart disease	CD25 on IgD+ CD24+	Inverse variance weighted (fixed effects)	27	-0.0018851	0.00588527	0.748735	-0.0134202	0.00965003	0.998117	0.986669	1.0097	MFI	B cell
GCST90001778	finn-b-I9_HYPTENS	Coronary heart disease	CD25 on IgD+ CD24+	Inverse variance weighted (multiplicative random effects)	27	-0.0018851	0.00728974	0.795947	-0.016173	0.0124028	0.998117	0.983957	1.01248	MFI	B cell
GCST90001778	finn-b-I9_HYPTENS	Coronary heart disease	CD25 on IgD+ CD24+	MR Egger	27	-0.00235976	0.00909829	0.797479	-0.0201924	0.0154729	0.997643	0.98001	1.01559	MFI	B cell
GCST90001778	finn-b-I9_HYPTENS	Coronary heart disease	CD25 on IgD+ CD24+	Simple mode	27	-0.0178027	0.0218408	0.422411	-0.0606106	0.0250052	0.982355	0.94119	1.02532	MFI	B cell
GCST90001778	finn-b-I9_HYPTENS	Coronary heart disease	CD25 on IgD+ CD24+	Weighted median	27	0.00263227	0.00752697	0.726555	-0.0121206	0.0173851	1.00264	0.987953	1.01754	MFI	B cell
GCST90001778	finn-b-I9_HYPTENS	Coronary heart disease	CD25 on IgD+ CD24+	Weighted mode	27	0.00246447	0.00662824	0.713045	-0.0105269	0.0154558	1.00247	0.989528	1.01558	MFI	B cell
GCST90001780	finn-b-I9_HYPTENS	Coronary heart disease	CD25 on IgD+ CD38-	Inverse variance weighted (fixed effects)	27	0.00193239	0.00456898	0.672342	-0.0070228	0.0108876	1.00193	0.993002	1.01095	MFI	B cell
GCST90001780	finn-b-I9_HYPTENS	Coronary heart disease	CD25 on IgD+ CD38-	Inverse variance weighted (multiplicative random effects)	27	0.00193239	0.00663674	0.770925	-0.0110756	0.0149404	1.00193	0.988985	1.01505	MFI	B cell
GCST90001780	finn-b-I9_HYPTENS	Coronary heart disease	CD25 on IgD+ CD38-	MR Egger	27	0.00581685	0.0076535	0.454348	-0.00918401	0.0208177	1.00583	0.990858	1.02104	MFI	B cell
GCST90001780	finn-b-I9_HYPTENS	Coronary heart disease	CD25 on IgD+ CD38-	Simple mode	27	-0.0566251	0.0247921	0.0307815	-0.105218	-0.00803269	0.944948	0.900129	0.991999	MFI	B cell
GCST90001780	finn-b-I9_HYPTENS	Coronary heart disease	CD25 on IgD+ CD38-	Weighted median	27	0.00493117	0.00640843	0.441607	-0.00762936	0.0174917	1.00494	0.9924	1.01765	MFI	B cell
GCST90001780	finn-b-I9_HYPTENS	Coronary heart disease	CD25 on IgD+ CD38-	Weighted mode	27	0.00886622	0.00520137	0.100194	-0.00132847	0.0190609	1.00891	0.998672	1.01924	MFI	B cell
GCST90001781	finn-b-I9_HYPTENS	Coronary heart disease	CD25 on IgD+ CD38- naive	Inverse variance weighted (fixed effects)	24	0.00230136	0.00776073	0.766819	-0.0129097	0.0175124	1.0023	0.987173	1.01767	MFI	B cell
GCST90001781	finn-b-I9_HYPTENS	Coronary heart disease	CD25 on IgD+ CD38- naive	Inverse variance weighted (multiplicative random effects)	24	0.00230136	0.00819219	0.778771	-0.0137553	0.0183581	1.0023	0.986339	1.01853	MFI	B cell
GCST90001781	finn-b-I9_HYPTENS	Coronary heart disease	CD25 on IgD+ CD38- naive	MR Egger	24	0.015981	0.0115774	0.18134	-0.00671068	0.0386728	1.01611	0.993312	1.03943	MFI	B cell
GCST90001781	finn-b-I9_HYPTENS	Coronary heart disease	CD25 on IgD+ CD38- naive	Simple mode	24	0.00422299	0.0182428	0.818983	-0.0315329	0.0399789	1.00423	0.968959	1.04079	MFI	B cell
GCST90001781	finn-b-I9_HYPTENS	Coronary heart disease	CD25 on IgD+ CD38- naive	Weighted median	24	0.0101078	0.0115898	0.383138	-0.0126082	0.0328238	1.01016	0.987471	1.03337	MFI	B cell
GCST90001781	finn-b-I9_HYPTENS	Coronary heart disease	CD25 on IgD+ CD38- naive	Weighted mode	24	0.0120625	0.010355	0.256005	-0.00823342	0.0323583	1.01214	0.9918	1.03289	MFI	B cell
GCST90001782	finn-b-I9_HYPTENS	Coronary heart disease	CD25 on IgD+ CD38- unsw mem	Inverse variance weighted (fixed effects)	24	-0.00590711	0.00587993	0.315079	-0.0174318	0.00561756	0.99411	0.982719	1.00563	MFI	B cell
GCST90001782	finn-b-I9_HYPTENS	Coronary heart disease	CD25 on IgD+ CD38- unsw mem	Inverse variance weighted (multiplicative random effects)	24	-0.00590711	0.00617968	0.339127	-0.0180193	0.00620507	0.99411	0.982142	1.00622	MFI	B cell
GCST90001782	finn-b-I9_HYPTENS	Coronary heart disease	CD25 on IgD+ CD38- unsw mem	MR Egger	24	0.00273749	0.00749757	0.718511	-0.0119577	0.0174327	1.00274	0.988113	1.01759	MFI	B cell
GCST90001782	finn-b-I9_HYPTENS	Coronary heart disease	CD25 on IgD+ CD38- unsw mem	Simple mode	24	-0.022901	0.0130154	0.091784	-0.0484111	0.00260915	0.977359	0.952742	1.00261	MFI	B cell
GCST90001782	finn-b-I9_HYPTENS	Coronary heart disease	CD25 on IgD+ CD38- unsw mem	Weighted median	24	-0.00135798	0.00844802	0.872294	-0.0179161	0.0152001	0.998643	0.982243	1.01532	MFI	B cell
GCST90001782	finn-b-I9_HYPTENS	Coronary heart disease	CD25 on IgD+ CD38- unsw mem	Weighted mode	24	-0.00159384	0.00728216	0.828683	-0.0158669	0.0126792	0.998407	0.984258	1.01276	MFI	B cell
GCST90001783	finn-b-I9_HYPTENS	Coronary heart disease	CD25 on IgD+ CD38br	Inverse variance weighted (fixed effects)	13	-0.00437537	0.0170015	0.796908	-0.0376984	0.0289477	0.995634	0.963003	1.02937	MFI	B cell
GCST90001783	finn-b-I9_HYPTENS	Coronary heart disease	CD25 on IgD+ CD38br	Inverse variance weighted (multiplicative random effects)	13	-0.00437537	0.0157589	0.781286	-0.0352629	0.0265121	0.995634	0.965352	1.02687	MFI	B cell
GCST90001783	finn-b-I9_HYPTENS	Coronary heart disease	CD25 on IgD+ CD38br	MR Egger	13	-0.0207219	0.0403842	0.618017	-0.0998749	0.0584312	0.979491	0.904951	1.06017	MFI	B cell
GCST90001783	finn-b-I9_HYPTENS	Coronary heart disease	CD25 on IgD+ CD38br	Simple mode	13	0.0253055	0.0361986	0.497832	-0.0456437	0.0962548	1.02563	0.955382	1.10104	MFI	B cell
GCST90001783	finn-b-I9_HYPTENS	Coronary heart disease	CD25 on IgD+ CD38br	Weighted median	13	0.0166054	0.0231889	0.473935	-0.0288449	0.0620556	1.01674	0.971567	1.06402	MFI	B cell
GCST90001783	finn-b-I9_HYPTENS	Coronary heart disease	CD25 on IgD+ CD38br	Weighted mode	13	0.0241753	0.027985	0.404598	-0.0306753	0.0790259	1.02447	0.96979	1.08223	MFI	B cell
GCST90001784	finn-b-I9_HYPTENS	Coronary heart disease	CD25 on IgD+ CD38dim	Inverse variance weighted (fixed effects)	23	-0.00530045	0.00790547	0.502553	-0.0207952	0.0101943	0.994714	0.97942	1.01025	MFI	B cell
GCST90001784	finn-b-I9_HYPTENS	Coronary heart disease	CD25 on IgD+ CD38dim	Inverse variance weighted (multiplicative random effects)	23	-0.00530045	0.00769258	0.490802	-0.0203779	0.00977701	0.994714	0.979828	1.00982	MFI	B cell
GCST90001784	finn-b-I9_HYPTENS	Coronary heart disease	CD25 on IgD+ CD38dim	MR Egger	23	-0.0101872	0.0101204	0.325583	-0.0300231	0.00964869	0.989865	0.970423	1.0097	MFI	B cell
GCST90001784	finn-b-I9_HYPTENS	Coronary heart disease	CD25 on IgD+ CD38dim	Simple mode	23	-0.0130702	0.0160096	0.423027	-0.0444491	0.0183087	0.987015	0.956524	1.01848	MFI	B cell
GCST90001784	finn-b-I9_HYPTENS	Coronary heart disease	CD25 on IgD+ CD38dim	Weighted median	23	-0.0155226	0.0104607	0.137836	-0.0360256	0.00498034	0.984597	0.964616	1.00499	MFI	B cell
GCST90001784	finn-b-I9_HYPTENS	Coronary heart disease	CD25 on IgD+ CD38dim	Weighted mode	23	-0.0109714	0.0101846	0.293039	-0.0309332	0.00899044	0.989089	0.96954	1.00903	MFI	B cell
GCST90001790	finn-b-I9_HYPTENS	Coronary heart disease	CD25 on memory B cell	Inverse variance weighted (fixed effects)	24	0.00461325	0.00879837	0.600049	-0.0126315	0.0218581	1.00462	0.987448	1.0221	MFI	B cell
GCST90001790	finn-b-I9_HYPTENS	Coronary heart disease	CD25 on memory B cell	Inverse variance weighted (multiplicative random effects)	24	0.00461325	0.010628	0.664241	-0.0162177	0.0254442	1.00462	0.983913	1.02577	MFI	B cell
GCST90001790	finn-b-I9_HYPTENS	Coronary heart disease	CD25 on memory B cell	MR Egger	24	0.00674876	0.0146957	0.650572	-0.0220549	0.0355524	1.00677	0.978187	1.03619	MFI	B cell
GCST90001790	finn-b-I9_HYPTENS	Coronary heart disease	CD25 on memory B cell	Simple mode	24	-0.0488565	0.0259266	0.0722097	-0.0996727	0.00195972	0.952318	0.905134	1.00196	MFI	B cell
GCST90001790	finn-b-I9_HYPTENS	Coronary heart disease	CD25 on memory B cell	Weighted median	24	0.0111696	0.0136544	0.413342	-0.0155929	0.0379322	1.01123	0.984528	1.03866	MFI	B cell
GCST90001790	finn-b-I9_HYPTENS	Coronary heart disease	CD25 on memory B cell	Weighted mode	24	0.00682352	0.012948	0.603244	-0.0185545	0.0322016	1.00685	0.981617	1.03273	MFI	B cell
GCST90001791	finn-b-I9_HYPTENS	Coronary heart disease	CD25 on naive-mature B cell	Inverse variance weighted (fixed effects)	25	0.0119976	0.0125236	0.338065	-0.0125487	0.0365438	1.01207	0.98753	1.03722	MFI	B cell
GCST90001791	finn-b-I9_HYPTENS	Coronary heart disease	CD25 on naive-mature B cell	Inverse variance weighted (multiplicative random effects)	25	0.0119976	0.014024	0.392273	-0.0154894	0.0394846	1.01207	0.98463	1.04027	MFI	B cell
GCST90001791	finn-b-I9_HYPTENS	Coronary heart disease	CD25 on naive-mature B cell	MR Egger	25	0.0176734	0.0215561	0.420702	-0.0245766	0.0599233	1.01783	0.975723	1.06176	MFI	B cell
GCST90001791	finn-b-I9_HYPTENS	Coronary heart disease	CD25 on naive-mature B cell	Simple mode	25	-0.0240376	0.0280259	0.399547	-0.0789683	0.0308932	0.976249	0.924069	1.03138	MFI	B cell
GCST90001791	finn-b-I9_HYPTENS	Coronary heart disease	CD25 on naive-mature B cell	Weighted median	25	0.0105359	0.0177765	0.553389	-0.0243059	0.0453778	1.01059	0.975987	1.04642	MFI	B cell
GCST90001791	finn-b-I9_HYPTENS	Coronary heart disease	CD25 on naive-mature B cell	Weighted mode	25	0.009582	0.0184712	0.608683	-0.0266216	0.0457856	1.00963	0.97373	1.04685	MFI	B cell
GCST90001937	finn-b-I9_HYPTENS	Coronary heart disease	CD25 on resting Treg	Inverse variance weighted (fixed effects)	20	-0.00527244	0.0119282	0.658479	-0.0286518	0.0181069	0.994741	0.971755	1.01827	MFI	Treg
GCST90001937	finn-b-I9_HYPTENS	Coronary heart disease	CD25 on resting Treg	Inverse variance weighted (multiplicative random effects)	20	-0.00527244	0.0177403	0.766313	-0.0400434	0.0294985	0.994741	0.960748	1.02994	MFI	Treg
GCST90001937	finn-b-I9_HYPTENS	Coronary heart disease	CD25 on resting Treg	MR Egger	20	0.0012025	0.0248591	0.961952	-0.0475214	0.0499264	1.0012	0.95359	1.05119	MFI	Treg
GCST90001937	finn-b-I9_HYPTENS	Coronary heart disease	CD25 on resting Treg	Simple mode	20	-0.0256054	0.0318991	0.432075	-0.0881276	0.0369168	0.97472	0.915644	1.03761	MFI	Treg
GCST90001937	finn-b-I9_HYPTENS	Coronary heart disease	CD25 on resting Treg	Weighted median	20	-0.00484211	0.0161457	0.764252	-0.0364876	0.0268034	0.99517	0.96417	1.02717	MFI	Treg
GCST90001937	finn-b-I9_HYPTENS	Coronary heart disease	CD25 on resting Treg	Weighted mode	20	-0.00555196	0.0159812	0.732106	-0.0368752	0.0257712	0.994463	0.963796	1.02611	MFI	Treg
GCST90001941	finn-b-I9_HYPTENS	Coronary heart disease	CD25 on secreting Treg	Inverse variance weighted (fixed effects)	14	-4.95051e-05	0.00665306	0.994063	-0.0130895	0.0129905	0.99995	0.986996	1.01308	MFI	Treg
GCST90001941	finn-b-I9_HYPTENS	Coronary heart disease	CD25 on secreting Treg	Inverse variance weighted (multiplicative random effects)	14	-4.95051e-05	0.0096576	0.99591	-0.0189784	0.0188794	0.99995	0.981201	1.01906	MFI	Treg
GCST90001941	finn-b-I9_HYPTENS	Coronary heart disease	CD25 on secreting Treg	MR Egger	14	0.0033794	0.0114917	0.773727	-0.0191443	0.0259031	1.00339	0.981038	1.02624	MFI	Treg
GCST90001941	finn-b-I9_HYPTENS	Coronary heart disease	CD25 on secreting Treg	Simple mode	14	0.0306367	0.021349	0.174896	-0.0112074	0.0724807	1.03111	0.988855	1.07517	MFI	Treg
GCST90001941	finn-b-I9_HYPTENS	Coronary heart disease	CD25 on secreting Treg	Weighted median	14	0.00470649	0.00915682	0.607261	-0.0132409	0.0226538	1.00472	0.986846	1.02291	MFI	Treg
GCST90001941	finn-b-I9_HYPTENS	Coronary heart disease	CD25 on secreting Treg	Weighted mode	14	0.00527767	0.00772087	0.506255	-0.00985524	0.0204106	1.00529	0.990193	1.02062	MFI	Treg
GCST90001793	finn-b-I9_HYPTENS	Coronary heart disease	CD25 on sw mem	Inverse variance weighted (fixed effects)	20	0.0197088	0.0144566	0.172786	-0.00862616	0.0480437	1.0199	0.991411	1.04922	MFI	B cell
GCST90001793	finn-b-I9_HYPTENS	Coronary heart disease	CD25 on sw mem	Inverse variance weighted (multiplicative random effects)	20	0.0197088	0.0131774	0.134743	-0.00611882	0.0455364	1.0199	0.9939	1.04659	MFI	B cell
GCST90001793	finn-b-I9_HYPTENS	Coronary heart disease	CD25 on sw mem	MR Egger	20	0.00596687	0.0271442	0.828484	-0.0472357	0.0591694	1.00598	0.953863	1.06095	MFI	B cell
GCST90001793	finn-b-I9_HYPTENS	Coronary heart disease	CD25 on sw mem	Simple mode	20	-0.00849053	0.0310809	0.787666	-0.069409	0.052428	0.991545	0.932945	1.05383	MFI	B cell
GCST90001793	finn-b-I9_HYPTENS	Coronary heart disease	CD25 on sw mem	Weighted median	20	0.00965994	0.0204192	0.636155	-0.0303616	0.0496815	1.00971	0.970095	1.05094	MFI	B cell
GCST90001793	finn-b-I9_HYPTENS	Coronary heart disease	CD25 on sw mem	Weighted mode	20	0.00462704	0.022284	0.83772	-0.0390496	0.0483036	1.00464	0.961703	1.04949	MFI	B cell
GCST90001795	finn-b-I9_HYPTENS	Coronary heart disease	CD25 on transitional	Inverse variance weighted (fixed effects)	22	-0.0218147	0.0130528	0.0946693	-0.0473983	0.00376881	0.978421	0.953707	1.00378	MFI	B cell
GCST90001795	finn-b-I9_HYPTENS	Coronary heart disease	CD25 on transitional	Inverse variance weighted (multiplicative random effects)	22	-0.0218147	0.0134652	0.105215	-0.0482066	0.00457711	0.978421	0.952937	1.00459	MFI	B cell
GCST90001795	finn-b-I9_HYPTENS	Coronary heart disease	CD25 on transitional	MR Egger	22	-0.0298733	0.0208898	0.168142	-0.0708173	0.0110707	0.970568	0.931632	1.01113	MFI	B cell
GCST90001795	finn-b-I9_HYPTENS	Coronary heart disease	CD25 on transitional	Simple mode	22	-0.0090215	0.0302405	0.768387	-0.0682928	0.0502498	0.991019	0.933987	1.05153	MFI	B cell
GCST90001795	finn-b-I9_HYPTENS	Coronary heart disease	CD25 on transitional	Weighted median	22	-0.0263317	0.0183751	0.151856	-0.062347	0.00968361	0.974012	0.939557	1.00973	MFI	B cell
GCST90001795	finn-b-I9_HYPTENS	Coronary heart disease	CD25 on transitional	Weighted mode	22	-0.0228181	0.0185369	0.23195	-0.0591505	0.0135143	0.97744	0.942565	1.01361	MFI	B cell
GCST90001792	finn-b-I9_HYPTENS	Coronary heart disease	CD25 on unsw mem	Inverse variance weighted (fixed effects)	22	-0.000644652	0.00591939	0.913278	-0.0122467	0.0109573	0.999356	0.987828	1.01102	MFI	B cell
GCST90001792	finn-b-I9_HYPTENS	Coronary heart disease	CD25 on unsw mem	Inverse variance weighted (multiplicative random effects)	22	-0.000644652	0.0062631	0.91802	-0.0129203	0.011631	0.999356	0.987163	1.0117	MFI	B cell
GCST90001792	finn-b-I9_HYPTENS	Coronary heart disease	CD25 on unsw mem	MR Egger	22	0.000866498	0.00752608	0.909488	-0.0138846	0.0156176	1.00087	0.986211	1.01574	MFI	B cell
GCST90001792	finn-b-I9_HYPTENS	Coronary heart disease	CD25 on unsw mem	Simple mode	22	-0.0337888	0.0202211	0.109566	-0.0734223	0.00584459	0.966776	0.929208	1.00586	MFI	B cell
GCST90001792	finn-b-I9_HYPTENS	Coronary heart disease	CD25 on unsw mem	Weighted median	22	0.00151496	0.00741645	0.838143	-0.0130213	0.0160512	1.00152	0.987063	1.01618	MFI	B cell
GCST90001792	finn-b-I9_HYPTENS	Coronary heart disease	CD25 on unsw mem	Weighted mode	22	0.000108528	0.00761181	0.988759	-0.0148106	0.0150277	1.00011	0.985299	1.01514	MFI	B cell
GCST90001680	finn-b-I9_HYPTENS	Coronary heart disease	CD25++ CD8br %CD8br	Inverse variance weighted (fixed effects)	22	-0.030186	0.0135962	0.0264064	-0.0568346	-0.00353749	0.970265	0.94475	0.996469	Relative count	Treg
GCST90001680	finn-b-I9_HYPTENS	Coronary heart disease	CD25++ CD8br %CD8br	Inverse variance weighted (multiplicative random effects)	22	-0.030186	0.016354	0.0649232	-0.0622399	0.00186784	0.970265	0.939657	1.00187	Relative count	Treg
GCST90001680	finn-b-I9_HYPTENS	Coronary heart disease	CD25++ CD8br %CD8br	MR Egger	22	-0.0414949	0.0267571	0.13663	-0.0939387	0.0109489	0.959354	0.910339	1.01101	Relative count	Treg
GCST90001680	finn-b-I9_HYPTENS	Coronary heart disease	CD25++ CD8br %CD8br	Simple mode	22	0.00836944	0.0311972	0.791105	-0.0527771	0.069516	1.0084	0.948591	1.07199	Relative count	Treg
GCST90001680	finn-b-I9_HYPTENS	Coronary heart disease	CD25++ CD8br %CD8br	Weighted median	22	-0.0390401	0.0193271	0.0433869	-0.0769212	-0.00115897	0.961712	0.925963	0.998842	Relative count	Treg
GCST90001680	finn-b-I9_HYPTENS	Coronary heart disease	CD25++ CD8br %CD8br	Weighted mode	22	-0.0363074	0.019285	0.0736734	-0.074106	0.00149122	0.964344	0.928573	1.00149	Relative count	Treg
GCST90001679	finn-b-I9_HYPTENS	Coronary heart disease	CD25++ CD8br %T cell	Inverse variance weighted (fixed effects)	17	-0.007739	0.0148796	0.602989	-0.0369031	0.0214251	0.992291	0.96377	1.02166	Relative count	Treg
GCST90001679	finn-b-I9_HYPTENS	Coronary heart disease	CD25++ CD8br %T cell	Inverse variance weighted (multiplicative random effects)	17	-0.007739	0.0220995	0.726197	-0.0510541	0.0355761	0.992291	0.950227	1.03622	Relative count	Treg
GCST90001679	finn-b-I9_HYPTENS	Coronary heart disease	CD25++ CD8br %T cell	MR Egger	17	-0.0444873	0.0358367	0.233525	-0.114727	0.0257526	0.956488	0.891609	1.02609	Relative count	Treg
GCST90001679	finn-b-I9_HYPTENS	Coronary heart disease	CD25++ CD8br %T cell	Simple mode	17	0.0473491	0.0458045	0.316639	-0.0424277	0.137126	1.04849	0.95846	1.14697	Relative count	Treg
GCST90001679	finn-b-I9_HYPTENS	Coronary heart disease	CD25++ CD8br %T cell	Weighted median	17	-0.00218981	0.0235673	0.925969	-0.0483818	0.0440021	0.997813	0.95277	1.04498	Relative count	Treg
GCST90001679	finn-b-I9_HYPTENS	Coronary heart disease	CD25++ CD8br %T cell	Weighted mode	17	-0.00300077	0.0279502	0.915837	-0.0577831	0.0517816	0.997004	0.943855	1.05315	Relative count	Treg
GCST90001681	finn-b-I9_HYPTENS	Coronary heart disease	CD25++ CD8br AC	Inverse variance weighted (fixed effects)	27	-0.00840254	0.0115765	0.467947	-0.0310926	0.0142875	0.991633	0.969386	1.01439	Absolute count	Treg
GCST90001681	finn-b-I9_HYPTENS	Coronary heart disease	CD25++ CD8br AC	Inverse variance weighted (multiplicative random effects)	27	-0.00840254	0.0125013	0.501498	-0.032905	0.0161	0.991633	0.96763	1.01623	Absolute count	Treg
GCST90001681	finn-b-I9_HYPTENS	Coronary heart disease	CD25++ CD8br AC	MR Egger	27	-0.0461375	0.0219199	0.0455255	-0.0891006	-0.00317446	0.954911	0.914754	0.996831	Absolute count	Treg
GCST90001681	finn-b-I9_HYPTENS	Coronary heart disease	CD25++ CD8br AC	Simple mode	27	-0.0267905	0.0348128	0.448497	-0.0950235	0.0414425	0.973565	0.909352	1.04231	Absolute count	Treg
GCST90001681	finn-b-I9_HYPTENS	Coronary heart disease	CD25++ CD8br AC	Weighted median	27	-0.0248699	0.0173926	0.152742	-0.0589595	0.00921964	0.975437	0.942745	1.00926	Absolute count	Treg
GCST90001681	finn-b-I9_HYPTENS	Coronary heart disease	CD25++ CD8br AC	Weighted mode	27	-0.0258696	0.0229147	0.269228	-0.0707824	0.0190433	0.974462	0.931665	1.01923	Absolute count	Treg
GCST90001505	finn-b-I9_HYPTENS	Coronary heart disease	CD25hi %CD4+	Inverse variance weighted (fixed effects)	25	-0.0153991	0.0111032	0.16547	-0.0371613	0.00636315	0.984719	0.963521	1.00638	Relative count	Treg
GCST90001505	finn-b-I9_HYPTENS	Coronary heart disease	CD25hi %CD4+	Inverse variance weighted (multiplicative random effects)	25	-0.0153991	0.0153332	0.315235	-0.0454521	0.014654	0.984719	0.955565	1.01476	Relative count	Treg
GCST90001505	finn-b-I9_HYPTENS	Coronary heart disease	CD25hi %CD4+	MR Egger	25	-0.00448757	0.0227258	0.845198	-0.0490301	0.040055	0.995522	0.952152	1.04087	Relative count	Treg
GCST90001505	finn-b-I9_HYPTENS	Coronary heart disease	CD25hi %CD4+	Simple mode	25	-0.0706882	0.0419248	0.104742	-0.152861	0.0114845	0.931752	0.858249	1.01155	Relative count	Treg
GCST90001505	finn-b-I9_HYPTENS	Coronary heart disease	CD25hi %CD4+	Weighted median	25	0.019139	0.0206893	0.354929	-0.0214119	0.05969	1.01932	0.978816	1.06151	Relative count	Treg
GCST90001505	finn-b-I9_HYPTENS	Coronary heart disease	CD25hi %CD4+	Weighted mode	25	0.021371	0.0219008	0.338893	-0.0215546	0.0642966	1.0216	0.978676	1.06641	Relative count	Treg
GCST90001506	finn-b-I9_HYPTENS	Coronary heart disease	CD25hi %T cell	Inverse variance weighted (fixed effects)	19	0.00928947	0.0127433	0.46602	-0.0156874	0.0342663	1.00933	0.984435	1.03486	Relative count	Treg
GCST90001506	finn-b-I9_HYPTENS	Coronary heart disease	CD25hi %T cell	Inverse variance weighted (multiplicative random effects)	19	0.00928947	0.0143453	0.517269	-0.0188274	0.0374063	1.00933	0.981349	1.03811	Relative count	Treg
GCST90001506	finn-b-I9_HYPTENS	Coronary heart disease	CD25hi %T cell	MR Egger	19	0.0130169	0.0210798	0.545083	-0.0282995	0.0543334	1.0131	0.972097	1.05584	Relative count	Treg
GCST90001506	finn-b-I9_HYPTENS	Coronary heart disease	CD25hi %T cell	Simple mode	19	0.0168648	0.0395392	0.674777	-0.0606321	0.0943617	1.01701	0.941169	1.09896	Relative count	Treg
GCST90001506	finn-b-I9_HYPTENS	Coronary heart disease	CD25hi %T cell	Weighted median	19	0.0231616	0.019623	0.237869	-0.0152995	0.0616227	1.02343	0.984817	1.06356	Relative count	Treg
GCST90001506	finn-b-I9_HYPTENS	Coronary heart disease	CD25hi %T cell	Weighted mode	19	0.029872	0.0209995	0.171978	-0.0112871	0.071031	1.03032	0.988776	1.07361	Relative count	Treg
GCST90001504	finn-b-I9_HYPTENS	Coronary heart disease	CD25hi AC	Inverse variance weighted (fixed effects)	23	0.00430387	0.00876961	0.623589	-0.0128846	0.0214923	1.00431	0.987198	1.02172	Absolute count	Treg
GCST90001504	finn-b-I9_HYPTENS	Coronary heart disease	CD25hi AC	Inverse variance weighted (multiplicative random effects)	23	0.00430387	0.00936733	0.645908	-0.0140561	0.0226638	1.00431	0.986042	1.02292	Absolute count	Treg
GCST90001504	finn-b-I9_HYPTENS	Coronary heart disease	CD25hi AC	MR Egger	23	0.00842861	0.0132223	0.530718	-0.0174871	0.0343443	1.00846	0.982665	1.03494	Absolute count	Treg
GCST90001504	finn-b-I9_HYPTENS	Coronary heart disease	CD25hi AC	Simple mode	23	0.00501359	0.0230799	0.830033	-0.0402231	0.0502502	1.00503	0.960575	1.05153	Absolute count	Treg
GCST90001504	finn-b-I9_HYPTENS	Coronary heart disease	CD25hi AC	Weighted median	23	0.00325595	0.0132513	0.805909	-0.0227166	0.0292285	1.00326	0.977539	1.02966	Absolute count	Treg
GCST90001504	finn-b-I9_HYPTENS	Coronary heart disease	CD25hi AC	Weighted mode	23	0.00347882	0.0108811	0.752203	-0.0178482	0.0248058	1.00348	0.98231	1.02512	Absolute count	Treg
GCST90001511	finn-b-I9_HYPTENS	Coronary heart disease	CD25hi CD45RA- CD4 not Treg %CD4+	Inverse variance weighted (fixed effects)	24	-0.00187375	0.00713067	0.792725	-0.0158499	0.0121024	0.998128	0.984275	1.01218	Relative count	Treg
GCST90001511	finn-b-I9_HYPTENS	Coronary heart disease	CD25hi CD45RA- CD4 not Treg %CD4+	Inverse variance weighted (multiplicative random effects)	24	-0.00187375	0.00796486	0.814013	-0.0174849	0.0137374	0.998128	0.982667	1.01383	Relative count	Treg
GCST90001511	finn-b-I9_HYPTENS	Coronary heart disease	CD25hi CD45RA- CD4 not Treg %CD4+	MR Egger	24	0.00822687	0.00920379	0.381073	-0.00981255	0.0262663	1.00826	0.990235	1.02661	Relative count	Treg
GCST90001511	finn-b-I9_HYPTENS	Coronary heart disease	CD25hi CD45RA- CD4 not Treg %CD4+	Simple mode	24	0.0186168	0.0246553	0.457863	-0.0297076	0.0669412	1.01879	0.970729	1.06923	Relative count	Treg
GCST90001511	finn-b-I9_HYPTENS	Coronary heart disease	CD25hi CD45RA- CD4 not Treg %CD4+	Weighted median	24	-0.000397208	0.00875514	0.963814	-0.0175573	0.0167629	0.999603	0.982596	1.0169	Relative count	Treg
GCST90001511	finn-b-I9_HYPTENS	Coronary heart disease	CD25hi CD45RA- CD4 not Treg %CD4+	Weighted mode	24	0.00358135	0.00794263	0.656282	-0.0119862	0.0191489	1.00359	0.988085	1.01933	Relative count	Treg
GCST90001512	finn-b-I9_HYPTENS	Coronary heart disease	CD25hi CD45RA- CD4 not Treg %T cell	Inverse variance weighted (fixed effects)	30	0.00715063	0.0061599	0.245709	-0.00492278	0.019224	1.00718	0.995089	1.01941	Relative count	Treg
GCST90001512	finn-b-I9_HYPTENS	Coronary heart disease	CD25hi CD45RA- CD4 not Treg %T cell	Inverse variance weighted (multiplicative random effects)	30	0.00715063	0.00877379	0.415073	-0.010046	0.0243473	1.00718	0.990004	1.02465	Relative count	Treg
GCST90001512	finn-b-I9_HYPTENS	Coronary heart disease	CD25hi CD45RA- CD4 not Treg %T cell	MR Egger	30	0.00145451	0.0110407	0.896132	-0.0201853	0.0230943	1.00146	0.980017	1.02336	Relative count	Treg
GCST90001512	finn-b-I9_HYPTENS	Coronary heart disease	CD25hi CD45RA- CD4 not Treg %T cell	Simple mode	30	0.0317162	0.0213023	0.14732	-0.0100364	0.0734688	1.03222	0.990014	1.07623	Relative count	Treg
GCST90001512	finn-b-I9_HYPTENS	Coronary heart disease	CD25hi CD45RA- CD4 not Treg %T cell	Weighted median	30	-0.000807172	0.00950345	0.932313	-0.0194339	0.0178196	0.999193	0.980754	1.01798	Relative count	Treg
GCST90001512	finn-b-I9_HYPTENS	Coronary heart disease	CD25hi CD45RA- CD4 not Treg %T cell	Weighted mode	30	0.00362764	0.00772666	0.642226	-0.0115166	0.0187719	1.00363	0.988549	1.01895	Relative count	Treg
GCST90001510	finn-b-I9_HYPTENS	Coronary heart disease	CD25hi CD45RA- CD4 not Treg AC	Inverse variance weighted (fixed effects)	21	0.000947459	0.00565239	0.866882	-0.0101312	0.0120261	1.00095	0.98992	1.0121	Absolute count	Treg
GCST90001510	finn-b-I9_HYPTENS	Coronary heart disease	CD25hi CD45RA- CD4 not Treg AC	Inverse variance weighted (multiplicative random effects)	21	0.000947459	0.00762986	0.901175	-0.0140071	0.015902	1.00095	0.986091	1.01603	Absolute count	Treg
GCST90001510	finn-b-I9_HYPTENS	Coronary heart disease	CD25hi CD45RA- CD4 not Treg AC	MR Egger	21	0.0125541	0.009599	0.206527	-0.00625996	0.0313681	1.01263	0.99376	1.03187	Absolute count	Treg
GCST90001510	finn-b-I9_HYPTENS	Coronary heart disease	CD25hi CD45RA- CD4 not Treg AC	Simple mode	21	-0.00639579	0.0140546	0.653962	-0.0339428	0.0211512	0.993625	0.966627	1.02138	Absolute count	Treg
GCST90001510	finn-b-I9_HYPTENS	Coronary heart disease	CD25hi CD45RA- CD4 not Treg AC	Weighted median	21	-0.00141249	0.00818848	0.863046	-0.0174619	0.0146369	0.998589	0.98269	1.01474	Absolute count	Treg
GCST90001510	finn-b-I9_HYPTENS	Coronary heart disease	CD25hi CD45RA- CD4 not Treg AC	Weighted mode	21	-0.000733937	0.00711032	0.918815	-0.0146702	0.0132023	0.999266	0.985437	1.01329	Absolute count	Treg
GCST90001508	finn-b-I9_HYPTENS	Coronary heart disease	CD25hi CD45RA+ CD4 not Treg %CD4+	Inverse variance weighted (fixed effects)	33	0.00233972	0.00559994	0.676085	-0.00863617	0.0133156	1.00234	0.991401	1.0134	Relative count	Treg
GCST90001508	finn-b-I9_HYPTENS	Coronary heart disease	CD25hi CD45RA+ CD4 not Treg %CD4+	Inverse variance weighted (multiplicative random effects)	33	0.00233972	0.00597276	0.695257	-0.00936689	0.0140463	1.00234	0.990677	1.01415	Relative count	Treg
GCST90001508	finn-b-I9_HYPTENS	Coronary heart disease	CD25hi CD45RA+ CD4 not Treg %CD4+	MR Egger	33	0.00357094	0.00739091	0.632383	-0.0109153	0.0180571	1.00358	0.989144	1.01822	Relative count	Treg
GCST90001508	finn-b-I9_HYPTENS	Coronary heart disease	CD25hi CD45RA+ CD4 not Treg %CD4+	Simple mode	33	-0.0120367	0.014281	0.40557	-0.0400274	0.015954	0.988035	0.960763	1.01608	Relative count	Treg
GCST90001508	finn-b-I9_HYPTENS	Coronary heart disease	CD25hi CD45RA+ CD4 not Treg %CD4+	Weighted median	33	-0.000103467	0.0081215	0.989835	-0.0160216	0.0158147	0.999897	0.984106	1.01594	Relative count	Treg
GCST90001508	finn-b-I9_HYPTENS	Coronary heart disease	CD25hi CD45RA+ CD4 not Treg %CD4+	Weighted mode	33	0.000397191	0.00715767	0.956092	-0.0136318	0.0144262	1.0004	0.986461	1.01453	Relative count	Treg
GCST90001509	finn-b-I9_HYPTENS	Coronary heart disease	CD25hi CD45RA+ CD4 not Treg %T cell	Inverse variance weighted (fixed effects)	27	0.00244708	0.00560508	0.662414	-0.00853888	0.013433	1.00245	0.991497	1.01352	Relative count	Treg
GCST90001509	finn-b-I9_HYPTENS	Coronary heart disease	CD25hi CD45RA+ CD4 not Treg %T cell	Inverse variance weighted (multiplicative random effects)	27	0.00244708	0.00542266	0.651796	-0.00818134	0.0130755	1.00245	0.991852	1.01316	Relative count	Treg
GCST90001509	finn-b-I9_HYPTENS	Coronary heart disease	CD25hi CD45RA+ CD4 not Treg %T cell	MR Egger	27	0.00365645	0.00692914	0.602366	-0.00992466	0.0172376	1.00366	0.990124	1.01739	Relative count	Treg
GCST90001509	finn-b-I9_HYPTENS	Coronary heart disease	CD25hi CD45RA+ CD4 not Treg %T cell	Simple mode	27	0.00159032	0.0127362	0.90159	-0.0233727	0.0265533	1.00159	0.976898	1.02691	Relative count	Treg
GCST90001509	finn-b-I9_HYPTENS	Coronary heart disease	CD25hi CD45RA+ CD4 not Treg %T cell	Weighted median	27	0.00164667	0.00799623	0.836845	-0.014026	0.0173193	1.00165	0.986072	1.01747	Relative count	Treg
GCST90001509	finn-b-I9_HYPTENS	Coronary heart disease	CD25hi CD45RA+ CD4 not Treg %T cell	Weighted mode	27	0.00291819	0.00740395	0.696692	-0.0115936	0.0174299	1.00292	0.988473	1.01758	Relative count	Treg
GCST90001507	finn-b-I9_HYPTENS	Coronary heart disease	CD25hi CD45RA+ CD4 not Treg AC	Inverse variance weighted (fixed effects)	25	0.00330878	0.00868146	0.703105	-0.0137069	0.0203245	1.00331	0.986387	1.02053	Absolute count	Treg
GCST90001507	finn-b-I9_HYPTENS	Coronary heart disease	CD25hi CD45RA+ CD4 not Treg AC	Inverse variance weighted (multiplicative random effects)	25	0.00330878	0.00810376	0.683052	-0.0125746	0.0191922	1.00331	0.987504	1.01938	Absolute count	Treg
GCST90001507	finn-b-I9_HYPTENS	Coronary heart disease	CD25hi CD45RA+ CD4 not Treg AC	MR Egger	25	0.00743522	0.0119747	0.540764	-0.0160352	0.0309057	1.00746	0.984093	1.03139	Absolute count	Treg
GCST90001507	finn-b-I9_HYPTENS	Coronary heart disease	CD25hi CD45RA+ CD4 not Treg AC	Simple mode	25	0.00724044	0.0178639	0.688839	-0.0277728	0.0422537	1.00727	0.972609	1.04316	Absolute count	Treg
GCST90001507	finn-b-I9_HYPTENS	Coronary heart disease	CD25hi CD45RA+ CD4 not Treg AC	Weighted median	25	0.00263686	0.0125726	0.833878	-0.0220055	0.0272792	1.00264	0.978235	1.02765	Absolute count	Treg
GCST90001507	finn-b-I9_HYPTENS	Coronary heart disease	CD25hi CD45RA+ CD4 not Treg AC	Weighted mode	25	0.00444019	0.0115264	0.703468	-0.0181515	0.0270319	1.00445	0.982012	1.0274	Absolute count	Treg
GCST90001796	finn-b-I9_HYPTENS	Coronary heart disease	CD27 on CD20-	Inverse variance weighted (fixed effects)	16	-0.0211522	0.0101407	0.0369906	-0.0410279	-0.00127638	0.97907	0.959802	0.998724	MFI	B cell
GCST90001796	finn-b-I9_HYPTENS	Coronary heart disease	CD27 on CD20-	Inverse variance weighted (multiplicative random effects)	16	-0.0211522	0.0110632	0.0558848	-0.0428361	0.000531773	0.97907	0.958068	1.00053	MFI	B cell
GCST90001796	finn-b-I9_HYPTENS	Coronary heart disease	CD27 on CD20-	MR Egger	16	-0.0146691	0.0141927	0.318862	-0.0424868	0.0131485	0.985438	0.958403	1.01324	MFI	B cell
GCST90001796	finn-b-I9_HYPTENS	Coronary heart disease	CD27 on CD20-	Simple mode	16	0.00257766	0.0272047	0.925767	-0.0507435	0.0558988	1.00258	0.950522	1.05749	MFI	B cell
GCST90001796	finn-b-I9_HYPTENS	Coronary heart disease	CD27 on CD20-	Weighted median	16	-0.00854448	0.0152829	0.576102	-0.038499	0.02141	0.991492	0.962233	1.02164	MFI	B cell
GCST90001796	finn-b-I9_HYPTENS	Coronary heart disease	CD27 on CD20-	Weighted mode	16	-0.0124361	0.0122621	0.326574	-0.0364698	0.0115977	0.987641	0.964187	1.01167	MFI	B cell
GCST90001797	finn-b-I9_HYPTENS	Coronary heart disease	CD27 on CD20- CD38-	Inverse variance weighted (fixed effects)	19	0.027014	0.0128547	0.0355985	0.00181873	0.0522092	1.02738	1.00182	1.0536	MFI	B cell
GCST90001797	finn-b-I9_HYPTENS	Coronary heart disease	CD27 on CD20- CD38-	Inverse variance weighted (multiplicative random effects)	19	0.027014	0.012443	0.0299294	0.00262575	0.0514022	1.02738	1.00263	1.05275	MFI	B cell
GCST90001797	finn-b-I9_HYPTENS	Coronary heart disease	CD27 on CD20- CD38-	MR Egger	19	0.027234	0.0169765	0.127082	-0.00604002	0.060508	1.02761	0.993978	1.06238	MFI	B cell
GCST90001797	finn-b-I9_HYPTENS	Coronary heart disease	CD27 on CD20- CD38-	Simple mode	19	0.069995	0.0361055	0.0683908	-0.000771825	0.140762	1.0725	0.999228	1.15115	MFI	B cell
GCST90001797	finn-b-I9_HYPTENS	Coronary heart disease	CD27 on CD20- CD38-	Weighted median	19	0.0317324	0.0187179	0.0900183	-0.00495459	0.0684194	1.03224	0.995058	1.07081	MFI	B cell
GCST90001797	finn-b-I9_HYPTENS	Coronary heart disease	CD27 on CD20- CD38-	Weighted mode	19	0.0321014	0.0173589	0.0809097	-0.00192206	0.0661249	1.03262	0.99808	1.06836	MFI	B cell
GCST90001798	finn-b-I9_HYPTENS	Coronary heart disease	CD27 on CD24+ CD27+	Inverse variance weighted (fixed effects)	30	-0.0232578	0.00924893	0.0119151	-0.0413857	-0.00512991	0.977011	0.959459	0.994883	MFI	B cell
GCST90001798	finn-b-I9_HYPTENS	Coronary heart disease	CD27 on CD24+ CD27+	Inverse variance weighted (multiplicative random effects)	30	-0.0232578	0.0138539	0.0931928	-0.0504115	0.00389584	0.977011	0.950838	1.0039	MFI	B cell
GCST90001798	finn-b-I9_HYPTENS	Coronary heart disease	CD27 on CD24+ CD27+	MR Egger	30	-0.00963379	0.0250977	0.703988	-0.0588252	0.0395577	0.990412	0.942872	1.04035	MFI	B cell
GCST90001798	finn-b-I9_HYPTENS	Coronary heart disease	CD27 on CD24+ CD27+	Simple mode	30	-0.0544622	0.0261543	0.0462409	-0.105725	-0.00319979	0.946994	0.899672	0.996805	MFI	B cell
GCST90001798	finn-b-I9_HYPTENS	Coronary heart disease	CD27 on CD24+ CD27+	Weighted median	30	-0.0218706	0.0157362	0.164581	-0.0527134	0.00897229	0.978367	0.948652	1.00901	MFI	B cell
GCST90001798	finn-b-I9_HYPTENS	Coronary heart disease	CD27 on CD24+ CD27+	Weighted mode	30	-0.011956	0.0164301	0.472641	-0.0441591	0.0202471	0.988115	0.956802	1.02045	MFI	B cell
GCST90001802	finn-b-I9_HYPTENS	Coronary heart disease	CD27 on IgD- CD38-	Inverse variance weighted (fixed effects)	28	0.00837451	0.0102513	0.413973	-0.011718	0.0284671	1.00841	0.98835	1.02888	MFI	B cell
GCST90001802	finn-b-I9_HYPTENS	Coronary heart disease	CD27 on IgD- CD38-	Inverse variance weighted (multiplicative random effects)	28	0.00837451	0.0127166	0.510185	-0.01655	0.033299	1.00841	0.983586	1.03386	MFI	B cell
GCST90001802	finn-b-I9_HYPTENS	Coronary heart disease	CD27 on IgD- CD38-	MR Egger	28	0.00550528	0.0248023	0.826074	-0.0431072	0.0541178	1.00552	0.957809	1.05561	MFI	B cell
GCST90001802	finn-b-I9_HYPTENS	Coronary heart disease	CD27 on IgD- CD38-	Simple mode	28	0.0120218	0.0264643	0.653269	-0.0398482	0.0638919	1.01209	0.960935	1.06598	MFI	B cell
GCST90001802	finn-b-I9_HYPTENS	Coronary heart disease	CD27 on IgD- CD38-	Weighted median	28	0.012793	0.0158246	0.418846	-0.0182232	0.0438092	1.01288	0.981942	1.04478	MFI	B cell
GCST90001802	finn-b-I9_HYPTENS	Coronary heart disease	CD27 on IgD- CD38-	Weighted mode	28	0.0287058	0.019133	0.145132	-0.00879479	0.0662065	1.02912	0.991244	1.06845	MFI	B cell
GCST90001803	finn-b-I9_HYPTENS	Coronary heart disease	CD27 on IgD- CD38br	Inverse variance weighted (fixed effects)	15	0.0029948	0.0208484	0.885779	-0.037868	0.0438576	1.003	0.96284	1.04483	MFI	B cell
GCST90001803	finn-b-I9_HYPTENS	Coronary heart disease	CD27 on IgD- CD38br	Inverse variance weighted (multiplicative random effects)	15	0.0029948	0.0298268	0.920022	-0.0554657	0.0614553	1.003	0.946044	1.06338	MFI	B cell
GCST90001803	finn-b-I9_HYPTENS	Coronary heart disease	CD27 on IgD- CD38br	MR Egger	15	0.0856006	0.138233	0.546451	-0.185335	0.356537	1.08937	0.830826	1.42837	MFI	B cell
GCST90001803	finn-b-I9_HYPTENS	Coronary heart disease	CD27 on IgD- CD38br	Simple mode	15	-0.0552322	0.0444529	0.234467	-0.14236	0.0318956	0.946265	0.867309	1.03241	MFI	B cell
GCST90001803	finn-b-I9_HYPTENS	Coronary heart disease	CD27 on IgD- CD38br	Weighted median	15	-0.0320107	0.0326116	0.326309	-0.0959294	0.031908	0.968496	0.908528	1.03242	MFI	B cell
GCST90001803	finn-b-I9_HYPTENS	Coronary heart disease	CD27 on IgD- CD38br	Weighted mode	15	-0.0338109	0.0398575	0.410544	-0.111932	0.0443098	0.966754	0.894105	1.04531	MFI	B cell
GCST90001804	finn-b-I9_HYPTENS	Coronary heart disease	CD27 on IgD- CD38dim	Inverse variance weighted (fixed effects)	32	0.00285754	0.00665737	0.667756	-0.0101909	0.015906	1.00286	0.989861	1.01603	MFI	B cell
GCST90001804	finn-b-I9_HYPTENS	Coronary heart disease	CD27 on IgD- CD38dim	Inverse variance weighted (multiplicative random effects)	32	0.00285754	0.00884169	0.746551	-0.0144722	0.0201873	1.00286	0.985632	1.02039	MFI	B cell
GCST90001804	finn-b-I9_HYPTENS	Coronary heart disease	CD27 on IgD- CD38dim	MR Egger	32	0.0083096	0.0115773	0.478465	-0.0143819	0.0310011	1.00834	0.985721	1.03149	MFI	B cell
GCST90001804	finn-b-I9_HYPTENS	Coronary heart disease	CD27 on IgD- CD38dim	Simple mode	32	-0.00426277	0.0219753	0.847457	-0.0473344	0.0388089	0.995746	0.953768	1.03957	MFI	B cell
GCST90001804	finn-b-I9_HYPTENS	Coronary heart disease	CD27 on IgD- CD38dim	Weighted median	32	0.00531278	0.00953292	0.577316	-0.0133717	0.0239973	1.00533	0.986717	1.02429	MFI	B cell
GCST90001804	finn-b-I9_HYPTENS	Coronary heart disease	CD27 on IgD- CD38dim	Weighted mode	32	0.00763538	0.00814762	0.355936	-0.00833396	0.0236047	1.00766	0.991701	1.02389	MFI	B cell
GCST90001800	finn-b-I9_HYPTENS	Coronary heart disease	CD27 on IgD+ CD24+	Inverse variance weighted (fixed effects)	31	0.00348862	0.00767657	0.649505	-0.0115575	0.0185347	1.00349	0.988509	1.01871	MFI	B cell
GCST90001800	finn-b-I9_HYPTENS	Coronary heart disease	CD27 on IgD+ CD24+	Inverse variance weighted (multiplicative random effects)	31	0.00348862	0.0116887	0.765351	-0.0194212	0.0263984	1.00349	0.980766	1.02675	MFI	B cell
GCST90001800	finn-b-I9_HYPTENS	Coronary heart disease	CD27 on IgD+ CD24+	MR Egger	31	0.00437777	0.0162375	0.78937	-0.0274476	0.0362032	1.00439	0.972926	1.03687	MFI	B cell
GCST90001800	finn-b-I9_HYPTENS	Coronary heart disease	CD27 on IgD+ CD24+	Simple mode	31	-0.0156142	0.0249292	0.53583	-0.0644755	0.0332472	0.984507	0.937559	1.03381	MFI	B cell
GCST90001800	finn-b-I9_HYPTENS	Coronary heart disease	CD27 on IgD+ CD24+	Weighted median	31	0.000391921	0.0116379	0.973135	-0.0224183	0.0232022	1.00039	0.977831	1.02347	MFI	B cell
GCST90001800	finn-b-I9_HYPTENS	Coronary heart disease	CD27 on IgD+ CD24+	Weighted mode	31	0.00227333	0.00985625	0.819153	-0.0170449	0.0215916	1.00228	0.9831	1.02183	MFI	B cell
GCST90001801	finn-b-I9_HYPTENS	Coronary heart disease	CD27 on IgD+ CD38- unsw mem	Inverse variance weighted (fixed effects)	24	0.0028711	0.00813396	0.724106	-0.0130715	0.0188137	1.00288	0.987014	1.01899	MFI	B cell
GCST90001801	finn-b-I9_HYPTENS	Coronary heart disease	CD27 on IgD+ CD38- unsw mem	Inverse variance weighted (multiplicative random effects)	24	0.0028711	0.0112884	0.799233	-0.0192542	0.0249965	1.00288	0.98093	1.02531	MFI	B cell
GCST90001801	finn-b-I9_HYPTENS	Coronary heart disease	CD27 on IgD+ CD38- unsw mem	MR Egger	24	0.0185279	0.019982	0.363869	-0.0206368	0.0576926	1.0187	0.979575	1.05939	MFI	B cell
GCST90001801	finn-b-I9_HYPTENS	Coronary heart disease	CD27 on IgD+ CD38- unsw mem	Simple mode	24	0.00105381	0.0268578	0.96904	-0.0515875	0.0536951	1.00105	0.949721	1.05516	MFI	B cell
GCST90001801	finn-b-I9_HYPTENS	Coronary heart disease	CD27 on IgD+ CD38- unsw mem	Weighted median	24	0.00605831	0.0135613	0.655067	-0.0205219	0.0326385	1.00608	0.979687	1.03318	MFI	B cell
GCST90001801	finn-b-I9_HYPTENS	Coronary heart disease	CD27 on IgD+ CD38- unsw mem	Weighted mode	24	0.0104781	0.0120098	0.39197	-0.013061	0.0340173	1.01053	0.987024	1.0346	MFI	B cell
GCST90001805	finn-b-I9_HYPTENS	Coronary heart disease	CD27 on memory B cell	Inverse variance weighted (fixed effects)	24	-0.00223867	0.00648057	0.72976	-0.0149406	0.0104632	0.997764	0.98517	1.01052	MFI	B cell
GCST90001805	finn-b-I9_HYPTENS	Coronary heart disease	CD27 on memory B cell	Inverse variance weighted (multiplicative random effects)	24	-0.00223867	0.00972217	0.817886	-0.0212941	0.0168168	0.997764	0.978931	1.01696	MFI	B cell
GCST90001805	finn-b-I9_HYPTENS	Coronary heart disease	CD27 on memory B cell	MR Egger	24	-0.00419133	0.0124016	0.738591	-0.0284984	0.0201158	0.995817	0.971904	1.02032	MFI	B cell
GCST90001805	finn-b-I9_HYPTENS	Coronary heart disease	CD27 on memory B cell	Simple mode	24	0.0193276	0.0324795	0.557605	-0.0443322	0.0829875	1.01952	0.956636	1.08653	MFI	B cell
GCST90001805	finn-b-I9_HYPTENS	Coronary heart disease	CD27 on memory B cell	Weighted median	24	0.00495258	0.00932134	0.595199	-0.0133172	0.0232224	1.00496	0.986771	1.02349	MFI	B cell
GCST90001805	finn-b-I9_HYPTENS	Coronary heart disease	CD27 on memory B cell	Weighted mode	24	0.00525077	0.0079547	0.515757	-0.0103404	0.020842	1.00526	0.989713	1.02106	MFI	B cell
GCST90001807	finn-b-I9_HYPTENS	Coronary heart disease	CD27 on PB/PC	Inverse variance weighted (fixed effects)	18	0.0036086	0.0141058	0.798087	-0.0240388	0.031256	1.00362	0.976248	1.03175	MFI	B cell
GCST90001807	finn-b-I9_HYPTENS	Coronary heart disease	CD27 on PB/PC	Inverse variance weighted (multiplicative random effects)	18	0.0036086	0.0127326	0.77686	-0.0213474	0.0285646	1.00362	0.978879	1.02898	MFI	B cell
GCST90001807	finn-b-I9_HYPTENS	Coronary heart disease	CD27 on PB/PC	MR Egger	18	-0.00165064	0.0195505	0.933762	-0.0399695	0.0366683	0.998351	0.960819	1.03735	MFI	B cell
GCST90001807	finn-b-I9_HYPTENS	Coronary heart disease	CD27 on PB/PC	Simple mode	18	-0.00389435	0.033019	0.907495	-0.0686116	0.0608229	0.996113	0.933689	1.06271	MFI	B cell
GCST90001807	finn-b-I9_HYPTENS	Coronary heart disease	CD27 on PB/PC	Weighted median	18	0.00538163	0.0208179	0.796014	-0.0354215	0.0461847	1.0054	0.965199	1.04727	MFI	B cell
GCST90001807	finn-b-I9_HYPTENS	Coronary heart disease	CD27 on PB/PC	Weighted mode	18	-0.000367035	0.0180626	0.984025	-0.0357698	0.0350357	0.999633	0.964862	1.03566	MFI	B cell
GCST90001808	finn-b-I9_HYPTENS	Coronary heart disease	CD27 on sw mem	Inverse variance weighted (fixed effects)	30	-0.0100109	0.0101609	0.324506	-0.0299263	0.00990446	0.990039	0.970517	1.00995	MFI	B cell
GCST90001808	finn-b-I9_HYPTENS	Coronary heart disease	CD27 on sw mem	Inverse variance weighted (multiplicative random effects)	30	-0.0100109	0.0129236	0.43856	-0.0353411	0.0153193	0.990039	0.965276	1.01544	MFI	B cell
GCST90001808	finn-b-I9_HYPTENS	Coronary heart disease	CD27 on sw mem	MR Egger	30	0.0276845	0.0255086	0.287045	-0.0223123	0.0776812	1.02807	0.977935	1.08078	MFI	B cell
GCST90001808	finn-b-I9_HYPTENS	Coronary heart disease	CD27 on sw mem	Simple mode	30	0.00255399	0.0328615	0.938585	-0.0618546	0.0669625	1.00256	0.94002	1.06926	MFI	B cell
GCST90001808	finn-b-I9_HYPTENS	Coronary heart disease	CD27 on sw mem	Weighted median	30	0.00758111	0.015437	0.623355	-0.0226753	0.0378376	1.00761	0.97758	1.03856	MFI	B cell
GCST90001808	finn-b-I9_HYPTENS	Coronary heart disease	CD27 on sw mem	Weighted mode	30	0.0145826	0.0162701	0.377484	-0.0173068	0.046472	1.01469	0.982842	1.04757	MFI	B cell
GCST90001799	finn-b-I9_HYPTENS	Coronary heart disease	CD27 on T cell	Inverse variance weighted (fixed effects)	21	-0.00493939	0.006457	0.444292	-0.0175951	0.00771634	0.995073	0.982559	1.00775	MFI	B cell
GCST90001799	finn-b-I9_HYPTENS	Coronary heart disease	CD27 on T cell	Inverse variance weighted (multiplicative random effects)	21	-0.00493939	0.00598474	0.409184	-0.0166695	0.0067907	0.995073	0.983469	1.00681	MFI	B cell
GCST90001799	finn-b-I9_HYPTENS	Coronary heart disease	CD27 on T cell	MR Egger	21	-0.0063813	0.00784551	0.426082	-0.0217585	0.0089959	0.993639	0.978477	1.00904	MFI	B cell
GCST90001799	finn-b-I9_HYPTENS	Coronary heart disease	CD27 on T cell	Simple mode	21	-0.000182629	0.0201241	0.992849	-0.0396259	0.0392606	0.999817	0.961149	1.04004	MFI	B cell
GCST90001799	finn-b-I9_HYPTENS	Coronary heart disease	CD27 on T cell	Weighted median	21	-0.00462416	0.0079139	0.559012	-0.0201354	0.0108871	0.995387	0.980066	1.01095	MFI	B cell
GCST90001799	finn-b-I9_HYPTENS	Coronary heart disease	CD27 on T cell	Weighted mode	21	-0.00443396	0.00724098	0.54721	-0.0186263	0.00975835	0.995576	0.981546	1.00981	MFI	B cell
GCST90001806	finn-b-I9_HYPTENS	Coronary heart disease	CD27 on unsw mem	Inverse variance weighted (fixed effects)	30	-0.00686495	0.0105737	0.51618	-0.0275895	0.0138596	0.993159	0.972788	1.01396	MFI	B cell
GCST90001806	finn-b-I9_HYPTENS	Coronary heart disease	CD27 on unsw mem	Inverse variance weighted (multiplicative random effects)	30	-0.00686495	0.0129974	0.597375	-0.0323399	0.01861	0.993159	0.968177	1.01878	MFI	B cell
GCST90001806	finn-b-I9_HYPTENS	Coronary heart disease	CD27 on unsw mem	MR Egger	30	0.0280848	0.0250927	0.272547	-0.0210969	0.0772665	1.02848	0.979124	1.08033	MFI	B cell
GCST90001806	finn-b-I9_HYPTENS	Coronary heart disease	CD27 on unsw mem	Simple mode	30	0.00043072	0.0308351	0.988951	-0.0600061	0.0608675	1.00043	0.941759	1.06276	MFI	B cell
GCST90001806	finn-b-I9_HYPTENS	Coronary heart disease	CD27 on unsw mem	Weighted median	30	0.019966	0.0158766	0.208548	-0.0111522	0.0510841	1.02017	0.98891	1.05241	MFI	B cell
GCST90001806	finn-b-I9_HYPTENS	Coronary heart disease	CD27 on unsw mem	Weighted mode	30	0.0235115	0.0170814	0.179222	-0.00996807	0.0569911	1.02379	0.990081	1.05865	MFI	B cell
GCST90001674	finn-b-I9_HYPTENS	Coronary heart disease	CD28- CD127- CD25++ CD8br %CD8br	Inverse variance weighted (fixed effects)	18	-0.00682297	0.00962478	0.478389	-0.0256875	0.0120416	0.9932	0.97464	1.01211	Relative count	Treg
GCST90001674	finn-b-I9_HYPTENS	Coronary heart disease	CD28- CD127- CD25++ CD8br %CD8br	Inverse variance weighted (multiplicative random effects)	18	-0.00682297	0.00863917	0.429661	-0.0237557	0.0101098	0.9932	0.976524	1.01016	Relative count	Treg
GCST90001674	finn-b-I9_HYPTENS	Coronary heart disease	CD28- CD127- CD25++ CD8br %CD8br	MR Egger	18	-0.00352155	0.0128959	0.788288	-0.0287975	0.0217544	0.996485	0.971613	1.02199	Relative count	Treg
GCST90001674	finn-b-I9_HYPTENS	Coronary heart disease	CD28- CD127- CD25++ CD8br %CD8br	Simple mode	18	0.00637707	0.0256777	0.806839	-0.0439513	0.0567054	1.0064	0.957001	1.05834	Relative count	Treg
GCST90001674	finn-b-I9_HYPTENS	Coronary heart disease	CD28- CD127- CD25++ CD8br %CD8br	Weighted median	18	0.00287366	0.0137366	0.834293	-0.02405	0.0297973	1.00288	0.976237	1.03025	Relative count	Treg
GCST90001674	finn-b-I9_HYPTENS	Coronary heart disease	CD28- CD127- CD25++ CD8br %CD8br	Weighted mode	18	0.00322957	0.0129498	0.806046	-0.022152	0.0286112	1.00323	0.978092	1.02902	Relative count	Treg
GCST90001673	finn-b-I9_HYPTENS	Coronary heart disease	CD28- CD127- CD25++ CD8br %T cell	Inverse variance weighted (fixed effects)	20	0.00933829	0.0108924	0.391266	-0.0120108	0.0306874	1.00938	0.988061	1.03116	Relative count	Treg
GCST90001673	finn-b-I9_HYPTENS	Coronary heart disease	CD28- CD127- CD25++ CD8br %T cell	Inverse variance weighted (multiplicative random effects)	20	0.00933829	0.0103282	0.365916	-0.0109051	0.0295817	1.00938	0.989154	1.03002	Relative count	Treg
GCST90001673	finn-b-I9_HYPTENS	Coronary heart disease	CD28- CD127- CD25++ CD8br %T cell	MR Egger	20	0.00183773	0.0142841	0.899057	-0.0261591	0.0298346	1.00184	0.97418	1.03028	Relative count	Treg
GCST90001673	finn-b-I9_HYPTENS	Coronary heart disease	CD28- CD127- CD25++ CD8br %T cell	Simple mode	20	0.0114068	0.0327789	0.731672	-0.0528398	0.0756534	1.01147	0.948532	1.07859	Relative count	Treg
GCST90001673	finn-b-I9_HYPTENS	Coronary heart disease	CD28- CD127- CD25++ CD8br %T cell	Weighted median	20	0.00397907	0.0141041	0.777851	-0.023665	0.0316231	1.00399	0.976613	1.03213	Relative count	Treg
GCST90001673	finn-b-I9_HYPTENS	Coronary heart disease	CD28- CD127- CD25++ CD8br %T cell	Weighted mode	20	0.00429077	0.0130389	0.745698	-0.0212654	0.0298469	1.0043	0.978959	1.0303	Relative count	Treg
GCST90001675	finn-b-I9_HYPTENS	Coronary heart disease	CD28- CD127- CD25++ CD8br AC	Inverse variance weighted (fixed effects)	29	-0.0159083	0.007473	0.0332733	-0.0305554	-0.00126122	0.984218	0.969907	0.99874	Absolute count	Treg
GCST90001675	finn-b-I9_HYPTENS	Coronary heart disease	CD28- CD127- CD25++ CD8br AC	Inverse variance weighted (multiplicative random effects)	29	-0.0159083	0.00798941	0.0464621	-0.0315675	-0.00024904	0.984218	0.968926	0.999751	Absolute count	Treg
GCST90001675	finn-b-I9_HYPTENS	Coronary heart disease	CD28- CD127- CD25++ CD8br AC	MR Egger	29	-0.0127653	0.0102284	0.222736	-0.032813	0.00728233	0.987316	0.96772	1.00731	Absolute count	Treg
GCST90001675	finn-b-I9_HYPTENS	Coronary heart disease	CD28- CD127- CD25++ CD8br AC	Simple mode	29	-0.00632971	0.0283556	0.82498	-0.0619066	0.0492472	0.99369	0.939971	1.05048	Absolute count	Treg
GCST90001675	finn-b-I9_HYPTENS	Coronary heart disease	CD28- CD127- CD25++ CD8br AC	Weighted median	29	-0.0194968	0.0122238	0.110716	-0.0434555	0.00446189	0.980692	0.957475	1.00447	Absolute count	Treg
GCST90001675	finn-b-I9_HYPTENS	Coronary heart disease	CD28- CD127- CD25++ CD8br AC	Weighted mode	29	-0.0094581	0.00855958	0.278576	-0.0262349	0.00731867	0.990586	0.974106	1.00735	Absolute count	Treg
GCST90001677	finn-b-I9_HYPTENS	Coronary heart disease	CD28- CD25++ CD8br %CD8br	Inverse variance weighted (fixed effects)	25	0.00636562	0.0135608	0.638775	-0.0202136	0.0329449	1.00639	0.979989	1.03349	Relative count	Treg
GCST90001677	finn-b-I9_HYPTENS	Coronary heart disease	CD28- CD25++ CD8br %CD8br	Inverse variance weighted (multiplicative random effects)	25	0.00636562	0.0136399	0.64072	-0.0203685	0.0330998	1.00639	0.979838	1.03365	Relative count	Treg
GCST90001677	finn-b-I9_HYPTENS	Coronary heart disease	CD28- CD25++ CD8br %CD8br	MR Egger	25	-0.0241181	0.021482	0.273143	-0.0662229	0.0179866	0.97617	0.935922	1.01815	Relative count	Treg
GCST90001677	finn-b-I9_HYPTENS	Coronary heart disease	CD28- CD25++ CD8br %CD8br	Simple mode	25	-0.0166573	0.0395942	0.677717	-0.0942619	0.0609473	0.983481	0.910044	1.06284	Relative count	Treg
GCST90001677	finn-b-I9_HYPTENS	Coronary heart disease	CD28- CD25++ CD8br %CD8br	Weighted median	25	-0.0206428	0.0209581	0.324646	-0.0617207	0.0204351	0.979569	0.940145	1.02065	Relative count	Treg
GCST90001677	finn-b-I9_HYPTENS	Coronary heart disease	CD28- CD25++ CD8br %CD8br	Weighted mode	25	-0.0291104	0.0233302	0.224158	-0.0748375	0.0166168	0.971309	0.927894	1.01676	Relative count	Treg
GCST90001676	finn-b-I9_HYPTENS	Coronary heart disease	CD28- CD25++ CD8br %T cell	Inverse variance weighted (fixed effects)	8	0.0158511	0.0266257	0.551621	-0.0363352	0.0680374	1.01598	0.964317	1.07041	Relative count	Treg
GCST90001676	finn-b-I9_HYPTENS	Coronary heart disease	CD28- CD25++ CD8br %T cell	Inverse variance weighted (multiplicative random effects)	8	0.0158511	0.0278535	0.569297	-0.0387418	0.0704441	1.01598	0.961999	1.07298	Relative count	Treg
GCST90001676	finn-b-I9_HYPTENS	Coronary heart disease	CD28- CD25++ CD8br %T cell	MR Egger	8	-0.0226298	0.0647477	0.738649	-0.149535	0.104276	0.977624	0.861108	1.10991	Relative count	Treg
GCST90001676	finn-b-I9_HYPTENS	Coronary heart disease	CD28- CD25++ CD8br %T cell	Simple mode	8	-0.00958648	0.0559496	0.868803	-0.119248	0.100075	0.990459	0.887588	1.10525	Relative count	Treg
GCST90001676	finn-b-I9_HYPTENS	Coronary heart disease	CD28- CD25++ CD8br %T cell	Weighted median	8	-0.0035582	0.0345198	0.917902	-0.0712169	0.0641005	0.996448	0.93126	1.0662	Relative count	Treg
GCST90001676	finn-b-I9_HYPTENS	Coronary heart disease	CD28- CD25++ CD8br %T cell	Weighted mode	8	-0.00958648	0.0497886	0.852783	-0.107172	0.0879991	0.990459	0.898371	1.09199	Relative count	Treg
GCST90001678	finn-b-I9_HYPTENS	Coronary heart disease	CD28- CD25++ CD8br AC	Inverse variance weighted (fixed effects)	25	-0.0115928	0.00861312	0.17832	-0.0284745	0.00528893	0.988474	0.971927	1.0053	Absolute count	Treg
GCST90001678	finn-b-I9_HYPTENS	Coronary heart disease	CD28- CD25++ CD8br AC	Inverse variance weighted (multiplicative random effects)	25	-0.0115928	0.00974103	0.234008	-0.0306852	0.00749964	0.988474	0.969781	1.00753	Absolute count	Treg
GCST90001678	finn-b-I9_HYPTENS	Coronary heart disease	CD28- CD25++ CD8br AC	MR Egger	25	-0.0101918	0.0126726	0.429493	-0.03503	0.0146464	0.98986	0.965576	1.01475	Absolute count	Treg
GCST90001678	finn-b-I9_HYPTENS	Coronary heart disease	CD28- CD25++ CD8br AC	Simple mode	25	-0.0399721	0.029933	0.194278	-0.0986407	0.0186966	0.960816	0.906068	1.01887	Absolute count	Treg
GCST90001678	finn-b-I9_HYPTENS	Coronary heart disease	CD28- CD25++ CD8br AC	Weighted median	25	-0.0213869	0.0148156	0.148868	-0.0504254	0.00765161	0.97884	0.950825	1.00768	Absolute count	Treg
GCST90001678	finn-b-I9_HYPTENS	Coronary heart disease	CD28- CD25++ CD8br AC	Weighted mode	25	-0.0115652	0.0129551	0.380875	-0.0369572	0.0138268	0.988501	0.963717	1.01392	Absolute count	Treg
GCST90001686	finn-b-I9_HYPTENS	Coronary heart disease	CD28- CD8br %CD8br	Inverse variance weighted (fixed effects)	23	-0.0423961	0.015806	0.00731234	-0.0733758	-0.0114163	0.95849	0.929252	0.988649	Relative count	Treg
GCST90001686	finn-b-I9_HYPTENS	Coronary heart disease	CD28- CD8br %CD8br	Inverse variance weighted (multiplicative random effects)	23	-0.0423961	0.0170958	0.0131414	-0.0759038	-0.00888832	0.95849	0.926905	0.991151	Relative count	Treg
GCST90001686	finn-b-I9_HYPTENS	Coronary heart disease	CD28- CD8br %CD8br	MR Egger	23	-0.00548982	0.0349694	0.876753	-0.0740298	0.0630502	0.994525	0.928644	1.06508	Relative count	Treg
GCST90001686	finn-b-I9_HYPTENS	Coronary heart disease	CD28- CD8br %CD8br	Simple mode	23	-0.0437237	0.0397437	0.283163	-0.121621	0.0341739	0.957218	0.885484	1.03476	Relative count	Treg
GCST90001686	finn-b-I9_HYPTENS	Coronary heart disease	CD28- CD8br %CD8br	Weighted median	23	-0.0449992	0.0251911	0.0740481	-0.0943737	0.00437529	0.955998	0.909943	1.00438	Relative count	Treg
GCST90001686	finn-b-I9_HYPTENS	Coronary heart disease	CD28- CD8br %CD8br	Weighted mode	23	-0.0373392	0.0302424	0.22998	-0.0966142	0.0219358	0.963349	0.907906	1.02218	Relative count	Treg
GCST90001685	finn-b-I9_HYPTENS	Coronary heart disease	CD28- CD8br %T cell	Inverse variance weighted (fixed effects)	16	-0.0469069	0.0186981	0.0121198	-0.0835552	-0.0102585	0.954176	0.91984	0.989794	Relative count	Treg
GCST90001685	finn-b-I9_HYPTENS	Coronary heart disease	CD28- CD8br %T cell	Inverse variance weighted (multiplicative random effects)	16	-0.0469069	0.0212192	0.0270643	-0.0884964	-0.0053173	0.954176	0.915306	0.994697	Relative count	Treg
GCST90001685	finn-b-I9_HYPTENS	Coronary heart disease	CD28- CD8br %T cell	MR Egger	16	-0.0863112	0.0526411	0.123354	-0.189488	0.0168654	0.917309	0.827383	1.01701	Relative count	Treg
GCST90001685	finn-b-I9_HYPTENS	Coronary heart disease	CD28- CD8br %T cell	Simple mode	16	-0.0766341	0.0458056	0.115043	-0.166413	0.0131448	0.926229	0.846697	1.01323	Relative count	Treg
GCST90001685	finn-b-I9_HYPTENS	Coronary heart disease	CD28- CD8br %T cell	Weighted median	16	-0.0467533	0.028021	0.0952143	-0.101674	0.0081678	0.954323	0.903324	1.0082	Relative count	Treg
GCST90001685	finn-b-I9_HYPTENS	Coronary heart disease	CD28- CD8br %T cell	Weighted mode	16	-0.0673778	0.0434239	0.141591	-0.152489	0.017733	0.934842	0.858569	1.01789	Relative count	Treg
GCST90001687	finn-b-I9_HYPTENS	Coronary heart disease	CD28- CD8br AC	Inverse variance weighted (fixed effects)	15	-0.0433396	0.0204708	0.0342474	-0.0834623	-0.00321691	0.957586	0.919926	0.996788	Absolute count	Treg
GCST90001687	finn-b-I9_HYPTENS	Coronary heart disease	CD28- CD8br AC	Inverse variance weighted (multiplicative random effects)	15	-0.0433396	0.0167097	0.00949557	-0.0760907	-0.0105886	0.957586	0.926732	0.989467	Absolute count	Treg
GCST90001687	finn-b-I9_HYPTENS	Coronary heart disease	CD28- CD8br AC	MR Egger	15	-0.0195128	0.0637867	0.764519	-0.144535	0.105509	0.980676	0.865425	1.11128	Absolute count	Treg
GCST90001687	finn-b-I9_HYPTENS	Coronary heart disease	CD28- CD8br AC	Simple mode	15	-0.0451572	0.0431343	0.312886	-0.1297	0.039386	0.955847	0.878359	1.04017	Absolute count	Treg
GCST90001687	finn-b-I9_HYPTENS	Coronary heart disease	CD28- CD8br AC	Weighted median	15	-0.0327709	0.0280696	0.243013	-0.0877873	0.0222455	0.96776	0.915956	1.02249	Absolute count	Treg
GCST90001687	finn-b-I9_HYPTENS	Coronary heart disease	CD28- CD8br AC	Weighted mode	15	-0.0322941	0.0396265	0.42874	-0.109962	0.0453738	0.968222	0.895868	1.04642	Absolute count	Treg
GCST90001662	finn-b-I9_HYPTENS	Coronary heart disease	CD28- CD8dim %CD8dim	Inverse variance weighted (fixed effects)	15	-0.00377649	0.00404492	0.350492	-0.0117045	0.00415156	0.996231	0.988364	1.00416	Relative count	Treg
GCST90001662	finn-b-I9_HYPTENS	Coronary heart disease	CD28- CD8dim %CD8dim	Inverse variance weighted (multiplicative random effects)	15	-0.00377649	0.0062433	0.545255	-0.0160134	0.00846038	0.996231	0.984114	1.0085	Relative count	Treg
GCST90001662	finn-b-I9_HYPTENS	Coronary heart disease	CD28- CD8dim %CD8dim	MR Egger	15	-0.00701334	0.00661428	0.308296	-0.0199773	0.00595065	0.993011	0.980221	1.00597	Relative count	Treg
GCST90001662	finn-b-I9_HYPTENS	Coronary heart disease	CD28- CD8dim %CD8dim	Simple mode	15	-0.00460115	0.017666	0.798306	-0.0392265	0.0300242	0.995409	0.961533	1.03048	Relative count	Treg
GCST90001662	finn-b-I9_HYPTENS	Coronary heart disease	CD28- CD8dim %CD8dim	Weighted median	15	-0.00452959	0.00597671	0.448527	-0.0162439	0.00718477	0.995481	0.983887	1.00721	Relative count	Treg
GCST90001662	finn-b-I9_HYPTENS	Coronary heart disease	CD28- CD8dim %CD8dim	Weighted mode	15	-0.00460115	0.00462598	0.336796	-0.0136681	0.00446577	0.995409	0.986425	1.00448	Relative count	Treg
GCST90001661	finn-b-I9_HYPTENS	Coronary heart disease	CD28- CD8dim %T cell	Inverse variance weighted (fixed effects)	24	-0.00492511	0.0103682	0.634771	-0.0252467	0.0153965	0.995087	0.975069	1.01552	Relative count	Treg
GCST90001661	finn-b-I9_HYPTENS	Coronary heart disease	CD28- CD8dim %T cell	Inverse variance weighted (multiplicative random effects)	24	-0.00492511	0.0160791	0.759372	-0.0364402	0.0265899	0.995087	0.964216	1.02695	Relative count	Treg
GCST90001661	finn-b-I9_HYPTENS	Coronary heart disease	CD28- CD8dim %T cell	MR Egger	24	-0.0132127	0.0239972	0.58746	-0.0602473	0.0338218	0.986874	0.941532	1.0344	Relative count	Treg
GCST90001661	finn-b-I9_HYPTENS	Coronary heart disease	CD28- CD8dim %T cell	Simple mode	24	0.00062363	0.0272517	0.98194	-0.0527897	0.054037	1.00062	0.948579	1.05552	Relative count	Treg
GCST90001661	finn-b-I9_HYPTENS	Coronary heart disease	CD28- CD8dim %T cell	Weighted median	24	-0.0267147	0.0167325	0.110361	-0.0595105	0.00608107	0.973639	0.942226	1.0061	Relative count	Treg
GCST90001661	finn-b-I9_HYPTENS	Coronary heart disease	CD28- CD8dim %T cell	Weighted mode	24	-0.0201626	0.0167625	0.241276	-0.0530171	0.012692	0.980039	0.948364	1.01277	Relative count	Treg
GCST90001663	finn-b-I9_HYPTENS	Coronary heart disease	CD28- CD8dim AC	Inverse variance weighted (fixed effects)	28	0.00782137	0.00874764	0.371262	-0.00932401	0.0249668	1.00785	0.990719	1.02528	Absolute count	Treg
GCST90001663	finn-b-I9_HYPTENS	Coronary heart disease	CD28- CD8dim AC	Inverse variance weighted (multiplicative random effects)	28	0.00782137	0.0135255	0.563084	-0.0186887	0.0343314	1.00785	0.981485	1.03493	Absolute count	Treg
GCST90001663	finn-b-I9_HYPTENS	Coronary heart disease	CD28- CD8dim AC	MR Egger	28	0.00956211	0.0196142	0.629982	-0.0288817	0.0480059	1.00961	0.971531	1.04918	Absolute count	Treg
GCST90001663	finn-b-I9_HYPTENS	Coronary heart disease	CD28- CD8dim AC	Simple mode	28	-0.00443693	0.0216966	0.839498	-0.0469623	0.0380885	0.995573	0.954123	1.03882	Absolute count	Treg
GCST90001663	finn-b-I9_HYPTENS	Coronary heart disease	CD28- CD8dim AC	Weighted median	28	0.00766486	0.0144044	0.594644	-0.0205678	0.0358975	1.00769	0.979642	1.03655	Absolute count	Treg
GCST90001663	finn-b-I9_HYPTENS	Coronary heart disease	CD28- CD8dim AC	Weighted mode	28	0.00641957	0.0127934	0.619885	-0.0186556	0.0314947	1.00644	0.981517	1.032	Absolute count	Treg
GCST90001653	finn-b-I9_HYPTENS	Coronary heart disease	CD28- DN (CD4-CD8-) %DN	Inverse variance weighted (fixed effects)	28	-0.0213825	0.0105572	0.0428263	-0.0420745	-0.000690437	0.978845	0.958798	0.99931	Relative count	Treg
GCST90001653	finn-b-I9_HYPTENS	Coronary heart disease	CD28- DN (CD4-CD8-) %DN	Inverse variance weighted (multiplicative random effects)	28	-0.0213825	0.0120463	0.0758934	-0.0449932	0.00222824	0.978845	0.956004	1.00223	Relative count	Treg
GCST90001653	finn-b-I9_HYPTENS	Coronary heart disease	CD28- DN (CD4-CD8-) %DN	MR Egger	28	-0.0301632	0.0178036	0.102171	-0.0650582	0.00473177	0.970287	0.937013	1.00474	Relative count	Treg
GCST90001653	finn-b-I9_HYPTENS	Coronary heart disease	CD28- DN (CD4-CD8-) %DN	Simple mode	28	0.011977	0.0330964	0.720257	-0.052892	0.076846	1.01205	0.948482	1.07988	Relative count	Treg
GCST90001653	finn-b-I9_HYPTENS	Coronary heart disease	CD28- DN (CD4-CD8-) %DN	Weighted median	28	-0.00560157	0.0180256	0.755986	-0.0409318	0.0297286	0.994414	0.959895	1.03017	Relative count	Treg
GCST90001653	finn-b-I9_HYPTENS	Coronary heart disease	CD28- DN (CD4-CD8-) %DN	Weighted mode	28	-0.0106896	0.0163804	0.519541	-0.0427952	0.021416	0.989367	0.958108	1.02165	Relative count	Treg
GCST90001694	finn-b-I9_HYPTENS	Coronary heart disease	CD28- DN (CD4-CD8-) %T cell	Inverse variance weighted (fixed effects)	24	0.0220728	0.0115821	0.0566809	-0.000628177	0.0447737	1.02232	0.999372	1.04579	Relative count	Treg
GCST90001694	finn-b-I9_HYPTENS	Coronary heart disease	CD28- DN (CD4-CD8-) %T cell	Inverse variance weighted (multiplicative random effects)	24	0.0220728	0.0160382	0.168739	-0.00936203	0.0535076	1.02232	0.990682	1.05497	Relative count	Treg
GCST90001694	finn-b-I9_HYPTENS	Coronary heart disease	CD28- DN (CD4-CD8-) %T cell	MR Egger	24	0.0268142	0.0249874	0.294854	-0.0221612	0.0757895	1.02718	0.978083	1.07874	Relative count	Treg
GCST90001694	finn-b-I9_HYPTENS	Coronary heart disease	CD28- DN (CD4-CD8-) %T cell	Simple mode	24	0.00702952	0.0314395	0.825052	-0.054592	0.068651	1.00705	0.946871	1.07106	Relative count	Treg
GCST90001694	finn-b-I9_HYPTENS	Coronary heart disease	CD28- DN (CD4-CD8-) %T cell	Weighted median	24	-0.00409687	0.0185626	0.825321	-0.0404795	0.0322858	0.995912	0.960329	1.03281	Relative count	Treg
GCST90001694	finn-b-I9_HYPTENS	Coronary heart disease	CD28- DN (CD4-CD8-) %T cell	Weighted mode	24	0.000851393	0.0154109	0.956419	-0.0293539	0.0310567	1.00085	0.971073	1.03154	Relative count	Treg
GCST90001654	finn-b-I9_HYPTENS	Coronary heart disease	CD28- DN (CD4-CD8-) AC	Inverse variance weighted (fixed effects)	32	0.00619479	0.0115055	0.590288	-0.0163561	0.0287456	1.00621	0.983777	1.02916	Absolute count	Treg
GCST90001654	finn-b-I9_HYPTENS	Coronary heart disease	CD28- DN (CD4-CD8-) AC	Inverse variance weighted (multiplicative random effects)	32	0.00619479	0.0137105	0.651394	-0.0206779	0.0330674	1.00621	0.979534	1.03362	Absolute count	Treg
GCST90001654	finn-b-I9_HYPTENS	Coronary heart disease	CD28- DN (CD4-CD8-) AC	MR Egger	32	0.0293155	0.0208812	0.170611	-0.0116116	0.0702426	1.02975	0.988456	1.07277	Absolute count	Treg
GCST90001654	finn-b-I9_HYPTENS	Coronary heart disease	CD28- DN (CD4-CD8-) AC	Simple mode	32	-0.0056701	0.0362891	0.876851	-0.0767968	0.0654566	0.994346	0.926078	1.06765	Absolute count	Treg
GCST90001654	finn-b-I9_HYPTENS	Coronary heart disease	CD28- DN (CD4-CD8-) AC	Weighted median	32	-0.00462234	0.0180053	0.797394	-0.0399127	0.030668	0.995388	0.960873	1.03114	Absolute count	Treg
GCST90001654	finn-b-I9_HYPTENS	Coronary heart disease	CD28- DN (CD4-CD8-) AC	Weighted mode	32	-0.0056701	0.0167893	0.73785	-0.0385772	0.027237	0.994346	0.962157	1.02761	Absolute count	Treg
GCST90001889	finn-b-I9_HYPTENS	Coronary heart disease	CD28 on activated & secreting Treg	Inverse variance weighted (fixed effects)	24	-0.0219287	0.0077345	0.00458005	-0.0370883	-0.00676904	0.97831	0.963591	0.993254	MFI	Treg
GCST90001889	finn-b-I9_HYPTENS	Coronary heart disease	CD28 on activated & secreting Treg	Inverse variance weighted (multiplicative random effects)	24	-0.0219287	0.00777383	0.00478995	-0.0371654	-0.00669195	0.97831	0.963517	0.99333	MFI	Treg
GCST90001889	finn-b-I9_HYPTENS	Coronary heart disease	CD28 on activated & secreting Treg	MR Egger	24	-0.0197199	0.0100944	0.063588	-0.039505	6.51698e-05	0.980473	0.961265	1.00007	MFI	Treg
GCST90001889	finn-b-I9_HYPTENS	Coronary heart disease	CD28 on activated & secreting Treg	Simple mode	24	-0.0209439	0.0167877	0.224741	-0.0538479	0.0119601	0.979274	0.947576	1.01203	MFI	Treg
GCST90001889	finn-b-I9_HYPTENS	Coronary heart disease	CD28 on activated & secreting Treg	Weighted median	24	-0.0228812	0.0113917	0.0445817	-0.045209	-0.000553412	0.977379	0.955798	0.999447	MFI	Treg
GCST90001889	finn-b-I9_HYPTENS	Coronary heart disease	CD28 on activated & secreting Treg	Weighted mode	24	-0.0177302	0.0106019	0.108003	-0.0385099	0.00304946	0.982426	0.962222	1.00305	MFI	Treg
GCST90001902	finn-b-I9_HYPTENS	Coronary heart disease	CD28 on activated Treg	Inverse variance weighted (fixed effects)	18	-0.019716	0.0105161	0.0608154	-0.0403276	0.0008956	0.980477	0.960475	1.0009	MFI	Treg
GCST90001902	finn-b-I9_HYPTENS	Coronary heart disease	CD28 on activated Treg	Inverse variance weighted (multiplicative random effects)	18	-0.019716	0.0123034	0.109048	-0.0438306	0.00439864	0.980477	0.957116	1.00441	MFI	Treg
GCST90001902	finn-b-I9_HYPTENS	Coronary heart disease	CD28 on activated Treg	MR Egger	18	-0.0381866	0.0163334	0.0327062	-0.0702001	-0.00617308	0.962533	0.932207	0.993846	MFI	Treg
GCST90001902	finn-b-I9_HYPTENS	Coronary heart disease	CD28 on activated Treg	Simple mode	18	-0.0101813	0.0242604	0.679984	-0.0577317	0.0373691	0.98987	0.943903	1.03808	MFI	Treg
GCST90001902	finn-b-I9_HYPTENS	Coronary heart disease	CD28 on activated Treg	Weighted median	18	-0.00504471	0.0160375	0.753098	-0.0364782	0.0263888	0.994968	0.964179	1.02674	MFI	Treg
GCST90001902	finn-b-I9_HYPTENS	Coronary heart disease	CD28 on activated Treg	Weighted mode	18	-0.0110574	0.0149464	0.469514	-0.0403523	0.0182376	0.989004	0.960451	1.0184	MFI	Treg
GCST90001894	finn-b-I9_HYPTENS	Coronary heart disease	CD28 on CD28+ CD4+	Inverse variance weighted (fixed effects)	25	-0.00702388	0.00866799	0.417754	-0.0240131	0.00996538	0.993001	0.976273	1.01002	MFI	Treg
GCST90001894	finn-b-I9_HYPTENS	Coronary heart disease	CD28 on CD28+ CD4+	Inverse variance weighted (multiplicative random effects)	25	-0.00702388	0.0100657	0.485301	-0.0267527	0.0127049	0.993001	0.973602	1.01279	MFI	Treg
GCST90001894	finn-b-I9_HYPTENS	Coronary heart disease	CD28 on CD28+ CD4+	MR Egger	25	-0.010405	0.0143067	0.474392	-0.0384461	0.0176361	0.989649	0.962284	1.01779	MFI	Treg
GCST90001894	finn-b-I9_HYPTENS	Coronary heart disease	CD28 on CD28+ CD4+	Simple mode	25	0.0056984	0.0228344	0.805056	-0.039057	0.0504538	1.00571	0.961696	1.05175	MFI	Treg
GCST90001894	finn-b-I9_HYPTENS	Coronary heart disease	CD28 on CD28+ CD4+	Weighted median	25	0.0054994	0.0131665	0.676181	-0.020307	0.0313058	1.00551	0.979898	1.0318	MFI	Treg
GCST90001894	finn-b-I9_HYPTENS	Coronary heart disease	CD28 on CD28+ CD4+	Weighted mode	25	-0.000268285	0.0116318	0.981789	-0.0230666	0.02253	0.999732	0.977197	1.02279	MFI	Treg
GCST90001893	finn-b-I9_HYPTENS	Coronary heart disease	CD28 on CD28+ CD45RA- CD8br	Inverse variance weighted (fixed effects)	19	-0.000116971	0.0147622	0.993678	-0.029051	0.028817	0.999883	0.971367	1.02924	MFI	Treg
GCST90001893	finn-b-I9_HYPTENS	Coronary heart disease	CD28 on CD28+ CD45RA- CD8br	Inverse variance weighted (multiplicative random effects)	19	-0.000116971	0.0142889	0.993469	-0.0281233	0.0278893	0.999883	0.972269	1.02828	MFI	Treg
GCST90001893	finn-b-I9_HYPTENS	Coronary heart disease	CD28 on CD28+ CD45RA- CD8br	MR Egger	19	-0.0157506	0.0272762	0.571207	-0.069212	0.0377108	0.984373	0.933129	1.03843	MFI	Treg
GCST90001893	finn-b-I9_HYPTENS	Coronary heart disease	CD28 on CD28+ CD45RA- CD8br	Simple mode	19	0.0277521	0.0408337	0.505381	-0.052282	0.107786	1.02814	0.949061	1.11381	MFI	Treg
GCST90001893	finn-b-I9_HYPTENS	Coronary heart disease	CD28 on CD28+ CD45RA- CD8br	Weighted median	19	-0.0136819	0.0221762	0.537261	-0.0571473	0.0297836	0.986411	0.944455	1.03023	MFI	Treg
GCST90001893	finn-b-I9_HYPTENS	Coronary heart disease	CD28 on CD28+ CD45RA- CD8br	Weighted mode	19	-0.0230174	0.0274227	0.41228	-0.0767659	0.0307311	0.977246	0.926107	1.03121	MFI	Treg
GCST90001896	finn-b-I9_HYPTENS	Coronary heart disease	CD28 on CD28+ CD45RA+ CD8br	Inverse variance weighted (fixed effects)	16	-0.0103916	0.0106655	0.329898	-0.031296	0.0105128	0.989662	0.969189	1.01057	MFI	Treg
GCST90001896	finn-b-I9_HYPTENS	Coronary heart disease	CD28 on CD28+ CD45RA+ CD8br	Inverse variance weighted (multiplicative random effects)	16	-0.0103916	0.0138457	0.452937	-0.0375292	0.016746	0.989662	0.963166	1.01689	MFI	Treg
GCST90001896	finn-b-I9_HYPTENS	Coronary heart disease	CD28 on CD28+ CD45RA+ CD8br	MR Egger	16	-0.0254722	0.0208317	0.241605	-0.0663022	0.0153579	0.97485	0.935848	1.01548	MFI	Treg
GCST90001896	finn-b-I9_HYPTENS	Coronary heart disease	CD28 on CD28+ CD45RA+ CD8br	Simple mode	16	0.0276586	0.0425715	0.525713	-0.0557815	0.111099	1.02804	0.945746	1.11751	MFI	Treg
GCST90001896	finn-b-I9_HYPTENS	Coronary heart disease	CD28 on CD28+ CD45RA+ CD8br	Weighted median	16	-0.0146657	0.0174131	0.399665	-0.0487953	0.019464	0.985441	0.952376	1.01965	MFI	Treg
GCST90001896	finn-b-I9_HYPTENS	Coronary heart disease	CD28 on CD28+ CD45RA+ CD8br	Weighted mode	16	-0.0379163	0.0219847	0.105125	-0.0810063	0.00517364	0.962793	0.922188	1.00519	MFI	Treg
GCST90001895	finn-b-I9_HYPTENS	Coronary heart disease	CD28 on CD28+ DN (CD4-CD8-)	Inverse variance weighted (fixed effects)	3	0.0095863	0.054249	0.859737	-0.0967418	0.115914	1.00963	0.90779	1.1229	MFI	Treg
GCST90001895	finn-b-I9_HYPTENS	Coronary heart disease	CD28 on CD28+ DN (CD4-CD8-)	Inverse variance weighted (multiplicative random effects)	3	0.0095863	0.0445291	0.829548	-0.0776908	0.0968634	1.00963	0.92525	1.10171	MFI	Treg
GCST90001895	finn-b-I9_HYPTENS	Coronary heart disease	CD28 on CD28+ DN (CD4-CD8-)	MR Egger	3	-0.0157327	0.262973	0.961959	-0.53116	0.499695	0.98439	0.587922	1.64822	MFI	Treg
GCST90001895	finn-b-I9_HYPTENS	Coronary heart disease	CD28 on CD28+ DN (CD4-CD8-)	Simple mode	3	0.0144263	0.0767748	0.868289	-0.136052	0.164905	1.01453	0.872797	1.17928	MFI	Treg
GCST90001895	finn-b-I9_HYPTENS	Coronary heart disease	CD28 on CD28+ DN (CD4-CD8-)	Weighted median	3	0.0134683	0.0619466	0.827882	-0.107947	0.134884	1.01356	0.897675	1.1444	MFI	Treg
GCST90001895	finn-b-I9_HYPTENS	Coronary heart disease	CD28 on CD28+ DN (CD4-CD8-)	Weighted mode	3	0.0144263	0.0754045	0.865938	-0.133366	0.162219	1.01453	0.875144	1.17612	MFI	Treg
GCST90001886	finn-b-I9_HYPTENS	Coronary heart disease	CD28 on CD39+ activated Treg	Inverse variance weighted (fixed effects)	19	-0.0186582	0.00843297	0.02693	-0.0351868	-0.00212958	0.981515	0.965425	0.997873	MFI	Treg
GCST90001886	finn-b-I9_HYPTENS	Coronary heart disease	CD28 on CD39+ activated Treg	Inverse variance weighted (multiplicative random effects)	19	-0.0186582	0.0173962	0.283474	-0.0527547	0.0154383	0.981515	0.948613	1.01556	MFI	Treg
GCST90001886	finn-b-I9_HYPTENS	Coronary heart disease	CD28 on CD39+ activated Treg	MR Egger	19	0.00545816	0.0242115	0.824327	-0.0419964	0.0529127	1.00547	0.958873	1.05434	MFI	Treg
GCST90001886	finn-b-I9_HYPTENS	Coronary heart disease	CD28 on CD39+ activated Treg	Simple mode	19	-0.0120693	0.0152404	0.438713	-0.0419404	0.0178018	0.988003	0.958927	1.01796	MFI	Treg
GCST90001886	finn-b-I9_HYPTENS	Coronary heart disease	CD28 on CD39+ activated Treg	Weighted median	19	-0.0060346	0.0116855	0.605564	-0.0289382	0.0168691	0.993984	0.971476	1.01701	MFI	Treg
GCST90001886	finn-b-I9_HYPTENS	Coronary heart disease	CD28 on CD39+ activated Treg	Weighted mode	19	-0.00895562	0.0118879	0.460985	-0.0322558	0.0143446	0.991084	0.968259	1.01445	MFI	Treg
GCST90001892	finn-b-I9_HYPTENS	Coronary heart disease	CD28 on CD39+ CD4+	Inverse variance weighted (fixed effects)	18	-0.0117953	0.00966784	0.222445	-0.0307442	0.00715369	0.988274	0.969724	1.00718	MFI	Treg
GCST90001892	finn-b-I9_HYPTENS	Coronary heart disease	CD28 on CD39+ CD4+	Inverse variance weighted (multiplicative random effects)	18	-0.0117953	0.013593	0.385534	-0.0384376	0.014847	0.988274	0.962292	1.01496	MFI	Treg
GCST90001892	finn-b-I9_HYPTENS	Coronary heart disease	CD28 on CD39+ CD4+	MR Egger	18	-0.0250781	0.0223353	0.27809	-0.0688553	0.0186992	0.975234	0.933462	1.01888	MFI	Treg
GCST90001892	finn-b-I9_HYPTENS	Coronary heart disease	CD28 on CD39+ CD4+	Simple mode	18	-0.0257477	0.0208444	0.233544	-0.0666028	0.0151074	0.974581	0.935567	1.01522	MFI	Treg
GCST90001892	finn-b-I9_HYPTENS	Coronary heart disease	CD28 on CD39+ CD4+	Weighted median	18	-0.0137373	0.0135225	0.309686	-0.0402414	0.0127668	0.986357	0.960558	1.01285	MFI	Treg
GCST90001892	finn-b-I9_HYPTENS	Coronary heart disease	CD28 on CD39+ CD4+	Weighted mode	18	-0.0165412	0.0124963	0.203133	-0.041034	0.00795157	0.983595	0.959797	1.00798	MFI	Treg
GCST90001897	finn-b-I9_HYPTENS	Coronary heart disease	CD28 on CD39+ CD8br	Inverse variance weighted (fixed effects)	19	0.0126632	0.00701449	0.0710288	-0.00108519	0.0264116	1.01274	0.998915	1.02676	MFI	Treg
GCST90001897	finn-b-I9_HYPTENS	Coronary heart disease	CD28 on CD39+ CD8br	Inverse variance weighted (multiplicative random effects)	19	0.0126632	0.00783482	0.106035	-0.00269305	0.0280195	1.01274	0.997311	1.02842	MFI	Treg
GCST90001897	finn-b-I9_HYPTENS	Coronary heart disease	CD28 on CD39+ CD8br	MR Egger	19	0.0164863	0.00945096	0.0991392	-0.00203755	0.0350102	1.01662	0.997965	1.03563	MFI	Treg
GCST90001897	finn-b-I9_HYPTENS	Coronary heart disease	CD28 on CD39+ CD8br	Simple mode	19	0.0230692	0.0201274	0.266737	-0.0163804	0.0625188	1.02334	0.983753	1.06451	MFI	Treg
GCST90001897	finn-b-I9_HYPTENS	Coronary heart disease	CD28 on CD39+ CD8br	Weighted median	19	0.0133625	0.00945408	0.157534	-0.00516747	0.0318925	1.01345	0.994846	1.03241	MFI	Treg
GCST90001897	finn-b-I9_HYPTENS	Coronary heart disease	CD28 on CD39+ CD8br	Weighted mode	19	0.0151091	0.00818074	0.0812664	-0.000925133	0.0311434	1.01522	0.999075	1.03163	MFI	Treg
GCST90001901	finn-b-I9_HYPTENS	Coronary heart disease	CD28 on CD39+ resting Treg	Inverse variance weighted (fixed effects)	20	-0.00997175	0.00647548	0.123579	-0.0226637	0.00272019	0.990078	0.977591	1.00272	MFI	Treg
GCST90001901	finn-b-I9_HYPTENS	Coronary heart disease	CD28 on CD39+ resting Treg	Inverse variance weighted (multiplicative random effects)	20	-0.00997175	0.00663967	0.133137	-0.0229855	0.003042	0.990078	0.977277	1.00305	MFI	Treg
GCST90001901	finn-b-I9_HYPTENS	Coronary heart disease	CD28 on CD39+ resting Treg	MR Egger	20	-0.0142622	0.00747117	0.0723403	-0.0289057	0.000381249	0.985839	0.971508	1.00038	MFI	Treg
GCST90001901	finn-b-I9_HYPTENS	Coronary heart disease	CD28 on CD39+ resting Treg	Simple mode	20	-0.0179444	0.0177285	0.32417	-0.0526923	0.0168035	0.982216	0.948672	1.01695	MFI	Treg
GCST90001901	finn-b-I9_HYPTENS	Coronary heart disease	CD28 on CD39+ resting Treg	Weighted median	20	-0.00564139	0.00927099	0.542857	-0.0238125	0.0125298	0.994374	0.976469	1.01261	MFI	Treg
GCST90001901	finn-b-I9_HYPTENS	Coronary heart disease	CD28 on CD39+ resting Treg	Weighted mode	20	-0.00732847	0.00747238	0.339044	-0.0219743	0.0073174	0.992698	0.978265	1.00734	MFI	Treg
GCST90001888	finn-b-I9_HYPTENS	Coronary heart disease	CD28 on CD39+ secreting Treg	Inverse variance weighted (fixed effects)	23	-0.0269904	0.00927288	0.00360642	-0.0451653	-0.00881555	0.973371	0.95584	0.991223	MFI	Treg
GCST90001888	finn-b-I9_HYPTENS	Coronary heart disease	CD28 on CD39+ secreting Treg	Inverse variance weighted (multiplicative random effects)	23	-0.0269904	0.0169068	0.110395	-0.0601278	0.006147	0.973371	0.941644	1.00617	MFI	Treg
GCST90001888	finn-b-I9_HYPTENS	Coronary heart disease	CD28 on CD39+ secreting Treg	MR Egger	23	-0.00361985	0.0232565	0.877796	-0.0492026	0.0419629	0.996387	0.951988	1.04286	MFI	Treg
GCST90001888	finn-b-I9_HYPTENS	Coronary heart disease	CD28 on CD39+ secreting Treg	Simple mode	23	-0.020628	0.0215387	0.348612	-0.0628438	0.0215878	0.979583	0.93909	1.02182	MFI	Treg
GCST90001888	finn-b-I9_HYPTENS	Coronary heart disease	CD28 on CD39+ secreting Treg	Weighted median	23	-0.00710111	0.0138159	0.607265	-0.0341803	0.0199781	0.992924	0.966397	1.02018	MFI	Treg
GCST90001888	finn-b-I9_HYPTENS	Coronary heart disease	CD28 on CD39+ secreting Treg	Weighted mode	23	-0.0121275	0.0123251	0.335831	-0.0362847	0.0120297	0.987946	0.964366	1.0121	MFI	Treg
GCST90001899	finn-b-I9_HYPTENS	Coronary heart disease	CD28 on CD4 Treg	Inverse variance weighted (fixed effects)	24	-0.00114089	0.00658049	0.862357	-0.0140386	0.0117569	0.99886	0.986059	1.01183	MFI	Treg
GCST90001899	finn-b-I9_HYPTENS	Coronary heart disease	CD28 on CD4 Treg	Inverse variance weighted (multiplicative random effects)	24	-0.00114089	0.00461594	0.804783	-0.0101881	0.00790636	0.99886	0.989864	1.00794	MFI	Treg
GCST90001899	finn-b-I9_HYPTENS	Coronary heart disease	CD28 on CD4 Treg	MR Egger	24	-0.00129877	0.00789556	0.870844	-0.0167741	0.0141765	0.998702	0.983366	1.01428	MFI	Treg
GCST90001899	finn-b-I9_HYPTENS	Coronary heart disease	CD28 on CD4 Treg	Simple mode	24	-0.000396722	0.0125379	0.975031	-0.0249711	0.0241776	0.999603	0.975338	1.02447	MFI	Treg
GCST90001899	finn-b-I9_HYPTENS	Coronary heart disease	CD28 on CD4 Treg	Weighted median	24	-0.000353868	0.00894421	0.968441	-0.0178845	0.0171768	0.999646	0.982274	1.01733	MFI	Treg
GCST90001899	finn-b-I9_HYPTENS	Coronary heart disease	CD28 on CD4 Treg	Weighted mode	24	-0.000396722	0.00727529	0.956984	-0.0146563	0.0138629	0.999603	0.985451	1.01396	MFI	Treg
GCST90001898	finn-b-I9_HYPTENS	Coronary heart disease	CD28 on CD4+	Inverse variance weighted (fixed effects)	26	-0.00938564	0.00902352	0.298279	-0.0270717	0.00830046	0.990658	0.973291	1.00834	MFI	Treg
GCST90001898	finn-b-I9_HYPTENS	Coronary heart disease	CD28 on CD4+	Inverse variance weighted (multiplicative random effects)	26	-0.00938564	0.0114096	0.410731	-0.0317485	0.0129772	0.990658	0.96875	1.01306	MFI	Treg
GCST90001898	finn-b-I9_HYPTENS	Coronary heart disease	CD28 on CD4+	MR Egger	26	0.0106754	0.0166826	0.52829	-0.0220225	0.0433733	1.01073	0.978218	1.04433	MFI	Treg
GCST90001898	finn-b-I9_HYPTENS	Coronary heart disease	CD28 on CD4+	Simple mode	26	-0.0110987	0.0288056	0.703277	-0.0675576	0.0453603	0.988963	0.934674	1.0464	MFI	Treg
GCST90001898	finn-b-I9_HYPTENS	Coronary heart disease	CD28 on CD4+	Weighted median	26	-0.00719888	0.0147362	0.625184	-0.0360818	0.0216841	0.992827	0.964561	1.02192	MFI	Treg
GCST90001898	finn-b-I9_HYPTENS	Coronary heart disease	CD28 on CD4+	Weighted mode	26	-0.00685182	0.0188788	0.719703	-0.0438544	0.0301507	0.993172	0.957093	1.03061	MFI	Treg
GCST90001891	finn-b-I9_HYPTENS	Coronary heart disease	CD28 on CD45RA- CD4 not Treg	Inverse variance weighted (fixed effects)	14	-0.0206579	0.0139198	0.137791	-0.0479407	0.00662491	0.979554	0.95319	1.00665	MFI	Treg
GCST90001891	finn-b-I9_HYPTENS	Coronary heart disease	CD28 on CD45RA- CD4 not Treg	Inverse variance weighted (multiplicative random effects)	14	-0.0206579	0.0117955	0.0798865	-0.043777	0.00246118	0.979554	0.957167	1.00246	MFI	Treg
GCST90001891	finn-b-I9_HYPTENS	Coronary heart disease	CD28 on CD45RA- CD4 not Treg	MR Egger	14	-0.0140001	0.0281139	0.6275	-0.0691032	0.0411031	0.986097	0.93323	1.04196	MFI	Treg
GCST90001891	finn-b-I9_HYPTENS	Coronary heart disease	CD28 on CD45RA- CD4 not Treg	Simple mode	14	0.00660907	0.0307784	0.833309	-0.0537166	0.0669348	1.00663	0.947701	1.06923	MFI	Treg
GCST90001891	finn-b-I9_HYPTENS	Coronary heart disease	CD28 on CD45RA- CD4 not Treg	Weighted median	14	-0.00773307	0.0200811	0.70017	-0.0470921	0.031626	0.992297	0.954	1.03213	MFI	Treg
GCST90001891	finn-b-I9_HYPTENS	Coronary heart disease	CD28 on CD45RA- CD4 not Treg	Weighted mode	14	0.00166403	0.0232072	0.943929	-0.0438221	0.0471502	1.00167	0.957124	1.04828	MFI	Treg
GCST90001890	finn-b-I9_HYPTENS	Coronary heart disease	CD28 on CD45RA+ CD4+	Inverse variance weighted (fixed effects)	13	0.00266965	0.0151469	0.860097	-0.0270183	0.0323576	1.00267	0.973343	1.03289	MFI	Treg
GCST90001890	finn-b-I9_HYPTENS	Coronary heart disease	CD28 on CD45RA+ CD4+	Inverse variance weighted (multiplicative random effects)	13	0.00266965	0.0147894	0.856752	-0.0263176	0.0316569	1.00267	0.974026	1.03216	MFI	Treg
GCST90001890	finn-b-I9_HYPTENS	Coronary heart disease	CD28 on CD45RA+ CD4+	MR Egger	13	0.02088	0.0296516	0.49596	-0.0372372	0.0789971	1.0211	0.963448	1.0822	MFI	Treg
GCST90001890	finn-b-I9_HYPTENS	Coronary heart disease	CD28 on CD45RA+ CD4+	Simple mode	13	0.0379622	0.0411026	0.373895	-0.0425989	0.118523	1.03869	0.958296	1.12583	MFI	Treg
GCST90001890	finn-b-I9_HYPTENS	Coronary heart disease	CD28 on CD45RA+ CD4+	Weighted median	13	0.0144586	0.0220644	0.512282	-0.0287877	0.0577049	1.01456	0.971623	1.0594	MFI	Treg
GCST90001890	finn-b-I9_HYPTENS	Coronary heart disease	CD28 on CD45RA+ CD4+	Weighted mode	13	0.0321439	0.0315491	0.328376	-0.0296924	0.0939801	1.03267	0.970744	1.09854	MFI	Treg
GCST90001900	finn-b-I9_HYPTENS	Coronary heart disease	CD28 on resting Treg	Inverse variance weighted (fixed effects)	6	-0.0165602	0.0204807	0.418759	-0.0567022	0.0235819	0.983576	0.944875	1.02386	MFI	Treg
GCST90001900	finn-b-I9_HYPTENS	Coronary heart disease	CD28 on resting Treg	Inverse variance weighted (multiplicative random effects)	6	-0.0165602	0.0261126	0.525961	-0.0677408	0.0346204	0.983576	0.934503	1.03523	MFI	Treg
GCST90001900	finn-b-I9_HYPTENS	Coronary heart disease	CD28 on resting Treg	MR Egger	6	-0.0227567	0.0527391	0.688347	-0.126125	0.0806119	0.9775	0.881504	1.08395	MFI	Treg
GCST90001900	finn-b-I9_HYPTENS	Coronary heart disease	CD28 on resting Treg	Simple mode	6	0.0243264	0.0483987	0.636579	-0.0705351	0.119188	1.02462	0.931895	1.12658	MFI	Treg
GCST90001900	finn-b-I9_HYPTENS	Coronary heart disease	CD28 on resting Treg	Weighted median	6	-0.0171308	0.0240001	0.475362	-0.0641709	0.0299093	0.983015	0.937845	1.03036	MFI	Treg
GCST90001900	finn-b-I9_HYPTENS	Coronary heart disease	CD28 on resting Treg	Weighted mode	6	-0.0197697	0.0259035	0.479782	-0.0705406	0.0310012	0.980424	0.93189	1.03149	MFI	Treg
GCST90001887	finn-b-I9_HYPTENS	Coronary heart disease	CD28 on secreting Treg	Inverse variance weighted (fixed effects)	17	-0.0145305	0.00740802	0.0498263	-0.0290502	-1.07602e-05	0.985575	0.971368	0.999989	MFI	Treg
GCST90001887	finn-b-I9_HYPTENS	Coronary heart disease	CD28 on secreting Treg	Inverse variance weighted (multiplicative random effects)	17	-0.0145305	0.00868347	0.0942583	-0.0315501	0.00248911	0.985575	0.968942	1.00249	MFI	Treg
GCST90001887	finn-b-I9_HYPTENS	Coronary heart disease	CD28 on secreting Treg	MR Egger	17	-0.0171906	0.0109014	0.135668	-0.0385573	0.00417617	0.982956	0.962177	1.00418	MFI	Treg
GCST90001887	finn-b-I9_HYPTENS	Coronary heart disease	CD28 on secreting Treg	Simple mode	17	-0.0202103	0.0155748	0.212812	-0.0507369	0.0103163	0.979993	0.950529	1.01037	MFI	Treg
GCST90001887	finn-b-I9_HYPTENS	Coronary heart disease	CD28 on secreting Treg	Weighted median	17	-0.0115343	0.0107305	0.282414	-0.032566	0.00949739	0.988532	0.967959	1.00954	MFI	Treg
GCST90001887	finn-b-I9_HYPTENS	Coronary heart disease	CD28 on secreting Treg	Weighted mode	17	-0.0142336	0.00937337	0.148396	-0.0326054	0.00413821	0.985867	0.96792	1.00415	MFI	Treg
GCST90001692	finn-b-I9_HYPTENS	Coronary heart disease	CD28+ CD45RA- CD8br %CD8br	Inverse variance weighted (fixed effects)	27	-0.00136515	0.00370791	0.712744	-0.00863265	0.00590235	0.998636	0.991405	1.00592	Relative count	Treg
GCST90001692	finn-b-I9_HYPTENS	Coronary heart disease	CD28+ CD45RA- CD8br %CD8br	Inverse variance weighted (multiplicative random effects)	27	-0.00136515	0.00483667	0.777751	-0.010845	0.00811472	0.998636	0.989214	1.00815	Relative count	Treg
GCST90001692	finn-b-I9_HYPTENS	Coronary heart disease	CD28+ CD45RA- CD8br %CD8br	MR Egger	27	0.00307038	0.00521872	0.561582	-0.00715831	0.0132991	1.00308	0.992867	1.01339	Relative count	Treg
GCST90001692	finn-b-I9_HYPTENS	Coronary heart disease	CD28+ CD45RA- CD8br %CD8br	Simple mode	27	-0.00446534	0.011765	0.707365	-0.0275247	0.018594	0.995545	0.972851	1.01877	Relative count	Treg
GCST90001692	finn-b-I9_HYPTENS	Coronary heart disease	CD28+ CD45RA- CD8br %CD8br	Weighted median	27	-0.00216224	0.00521767	0.678576	-0.0123889	0.00806439	0.99784	0.987688	1.0081	Relative count	Treg
GCST90001692	finn-b-I9_HYPTENS	Coronary heart disease	CD28+ CD45RA- CD8br %CD8br	Weighted mode	27	-0.00100521	0.00408578	0.807593	-0.00901333	0.00700291	0.998995	0.991027	1.00703	Relative count	Treg
GCST90001691	finn-b-I9_HYPTENS	Coronary heart disease	CD28+ CD45RA- CD8br %T cell	Inverse variance weighted (fixed effects)	27	-0.000861675	0.00427668	0.840321	-0.00924396	0.00752061	0.999139	0.990799	1.00755	Relative count	Treg
GCST90001691	finn-b-I9_HYPTENS	Coronary heart disease	CD28+ CD45RA- CD8br %T cell	Inverse variance weighted (multiplicative random effects)	27	-0.000861675	0.0041309	0.834766	-0.00895824	0.00723489	0.999139	0.991082	1.00726	Relative count	Treg
GCST90001691	finn-b-I9_HYPTENS	Coronary heart disease	CD28+ CD45RA- CD8br %T cell	MR Egger	27	-0.00230266	0.00476829	0.63336	-0.0116485	0.00704318	0.9977	0.988419	1.00707	Relative count	Treg
GCST90001691	finn-b-I9_HYPTENS	Coronary heart disease	CD28+ CD45RA- CD8br %T cell	Simple mode	27	0.0212198	0.0139342	0.139865	-0.0060912	0.0485307	1.02145	0.993927	1.04973	Relative count	Treg
GCST90001691	finn-b-I9_HYPTENS	Coronary heart disease	CD28+ CD45RA- CD8br %T cell	Weighted median	27	-0.00284892	0.00588009	0.628029	-0.0143739	0.00867606	0.997155	0.985729	1.00871	Relative count	Treg
GCST90001691	finn-b-I9_HYPTENS	Coronary heart disease	CD28+ CD45RA- CD8br %T cell	Weighted mode	27	-0.00311005	0.00466038	0.510436	-0.0122444	0.0060243	0.996895	0.98783	1.00604	Relative count	Treg
GCST90001693	finn-b-I9_HYPTENS	Coronary heart disease	CD28+ CD45RA- CD8br AC	Inverse variance weighted (fixed effects)	28	0.000878766	0.00430186	0.838138	-0.00755287	0.0093104	1.00088	0.992476	1.00935	Absolute count	Treg
GCST90001693	finn-b-I9_HYPTENS	Coronary heart disease	CD28+ CD45RA- CD8br AC	Inverse variance weighted (multiplicative random effects)	28	0.000878766	0.00493323	0.858619	-0.00879037	0.0105479	1.00088	0.991248	1.0106	Absolute count	Treg
GCST90001693	finn-b-I9_HYPTENS	Coronary heart disease	CD28+ CD45RA- CD8br AC	MR Egger	28	-0.00184773	0.0056408	0.745863	-0.0129037	0.00920823	0.998154	0.987179	1.00925	Absolute count	Treg
GCST90001693	finn-b-I9_HYPTENS	Coronary heart disease	CD28+ CD45RA- CD8br AC	Simple mode	28	0.0135804	0.016261	0.410962	-0.0182912	0.0454519	1.01367	0.981875	1.0465	Absolute count	Treg
GCST90001693	finn-b-I9_HYPTENS	Coronary heart disease	CD28+ CD45RA- CD8br AC	Weighted median	28	-0.00229204	0.00542691	0.672772	-0.0129288	0.0083447	0.997711	0.987154	1.00838	Absolute count	Treg
GCST90001693	finn-b-I9_HYPTENS	Coronary heart disease	CD28+ CD45RA- CD8br AC	Weighted mode	28	-0.000572923	0.00502814	0.910126	-0.0104281	0.00928224	0.999427	0.989626	1.00933	Absolute count	Treg
GCST90001668	finn-b-I9_HYPTENS	Coronary heart disease	CD28+ CD45RA- CD8dim %CD8dim	Inverse variance weighted (fixed effects)	26	0.000401722	0.00694958	0.953904	-0.0132195	0.0140229	1.0004	0.986868	1.01412	Relative count	Treg
GCST90001668	finn-b-I9_HYPTENS	Coronary heart disease	CD28+ CD45RA- CD8dim %CD8dim	Inverse variance weighted (multiplicative random effects)	26	0.000401722	0.008152	0.960697	-0.0155762	0.0163796	1.0004	0.984544	1.01651	Relative count	Treg
GCST90001668	finn-b-I9_HYPTENS	Coronary heart disease	CD28+ CD45RA- CD8dim %CD8dim	MR Egger	26	0.0102434	0.00963881	0.298484	-0.00864868	0.0291355	1.0103	0.991389	1.02956	Relative count	Treg
GCST90001668	finn-b-I9_HYPTENS	Coronary heart disease	CD28+ CD45RA- CD8dim %CD8dim	Simple mode	26	-0.0201887	0.0169222	0.244059	-0.0533563	0.0129789	0.980014	0.948042	1.01306	Relative count	Treg
GCST90001668	finn-b-I9_HYPTENS	Coronary heart disease	CD28+ CD45RA- CD8dim %CD8dim	Weighted median	26	0.00785483	0.0111912	0.482756	-0.0140799	0.0297896	1.00789	0.986019	1.03024	Relative count	Treg
GCST90001668	finn-b-I9_HYPTENS	Coronary heart disease	CD28+ CD45RA- CD8dim %CD8dim	Weighted mode	26	0.00651213	0.0100689	0.523683	-0.0132229	0.0262471	1.00653	0.986864	1.02659	Relative count	Treg
GCST90001667	finn-b-I9_HYPTENS	Coronary heart disease	CD28+ CD45RA- CD8dim %T cell	Inverse variance weighted (fixed effects)	28	-0.00542957	0.00368124	0.140231	-0.0126448	0.00178566	0.994585	0.987435	1.00179	Relative count	Treg
GCST90001667	finn-b-I9_HYPTENS	Coronary heart disease	CD28+ CD45RA- CD8dim %T cell	Inverse variance weighted (multiplicative random effects)	28	-0.00542957	0.00505335	0.282621	-0.0153341	0.004475	0.994585	0.984783	1.00449	Relative count	Treg
GCST90001667	finn-b-I9_HYPTENS	Coronary heart disease	CD28+ CD45RA- CD8dim %T cell	MR Egger	28	-0.00682711	0.00578766	0.248842	-0.0181709	0.0045167	0.993196	0.981993	1.00453	Relative count	Treg
GCST90001667	finn-b-I9_HYPTENS	Coronary heart disease	CD28+ CD45RA- CD8dim %T cell	Simple mode	28	0.00230738	0.0122596	0.85212	-0.0217215	0.0263363	1.00231	0.978513	1.02669	Relative count	Treg
GCST90001667	finn-b-I9_HYPTENS	Coronary heart disease	CD28+ CD45RA- CD8dim %T cell	Weighted median	28	-0.0145305	0.00561269	0.00962954	-0.0255313	-0.00352957	0.985575	0.974792	0.996477	Relative count	Treg
GCST90001667	finn-b-I9_HYPTENS	Coronary heart disease	CD28+ CD45RA- CD8dim %T cell	Weighted mode	28	-0.0115612	0.00488174	0.0252888	-0.0211294	-0.00199301	0.988505	0.979092	0.998009	Relative count	Treg
GCST90001669	finn-b-I9_HYPTENS	Coronary heart disease	CD28+ CD45RA- CD8dim AC	Inverse variance weighted (fixed effects)	36	0.00217947	0.00224837	0.332367	-0.00222733	0.00658627	1.00218	0.997775	1.00661	Absolute count	Treg
GCST90001669	finn-b-I9_HYPTENS	Coronary heart disease	CD28+ CD45RA- CD8dim AC	Inverse variance weighted (multiplicative random effects)	36	0.00217947	0.00256337	0.395194	-0.00284474	0.00720368	1.00218	0.997159	1.00723	Absolute count	Treg
GCST90001669	finn-b-I9_HYPTENS	Coronary heart disease	CD28+ CD45RA- CD8dim AC	MR Egger	36	0.00129245	0.00300549	0.669887	-0.00459831	0.00718322	1.00129	0.995412	1.00721	Absolute count	Treg
GCST90001669	finn-b-I9_HYPTENS	Coronary heart disease	CD28+ CD45RA- CD8dim AC	Simple mode	36	0.00291505	0.00471012	0.539996	-0.00631678	0.0121469	1.00292	0.993703	1.01222	Absolute count	Treg
GCST90001669	finn-b-I9_HYPTENS	Coronary heart disease	CD28+ CD45RA- CD8dim AC	Weighted median	36	0.000968993	0.00349357	0.7815	-0.0058784	0.00781639	1.00097	0.994139	1.00785	Absolute count	Treg
GCST90001669	finn-b-I9_HYPTENS	Coronary heart disease	CD28+ CD45RA- CD8dim AC	Weighted mode	36	0.00291505	0.00275094	0.29656	-0.0024768	0.00830689	1.00292	0.997526	1.00834	Absolute count	Treg
GCST90001689	finn-b-I9_HYPTENS	Coronary heart disease	CD28+ CD45RA+ CD8br %CD8br	Inverse variance weighted (fixed effects)	38	-0.00604163	0.00308228	0.0499824	-0.0120829	-3.54435e-07	0.993977	0.98799	1	Relative count	Treg
GCST90001689	finn-b-I9_HYPTENS	Coronary heart disease	CD28+ CD45RA+ CD8br %CD8br	Inverse variance weighted (multiplicative random effects)	38	-0.00604163	0.00314938	0.0550662	-0.0122144	0.00013116	0.993977	0.98786	1.00013	Relative count	Treg
GCST90001689	finn-b-I9_HYPTENS	Coronary heart disease	CD28+ CD45RA+ CD8br %CD8br	MR Egger	38	-0.00461971	0.00341331	0.184353	-0.0113098	0.00207038	0.995391	0.988754	1.00207	Relative count	Treg
GCST90001689	finn-b-I9_HYPTENS	Coronary heart disease	CD28+ CD45RA+ CD8br %CD8br	Simple mode	38	-0.0132148	0.00936927	0.166763	-0.0315785	0.00514901	0.986872	0.968915	1.00516	Relative count	Treg
GCST90001689	finn-b-I9_HYPTENS	Coronary heart disease	CD28+ CD45RA+ CD8br %CD8br	Weighted median	38	-0.00211832	0.00564993	0.707714	-0.0131922	0.00895554	0.997884	0.986894	1.009	Relative count	Treg
GCST90001689	finn-b-I9_HYPTENS	Coronary heart disease	CD28+ CD45RA+ CD8br %CD8br	Weighted mode	38	-0.00290309	0.00383728	0.454111	-0.0104242	0.00461799	0.997101	0.98963	1.00463	Relative count	Treg
GCST90001688	finn-b-I9_HYPTENS	Coronary heart disease	CD28+ CD45RA+ CD8br %T cell	Inverse variance weighted (fixed effects)	88	-0.00077209	0.00120069	0.520198	-0.00312543	0.00158126	0.999228	0.996879	1.00158	Relative count	Treg
GCST90001688	finn-b-I9_HYPTENS	Coronary heart disease	CD28+ CD45RA+ CD8br %T cell	Inverse variance weighted (multiplicative random effects)	88	-0.00077209	0.00129008	0.549519	-0.00330065	0.00175647	0.999228	0.996705	1.00176	Relative count	Treg
GCST90001688	finn-b-I9_HYPTENS	Coronary heart disease	CD28+ CD45RA+ CD8br %T cell	MR Egger	88	-0.00131936	0.00165481	0.427481	-0.00456278	0.00192407	0.998682	0.995448	1.00193	Relative count	Treg
GCST90001688	finn-b-I9_HYPTENS	Coronary heart disease	CD28+ CD45RA+ CD8br %T cell	Simple mode	88	0.00254474	0.00355411	0.475909	-0.00442131	0.00951079	1.00255	0.995588	1.00956	Relative count	Treg
GCST90001688	finn-b-I9_HYPTENS	Coronary heart disease	CD28+ CD45RA+ CD8br %T cell	Weighted median	88	0.000606276	0.00186573	0.745217	-0.00305056	0.00426311	1.00061	0.996954	1.00427	Relative count	Treg
GCST90001688	finn-b-I9_HYPTENS	Coronary heart disease	CD28+ CD45RA+ CD8br %T cell	Weighted mode	88	0.00254474	0.00250128	0.311796	-0.00235777	0.00744724	1.00255	0.997645	1.00748	Relative count	Treg
GCST90001690	finn-b-I9_HYPTENS	Coronary heart disease	CD28+ CD45RA+ CD8br AC	Inverse variance weighted (fixed effects)	53	-0.00138204	0.00190367	0.467848	-0.00511324	0.00234916	0.998619	0.9949	1.00235	Absolute count	Treg
GCST90001690	finn-b-I9_HYPTENS	Coronary heart disease	CD28+ CD45RA+ CD8br AC	Inverse variance weighted (multiplicative random effects)	53	-0.00138204	0.00221312	0.532315	-0.00571975	0.00295567	0.998619	0.994297	1.00296	Absolute count	Treg
GCST90001690	finn-b-I9_HYPTENS	Coronary heart disease	CD28+ CD45RA+ CD8br AC	MR Egger	53	-0.00147822	0.00250994	0.558496	-0.0063977	0.00344125	0.998523	0.993623	1.00345	Absolute count	Treg
GCST90001690	finn-b-I9_HYPTENS	Coronary heart disease	CD28+ CD45RA+ CD8br AC	Simple mode	53	-0.00327995	0.00410558	0.427983	-0.0113269	0.00476699	0.996725	0.988737	1.00478	Absolute count	Treg
GCST90001690	finn-b-I9_HYPTENS	Coronary heart disease	CD28+ CD45RA+ CD8br AC	Weighted median	53	-0.000257037	0.00286952	0.928625	-0.00588129	0.00536722	0.999743	0.994136	1.00538	Absolute count	Treg
GCST90001690	finn-b-I9_HYPTENS	Coronary heart disease	CD28+ CD45RA+ CD8br AC	Weighted mode	53	0.000641069	0.00293859	0.828162	-0.00511856	0.0064007	1.00064	0.994895	1.00642	Absolute count	Treg
GCST90001665	finn-b-I9_HYPTENS	Coronary heart disease	CD28+ CD45RA+ CD8dim %CD8dim	Inverse variance weighted (fixed effects)	26	-0.00303263	0.00560609	0.58854	-0.0140206	0.00795531	0.996972	0.986077	1.00799	Relative count	Treg
GCST90001665	finn-b-I9_HYPTENS	Coronary heart disease	CD28+ CD45RA+ CD8dim %CD8dim	Inverse variance weighted (multiplicative random effects)	26	-0.00303263	0.00818009	0.710836	-0.0190656	0.0130004	0.996972	0.981115	1.01309	Relative count	Treg
GCST90001665	finn-b-I9_HYPTENS	Coronary heart disease	CD28+ CD45RA+ CD8dim %CD8dim	MR Egger	26	-0.00297087	0.00960317	0.759715	-0.0217931	0.0158513	0.997034	0.978443	1.01598	Relative count	Treg
GCST90001665	finn-b-I9_HYPTENS	Coronary heart disease	CD28+ CD45RA+ CD8dim %CD8dim	Simple mode	26	-0.0185874	0.0166016	0.27352	-0.0511264	0.0139517	0.981584	0.950159	1.01405	Relative count	Treg
GCST90001665	finn-b-I9_HYPTENS	Coronary heart disease	CD28+ CD45RA+ CD8dim %CD8dim	Weighted median	26	0.00673656	0.00823534	0.413354	-0.00940472	0.0228778	1.00676	0.990639	1.02314	Relative count	Treg
GCST90001665	finn-b-I9_HYPTENS	Coronary heart disease	CD28+ CD45RA+ CD8dim %CD8dim	Weighted mode	26	-0.0012193	0.00674581	0.858021	-0.0144411	0.0120025	0.998781	0.985663	1.01207	Relative count	Treg
GCST90001664	finn-b-I9_HYPTENS	Coronary heart disease	CD28+ CD45RA+ CD8dim %T cell	Inverse variance weighted (fixed effects)	39	-0.00604307	0.00279022	0.0303259	-0.0115119	-0.000574249	0.993975	0.988554	0.999426	Relative count	Treg
GCST90001664	finn-b-I9_HYPTENS	Coronary heart disease	CD28+ CD45RA+ CD8dim %T cell	Inverse variance weighted (multiplicative random effects)	39	-0.00604307	0.00315801	0.0556749	-0.0122328	0.000146622	0.993975	0.987842	1.00015	Relative count	Treg
GCST90001664	finn-b-I9_HYPTENS	Coronary heart disease	CD28+ CD45RA+ CD8dim %T cell	MR Egger	39	-0.00520524	0.00358059	0.154449	-0.0122232	0.00181272	0.994808	0.987851	1.00181	Relative count	Treg
GCST90001664	finn-b-I9_HYPTENS	Coronary heart disease	CD28+ CD45RA+ CD8dim %T cell	Simple mode	39	-0.0125894	0.00771039	0.110776	-0.0277017	0.00252301	0.98749	0.972678	1.00253	Relative count	Treg
GCST90001664	finn-b-I9_HYPTENS	Coronary heart disease	CD28+ CD45RA+ CD8dim %T cell	Weighted median	39	-0.00615687	0.0048494	0.204222	-0.0156617	0.00334795	0.993862	0.98446	1.00335	Relative count	Treg
GCST90001664	finn-b-I9_HYPTENS	Coronary heart disease	CD28+ CD45RA+ CD8dim %T cell	Weighted mode	39	-0.00597027	0.00364328	0.109528	-0.0131111	0.00117055	0.994048	0.986974	1.00117	Relative count	Treg
GCST90001666	finn-b-I9_HYPTENS	Coronary heart disease	CD28+ CD45RA+ CD8dim AC	Inverse variance weighted (fixed effects)	49	-0.0027182	0.00177717	0.126139	-0.00620145	0.000765057	0.997285	0.993818	1.00077	Absolute count	Treg
GCST90001666	finn-b-I9_HYPTENS	Coronary heart disease	CD28+ CD45RA+ CD8dim AC	Inverse variance weighted (multiplicative random effects)	49	-0.0027182	0.00203135	0.180857	-0.00669964	0.00126325	0.997285	0.993323	1.00126	Absolute count	Treg
GCST90001666	finn-b-I9_HYPTENS	Coronary heart disease	CD28+ CD45RA+ CD8dim AC	MR Egger	49	-0.00291335	0.00234248	0.219777	-0.00750462	0.00167792	0.997091	0.992523	1.00168	Absolute count	Treg
GCST90001666	finn-b-I9_HYPTENS	Coronary heart disease	CD28+ CD45RA+ CD8dim AC	Simple mode	49	-0.00254419	0.00481031	0.59931	-0.0119724	0.00688402	0.997459	0.988099	1.00691	Absolute count	Treg
GCST90001666	finn-b-I9_HYPTENS	Coronary heart disease	CD28+ CD45RA+ CD8dim AC	Weighted median	49	-0.00174095	0.00282979	0.538408	-0.00728734	0.00380544	0.998261	0.992739	1.00381	Absolute count	Treg
GCST90001666	finn-b-I9_HYPTENS	Coronary heart disease	CD28+ CD45RA+ CD8dim AC	Weighted mode	49	-0.00185975	0.0022508	0.412745	-0.00627132	0.00255183	0.998142	0.993748	1.00256	Absolute count	Treg
GCST90001656	finn-b-I9_HYPTENS	Coronary heart disease	CD28+ DN (CD4-CD8-) %DN	Inverse variance weighted (fixed effects)	28	0.0213825	0.0105572	0.0428263	0.000690437	0.0420745	1.02161	1.00069	1.04297	Relative count	Treg
GCST90001656	finn-b-I9_HYPTENS	Coronary heart disease	CD28+ DN (CD4-CD8-) %DN	Inverse variance weighted (multiplicative random effects)	28	0.0213825	0.0120463	0.0758934	-0.00222824	0.0449932	1.02161	0.997774	1.04602	Relative count	Treg
GCST90001656	finn-b-I9_HYPTENS	Coronary heart disease	CD28+ DN (CD4-CD8-) %DN	MR Egger	28	0.0301632	0.0178036	0.102171	-0.00473177	0.0650582	1.03062	0.995279	1.06722	Relative count	Treg
GCST90001656	finn-b-I9_HYPTENS	Coronary heart disease	CD28+ DN (CD4-CD8-) %DN	Simple mode	28	-0.011977	0.0338311	0.726071	-0.078286	0.054332	0.988094	0.9247	1.05584	Relative count	Treg
GCST90001656	finn-b-I9_HYPTENS	Coronary heart disease	CD28+ DN (CD4-CD8-) %DN	Weighted median	28	0.00560157	0.0175794	0.749997	-0.0288541	0.0400572	1.00562	0.971558	1.04087	Relative count	Treg
GCST90001656	finn-b-I9_HYPTENS	Coronary heart disease	CD28+ DN (CD4-CD8-) %DN	Weighted mode	28	0.0106896	0.0165822	0.524597	-0.0218114	0.0431907	1.01075	0.978425	1.04414	Relative count	Treg
GCST90001655	finn-b-I9_HYPTENS	Coronary heart disease	CD28+ DN (CD4-CD8-) %T cell	Inverse variance weighted (fixed effects)	24	0.025748	0.0135249	0.0569437	-0.000760876	0.0522568	1.02608	0.999239	1.05365	Relative count	Treg
GCST90001655	finn-b-I9_HYPTENS	Coronary heart disease	CD28+ DN (CD4-CD8-) %T cell	Inverse variance weighted (multiplicative random effects)	24	0.025748	0.0190319	0.176092	-0.0115545	0.0630504	1.02608	0.988512	1.06508	Relative count	Treg
GCST90001655	finn-b-I9_HYPTENS	Coronary heart disease	CD28+ DN (CD4-CD8-) %T cell	MR Egger	24	0.0295267	0.0319371	0.365242	-0.0330699	0.0921234	1.02997	0.967471	1.0965	Relative count	Treg
GCST90001655	finn-b-I9_HYPTENS	Coronary heart disease	CD28+ DN (CD4-CD8-) %T cell	Simple mode	24	0.00596089	0.0309621	0.849023	-0.0547249	0.0666467	1.00598	0.946746	1.06892	Relative count	Treg
GCST90001655	finn-b-I9_HYPTENS	Coronary heart disease	CD28+ DN (CD4-CD8-) %T cell	Weighted median	24	0.0272072	0.0211129	0.19752	-0.0141742	0.0685885	1.02758	0.985926	1.071	Relative count	Treg
GCST90001655	finn-b-I9_HYPTENS	Coronary heart disease	CD28+ DN (CD4-CD8-) %T cell	Weighted mode	24	0.0222745	0.0183154	0.236256	-0.0136235	0.0581726	1.02252	0.986469	1.0599	Relative count	Treg
GCST90001657	finn-b-I9_HYPTENS	Coronary heart disease	CD28+ DN (CD4-CD8-) AC	Inverse variance weighted (fixed effects)	11	-0.00875366	0.0231954	0.705886	-0.0542167	0.0367094	0.991285	0.947227	1.03739	Absolute count	Treg
GCST90001657	finn-b-I9_HYPTENS	Coronary heart disease	CD28+ DN (CD4-CD8-) AC	Inverse variance weighted (multiplicative random effects)	11	-0.00875366	0.0343831	0.799038	-0.0761445	0.0586372	0.991285	0.926682	1.06039	Absolute count	Treg
GCST90001657	finn-b-I9_HYPTENS	Coronary heart disease	CD28+ DN (CD4-CD8-) AC	MR Egger	11	-0.0542549	0.0562929	0.360327	-0.164589	0.0560791	0.947191	0.848242	1.05768	Absolute count	Treg
GCST90001657	finn-b-I9_HYPTENS	Coronary heart disease	CD28+ DN (CD4-CD8-) AC	Simple mode	11	-0.00911828	0.0460145	0.84689	-0.0993067	0.0810702	0.990923	0.905465	1.08445	Absolute count	Treg
GCST90001657	finn-b-I9_HYPTENS	Coronary heart disease	CD28+ DN (CD4-CD8-) AC	Weighted median	11	-0.0205374	0.0315316	0.514834	-0.0823394	0.0412645	0.979672	0.920959	1.04213	Absolute count	Treg
GCST90001657	finn-b-I9_HYPTENS	Coronary heart disease	CD28+ DN (CD4-CD8-) AC	Weighted mode	11	-0.0258664	0.0318072	0.435024	-0.0882086	0.0364757	0.974465	0.91557	1.03715	Absolute count	Treg
GCST90001641	finn-b-I9_HYPTENS	Coronary heart disease	CD3- lymphocyte %leukocyte	Inverse variance weighted (fixed effects)	20	0.00698166	0.011967	0.559617	-0.0164736	0.0304369	1.00701	0.983661	1.0309	Relative count	TBNK
GCST90001641	finn-b-I9_HYPTENS	Coronary heart disease	CD3- lymphocyte %leukocyte	Inverse variance weighted (multiplicative random effects)	20	0.00698166	0.012177	0.566411	-0.0168853	0.0308487	1.00701	0.983256	1.03133	Relative count	TBNK
GCST90001641	finn-b-I9_HYPTENS	Coronary heart disease	CD3- lymphocyte %leukocyte	MR Egger	20	0.0202426	0.0177388	0.268764	-0.0145254	0.0550106	1.02045	0.98558	1.05655	Relative count	TBNK
GCST90001641	finn-b-I9_HYPTENS	Coronary heart disease	CD3- lymphocyte %leukocyte	Simple mode	20	-0.0442135	0.0316054	0.17795	-0.10616	0.0177332	0.95675	0.899281	1.01789	Relative count	TBNK
GCST90001641	finn-b-I9_HYPTENS	Coronary heart disease	CD3- lymphocyte %leukocyte	Weighted median	20	0.00986792	0.0181923	0.587527	-0.025789	0.0455248	1.00992	0.974541	1.04658	Relative count	TBNK
GCST90001641	finn-b-I9_HYPTENS	Coronary heart disease	CD3- lymphocyte %leukocyte	Weighted mode	20	0.00799809	0.019186	0.681445	-0.0296065	0.0456026	1.00803	0.970828	1.04666	Relative count	TBNK
GCST90001640	finn-b-I9_HYPTENS	Coronary heart disease	CD3- lymphocyte %lymphocyte	Inverse variance weighted (fixed effects)	6	0.0617031	0.0346225	0.0747218	-0.00615699	0.129563	1.06365	0.993862	1.13833	Relative count	TBNK
GCST90001640	finn-b-I9_HYPTENS	Coronary heart disease	CD3- lymphocyte %lymphocyte	Inverse variance weighted (multiplicative random effects)	6	0.0617031	0.0579786	0.28722	-0.0519349	0.175341	1.06365	0.949391	1.19165	Relative count	TBNK
GCST90001640	finn-b-I9_HYPTENS	Coronary heart disease	CD3- lymphocyte %lymphocyte	MR Egger	6	0.101953	0.264472	0.719494	-0.416413	0.620318	1.10733	0.659408	1.85952	Relative count	TBNK
GCST90001640	finn-b-I9_HYPTENS	Coronary heart disease	CD3- lymphocyte %lymphocyte	Simple mode	6	0.172708	0.103409	0.155759	-0.0299745	0.37539	1.18852	0.97047	1.45556	Relative count	TBNK
GCST90001640	finn-b-I9_HYPTENS	Coronary heart disease	CD3- lymphocyte %lymphocyte	Weighted median	6	0.0427979	0.052967	0.419085	-0.0610176	0.146613	1.04373	0.940807	1.15791	Relative count	TBNK
GCST90001640	finn-b-I9_HYPTENS	Coronary heart disease	CD3- lymphocyte %lymphocyte	Weighted mode	6	-0.0389721	0.106875	0.730286	-0.248446	0.170502	0.961778	0.780012	1.1859	Relative count	TBNK
GCST90001639	finn-b-I9_HYPTENS	Coronary heart disease	CD3- lymphocyte AC	Inverse variance weighted (fixed effects)	18	-0.0287523	0.0167214	0.0855248	-0.0615262	0.00402163	0.971657	0.940328	1.00403	Absolute count	TBNK
GCST90001639	finn-b-I9_HYPTENS	Coronary heart disease	CD3- lymphocyte AC	Inverse variance weighted (multiplicative random effects)	18	-0.0287523	0.0153591	0.0612062	-0.0588562	0.00135156	0.971657	0.942842	1.00135	Absolute count	TBNK
GCST90001639	finn-b-I9_HYPTENS	Coronary heart disease	CD3- lymphocyte AC	MR Egger	18	-0.050489	0.0328265	0.143575	-0.114829	0.013851	0.950764	0.891519	1.01395	Absolute count	TBNK
GCST90001639	finn-b-I9_HYPTENS	Coronary heart disease	CD3- lymphocyte AC	Simple mode	18	-0.0334991	0.0438074	0.454941	-0.119362	0.0523634	0.967056	0.887487	1.05376	Absolute count	TBNK
GCST90001639	finn-b-I9_HYPTENS	Coronary heart disease	CD3- lymphocyte AC	Weighted median	18	-0.0311096	0.0233301	0.182382	-0.0768365	0.0146173	0.969369	0.926041	1.01472	Absolute count	TBNK
GCST90001639	finn-b-I9_HYPTENS	Coronary heart disease	CD3- lymphocyte AC	Weighted mode	18	-0.0355166	0.0428966	0.419166	-0.119594	0.0485607	0.965107	0.887281	1.04976	Absolute count	TBNK
GCST90001857	finn-b-I9_HYPTENS	Coronary heart disease	CD3 on activated & secreting Treg	Inverse variance weighted (fixed effects)	21	0.00185821	0.00902822	0.83693	-0.0158371	0.0195535	1.00186	0.984288	1.01975	MFI	Treg
GCST90001857	finn-b-I9_HYPTENS	Coronary heart disease	CD3 on activated & secreting Treg	Inverse variance weighted (multiplicative random effects)	21	0.00185821	0.0108786	0.86437	-0.0194638	0.0231802	1.00186	0.980724	1.02345	MFI	Treg
GCST90001857	finn-b-I9_HYPTENS	Coronary heart disease	CD3 on activated & secreting Treg	MR Egger	21	0.0196793	0.0166887	0.252874	-0.0130305	0.0523892	1.01987	0.987054	1.05379	MFI	Treg
GCST90001857	finn-b-I9_HYPTENS	Coronary heart disease	CD3 on activated & secreting Treg	Simple mode	21	0.0113853	0.0204683	0.584215	-0.0287324	0.0515031	1.01145	0.971676	1.05285	MFI	Treg
GCST90001857	finn-b-I9_HYPTENS	Coronary heart disease	CD3 on activated & secreting Treg	Weighted median	21	0.0119402	0.0124384	0.337083	-0.0124391	0.0363194	1.01201	0.987638	1.03699	MFI	Treg
GCST90001857	finn-b-I9_HYPTENS	Coronary heart disease	CD3 on activated & secreting Treg	Weighted mode	21	0.0146052	0.0117872	0.229664	-0.00849776	0.0377082	1.01471	0.991538	1.03843	MFI	Treg
GCST90001853	finn-b-I9_HYPTENS	Coronary heart disease	CD3 on activated Treg	Inverse variance weighted (fixed effects)	21	-0.00146299	0.00926762	0.874567	-0.0196275	0.0167015	0.998538	0.980564	1.01684	MFI	Treg
GCST90001853	finn-b-I9_HYPTENS	Coronary heart disease	CD3 on activated Treg	Inverse variance weighted (multiplicative random effects)	21	-0.00146299	0.0139208	0.916301	-0.0287478	0.0258218	0.998538	0.971661	1.02616	MFI	Treg
GCST90001853	finn-b-I9_HYPTENS	Coronary heart disease	CD3 on activated Treg	MR Egger	21	0.0332746	0.0211764	0.132616	-0.00823118	0.0747803	1.03383	0.991803	1.07765	MFI	Treg
GCST90001853	finn-b-I9_HYPTENS	Coronary heart disease	CD3 on activated Treg	Simple mode	21	0.0169945	0.0214598	0.437699	-0.0250668	0.0590557	1.01714	0.975245	1.06083	MFI	Treg
GCST90001853	finn-b-I9_HYPTENS	Coronary heart disease	CD3 on activated Treg	Weighted median	21	0.0184361	0.0133945	0.168697	-0.00781698	0.0446893	1.01861	0.992213	1.0457	MFI	Treg
GCST90001853	finn-b-I9_HYPTENS	Coronary heart disease	CD3 on activated Treg	Weighted mode	21	0.0196044	0.0129875	0.146812	-0.00585106	0.0450598	1.0198	0.994166	1.04609	MFI	Treg
GCST90001865	finn-b-I9_HYPTENS	Coronary heart disease	CD3 on CD28- CD8br	Inverse variance weighted (fixed effects)	19	0.00777086	0.0139703	0.578045	-0.0196109	0.0351526	1.0078	0.98058	1.03578	MFI	Treg
GCST90001865	finn-b-I9_HYPTENS	Coronary heart disease	CD3 on CD28- CD8br	Inverse variance weighted (multiplicative random effects)	19	0.00777086	0.0189629	0.681958	-0.0293964	0.0449381	1.0078	0.971031	1.04596	MFI	Treg
GCST90001865	finn-b-I9_HYPTENS	Coronary heart disease	CD3 on CD28- CD8br	MR Egger	19	0.0801805	0.041139	0.0679915	-0.000451914	0.160813	1.08348	0.999548	1.17447	MFI	Treg
GCST90001865	finn-b-I9_HYPTENS	Coronary heart disease	CD3 on CD28- CD8br	Simple mode	19	0.0427325	0.035373	0.24266	-0.0265986	0.112064	1.04366	0.973752	1.11858	MFI	Treg
GCST90001865	finn-b-I9_HYPTENS	Coronary heart disease	CD3 on CD28- CD8br	Weighted median	19	0.0281225	0.0219524	0.200171	-0.0149043	0.0711493	1.02852	0.985206	1.07374	MFI	Treg
GCST90001865	finn-b-I9_HYPTENS	Coronary heart disease	CD3 on CD28- CD8br	Weighted mode	19	0.0441414	0.0270522	0.120112	-0.00888101	0.0971637	1.04513	0.991158	1.10204	MFI	Treg
GCST90001861	finn-b-I9_HYPTENS	Coronary heart disease	CD3 on CD28+ CD4+	Inverse variance weighted (fixed effects)	25	-0.00331929	0.0111526	0.765989	-0.0251784	0.0185398	0.996686	0.975136	1.01871	MFI	Treg
GCST90001861	finn-b-I9_HYPTENS	Coronary heart disease	CD3 on CD28+ CD4+	Inverse variance weighted (multiplicative random effects)	25	-0.00331929	0.0148533	0.823168	-0.0324317	0.0257931	0.996686	0.968089	1.02613	MFI	Treg
GCST90001861	finn-b-I9_HYPTENS	Coronary heart disease	CD3 on CD28+ CD4+	MR Egger	25	0.00217505	0.0283557	0.939521	-0.053402	0.0577521	1.00218	0.947999	1.05945	MFI	Treg
GCST90001861	finn-b-I9_HYPTENS	Coronary heart disease	CD3 on CD28+ CD4+	Simple mode	25	-0.00797613	0.0284666	0.781731	-0.0637707	0.0478184	0.992056	0.93822	1.04898	MFI	Treg
GCST90001861	finn-b-I9_HYPTENS	Coronary heart disease	CD3 on CD28+ CD4+	Weighted median	25	0.0130004	0.0160099	0.416779	-0.0183791	0.0443799	1.01309	0.981789	1.04538	MFI	Treg
GCST90001861	finn-b-I9_HYPTENS	Coronary heart disease	CD3 on CD28+ CD4+	Weighted mode	25	0.00835269	0.016872	0.625057	-0.0247164	0.0414217	1.00839	0.975587	1.04229	MFI	Treg
GCST90001863	finn-b-I9_HYPTENS	Coronary heart disease	CD3 on CD28+ CD45RA- CD8br	Inverse variance weighted (fixed effects)	19	0.00773701	0.0126883	0.54201	-0.017132	0.0326061	1.00777	0.983014	1.03314	MFI	Treg
GCST90001863	finn-b-I9_HYPTENS	Coronary heart disease	CD3 on CD28+ CD45RA- CD8br	Inverse variance weighted (multiplicative random effects)	19	0.00773701	0.0163162	0.635363	-0.0242428	0.0397168	1.00777	0.976049	1.04052	MFI	Treg
GCST90001863	finn-b-I9_HYPTENS	Coronary heart disease	CD3 on CD28+ CD45RA- CD8br	MR Egger	19	0.0314869	0.0363572	0.398524	-0.0397732	0.102747	1.03199	0.961007	1.10821	MFI	Treg
GCST90001863	finn-b-I9_HYPTENS	Coronary heart disease	CD3 on CD28+ CD45RA- CD8br	Simple mode	19	0.00262619	0.0301903	0.931642	-0.0565468	0.0617992	1.00263	0.945022	1.06375	MFI	Treg
GCST90001863	finn-b-I9_HYPTENS	Coronary heart disease	CD3 on CD28+ CD45RA- CD8br	Weighted median	19	0.0249697	0.0185936	0.179299	-0.0114738	0.0614132	1.02528	0.988592	1.06334	MFI	Treg
GCST90001863	finn-b-I9_HYPTENS	Coronary heart disease	CD3 on CD28+ CD45RA- CD8br	Weighted mode	19	0.0330569	0.0200771	0.117009	-0.00629426	0.0724081	1.03361	0.993726	1.07509	MFI	Treg
GCST90001864	finn-b-I9_HYPTENS	Coronary heart disease	CD3 on CD28+ CD45RA+ CD8br	Inverse variance weighted (fixed effects)	24	0.00760177	0.00985742	0.440605	-0.0117188	0.0269223	1.00763	0.98835	1.02729	MFI	Treg
GCST90001864	finn-b-I9_HYPTENS	Coronary heart disease	CD3 on CD28+ CD45RA+ CD8br	Inverse variance weighted (multiplicative random effects)	24	0.00760177	0.0111543	0.495549	-0.0142607	0.0294643	1.00763	0.98584	1.0299	MFI	Treg
GCST90001864	finn-b-I9_HYPTENS	Coronary heart disease	CD3 on CD28+ CD45RA+ CD8br	MR Egger	24	0.0185305	0.0219109	0.406813	-0.0244148	0.0614758	1.0187	0.975881	1.0634	MFI	Treg
GCST90001864	finn-b-I9_HYPTENS	Coronary heart disease	CD3 on CD28+ CD45RA+ CD8br	Simple mode	24	0.000197559	0.0212529	0.992663	-0.0414582	0.0418533	1.0002	0.959389	1.04274	MFI	Treg
GCST90001864	finn-b-I9_HYPTENS	Coronary heart disease	CD3 on CD28+ CD45RA+ CD8br	Weighted median	24	0.0205902	0.0143774	0.152108	-0.00758949	0.04877	1.0208	0.992439	1.04998	MFI	Treg
GCST90001864	finn-b-I9_HYPTENS	Coronary heart disease	CD3 on CD28+ CD45RA+ CD8br	Weighted mode	24	0.0120776	0.0143842	0.409751	-0.0161154	0.0402706	1.01215	0.984014	1.04109	MFI	Treg
GCST90001862	finn-b-I9_HYPTENS	Coronary heart disease	CD3 on CD28+ DN (CD4-CD8-)	Inverse variance weighted (fixed effects)	15	-0.00312917	0.010606	0.767965	-0.0239169	0.0176586	0.996876	0.976367	1.01782	MFI	Treg
GCST90001862	finn-b-I9_HYPTENS	Coronary heart disease	CD3 on CD28+ DN (CD4-CD8-)	Inverse variance weighted (multiplicative random effects)	15	-0.00312917	0.0150478	0.83527	-0.0326229	0.0263646	0.996876	0.967903	1.02672	MFI	Treg
GCST90001862	finn-b-I9_HYPTENS	Coronary heart disease	CD3 on CD28+ DN (CD4-CD8-)	MR Egger	15	-0.0125039	0.0209073	0.560074	-0.0534823	0.0284745	0.987574	0.947923	1.02888	MFI	Treg
GCST90001862	finn-b-I9_HYPTENS	Coronary heart disease	CD3 on CD28+ DN (CD4-CD8-)	Simple mode	15	-0.000712483	0.0266439	0.979044	-0.0529346	0.0515096	0.999288	0.948442	1.05286	MFI	Treg
GCST90001862	finn-b-I9_HYPTENS	Coronary heart disease	CD3 on CD28+ DN (CD4-CD8-)	Weighted median	15	-0.00151353	0.0162616	0.925845	-0.0333862	0.0303592	0.998488	0.967165	1.03082	MFI	Treg
GCST90001862	finn-b-I9_HYPTENS	Coronary heart disease	CD3 on CD28+ DN (CD4-CD8-)	Weighted mode	15	-0.00802939	0.0147923	0.595797	-0.0370222	0.0209634	0.992003	0.963655	1.02118	MFI	Treg
GCST90001854	finn-b-I9_HYPTENS	Coronary heart disease	CD3 on CD39+ activated Treg	Inverse variance weighted (fixed effects)	27	0.0122157	0.00905854	0.177489	-0.00553905	0.0299704	1.01229	0.994476	1.03042	MFI	Treg
GCST90001854	finn-b-I9_HYPTENS	Coronary heart disease	CD3 on CD39+ activated Treg	Inverse variance weighted (multiplicative random effects)	27	0.0122157	0.0125136	0.328967	-0.0123109	0.0367423	1.01229	0.987765	1.03743	MFI	Treg
GCST90001854	finn-b-I9_HYPTENS	Coronary heart disease	CD3 on CD39+ activated Treg	MR Egger	27	0.011862	0.0217787	0.590813	-0.0308243	0.0545482	1.01193	0.969646	1.05606	MFI	Treg
GCST90001854	finn-b-I9_HYPTENS	Coronary heart disease	CD3 on CD39+ activated Treg	Simple mode	27	0.0176884	0.0217646	0.423761	-0.0249702	0.060347	1.01785	0.975339	1.06221	MFI	Treg
GCST90001854	finn-b-I9_HYPTENS	Coronary heart disease	CD3 on CD39+ activated Treg	Weighted median	27	0.0202481	0.0129664	0.118386	-0.00516601	0.0456623	1.02045	0.994847	1.04672	MFI	Treg
GCST90001854	finn-b-I9_HYPTENS	Coronary heart disease	CD3 on CD39+ activated Treg	Weighted mode	27	0.0205371	0.0129672	0.125336	-0.00487868	0.0459529	1.02075	0.995133	1.04703	MFI	Treg
GCST90001860	finn-b-I9_HYPTENS	Coronary heart disease	CD3 on CD39+ CD4+	Inverse variance weighted (fixed effects)	28	0.0142637	0.00790496	0.0711688	-0.00123002	0.0297574	1.01437	0.998771	1.0302	MFI	Treg
GCST90001860	finn-b-I9_HYPTENS	Coronary heart disease	CD3 on CD39+ CD4+	Inverse variance weighted (multiplicative random effects)	28	0.0142637	0.0103325	0.167441	-0.00598793	0.0345153	1.01437	0.99403	1.03512	MFI	Treg
GCST90001860	finn-b-I9_HYPTENS	Coronary heart disease	CD3 on CD39+ CD4+	MR Egger	28	-0.0010065	0.0165733	0.952039	-0.0334902	0.0314772	0.998994	0.967064	1.03198	MFI	Treg
GCST90001860	finn-b-I9_HYPTENS	Coronary heart disease	CD3 on CD39+ CD4+	Simple mode	28	0.00159344	0.0222059	0.943324	-0.0419301	0.045117	1.00159	0.958937	1.04615	MFI	Treg
GCST90001860	finn-b-I9_HYPTENS	Coronary heart disease	CD3 on CD39+ CD4+	Weighted median	28	0.0163973	0.0122172	0.179547	-0.00754836	0.0403429	1.01653	0.99248	1.04117	MFI	Treg
GCST90001860	finn-b-I9_HYPTENS	Coronary heart disease	CD3 on CD39+ CD4+	Weighted mode	28	0.0116584	0.0124753	0.358321	-0.0127932	0.0361099	1.01173	0.987288	1.03677	MFI	Treg
GCST90001866	finn-b-I9_HYPTENS	Coronary heart disease	CD3 on CD39+ CD8br	Inverse variance weighted (fixed effects)	15	0.00714893	0.0142153	0.615032	-0.0207131	0.035011	1.00717	0.9795	1.03563	MFI	Treg
GCST90001866	finn-b-I9_HYPTENS	Coronary heart disease	CD3 on CD39+ CD8br	Inverse variance weighted (multiplicative random effects)	15	0.00714893	0.0182087	0.694607	-0.0285402	0.0428381	1.00717	0.971863	1.04377	MFI	Treg
GCST90001866	finn-b-I9_HYPTENS	Coronary heart disease	CD3 on CD39+ CD8br	MR Egger	15	0.0164669	0.0457943	0.724932	-0.07329	0.106224	1.0166	0.929331	1.11207	MFI	Treg
GCST90001866	finn-b-I9_HYPTENS	Coronary heart disease	CD3 on CD39+ CD8br	Simple mode	15	0.0285695	0.0258783	0.28821	-0.022152	0.0792909	1.02898	0.978092	1.08252	MFI	Treg
GCST90001866	finn-b-I9_HYPTENS	Coronary heart disease	CD3 on CD39+ CD8br	Weighted median	15	0.0248937	0.0203759	0.221812	-0.015043	0.0648305	1.02521	0.98507	1.06698	MFI	Treg
GCST90001866	finn-b-I9_HYPTENS	Coronary heart disease	CD3 on CD39+ CD8br	Weighted mode	15	0.026157	0.0208369	0.229912	-0.0146833	0.0669973	1.0265	0.985424	1.06929	MFI	Treg
GCST90001852	finn-b-I9_HYPTENS	Coronary heart disease	CD3 on CD39+ resting Treg	Inverse variance weighted (fixed effects)	19	-0.00749239	0.0103003	0.466984	-0.027681	0.0126962	0.992536	0.972699	1.01278	MFI	Treg
GCST90001852	finn-b-I9_HYPTENS	Coronary heart disease	CD3 on CD39+ resting Treg	Inverse variance weighted (multiplicative random effects)	19	-0.00749239	0.010355	0.469341	-0.0277882	0.0128034	0.992536	0.972594	1.01289	MFI	Treg
GCST90001852	finn-b-I9_HYPTENS	Coronary heart disease	CD3 on CD39+ resting Treg	MR Egger	19	-0.0110703	0.0157563	0.491818	-0.0419526	0.0198121	0.988991	0.958915	1.02001	MFI	Treg
GCST90001852	finn-b-I9_HYPTENS	Coronary heart disease	CD3 on CD39+ resting Treg	Simple mode	19	-0.0466734	0.0301865	0.139464	-0.105839	0.012492	0.954399	0.89957	1.01257	MFI	Treg
GCST90001852	finn-b-I9_HYPTENS	Coronary heart disease	CD3 on CD39+ resting Treg	Weighted median	19	-0.00963611	0.0158223	0.54251	-0.0406477	0.0213755	0.99041	0.960167	1.02161	MFI	Treg
GCST90001852	finn-b-I9_HYPTENS	Coronary heart disease	CD3 on CD39+ resting Treg	Weighted mode	19	-0.00236941	0.0164668	0.887186	-0.0346443	0.0299054	0.997633	0.965949	1.03036	MFI	Treg
GCST90001856	finn-b-I9_HYPTENS	Coronary heart disease	CD3 on CD39+ secreting Treg	Inverse variance weighted (fixed effects)	28	0.0017571	0.00976499	0.857201	-0.0173823	0.0208965	1.00176	0.982768	1.02112	MFI	Treg
GCST90001856	finn-b-I9_HYPTENS	Coronary heart disease	CD3 on CD39+ secreting Treg	Inverse variance weighted (multiplicative random effects)	28	0.0017571	0.0115987	0.879589	-0.0209764	0.0244906	1.00176	0.979242	1.02479	MFI	Treg
GCST90001856	finn-b-I9_HYPTENS	Coronary heart disease	CD3 on CD39+ secreting Treg	MR Egger	28	0.00233287	0.0204772	0.910172	-0.0378024	0.0424682	1.00234	0.962903	1.04338	MFI	Treg
GCST90001856	finn-b-I9_HYPTENS	Coronary heart disease	CD3 on CD39+ secreting Treg	Simple mode	28	0.00698618	0.0286623	0.809274	-0.0491919	0.0631643	1.00701	0.951998	1.0652	MFI	Treg
GCST90001856	finn-b-I9_HYPTENS	Coronary heart disease	CD3 on CD39+ secreting Treg	Weighted median	28	0.0089699	0.0150798	0.551958	-0.0205865	0.0385263	1.00901	0.979624	1.03928	MFI	Treg
GCST90001856	finn-b-I9_HYPTENS	Coronary heart disease	CD3 on CD39+ secreting Treg	Weighted mode	28	0.0151749	0.0149597	0.319404	-0.0141462	0.044496	1.01529	0.985953	1.0455	MFI	Treg
GCST90001868	finn-b-I9_HYPTENS	Coronary heart disease	CD3 on CD4 Treg	Inverse variance weighted (fixed effects)	11	0.0141497	0.0124705	0.256521	-0.0102925	0.0385919	1.01425	0.98976	1.03935	MFI	Treg
GCST90001868	finn-b-I9_HYPTENS	Coronary heart disease	CD3 on CD4 Treg	Inverse variance weighted (multiplicative random effects)	11	0.0141497	0.0189103	0.454306	-0.0229144	0.0512139	1.01425	0.977346	1.05255	MFI	Treg
GCST90001868	finn-b-I9_HYPTENS	Coronary heart disease	CD3 on CD4 Treg	MR Egger	11	0.0353668	0.0352124	0.341431	-0.0336495	0.104383	1.036	0.96691	1.11003	MFI	Treg
GCST90001868	finn-b-I9_HYPTENS	Coronary heart disease	CD3 on CD4 Treg	Simple mode	11	0.00444005	0.0266686	0.87109	-0.0478304	0.0567105	1.00445	0.953295	1.05835	MFI	Treg
GCST90001868	finn-b-I9_HYPTENS	Coronary heart disease	CD3 on CD4 Treg	Weighted median	11	0.0201865	0.0149864	0.177983	-0.00918681	0.0495598	1.02039	0.990855	1.05081	MFI	Treg
GCST90001868	finn-b-I9_HYPTENS	Coronary heart disease	CD3 on CD4 Treg	Weighted mode	11	0.0196132	0.0142551	0.198892	-0.00832687	0.0475532	1.01981	0.991708	1.0487	MFI	Treg
GCST90001867	finn-b-I9_HYPTENS	Coronary heart disease	CD3 on CD4+	Inverse variance weighted (fixed effects)	30	-0.00683618	0.00974285	0.48289	-0.0259322	0.0122598	0.993187	0.974401	1.01234	MFI	Treg
GCST90001867	finn-b-I9_HYPTENS	Coronary heart disease	CD3 on CD4+	Inverse variance weighted (multiplicative random effects)	30	-0.00683618	0.0107489	0.524783	-0.027904	0.0142316	0.993187	0.972482	1.01433	MFI	Treg
GCST90001867	finn-b-I9_HYPTENS	Coronary heart disease	CD3 on CD4+	MR Egger	30	-0.00956636	0.0167907	0.573396	-0.0424761	0.0233434	0.990479	0.958413	1.02362	MFI	Treg
GCST90001867	finn-b-I9_HYPTENS	Coronary heart disease	CD3 on CD4+	Simple mode	30	-0.0169498	0.0234132	0.4749	-0.0628397	0.02894	0.983193	0.939094	1.02936	MFI	Treg
GCST90001867	finn-b-I9_HYPTENS	Coronary heart disease	CD3 on CD4+	Weighted median	30	-0.00416362	0.0153461	0.786149	-0.0342419	0.0259147	0.995845	0.966338	1.02625	MFI	Treg
GCST90001867	finn-b-I9_HYPTENS	Coronary heart disease	CD3 on CD4+	Weighted mode	30	-0.00517808	0.0131495	0.69662	-0.0309511	0.020595	0.994835	0.969523	1.02081	MFI	Treg
GCST90001845	finn-b-I9_HYPTENS	Coronary heart disease	CD3 on CD45RA- CD4+	Inverse variance weighted (fixed effects)	28	0.00804657	0.00883565	0.362457	-0.00927131	0.0253644	1.00808	0.990772	1.02569	MFI	Maturation stages of T cell
GCST90001845	finn-b-I9_HYPTENS	Coronary heart disease	CD3 on CD45RA- CD4+	Inverse variance weighted (multiplicative random effects)	28	0.00804657	0.0136186	0.55462	-0.0186459	0.034739	1.00808	0.981527	1.03535	MFI	Maturation stages of T cell
GCST90001845	finn-b-I9_HYPTENS	Coronary heart disease	CD3 on CD45RA- CD4+	MR Egger	28	-0.00962738	0.020101	0.635978	-0.0490254	0.0297706	0.990419	0.952157	1.03022	MFI	Maturation stages of T cell
GCST90001845	finn-b-I9_HYPTENS	Coronary heart disease	CD3 on CD45RA- CD4+	Simple mode	28	0.070135	0.0326982	0.0411137	0.00604649	0.134223	1.07265	1.00606	1.14365	MFI	Maturation stages of T cell
GCST90001845	finn-b-I9_HYPTENS	Coronary heart disease	CD3 on CD45RA- CD4+	Weighted median	28	0.00480171	0.0132146	0.716333	-0.0210989	0.0307023	1.00481	0.979122	1.03118	MFI	Maturation stages of T cell
GCST90001845	finn-b-I9_HYPTENS	Coronary heart disease	CD3 on CD45RA- CD4+	Weighted mode	28	0.00377785	0.0111944	0.738366	-0.0181631	0.0257188	1.00378	0.982001	1.02605	MFI	Maturation stages of T cell
GCST90001858	finn-b-I9_HYPTENS	Coronary heart disease	CD3 on CD45RA+ CD4+	Inverse variance weighted (fixed effects)	31	-0.00497912	0.00755717	0.509986	-0.0197912	0.00983293	0.995033	0.980403	1.00988	MFI	Treg
GCST90001858	finn-b-I9_HYPTENS	Coronary heart disease	CD3 on CD45RA+ CD4+	Inverse variance weighted (multiplicative random effects)	31	-0.00497912	0.00928876	0.591933	-0.0231851	0.0132269	0.995033	0.977082	1.01331	MFI	Treg
GCST90001858	finn-b-I9_HYPTENS	Coronary heart disease	CD3 on CD45RA+ CD4+	MR Egger	31	0.0141979	0.0124003	0.261584	-0.0101066	0.0385025	1.0143	0.989944	1.03925	MFI	Treg
GCST90001858	finn-b-I9_HYPTENS	Coronary heart disease	CD3 on CD45RA+ CD4+	Simple mode	31	-0.00902886	0.0178451	0.616585	-0.0440053	0.0259476	0.991012	0.956949	1.02629	MFI	Treg
GCST90001858	finn-b-I9_HYPTENS	Coronary heart disease	CD3 on CD45RA+ CD4+	Weighted median	31	0.00136291	0.0113385	0.904323	-0.0208605	0.0235863	1.00136	0.979356	1.02387	MFI	Treg
GCST90001858	finn-b-I9_HYPTENS	Coronary heart disease	CD3 on CD45RA+ CD4+	Weighted mode	31	0.00486856	0.00992144	0.627201	-0.0145775	0.0243146	1.00488	0.985528	1.02461	MFI	Treg
GCST90001859	finn-b-I9_HYPTENS	Coronary heart disease	CD3 on CD8br	Inverse variance weighted (fixed effects)	21	-0.00792966	0.00877516	0.366182	-0.025129	0.00926966	0.992102	0.975184	1.00931	MFI	Treg
GCST90001859	finn-b-I9_HYPTENS	Coronary heart disease	CD3 on CD8br	Inverse variance weighted (multiplicative random effects)	21	-0.00792966	0.0108968	0.466795	-0.0292874	0.0134281	0.992102	0.971137	1.01352	MFI	Treg
GCST90001859	finn-b-I9_HYPTENS	Coronary heart disease	CD3 on CD8br	MR Egger	21	-0.00531752	0.0153869	0.73345	-0.0354759	0.0248409	0.994697	0.965146	1.02515	MFI	Treg
GCST90001859	finn-b-I9_HYPTENS	Coronary heart disease	CD3 on CD8br	Simple mode	21	0.00226822	0.0223075	0.920023	-0.0414544	0.0459909	1.00227	0.959393	1.04706	MFI	Treg
GCST90001859	finn-b-I9_HYPTENS	Coronary heart disease	CD3 on CD8br	Weighted median	21	-0.00937933	0.0130822	0.473404	-0.0350205	0.0162619	0.990665	0.965586	1.01639	MFI	Treg
GCST90001859	finn-b-I9_HYPTENS	Coronary heart disease	CD3 on CD8br	Weighted mode	21	-0.00607582	0.0112082	0.593748	-0.0280439	0.0158923	0.993943	0.972346	1.01602	MFI	Treg
GCST90001841	finn-b-I9_HYPTENS	Coronary heart disease	CD3 on CM CD4+	Inverse variance weighted (fixed effects)	25	-0.00300036	0.00791659	0.70469	-0.0185169	0.0125162	0.997004	0.981653	1.01259	MFI	Maturation stages of T cell
GCST90001841	finn-b-I9_HYPTENS	Coronary heart disease	CD3 on CM CD4+	Inverse variance weighted (multiplicative random effects)	25	-0.00300036	0.0112682	0.790032	-0.0250859	0.0190852	0.997004	0.975226	1.01927	MFI	Maturation stages of T cell
GCST90001841	finn-b-I9_HYPTENS	Coronary heart disease	CD3 on CM CD4+	MR Egger	25	-0.0016724	0.0162687	0.919014	-0.0335591	0.0302143	0.998329	0.966998	1.03068	MFI	Maturation stages of T cell
GCST90001841	finn-b-I9_HYPTENS	Coronary heart disease	CD3 on CM CD4+	Simple mode	25	-0.027884	0.0204777	0.185946	-0.0680202	0.0122522	0.972501	0.934242	1.01233	MFI	Maturation stages of T cell
GCST90001841	finn-b-I9_HYPTENS	Coronary heart disease	CD3 on CM CD4+	Weighted median	25	-0.00101541	0.0119795	0.93245	-0.0244952	0.0224644	0.998985	0.975802	1.02272	MFI	Maturation stages of T cell
GCST90001841	finn-b-I9_HYPTENS	Coronary heart disease	CD3 on CM CD4+	Weighted mode	25	-5.03575e-05	0.0100868	0.996058	-0.0198205	0.0197198	0.99995	0.980375	1.01992	MFI	Maturation stages of T cell
GCST90001846	finn-b-I9_HYPTENS	Coronary heart disease	CD3 on CM CD8br	Inverse variance weighted (fixed effects)	18	0.0129544	0.013428	0.334682	-0.0133646	0.0392734	1.01304	0.986724	1.04005	MFI	Maturation stages of T cell
GCST90001846	finn-b-I9_HYPTENS	Coronary heart disease	CD3 on CM CD8br	Inverse variance weighted (multiplicative random effects)	18	0.0129544	0.0169043	0.443476	-0.020178	0.0460868	1.01304	0.980024	1.04717	MFI	Maturation stages of T cell
GCST90001846	finn-b-I9_HYPTENS	Coronary heart disease	CD3 on CM CD8br	MR Egger	18	-0.00516558	0.0348858	0.884137	-0.0735417	0.0632105	0.994848	0.929097	1.06525	MFI	Maturation stages of T cell
GCST90001846	finn-b-I9_HYPTENS	Coronary heart disease	CD3 on CM CD8br	Simple mode	18	0.0192214	0.0351047	0.591121	-0.0495838	0.0880266	1.01941	0.951625	1.09202	MFI	Maturation stages of T cell
GCST90001846	finn-b-I9_HYPTENS	Coronary heart disease	CD3 on CM CD8br	Weighted median	18	0.0324939	0.0197906	0.100615	-0.00629577	0.0712835	1.03303	0.993724	1.07389	MFI	Maturation stages of T cell
GCST90001846	finn-b-I9_HYPTENS	Coronary heart disease	CD3 on CM CD8br	Weighted mode	18	0.0265462	0.0214429	0.232543	-0.0154819	0.0685743	1.0269	0.984637	1.07098	MFI	Maturation stages of T cell
GCST90001843	finn-b-I9_HYPTENS	Coronary heart disease	CD3 on EM CD4+	Inverse variance weighted (fixed effects)	19	0.026227	0.00985298	0.00777154	0.00691519	0.0455389	1.02657	1.00694	1.04659	MFI	Maturation stages of T cell
GCST90001843	finn-b-I9_HYPTENS	Coronary heart disease	CD3 on EM CD4+	Inverse variance weighted (multiplicative random effects)	19	0.026227	0.0119278	0.0278909	0.00284857	0.0496055	1.02657	1.00285	1.05086	MFI	Maturation stages of T cell
GCST90001843	finn-b-I9_HYPTENS	Coronary heart disease	CD3 on EM CD4+	MR Egger	19	0.0236686	0.0193175	0.237188	-0.0141936	0.0615308	1.02395	0.985907	1.06346	MFI	Maturation stages of T cell
GCST90001843	finn-b-I9_HYPTENS	Coronary heart disease	CD3 on EM CD4+	Simple mode	19	0.0531343	0.025729	0.0536178	0.00270549	0.103563	1.05457	1.00271	1.10912	MFI	Maturation stages of T cell
GCST90001843	finn-b-I9_HYPTENS	Coronary heart disease	CD3 on EM CD4+	Weighted median	19	0.0253943	0.0139587	0.0688746	-0.00196481	0.0527534	1.02572	0.998037	1.05417	MFI	Maturation stages of T cell
GCST90001843	finn-b-I9_HYPTENS	Coronary heart disease	CD3 on EM CD4+	Weighted mode	19	0.0274468	0.0136747	0.0599935	0.000644395	0.0542491	1.02783	1.00064	1.05575	MFI	Maturation stages of T cell
GCST90001839	finn-b-I9_HYPTENS	Coronary heart disease	CD3 on EM CD8br	Inverse variance weighted (fixed effects)	18	0.0110864	0.0120096	0.355939	-0.0124524	0.0346251	1.01115	0.987625	1.03523	MFI	Maturation stages of T cell
GCST90001839	finn-b-I9_HYPTENS	Coronary heart disease	CD3 on EM CD8br	Inverse variance weighted (multiplicative random effects)	18	0.0110864	0.0135652	0.413775	-0.0155013	0.0376741	1.01115	0.984618	1.03839	MFI	Maturation stages of T cell
GCST90001839	finn-b-I9_HYPTENS	Coronary heart disease	CD3 on EM CD8br	MR Egger	18	-0.000328056	0.0203565	0.987341	-0.0402267	0.0395706	0.999672	0.960572	1.04036	MFI	Maturation stages of T cell
GCST90001839	finn-b-I9_HYPTENS	Coronary heart disease	CD3 on EM CD8br	Simple mode	18	0.0276655	0.0272718	0.324597	-0.0257873	0.0811183	1.02805	0.974542	1.0845	MFI	Maturation stages of T cell
GCST90001839	finn-b-I9_HYPTENS	Coronary heart disease	CD3 on EM CD8br	Weighted median	18	0.00707007	0.0184538	0.701629	-0.0290994	0.0432396	1.0071	0.97132	1.04419	MFI	Maturation stages of T cell
GCST90001839	finn-b-I9_HYPTENS	Coronary heart disease	CD3 on EM CD8br	Weighted mode	18	0.0112984	0.0157835	0.483812	-0.0196373	0.042234	1.01136	0.980554	1.04314	MFI	Maturation stages of T cell
GCST90001849	finn-b-I9_HYPTENS	Coronary heart disease	CD3 on HLA DR+ CD4+	Inverse variance weighted (fixed effects)	26	0.0205131	0.01045	0.0496489	3.11026e-05	0.0409952	1.02072	1.00003	1.04185	MFI	TBNK
GCST90001849	finn-b-I9_HYPTENS	Coronary heart disease	CD3 on HLA DR+ CD4+	Inverse variance weighted (multiplicative random effects)	26	0.0205131	0.0107914	0.057317	-0.000637926	0.0416642	1.02072	0.999362	1.04254	MFI	TBNK
GCST90001849	finn-b-I9_HYPTENS	Coronary heart disease	CD3 on HLA DR+ CD4+	MR Egger	26	0.014798	0.0209076	0.485898	-0.0261809	0.0557769	1.01491	0.974159	1.05736	MFI	TBNK
GCST90001849	finn-b-I9_HYPTENS	Coronary heart disease	CD3 on HLA DR+ CD4+	Simple mode	26	0.0307863	0.0240141	0.211602	-0.0162814	0.077854	1.03127	0.98385	1.08096	MFI	TBNK
GCST90001849	finn-b-I9_HYPTENS	Coronary heart disease	CD3 on HLA DR+ CD4+	Weighted median	26	0.0324141	0.0149381	0.0300151	0.00313538	0.0616929	1.03295	1.00314	1.06364	MFI	TBNK
GCST90001849	finn-b-I9_HYPTENS	Coronary heart disease	CD3 on HLA DR+ CD4+	Weighted mode	26	0.0326273	0.0169853	0.0662167	-0.000663883	0.0659184	1.03317	0.999336	1.06814	MFI	TBNK
GCST90001850	finn-b-I9_HYPTENS	Coronary heart disease	CD3 on HLA DR+ CD8br	Inverse variance weighted (fixed effects)	26	-0.0159143	0.010504	0.129756	-0.0365021	0.00467361	0.984212	0.964156	1.00468	MFI	TBNK
GCST90001850	finn-b-I9_HYPTENS	Coronary heart disease	CD3 on HLA DR+ CD8br	Inverse variance weighted (multiplicative random effects)	26	-0.0159143	0.0134723	0.237502	-0.04232	0.0104915	0.984212	0.958563	1.01055	MFI	TBNK
GCST90001850	finn-b-I9_HYPTENS	Coronary heart disease	CD3 on HLA DR+ CD8br	MR Egger	26	-0.0298817	0.0220742	0.188448	-0.0731472	0.0133838	0.97056	0.929464	1.01347	MFI	TBNK
GCST90001850	finn-b-I9_HYPTENS	Coronary heart disease	CD3 on HLA DR+ CD8br	Simple mode	26	-0.0196375	0.0328425	0.555266	-0.0840087	0.0447338	0.980554	0.919423	1.04575	MFI	TBNK
GCST90001850	finn-b-I9_HYPTENS	Coronary heart disease	CD3 on HLA DR+ CD8br	Weighted median	26	-0.0174415	0.0181824	0.337432	-0.053079	0.018196	0.98271	0.948305	1.01836	MFI	TBNK
GCST90001850	finn-b-I9_HYPTENS	Coronary heart disease	CD3 on HLA DR+ CD8br	Weighted mode	26	-0.0215921	0.0279329	0.446771	-0.0763405	0.0331564	0.978639	0.926501	1.03371	MFI	TBNK
GCST90001847	finn-b-I9_HYPTENS	Coronary heart disease	CD3 on HLA DR+ T cell	Inverse variance weighted (fixed effects)	27	-0.00126352	0.00892596	0.887431	-0.0187584	0.0162314	0.998737	0.981416	1.01636	MFI	TBNK
GCST90001847	finn-b-I9_HYPTENS	Coronary heart disease	CD3 on HLA DR+ T cell	Inverse variance weighted (multiplicative random effects)	27	-0.00126352	0.0126964	0.920727	-0.0261485	0.0236215	0.998737	0.97419	1.0239	MFI	TBNK
GCST90001847	finn-b-I9_HYPTENS	Coronary heart disease	CD3 on HLA DR+ T cell	MR Egger	27	-0.00676704	0.0178806	0.708286	-0.041813	0.0282789	0.993256	0.959049	1.02868	MFI	TBNK
GCST90001847	finn-b-I9_HYPTENS	Coronary heart disease	CD3 on HLA DR+ T cell	Simple mode	27	0.0416212	0.0298462	0.174961	-0.0168773	0.10012	1.0425	0.983264	1.1053	MFI	TBNK
GCST90001847	finn-b-I9_HYPTENS	Coronary heart disease	CD3 on HLA DR+ T cell	Weighted median	27	-0.0137359	0.0143754	0.339318	-0.0419116	0.0144398	0.986358	0.958955	1.01454	MFI	TBNK
GCST90001847	finn-b-I9_HYPTENS	Coronary heart disease	CD3 on HLA DR+ T cell	Weighted mode	27	0.000499559	0.0117879	0.96652	-0.0226047	0.0236038	1.0005	0.977649	1.02388	MFI	TBNK
GCST90001842	finn-b-I9_HYPTENS	Coronary heart disease	CD3 on Naive CD4+	Inverse variance weighted (fixed effects)	28	-0.00530365	0.00782668	0.498001	-0.0206439	0.0100366	0.99471	0.979568	1.01009	MFI	Maturation stages of T cell
GCST90001842	finn-b-I9_HYPTENS	Coronary heart disease	CD3 on Naive CD4+	Inverse variance weighted (multiplicative random effects)	28	-0.00530365	0.00934693	0.570428	-0.0236236	0.0130163	0.99471	0.976653	1.0131	MFI	Maturation stages of T cell
GCST90001842	finn-b-I9_HYPTENS	Coronary heart disease	CD3 on Naive CD4+	MR Egger	28	0.00994735	0.0132711	0.460254	-0.016064	0.0359587	1.01	0.984064	1.03661	MFI	Maturation stages of T cell
GCST90001842	finn-b-I9_HYPTENS	Coronary heart disease	CD3 on Naive CD4+	Simple mode	28	-0.00161645	0.0206866	0.938293	-0.0421622	0.0389293	0.998385	0.958714	1.0397	MFI	Maturation stages of T cell
GCST90001842	finn-b-I9_HYPTENS	Coronary heart disease	CD3 on Naive CD4+	Weighted median	28	-0.00255959	0.0116592	0.826235	-0.0254117	0.0202925	0.997444	0.974908	1.0205	MFI	Maturation stages of T cell
GCST90001842	finn-b-I9_HYPTENS	Coronary heart disease	CD3 on Naive CD4+	Weighted mode	28	0.00533622	0.0103481	0.61028	-0.014946	0.0256185	1.00535	0.985165	1.02595	MFI	Maturation stages of T cell
GCST90001838	finn-b-I9_HYPTENS	Coronary heart disease	CD3 on naive CD8br	Inverse variance weighted (fixed effects)	25	-0.0117147	0.00890209	0.188191	-0.0291628	0.00573341	0.988354	0.971258	1.00575	MFI	Maturation stages of T cell
GCST90001838	finn-b-I9_HYPTENS	Coronary heart disease	CD3 on naive CD8br	Inverse variance weighted (multiplicative random effects)	25	-0.0117147	0.0125998	0.352498	-0.0364102	0.0129808	0.988354	0.964245	1.01307	MFI	Maturation stages of T cell
GCST90001838	finn-b-I9_HYPTENS	Coronary heart disease	CD3 on naive CD8br	MR Egger	25	0.00196739	0.0224821	0.931024	-0.0420975	0.0460323	1.00197	0.958776	1.04711	MFI	Maturation stages of T cell
GCST90001838	finn-b-I9_HYPTENS	Coronary heart disease	CD3 on naive CD8br	Simple mode	25	-0.0363212	0.0351841	0.312214	-0.105282	0.0326396	0.96433	0.900071	1.03318	MFI	Maturation stages of T cell
GCST90001838	finn-b-I9_HYPTENS	Coronary heart disease	CD3 on naive CD8br	Weighted median	25	-0.0171514	0.0147615	0.245275	-0.0460839	0.0117811	0.982995	0.954962	1.01185	MFI	Maturation stages of T cell
GCST90001838	finn-b-I9_HYPTENS	Coronary heart disease	CD3 on naive CD8br	Weighted mode	25	-0.0045088	0.0153256	0.771134	-0.034547	0.0255294	0.995501	0.966043	1.02586	MFI	Maturation stages of T cell
GCST90001848	finn-b-I9_HYPTENS	Coronary heart disease	CD3 on NKT	Inverse variance weighted (fixed effects)	16	-0.0536946	0.0165752	0.00119758	-0.0861819	-0.0212072	0.947722	0.917427	0.979016	MFI	TBNK
GCST90001848	finn-b-I9_HYPTENS	Coronary heart disease	CD3 on NKT	Inverse variance weighted (multiplicative random effects)	16	-0.0536946	0.0155204	0.000540945	-0.0841145	-0.0232746	0.947722	0.919326	0.976994	MFI	TBNK
GCST90001848	finn-b-I9_HYPTENS	Coronary heart disease	CD3 on NKT	MR Egger	16	-0.0356758	0.0284434	0.230281	-0.0914249	0.0200733	0.964953	0.91263	1.02028	MFI	TBNK
GCST90001848	finn-b-I9_HYPTENS	Coronary heart disease	CD3 on NKT	Simple mode	16	-0.0374541	0.0358995	0.313331	-0.107817	0.0329089	0.963239	0.897792	1.03346	MFI	TBNK
GCST90001848	finn-b-I9_HYPTENS	Coronary heart disease	CD3 on NKT	Weighted median	16	-0.0487791	0.0234724	0.0376958	-0.094785	-0.00277319	0.952391	0.909568	0.997231	MFI	TBNK
GCST90001848	finn-b-I9_HYPTENS	Coronary heart disease	CD3 on NKT	Weighted mode	16	-0.0516924	0.0313993	0.120489	-0.113235	0.00985015	0.949621	0.892941	1.0099	MFI	TBNK
GCST90001869	finn-b-I9_HYPTENS	Coronary heart disease	CD3 on resting Treg	Inverse variance weighted (fixed effects)	36	0.0140024	0.0095877	0.144165	-0.00478949	0.0327943	1.0141	0.995222	1.03334	MFI	Treg
GCST90001869	finn-b-I9_HYPTENS	Coronary heart disease	CD3 on resting Treg	Inverse variance weighted (multiplicative random effects)	36	0.0140024	0.0118558	0.237581	-0.00923505	0.0372399	1.0141	0.990807	1.03794	MFI	Treg
GCST90001869	finn-b-I9_HYPTENS	Coronary heart disease	CD3 on resting Treg	MR Egger	36	-0.00234754	0.0193307	0.904056	-0.0402356	0.0355406	0.997655	0.960563	1.03618	MFI	Treg
GCST90001869	finn-b-I9_HYPTENS	Coronary heart disease	CD3 on resting Treg	Simple mode	36	0.0203851	0.0281329	0.473514	-0.0347554	0.0755255	1.02059	0.965842	1.07845	MFI	Treg
GCST90001869	finn-b-I9_HYPTENS	Coronary heart disease	CD3 on resting Treg	Weighted median	36	0.00452629	0.0150499	0.763604	-0.0249715	0.0340241	1.00454	0.975338	1.03461	MFI	Treg
GCST90001869	finn-b-I9_HYPTENS	Coronary heart disease	CD3 on resting Treg	Weighted mode	36	0.0130265	0.0164587	0.434005	-0.0192327	0.0452856	1.01311	0.980951	1.04633	MFI	Treg
GCST90001855	finn-b-I9_HYPTENS	Coronary heart disease	CD3 on secreting Treg	Inverse variance weighted (fixed effects)	21	-0.00519224	0.00902567	0.565106	-0.0228826	0.0124981	0.994821	0.977377	1.01258	MFI	Treg
GCST90001855	finn-b-I9_HYPTENS	Coronary heart disease	CD3 on secreting Treg	Inverse variance weighted (multiplicative random effects)	21	-0.00519224	0.0103797	0.616913	-0.0255364	0.015152	0.994821	0.974787	1.01527	MFI	Treg
GCST90001855	finn-b-I9_HYPTENS	Coronary heart disease	CD3 on secreting Treg	MR Egger	21	0.00339191	0.0166481	0.840721	-0.0292383	0.0360221	1.0034	0.971185	1.03668	MFI	Treg
GCST90001855	finn-b-I9_HYPTENS	Coronary heart disease	CD3 on secreting Treg	Simple mode	21	-0.0278809	0.0191257	0.160427	-0.0653673	0.0096054	0.972504	0.936723	1.00965	MFI	Treg
GCST90001855	finn-b-I9_HYPTENS	Coronary heart disease	CD3 on secreting Treg	Weighted median	21	-0.00459186	0.0132234	0.728402	-0.0305098	0.021326	0.995419	0.969951	1.02156	MFI	Treg
GCST90001855	finn-b-I9_HYPTENS	Coronary heart disease	CD3 on secreting Treg	Weighted mode	21	-0.0204819	0.0143425	0.168704	-0.0485932	0.00762928	0.979726	0.952569	1.00766	MFI	Treg
GCST90001851	finn-b-I9_HYPTENS	Coronary heart disease	CD3 on T cell	Inverse variance weighted (fixed effects)	31	0.00081472	0.00678941	0.904484	-0.0124925	0.014122	1.00082	0.987585	1.01422	MFI	Treg
GCST90001851	finn-b-I9_HYPTENS	Coronary heart disease	CD3 on T cell	Inverse variance weighted (multiplicative random effects)	31	0.00081472	0.00722332	0.910197	-0.013343	0.0149724	1.00082	0.986746	1.01509	MFI	Treg
GCST90001851	finn-b-I9_HYPTENS	Coronary heart disease	CD3 on T cell	MR Egger	31	0.000829668	0.0100575	0.934822	-0.018883	0.0205424	1.00083	0.981294	1.02075	MFI	Treg
GCST90001851	finn-b-I9_HYPTENS	Coronary heart disease	CD3 on T cell	Simple mode	31	-0.0145764	0.0180004	0.424442	-0.0498571	0.0207043	0.985529	0.951365	1.02092	MFI	Treg
GCST90001851	finn-b-I9_HYPTENS	Coronary heart disease	CD3 on T cell	Weighted median	31	0.00338426	0.00967641	0.726531	-0.0155815	0.02235	1.00339	0.984539	1.0226	MFI	Treg
GCST90001851	finn-b-I9_HYPTENS	Coronary heart disease	CD3 on T cell	Weighted mode	31	0.000886254	0.00926785	0.924453	-0.0172787	0.0190512	1.00089	0.98287	1.01923	MFI	Treg
GCST90001844	finn-b-I9_HYPTENS	Coronary heart disease	CD3 on TD CD4+	Inverse variance weighted (fixed effects)	26	-0.0181309	0.00934778	0.0524292	-0.0364525	0.000190759	0.982032	0.964204	1.00019	MFI	Maturation stages of T cell
GCST90001844	finn-b-I9_HYPTENS	Coronary heart disease	CD3 on TD CD4+	Inverse variance weighted (multiplicative random effects)	26	-0.0181309	0.0116145	0.118511	-0.0408953	0.00463354	0.982032	0.95993	1.00464	MFI	Maturation stages of T cell
GCST90001844	finn-b-I9_HYPTENS	Coronary heart disease	CD3 on TD CD4+	MR Egger	26	-0.00898836	0.0173455	0.609067	-0.0429856	0.0250089	0.991052	0.957925	1.02532	MFI	Maturation stages of T cell
GCST90001844	finn-b-I9_HYPTENS	Coronary heart disease	CD3 on TD CD4+	Simple mode	26	0.0156946	0.0298784	0.604013	-0.0428669	0.0742562	1.01582	0.958039	1.07708	MFI	Maturation stages of T cell
GCST90001844	finn-b-I9_HYPTENS	Coronary heart disease	CD3 on TD CD4+	Weighted median	26	-0.0242889	0.0143475	0.0904742	-0.05241	0.0038322	0.976004	0.94894	1.00384	MFI	Maturation stages of T cell
GCST90001844	finn-b-I9_HYPTENS	Coronary heart disease	CD3 on TD CD4+	Weighted mode	26	-0.0213997	0.0158215	0.188302	-0.0524099	0.00961051	0.978828	0.94894	1.00966	MFI	Maturation stages of T cell
GCST90001840	finn-b-I9_HYPTENS	Coronary heart disease	CD3 on TD CD8br	Inverse variance weighted (fixed effects)	23	0.00269995	0.0120016	0.822006	-0.0208233	0.0262232	1.0027	0.979392	1.02657	MFI	Maturation stages of T cell
GCST90001840	finn-b-I9_HYPTENS	Coronary heart disease	CD3 on TD CD8br	Inverse variance weighted (multiplicative random effects)	23	0.00269995	0.0142814	0.850051	-0.0252916	0.0306915	1.0027	0.975026	1.03117	MFI	Maturation stages of T cell
GCST90001840	finn-b-I9_HYPTENS	Coronary heart disease	CD3 on TD CD8br	MR Egger	23	0.0168057	0.0315998	0.600426	-0.0451299	0.0787413	1.01695	0.955873	1.08192	MFI	Maturation stages of T cell
GCST90001840	finn-b-I9_HYPTENS	Coronary heart disease	CD3 on TD CD8br	Simple mode	23	0.00373537	0.0302341	0.902795	-0.0555234	0.0629942	1.00374	0.94599	1.06502	MFI	Maturation stages of T cell
GCST90001840	finn-b-I9_HYPTENS	Coronary heart disease	CD3 on TD CD8br	Weighted median	23	-0.00639237	0.0188342	0.734306	-0.0433074	0.0305226	0.993628	0.957617	1.03099	MFI	Maturation stages of T cell
GCST90001840	finn-b-I9_HYPTENS	Coronary heart disease	CD3 on TD CD8br	Weighted mode	23	-0.00634134	0.0224664	0.780383	-0.0503754	0.0376927	0.993679	0.950872	1.03841	MFI	Maturation stages of T cell
GCST90001522	finn-b-I9_HYPTENS	Coronary heart disease	CD33- HLA DR- AC	Inverse variance weighted (fixed effects)	21	-0.00974186	0.0107004	0.3626	-0.0307146	0.0112309	0.990305	0.969752	1.01129	Absolute count	Myeloid cell
GCST90001522	finn-b-I9_HYPTENS	Coronary heart disease	CD33- HLA DR- AC	Inverse variance weighted (multiplicative random effects)	21	-0.00974186	0.0120521	0.418911	-0.033364	0.0138803	0.990305	0.967186	1.01398	Absolute count	Myeloid cell
GCST90001522	finn-b-I9_HYPTENS	Coronary heart disease	CD33- HLA DR- AC	MR Egger	21	0.000113974	0.025673	0.996504	-0.0502052	0.0504332	1.00011	0.951034	1.05173	Absolute count	Myeloid cell
GCST90001522	finn-b-I9_HYPTENS	Coronary heart disease	CD33- HLA DR- AC	Simple mode	21	-0.0303092	0.0287721	0.304708	-0.0867026	0.0260841	0.970145	0.91695	1.02643	Absolute count	Myeloid cell
GCST90001522	finn-b-I9_HYPTENS	Coronary heart disease	CD33- HLA DR- AC	Weighted median	21	-0.0156654	0.0159638	0.326442	-0.0469545	0.0156237	0.984457	0.954131	1.01575	Absolute count	Myeloid cell
GCST90001522	finn-b-I9_HYPTENS	Coronary heart disease	CD33- HLA DR- AC	Weighted mode	21	-0.0303092	0.0235719	0.213194	-0.0765101	0.0158916	0.970145	0.926344	1.01602	Absolute count	Myeloid cell
GCST90001523	finn-b-I9_HYPTENS	Coronary heart disease	CD33- HLA DR+ AC	Inverse variance weighted (fixed effects)	34	-0.00664925	0.00584923	0.255633	-0.0181137	0.00481523	0.993373	0.982049	1.00483	Absolute count	Myeloid cell
GCST90001523	finn-b-I9_HYPTENS	Coronary heart disease	CD33- HLA DR+ AC	Inverse variance weighted (multiplicative random effects)	34	-0.00664925	0.00591285	0.260783	-0.0182384	0.00493994	0.993373	0.981927	1.00495	Absolute count	Myeloid cell
GCST90001523	finn-b-I9_HYPTENS	Coronary heart disease	CD33- HLA DR+ AC	MR Egger	34	-0.0100884	0.00781208	0.205823	-0.0254	0.00522331	0.989962	0.97492	1.00524	Absolute count	Myeloid cell
GCST90001523	finn-b-I9_HYPTENS	Coronary heart disease	CD33- HLA DR+ AC	Simple mode	34	0.000110607	0.0135233	0.993523	-0.026395	0.0266162	1.00011	0.97395	1.02697	Absolute count	Myeloid cell
GCST90001523	finn-b-I9_HYPTENS	Coronary heart disease	CD33- HLA DR+ AC	Weighted median	34	-0.00639959	0.00829419	0.440367	-0.0226562	0.00985703	0.993621	0.977599	1.00991	Absolute count	Myeloid cell
GCST90001523	finn-b-I9_HYPTENS	Coronary heart disease	CD33- HLA DR+ AC	Weighted mode	34	-0.0058538	0.00817542	0.479012	-0.0218776	0.01017	0.994163	0.97836	1.01022	Absolute count	Myeloid cell
GCST90001954	finn-b-I9_HYPTENS	Coronary heart disease	CD33 on basophil	Inverse variance weighted (fixed effects)	23	-0.00243054	0.00473845	0.607994	-0.0117179	0.00685683	0.997572	0.98835	1.00688	MFI	Myeloid cell
GCST90001954	finn-b-I9_HYPTENS	Coronary heart disease	CD33 on basophil	Inverse variance weighted (multiplicative random effects)	23	-0.00243054	0.00506018	0.630996	-0.0123485	0.00748742	0.997572	0.987727	1.00752	MFI	Myeloid cell
GCST90001954	finn-b-I9_HYPTENS	Coronary heart disease	CD33 on basophil	MR Egger	23	0.000265374	0.00686872	0.969546	-0.0131973	0.0137281	1.00027	0.986889	1.01382	MFI	Myeloid cell
GCST90001954	finn-b-I9_HYPTENS	Coronary heart disease	CD33 on basophil	Simple mode	23	0.00301019	0.0129588	0.818461	-0.0223891	0.0284095	1.00301	0.97786	1.02882	MFI	Myeloid cell
GCST90001954	finn-b-I9_HYPTENS	Coronary heart disease	CD33 on basophil	Weighted median	23	-0.00165494	0.00612777	0.787105	-0.0136654	0.0103555	0.998346	0.986428	1.01041	MFI	Myeloid cell
GCST90001954	finn-b-I9_HYPTENS	Coronary heart disease	CD33 on basophil	Weighted mode	23	-0.00234671	0.00513056	0.65187	-0.0124026	0.00770919	0.997656	0.987674	1.00774	MFI	Myeloid cell
GCST90001946	finn-b-I9_HYPTENS	Coronary heart disease	CD33 on CD14+ monocyte	Inverse variance weighted (fixed effects)	20	0.00348028	0.00664635	0.60053	-0.00954656	0.0165071	1.00349	0.990499	1.01664	MFI	Myeloid cell
GCST90001946	finn-b-I9_HYPTENS	Coronary heart disease	CD33 on CD14+ monocyte	Inverse variance weighted (multiplicative random effects)	20	0.00348028	0.00766141	0.649641	-0.0115361	0.0184967	1.00349	0.98853	1.01867	MFI	Myeloid cell
GCST90001946	finn-b-I9_HYPTENS	Coronary heart disease	CD33 on CD14+ monocyte	MR Egger	20	-0.00458396	0.0120518	0.708132	-0.0282054	0.0190375	0.995427	0.972189	1.01922	MFI	Myeloid cell
GCST90001946	finn-b-I9_HYPTENS	Coronary heart disease	CD33 on CD14+ monocyte	Simple mode	20	0.0190194	0.0205779	0.366939	-0.0213133	0.0593522	1.0192	0.978912	1.06115	MFI	Myeloid cell
GCST90001946	finn-b-I9_HYPTENS	Coronary heart disease	CD33 on CD14+ monocyte	Weighted median	20	-0.000536592	0.00782206	0.945308	-0.0158678	0.0147946	0.999464	0.984257	1.0149	MFI	Myeloid cell
GCST90001946	finn-b-I9_HYPTENS	Coronary heart disease	CD33 on CD14+ monocyte	Weighted mode	20	-1.23974e-05	0.00763995	0.998722	-0.0149867	0.0149619	0.999988	0.985125	1.01507	MFI	Myeloid cell
GCST90001956	finn-b-I9_HYPTENS	Coronary heart disease	CD33 on CD33br HLA DR+	Inverse variance weighted (fixed effects)	24	0.00258659	0.00579953	0.655597	-0.00878048	0.0139537	1.00259	0.991258	1.01405	MFI	Myeloid cell
GCST90001956	finn-b-I9_HYPTENS	Coronary heart disease	CD33 on CD33br HLA DR+	Inverse variance weighted (multiplicative random effects)	24	0.00258659	0.00514054	0.614841	-0.00748886	0.012662	1.00259	0.992539	1.01274	MFI	Myeloid cell
GCST90001956	finn-b-I9_HYPTENS	Coronary heart disease	CD33 on CD33br HLA DR+	MR Egger	24	-0.0117377	0.0090312	0.207164	-0.0294389	0.00596346	0.988331	0.97099	1.00598	MFI	Myeloid cell
GCST90001956	finn-b-I9_HYPTENS	Coronary heart disease	CD33 on CD33br HLA DR+	Simple mode	24	0.000674654	0.0157162	0.96613	-0.0301291	0.0314784	1.00067	0.97032	1.03198	MFI	Myeloid cell
GCST90001956	finn-b-I9_HYPTENS	Coronary heart disease	CD33 on CD33br HLA DR+	Weighted median	24	-0.00232821	0.00724274	0.747866	-0.016524	0.0118676	0.997674	0.983612	1.01194	MFI	Myeloid cell
GCST90001956	finn-b-I9_HYPTENS	Coronary heart disease	CD33 on CD33br HLA DR+	Weighted mode	24	-0.00292375	0.00679889	0.671174	-0.0162496	0.0104021	0.997081	0.983882	1.01046	MFI	Myeloid cell
GCST90001957	finn-b-I9_HYPTENS	Coronary heart disease	CD33 on CD33br HLA DR+ CD14-	Inverse variance weighted (fixed effects)	22	0.00126201	0.00600725	0.833604	-0.0105122	0.0130362	1.00126	0.989543	1.01312	MFI	Myeloid cell
GCST90001957	finn-b-I9_HYPTENS	Coronary heart disease	CD33 on CD33br HLA DR+ CD14-	Inverse variance weighted (multiplicative random effects)	22	0.00126201	0.00554738	0.820037	-0.00961085	0.0121349	1.00126	0.990435	1.01221	MFI	Myeloid cell
GCST90001957	finn-b-I9_HYPTENS	Coronary heart disease	CD33 on CD33br HLA DR+ CD14-	MR Egger	22	-0.0128672	0.00973425	0.201141	-0.0319463	0.00621199	0.987215	0.968559	1.00623	MFI	Myeloid cell
GCST90001957	finn-b-I9_HYPTENS	Coronary heart disease	CD33 on CD33br HLA DR+ CD14-	Simple mode	22	-0.00125888	0.0170188	0.941734	-0.0346157	0.032098	0.998742	0.965977	1.03262	MFI	Myeloid cell
GCST90001957	finn-b-I9_HYPTENS	Coronary heart disease	CD33 on CD33br HLA DR+ CD14-	Weighted median	22	-0.00258967	0.0073262	0.723728	-0.016949	0.0117697	0.997414	0.983194	1.01184	MFI	Myeloid cell
GCST90001957	finn-b-I9_HYPTENS	Coronary heart disease	CD33 on CD33br HLA DR+ CD14-	Weighted mode	22	-0.00402855	0.00740003	0.591903	-0.0185326	0.0104755	0.99598	0.981638	1.01053	MFI	Myeloid cell
GCST90001947	finn-b-I9_HYPTENS	Coronary heart disease	CD33 on CD33br HLA DR+ CD14dim	Inverse variance weighted (fixed effects)	28	0.00355003	0.00521448	0.495996	-0.00667034	0.0137704	1.00356	0.993352	1.01387	MFI	Myeloid cell
GCST90001947	finn-b-I9_HYPTENS	Coronary heart disease	CD33 on CD33br HLA DR+ CD14dim	Inverse variance weighted (multiplicative random effects)	28	0.00355003	0.00405402	0.381203	-0.00439585	0.0114959	1.00356	0.995614	1.01156	MFI	Myeloid cell
GCST90001947	finn-b-I9_HYPTENS	Coronary heart disease	CD33 on CD33br HLA DR+ CD14dim	MR Egger	28	-0.00639128	0.00810514	0.437508	-0.0222774	0.0094948	0.993629	0.977969	1.00954	MFI	Myeloid cell
GCST90001947	finn-b-I9_HYPTENS	Coronary heart disease	CD33 on CD33br HLA DR+ CD14dim	Simple mode	28	0.00662087	0.0128828	0.611482	-0.0186295	0.0318712	1.00664	0.981543	1.03238	MFI	Myeloid cell
GCST90001947	finn-b-I9_HYPTENS	Coronary heart disease	CD33 on CD33br HLA DR+ CD14dim	Weighted median	28	-0.000940817	0.00689165	0.891414	-0.0144484	0.0125668	0.99906	0.985655	1.01265	MFI	Myeloid cell
GCST90001947	finn-b-I9_HYPTENS	Coronary heart disease	CD33 on CD33br HLA DR+ CD14dim	Weighted mode	28	-0.0009572	0.00678775	0.888902	-0.0142612	0.0123468	0.999043	0.98584	1.01242	MFI	Myeloid cell
GCST90001953	finn-b-I9_HYPTENS	Coronary heart disease	CD33 on CD33dim HLA DR-	Inverse variance weighted (fixed effects)	20	0.000902932	0.00660027	0.891187	-0.0120336	0.0138395	1.0009	0.988039	1.01394	MFI	Myeloid cell
GCST90001953	finn-b-I9_HYPTENS	Coronary heart disease	CD33 on CD33dim HLA DR-	Inverse variance weighted (multiplicative random effects)	20	0.000902932	0.00721681	0.900432	-0.013242	0.0150479	1.0009	0.986845	1.01516	MFI	Myeloid cell
GCST90001953	finn-b-I9_HYPTENS	Coronary heart disease	CD33 on CD33dim HLA DR-	MR Egger	20	0.00220772	0.0118207	0.853933	-0.0209609	0.0253764	1.00221	0.979257	1.0257	MFI	Myeloid cell
GCST90001953	finn-b-I9_HYPTENS	Coronary heart disease	CD33 on CD33dim HLA DR-	Simple mode	20	0.0125161	0.0214637	0.566665	-0.0295527	0.0545848	1.01259	0.97088	1.0561	MFI	Myeloid cell
GCST90001953	finn-b-I9_HYPTENS	Coronary heart disease	CD33 on CD33dim HLA DR-	Weighted median	20	-0.00216806	0.00786998	0.782944	-0.0175932	0.0132571	0.997834	0.982561	1.01335	MFI	Myeloid cell
GCST90001953	finn-b-I9_HYPTENS	Coronary heart disease	CD33 on CD33dim HLA DR-	Weighted mode	20	-0.000791632	0.00718188	0.913386	-0.0148681	0.0132848	0.999209	0.985242	1.01337	MFI	Myeloid cell
GCST90001949	finn-b-I9_HYPTENS	Coronary heart disease	CD33 on CD33dim HLA DR+ CD11b-	Inverse variance weighted (fixed effects)	22	0.000567426	0.0066794	0.9323	-0.0125242	0.0136591	1.00057	0.987554	1.01375	MFI	Myeloid cell
GCST90001949	finn-b-I9_HYPTENS	Coronary heart disease	CD33 on CD33dim HLA DR+ CD11b-	Inverse variance weighted (multiplicative random effects)	22	0.000567426	0.00466961	0.903283	-0.00858501	0.00971986	1.00057	0.991452	1.00977	MFI	Myeloid cell
GCST90001949	finn-b-I9_HYPTENS	Coronary heart disease	CD33 on CD33dim HLA DR+ CD11b-	MR Egger	22	-0.00419007	0.0110611	0.70882	-0.0258699	0.0174897	0.995819	0.974462	1.01764	MFI	Myeloid cell
GCST90001949	finn-b-I9_HYPTENS	Coronary heart disease	CD33 on CD33dim HLA DR+ CD11b-	Simple mode	22	0.00758009	0.0190217	0.694286	-0.0297024	0.0448626	1.00761	0.970734	1.04588	MFI	Myeloid cell
GCST90001949	finn-b-I9_HYPTENS	Coronary heart disease	CD33 on CD33dim HLA DR+ CD11b-	Weighted median	22	-0.00206167	0.00805587	0.798012	-0.0178512	0.0137278	0.99794	0.982307	1.01382	MFI	Myeloid cell
GCST90001949	finn-b-I9_HYPTENS	Coronary heart disease	CD33 on CD33dim HLA DR+ CD11b-	Weighted mode	22	-0.00242907	0.00791299	0.761888	-0.0179385	0.0130804	0.997574	0.982221	1.01317	MFI	Myeloid cell
GCST90001948	finn-b-I9_HYPTENS	Coronary heart disease	CD33 on CD33dim HLA DR+ CD11b+	Inverse variance weighted (fixed effects)	21	-0.00114042	0.00670096	0.864863	-0.0142743	0.0119935	0.99886	0.985827	1.01207	MFI	Myeloid cell
GCST90001948	finn-b-I9_HYPTENS	Coronary heart disease	CD33 on CD33dim HLA DR+ CD11b+	Inverse variance weighted (multiplicative random effects)	21	-0.00114042	0.00736715	0.876981	-0.01558	0.0132992	0.99886	0.984541	1.01339	MFI	Myeloid cell
GCST90001948	finn-b-I9_HYPTENS	Coronary heart disease	CD33 on CD33dim HLA DR+ CD11b+	MR Egger	21	0.000695565	0.0121852	0.955075	-0.0231874	0.0245785	1.0007	0.977079	1.02488	MFI	Myeloid cell
GCST90001948	finn-b-I9_HYPTENS	Coronary heart disease	CD33 on CD33dim HLA DR+ CD11b+	Simple mode	21	-0.0014252	0.0190486	0.941102	-0.0387605	0.0359101	0.998576	0.961981	1.03656	MFI	Myeloid cell
GCST90001948	finn-b-I9_HYPTENS	Coronary heart disease	CD33 on CD33dim HLA DR+ CD11b+	Weighted median	21	-0.00232125	0.00814222	0.775576	-0.01828	0.0136375	0.997681	0.981886	1.01373	MFI	Myeloid cell
GCST90001948	finn-b-I9_HYPTENS	Coronary heart disease	CD33 on CD33dim HLA DR+ CD11b+	Weighted mode	21	-0.00336583	0.00795213	0.676621	-0.018952	0.0122203	0.99664	0.981226	1.0123	MFI	Myeloid cell
GCST90001951	finn-b-I9_HYPTENS	Coronary heart disease	CD33 on CD66b++ myeloid cell	Inverse variance weighted (fixed effects)	19	-0.00271552	0.00696994	0.696829	-0.0163766	0.0109456	0.997288	0.983757	1.01101	MFI	Myeloid cell
GCST90001951	finn-b-I9_HYPTENS	Coronary heart disease	CD33 on CD66b++ myeloid cell	Inverse variance weighted (multiplicative random effects)	19	-0.00271552	0.0061147	0.656972	-0.0147003	0.00926929	0.997288	0.985407	1.00931	MFI	Myeloid cell
GCST90001951	finn-b-I9_HYPTENS	Coronary heart disease	CD33 on CD66b++ myeloid cell	MR Egger	19	0.000149638	0.0130624	0.990993	-0.0254526	0.0257519	1.00015	0.974869	1.02609	MFI	Myeloid cell
GCST90001951	finn-b-I9_HYPTENS	Coronary heart disease	CD33 on CD66b++ myeloid cell	Simple mode	19	-0.00737707	0.0149543	0.627761	-0.0366876	0.0219334	0.99265	0.963977	1.02218	MFI	Myeloid cell
GCST90001951	finn-b-I9_HYPTENS	Coronary heart disease	CD33 on CD66b++ myeloid cell	Weighted median	19	-0.0032276	0.00889088	0.716587	-0.0206537	0.0141985	0.996778	0.979558	1.0143	MFI	Myeloid cell
GCST90001951	finn-b-I9_HYPTENS	Coronary heart disease	CD33 on CD66b++ myeloid cell	Weighted mode	19	-0.00362527	0.00850131	0.674846	-0.0202878	0.0130373	0.996381	0.979917	1.01312	MFI	Myeloid cell
GCST90001950	finn-b-I9_HYPTENS	Coronary heart disease	CD33 on Gr MDSC	Inverse variance weighted (fixed effects)	20	0.00487945	0.00731535	0.504762	-0.00945863	0.0192175	1.00489	0.990586	1.0194	MFI	Myeloid cell
GCST90001950	finn-b-I9_HYPTENS	Coronary heart disease	CD33 on Gr MDSC	Inverse variance weighted (multiplicative random effects)	20	0.00487945	0.00955192	0.609467	-0.0138423	0.0236012	1.00489	0.986253	1.02388	MFI	Myeloid cell
GCST90001950	finn-b-I9_HYPTENS	Coronary heart disease	CD33 on Gr MDSC	MR Egger	20	-0.00227785	0.0182656	0.902137	-0.0380784	0.0335227	0.997725	0.962637	1.03409	MFI	Myeloid cell
GCST90001950	finn-b-I9_HYPTENS	Coronary heart disease	CD33 on Gr MDSC	Simple mode	20	0.0231021	0.027563	0.412365	-0.0309215	0.0771256	1.02337	0.969552	1.08018	MFI	Myeloid cell
GCST90001950	finn-b-I9_HYPTENS	Coronary heart disease	CD33 on Gr MDSC	Weighted median	20	-0.000269633	0.0104416	0.979399	-0.0207352	0.0201959	0.99973	0.979478	1.0204	MFI	Myeloid cell
GCST90001950	finn-b-I9_HYPTENS	Coronary heart disease	CD33 on Gr MDSC	Weighted mode	20	-0.000973019	0.0111732	0.931515	-0.0228725	0.0209264	0.999027	0.977387	1.02115	MFI	Myeloid cell
GCST90001955	finn-b-I9_HYPTENS	Coronary heart disease	CD33 on Im MDSC	Inverse variance weighted (fixed effects)	23	0.00257822	0.00681371	0.705143	-0.0107766	0.0159331	1.00258	0.989281	1.01606	MFI	Myeloid cell
GCST90001955	finn-b-I9_HYPTENS	Coronary heart disease	CD33 on Im MDSC	Inverse variance weighted (multiplicative random effects)	23	0.00257822	0.00755429	0.732884	-0.0122282	0.0173846	1.00258	0.987846	1.01754	MFI	Myeloid cell
GCST90001955	finn-b-I9_HYPTENS	Coronary heart disease	CD33 on Im MDSC	MR Egger	23	-0.00737423	0.0118193	0.539405	-0.0305402	0.0157917	0.992653	0.969921	1.01592	MFI	Myeloid cell
GCST90001955	finn-b-I9_HYPTENS	Coronary heart disease	CD33 on Im MDSC	Simple mode	23	0.0117078	0.0197418	0.559198	-0.0269861	0.0504017	1.01178	0.973375	1.05169	MFI	Myeloid cell
GCST90001955	finn-b-I9_HYPTENS	Coronary heart disease	CD33 on Im MDSC	Weighted median	23	-0.000217274	0.00828016	0.979066	-0.0164464	0.0160118	0.999783	0.983688	1.01614	MFI	Myeloid cell
GCST90001955	finn-b-I9_HYPTENS	Coronary heart disease	CD33 on Im MDSC	Weighted mode	23	0.000871899	0.00858489	0.920024	-0.0159545	0.0176983	1.00087	0.984172	1.01786	MFI	Myeloid cell
GCST90001952	finn-b-I9_HYPTENS	Coronary heart disease	CD33 on Mo MDSC	Inverse variance weighted (fixed effects)	21	0.00266347	0.006506	0.682255	-0.0100883	0.0154152	1.00267	0.989962	1.01553	MFI	Myeloid cell
GCST90001952	finn-b-I9_HYPTENS	Coronary heart disease	CD33 on Mo MDSC	Inverse variance weighted (multiplicative random effects)	21	0.00266347	0.00599616	0.656901	-0.00908901	0.014416	1.00267	0.990952	1.01452	MFI	Myeloid cell
GCST90001952	finn-b-I9_HYPTENS	Coronary heart disease	CD33 on Mo MDSC	MR Egger	21	-0.00992868	0.009952	0.330983	-0.0294346	0.00957724	0.99012	0.970994	1.00962	MFI	Myeloid cell
GCST90001952	finn-b-I9_HYPTENS	Coronary heart disease	CD33 on Mo MDSC	Simple mode	21	0.0133267	0.0225238	0.560701	-0.03082	0.0574734	1.01342	0.96965	1.05916	MFI	Myeloid cell
GCST90001952	finn-b-I9_HYPTENS	Coronary heart disease	CD33 on Mo MDSC	Weighted median	21	-0.00210366	0.00768449	0.784273	-0.0171653	0.0129579	0.997899	0.982981	1.01304	MFI	Myeloid cell
GCST90001952	finn-b-I9_HYPTENS	Coronary heart disease	CD33 on Mo MDSC	Weighted mode	21	-0.0017444	0.00752482	0.819034	-0.016493	0.0130042	0.998257	0.983642	1.01309	MFI	Myeloid cell
GCST90001517	finn-b-I9_HYPTENS	Coronary heart disease	CD33br HLA DR+ AC	Inverse variance weighted (fixed effects)	29	0.00461613	0.00489464	0.34563	-0.00497736	0.0142096	1.00463	0.995035	1.01431	Absolute count	Myeloid cell
GCST90001517	finn-b-I9_HYPTENS	Coronary heart disease	CD33br HLA DR+ AC	Inverse variance weighted (multiplicative random effects)	29	0.00461613	0.00591511	0.435157	-0.00697748	0.0162097	1.00463	0.993047	1.01634	Absolute count	Myeloid cell
GCST90001517	finn-b-I9_HYPTENS	Coronary heart disease	CD33br HLA DR+ AC	MR Egger	29	0.00148038	0.00715897	0.837728	-0.0125512	0.015512	1.00148	0.987527	1.01563	Absolute count	Myeloid cell
GCST90001517	finn-b-I9_HYPTENS	Coronary heart disease	CD33br HLA DR+ AC	Simple mode	29	-0.00571632	0.0112824	0.616362	-0.0278298	0.0163972	0.9943	0.972554	1.01653	Absolute count	Myeloid cell
GCST90001517	finn-b-I9_HYPTENS	Coronary heart disease	CD33br HLA DR+ AC	Weighted median	29	0.00130779	0.0068022	0.847538	-0.0120245	0.0146401	1.00131	0.988047	1.01475	Absolute count	Myeloid cell
GCST90001517	finn-b-I9_HYPTENS	Coronary heart disease	CD33br HLA DR+ AC	Weighted mode	29	0.00281465	0.00555874	0.616577	-0.00808047	0.0137098	1.00282	0.991952	1.0138	Absolute count	Myeloid cell
GCST90001519	finn-b-I9_HYPTENS	Coronary heart disease	CD33br HLA DR+ CD14- %CD33br HLA DR+	Inverse variance weighted (fixed effects)	19	0.0128479	0.00851391	0.131287	-0.00383939	0.0295351	1.01293	0.996168	1.02998	Relative count	Myeloid cell
GCST90001519	finn-b-I9_HYPTENS	Coronary heart disease	CD33br HLA DR+ CD14- %CD33br HLA DR+	Inverse variance weighted (multiplicative random effects)	19	0.0128479	0.00864744	0.137347	-0.0041011	0.0297969	1.01293	0.995907	1.03025	Relative count	Myeloid cell
GCST90001519	finn-b-I9_HYPTENS	Coronary heart disease	CD33br HLA DR+ CD14- %CD33br HLA DR+	MR Egger	19	0.0255945	0.0124736	0.055912	0.00114617	0.0500429	1.02592	1.00115	1.05132	Relative count	Myeloid cell
GCST90001519	finn-b-I9_HYPTENS	Coronary heart disease	CD33br HLA DR+ CD14- %CD33br HLA DR+	Simple mode	19	0.0108458	0.0171492	0.535052	-0.0227666	0.0444583	1.0109	0.977491	1.04546	Relative count	Myeloid cell
GCST90001519	finn-b-I9_HYPTENS	Coronary heart disease	CD33br HLA DR+ CD14- %CD33br HLA DR+	Weighted median	19	0.0151058	0.0119219	0.20513	-0.008261	0.0384727	1.01522	0.991773	1.03922	Relative count	Myeloid cell
GCST90001519	finn-b-I9_HYPTENS	Coronary heart disease	CD33br HLA DR+ CD14- %CD33br HLA DR+	Weighted mode	19	0.0145424	0.0125068	0.260112	-0.00997098	0.0390558	1.01465	0.990079	1.03983	Relative count	Myeloid cell
GCST90001518	finn-b-I9_HYPTENS	Coronary heart disease	CD33br HLA DR+ CD14- AC	Inverse variance weighted (fixed effects)	29	0.000101096	0.00400223	0.979848	-0.00774328	0.00794547	1.0001	0.992287	1.00798	Absolute count	Myeloid cell
GCST90001518	finn-b-I9_HYPTENS	Coronary heart disease	CD33br HLA DR+ CD14- AC	Inverse variance weighted (multiplicative random effects)	29	0.000101096	0.00488204	0.983479	-0.0094677	0.00966989	1.0001	0.990577	1.00972	Absolute count	Myeloid cell
GCST90001518	finn-b-I9_HYPTENS	Coronary heart disease	CD33br HLA DR+ CD14- AC	MR Egger	29	-0.00489867	0.00556476	0.386464	-0.0158056	0.00600826	0.995113	0.984319	1.00603	Absolute count	Myeloid cell
GCST90001518	finn-b-I9_HYPTENS	Coronary heart disease	CD33br HLA DR+ CD14- AC	Simple mode	29	-0.00332407	0.0082304	0.689371	-0.0194557	0.0128075	0.996681	0.980732	1.01289	Absolute count	Myeloid cell
GCST90001518	finn-b-I9_HYPTENS	Coronary heart disease	CD33br HLA DR+ CD14- AC	Weighted median	29	-0.000827733	0.00569714	0.884483	-0.0119941	0.0103387	0.999173	0.988078	1.01039	Absolute count	Myeloid cell
GCST90001518	finn-b-I9_HYPTENS	Coronary heart disease	CD33br HLA DR+ CD14- AC	Weighted mode	29	-0.00176555	0.00507401	0.730473	-0.0117106	0.00817951	0.998236	0.988358	1.00821	Absolute count	Myeloid cell
GCST90001521	finn-b-I9_HYPTENS	Coronary heart disease	CD33br HLA DR+ CD14dim %CD33br HLA DR+	Inverse variance weighted (fixed effects)	23	-0.00572692	0.0100683	0.569486	-0.0254607	0.0140069	0.994289	0.974861	1.01411	Relative count	Myeloid cell
GCST90001521	finn-b-I9_HYPTENS	Coronary heart disease	CD33br HLA DR+ CD14dim %CD33br HLA DR+	Inverse variance weighted (multiplicative random effects)	23	-0.00572692	0.0120234	0.633851	-0.0292929	0.017839	0.994289	0.971132	1.018	Relative count	Myeloid cell
GCST90001521	finn-b-I9_HYPTENS	Coronary heart disease	CD33br HLA DR+ CD14dim %CD33br HLA DR+	MR Egger	23	0.00786574	0.0188365	0.680493	-0.0290538	0.0447853	1.0079	0.971364	1.0458	Relative count	Myeloid cell
GCST90001521	finn-b-I9_HYPTENS	Coronary heart disease	CD33br HLA DR+ CD14dim %CD33br HLA DR+	Simple mode	23	0.000209521	0.0235087	0.992969	-0.0458675	0.0462865	1.00021	0.955169	1.04737	Relative count	Myeloid cell
GCST90001521	finn-b-I9_HYPTENS	Coronary heart disease	CD33br HLA DR+ CD14dim %CD33br HLA DR+	Weighted median	23	0.00667102	0.0149545	0.655533	-0.0226397	0.0359817	1.00669	0.977615	1.03664	Relative count	Myeloid cell
GCST90001521	finn-b-I9_HYPTENS	Coronary heart disease	CD33br HLA DR+ CD14dim %CD33br HLA DR+	Weighted mode	23	0.0117792	0.0157537	0.462551	-0.0190979	0.0426564	1.01185	0.981083	1.04358	Relative count	Myeloid cell
GCST90001520	finn-b-I9_HYPTENS	Coronary heart disease	CD33br HLA DR+ CD14dim AC	Inverse variance weighted (fixed effects)	28	0.00225467	0.00599037	0.706633	-0.00948646	0.0139958	1.00226	0.990558	1.01409	Absolute count	Myeloid cell
GCST90001520	finn-b-I9_HYPTENS	Coronary heart disease	CD33br HLA DR+ CD14dim AC	Inverse variance weighted (multiplicative random effects)	28	0.00225467	0.00579725	0.697335	-0.00910793	0.0136173	1.00226	0.990933	1.01371	Absolute count	Myeloid cell
GCST90001520	finn-b-I9_HYPTENS	Coronary heart disease	CD33br HLA DR+ CD14dim AC	MR Egger	28	0.00190031	0.00753094	0.802767	-0.0128603	0.0166609	1.0019	0.987222	1.0168	Absolute count	Myeloid cell
GCST90001520	finn-b-I9_HYPTENS	Coronary heart disease	CD33br HLA DR+ CD14dim AC	Simple mode	28	0.00448584	0.0165222	0.788069	-0.0278976	0.0368693	1.0045	0.972488	1.03756	Absolute count	Myeloid cell
GCST90001520	finn-b-I9_HYPTENS	Coronary heart disease	CD33br HLA DR+ CD14dim AC	Weighted median	28	0.00232908	0.00863857	0.787457	-0.0146025	0.0192607	1.00233	0.985504	1.01945	Absolute count	Myeloid cell
GCST90001520	finn-b-I9_HYPTENS	Coronary heart disease	CD33br HLA DR+ CD14dim AC	Weighted mode	28	0.00614929	0.00810341	0.454515	-0.00973339	0.022032	1.00617	0.990314	1.02228	Absolute count	Myeloid cell
GCST90001531	finn-b-I9_HYPTENS	Coronary heart disease	CD33dim HLA DR- AC	Inverse variance weighted (fixed effects)	24	0.00237179	0.00454295	0.601614	-0.00653239	0.011276	1.00237	0.993489	1.01134	Absolute count	Myeloid cell
GCST90001531	finn-b-I9_HYPTENS	Coronary heart disease	CD33dim HLA DR- AC	Inverse variance weighted (multiplicative random effects)	24	0.00237179	0.00389241	0.542302	-0.00525734	0.0100009	1.00237	0.994756	1.01005	Absolute count	Myeloid cell
GCST90001531	finn-b-I9_HYPTENS	Coronary heart disease	CD33dim HLA DR- AC	MR Egger	24	0.00208002	0.00567327	0.717394	-0.00903959	0.0131996	1.00208	0.991001	1.01329	Absolute count	Myeloid cell
GCST90001531	finn-b-I9_HYPTENS	Coronary heart disease	CD33dim HLA DR- AC	Simple mode	24	-0.00801343	0.00865452	0.3641	-0.0249763	0.00894943	0.992019	0.975333	1.00899	Absolute count	Myeloid cell
GCST90001531	finn-b-I9_HYPTENS	Coronary heart disease	CD33dim HLA DR- AC	Weighted median	24	0.00178361	0.00609107	0.769657	-0.0101549	0.0137221	1.00179	0.989896	1.01382	Absolute count	Myeloid cell
GCST90001531	finn-b-I9_HYPTENS	Coronary heart disease	CD33dim HLA DR- AC	Weighted mode	24	0.00263189	0.00521109	0.618325	-0.00758184	0.0128456	1.00264	0.992447	1.01293	Absolute count	Myeloid cell
GCST90001528	finn-b-I9_HYPTENS	Coronary heart disease	CD33dim HLA DR+ CD11b- %CD33dim HLA DR+	Inverse variance weighted (fixed effects)	23	0.0059857	0.00559068	0.284324	-0.00497204	0.0169434	1.006	0.99504	1.01709	Relative count	Myeloid cell
GCST90001528	finn-b-I9_HYPTENS	Coronary heart disease	CD33dim HLA DR+ CD11b- %CD33dim HLA DR+	Inverse variance weighted (multiplicative random effects)	23	0.0059857	0.00523593	0.252957	-0.00427673	0.0162481	1.006	0.995732	1.01638	Relative count	Myeloid cell
GCST90001528	finn-b-I9_HYPTENS	Coronary heart disease	CD33dim HLA DR+ CD11b- %CD33dim HLA DR+	MR Egger	23	-0.00220686	0.00833329	0.793726	-0.0185401	0.0141264	0.997796	0.981631	1.01423	Relative count	Myeloid cell
GCST90001528	finn-b-I9_HYPTENS	Coronary heart disease	CD33dim HLA DR+ CD11b- %CD33dim HLA DR+	Simple mode	23	0.0106629	0.0128618	0.415987	-0.0145461	0.0358719	1.01072	0.985559	1.03652	Relative count	Myeloid cell
GCST90001528	finn-b-I9_HYPTENS	Coronary heart disease	CD33dim HLA DR+ CD11b- %CD33dim HLA DR+	Weighted median	23	0.00569364	0.00795908	0.474384	-0.00990616	0.0212934	1.00571	0.990143	1.02152	Relative count	Myeloid cell
GCST90001528	finn-b-I9_HYPTENS	Coronary heart disease	CD33dim HLA DR+ CD11b- %CD33dim HLA DR+	Weighted mode	23	0.0046629	0.00713267	0.520055	-0.00931713	0.0186429	1.00467	0.990726	1.01882	Relative count	Myeloid cell
GCST90001527	finn-b-I9_HYPTENS	Coronary heart disease	CD33dim HLA DR+ CD11b- AC	Inverse variance weighted (fixed effects)	28	0.00843503	0.0060845	0.165651	-0.0034906	0.0203607	1.00847	0.996515	1.02057	Absolute count	Myeloid cell
GCST90001527	finn-b-I9_HYPTENS	Coronary heart disease	CD33dim HLA DR+ CD11b- AC	Inverse variance weighted (multiplicative random effects)	28	0.00843503	0.00449258	0.0604432	-0.000370429	0.0172405	1.00847	0.99963	1.01739	Absolute count	Myeloid cell
GCST90001527	finn-b-I9_HYPTENS	Coronary heart disease	CD33dim HLA DR+ CD11b- AC	MR Egger	28	0.0100209	0.00759916	0.198772	-0.00487344	0.0249153	1.01007	0.995138	1.02523	Absolute count	Myeloid cell
GCST90001527	finn-b-I9_HYPTENS	Coronary heart disease	CD33dim HLA DR+ CD11b- AC	Simple mode	28	0.020748	0.014054	0.151429	-0.00679775	0.0482937	1.02096	0.993225	1.04948	Absolute count	Myeloid cell
GCST90001527	finn-b-I9_HYPTENS	Coronary heart disease	CD33dim HLA DR+ CD11b- AC	Weighted median	28	0.00309074	0.00964403	0.748603	-0.0158115	0.021993	1.0031	0.984313	1.02224	Absolute count	Myeloid cell
GCST90001527	finn-b-I9_HYPTENS	Coronary heart disease	CD33dim HLA DR+ CD11b- AC	Weighted mode	28	0.00519665	0.00767913	0.504338	-0.00985444	0.0202477	1.00521	0.990194	1.02045	Absolute count	Myeloid cell
GCST90001526	finn-b-I9_HYPTENS	Coronary heart disease	CD33dim HLA DR+ CD11b+ %CD33dim HLA DR+	Inverse variance weighted (fixed effects)	24	-0.00495943	0.00602969	0.410791	-0.0167776	0.00685876	0.995053	0.983362	1.00688	Relative count	Myeloid cell
GCST90001526	finn-b-I9_HYPTENS	Coronary heart disease	CD33dim HLA DR+ CD11b+ %CD33dim HLA DR+	Inverse variance weighted (multiplicative random effects)	24	-0.00495943	0.00602344	0.410306	-0.0167654	0.00684652	0.995053	0.983374	1.00687	Relative count	Myeloid cell
GCST90001526	finn-b-I9_HYPTENS	Coronary heart disease	CD33dim HLA DR+ CD11b+ %CD33dim HLA DR+	MR Egger	24	-0.00445943	0.00916107	0.631228	-0.0224151	0.0134963	0.99555	0.977834	1.01359	Relative count	Myeloid cell
GCST90001526	finn-b-I9_HYPTENS	Coronary heart disease	CD33dim HLA DR+ CD11b+ %CD33dim HLA DR+	Simple mode	24	-0.00994217	0.0166826	0.557022	-0.0426401	0.0227558	0.990107	0.958256	1.02302	Relative count	Myeloid cell
GCST90001526	finn-b-I9_HYPTENS	Coronary heart disease	CD33dim HLA DR+ CD11b+ %CD33dim HLA DR+	Weighted median	24	-0.00536812	0.00835993	0.520792	-0.0217536	0.0110173	0.994646	0.978481	1.01108	Relative count	Myeloid cell
GCST90001526	finn-b-I9_HYPTENS	Coronary heart disease	CD33dim HLA DR+ CD11b+ %CD33dim HLA DR+	Weighted mode	24	-0.00539159	0.00778455	0.495494	-0.0206493	0.00986612	0.994623	0.979562	1.00991	Relative count	Myeloid cell
GCST90001525	finn-b-I9_HYPTENS	Coronary heart disease	CD33dim HLA DR+ CD11b+ AC	Inverse variance weighted (fixed effects)	27	0.00353983	0.00854598	0.678721	-0.0132103	0.02029	1.00355	0.986877	1.0205	Absolute count	Myeloid cell
GCST90001525	finn-b-I9_HYPTENS	Coronary heart disease	CD33dim HLA DR+ CD11b+ AC	Inverse variance weighted (multiplicative random effects)	27	0.00353983	0.00732865	0.629087	-0.0108243	0.017904	1.00355	0.989234	1.01807	Absolute count	Myeloid cell
GCST90001525	finn-b-I9_HYPTENS	Coronary heart disease	CD33dim HLA DR+ CD11b+ AC	MR Egger	27	-0.00196832	0.0137761	0.887531	-0.0289696	0.0250329	0.998034	0.971446	1.02535	Absolute count	Myeloid cell
GCST90001525	finn-b-I9_HYPTENS	Coronary heart disease	CD33dim HLA DR+ CD11b+ AC	Simple mode	27	0.0102695	0.0171837	0.555255	-0.0234105	0.0439495	1.01032	0.976861	1.04493	Absolute count	Myeloid cell
GCST90001525	finn-b-I9_HYPTENS	Coronary heart disease	CD33dim HLA DR+ CD11b+ AC	Weighted median	27	-0.000539756	0.0124332	0.965373	-0.0249088	0.0238293	0.99946	0.975399	1.02412	Absolute count	Myeloid cell
GCST90001525	finn-b-I9_HYPTENS	Coronary heart disease	CD33dim HLA DR+ CD11b+ AC	Weighted mode	27	0.00203017	0.0126963	0.874194	-0.0228546	0.0269149	1.00203	0.977405	1.02728	Absolute count	Myeloid cell
GCST90001870	finn-b-I9_HYPTENS	Coronary heart disease	CD34 on HSC	Inverse variance weighted (fixed effects)	13	0.00816617	0.00652627	0.210833	-0.00462532	0.0209577	1.0082	0.995385	1.02118	MFI	Myeloid cell
GCST90001870	finn-b-I9_HYPTENS	Coronary heart disease	CD34 on HSC	Inverse variance weighted (multiplicative random effects)	13	0.00816617	0.00676964	0.227704	-0.00510232	0.0214347	1.0082	0.994911	1.02167	MFI	Myeloid cell
GCST90001870	finn-b-I9_HYPTENS	Coronary heart disease	CD34 on HSC	MR Egger	13	0.00298377	0.0102304	0.775975	-0.0170678	0.0230354	1.00299	0.983077	1.0233	MFI	Myeloid cell
GCST90001870	finn-b-I9_HYPTENS	Coronary heart disease	CD34 on HSC	Simple mode	13	0.0163517	0.0147508	0.289355	-0.0125598	0.0452633	1.01649	0.987519	1.0463	MFI	Myeloid cell
GCST90001870	finn-b-I9_HYPTENS	Coronary heart disease	CD34 on HSC	Weighted median	13	0.00537565	0.00907883	0.553778	-0.0124189	0.0231701	1.00539	0.987658	1.02344	MFI	Myeloid cell
GCST90001870	finn-b-I9_HYPTENS	Coronary heart disease	CD34 on HSC	Weighted mode	13	0.00608442	0.00797508	0.460241	-0.00954673	0.0217156	1.0061	0.990499	1.02195	MFI	Myeloid cell
GCST90001809	finn-b-I9_HYPTENS	Coronary heart disease	CD38 on CD20-	Inverse variance weighted (fixed effects)	20	0.00463836	0.019092	0.808046	-0.0327819	0.0420586	1.00465	0.96775	1.04296	MFI	B cell
GCST90001809	finn-b-I9_HYPTENS	Coronary heart disease	CD38 on CD20-	Inverse variance weighted (multiplicative random effects)	20	0.00463836	0.0200123	0.816712	-0.0345857	0.0438624	1.00465	0.966006	1.04484	MFI	B cell
GCST90001809	finn-b-I9_HYPTENS	Coronary heart disease	CD38 on CD20-	MR Egger	20	0.0542252	0.0468443	0.262172	-0.0375895	0.14604	1.05572	0.963108	1.15724	MFI	B cell
GCST90001809	finn-b-I9_HYPTENS	Coronary heart disease	CD38 on CD20-	Simple mode	20	0.0356061	0.0415182	0.401801	-0.0457696	0.116982	1.03625	0.955262	1.1241	MFI	B cell
GCST90001809	finn-b-I9_HYPTENS	Coronary heart disease	CD38 on CD20-	Weighted median	20	0.0329865	0.0260055	0.204639	-0.0179842	0.0839572	1.03354	0.982177	1.08758	MFI	B cell
GCST90001809	finn-b-I9_HYPTENS	Coronary heart disease	CD38 on CD20-	Weighted mode	20	0.0409148	0.0346224	0.251888	-0.0269451	0.108775	1.04176	0.973415	1.11491	MFI	B cell
GCST90001810	finn-b-I9_HYPTENS	Coronary heart disease	CD38 on CD3- CD19-	Inverse variance weighted (fixed effects)	18	0.00621093	0.0109244	0.569669	-0.0152008	0.0276227	1.00623	0.984914	1.02801	MFI	B cell
GCST90001810	finn-b-I9_HYPTENS	Coronary heart disease	CD38 on CD3- CD19-	Inverse variance weighted (multiplicative random effects)	18	0.00621093	0.00873745	0.477184	-0.0109145	0.0233363	1.00623	0.989145	1.02361	MFI	B cell
GCST90001810	finn-b-I9_HYPTENS	Coronary heart disease	CD38 on CD3- CD19-	MR Egger	18	-0.000792441	0.0196311	0.9683	-0.0392693	0.0376844	0.999208	0.961492	1.0384	MFI	B cell
GCST90001810	finn-b-I9_HYPTENS	Coronary heart disease	CD38 on CD3- CD19-	Simple mode	18	0.00842152	0.0249539	0.739884	-0.0404882	0.0573312	1.00846	0.960321	1.05901	MFI	B cell
GCST90001810	finn-b-I9_HYPTENS	Coronary heart disease	CD38 on CD3- CD19-	Weighted median	18	0.00233295	0.0152934	0.878756	-0.0276422	0.0323081	1.00234	0.972736	1.03284	MFI	B cell
GCST90001810	finn-b-I9_HYPTENS	Coronary heart disease	CD38 on CD3- CD19-	Weighted mode	18	0.00524322	0.0190717	0.78669	-0.0321374	0.0426238	1.00526	0.968374	1.04355	MFI	B cell
[truncated: 2,388 more rows]
