# Supplementary material for: Causal role of immune cells in hypertension: a bidirectional Mendelian randomization study
Source: Front Cardiovasc Med. 2024 May 27;11:1375704. doi: 10.3389/fcvm.2024.1375704 (PMC11163045; doi:10.3389/fcvm.2024.1375704)
Supplement: Supplementary file 2 [file Table2.xlsx]

## Sheet: table.MRresult
Causal effects of HTN on immune cells
id.exposure	id.outcome	outcome	exposure	method	nsnp	b	se	pval	lo_ci	up_ci	or	or_lci95	or_uci95
finn-b-I9_HYPTENS	ebi-a-GCST90001391	IgD+ B cell %B cell || id:ebi-a-GCST90001391	Hypertension || id:finn-b-I9_HYPTENS	Inverse variance weighted (fixed effects)	55	0.102126	0.0544778	0.0608438	-0.00465085	0.208902	1.10752	0.99536	1.23232
finn-b-I9_HYPTENS	ebi-a-GCST90001391	IgD+ B cell %B cell || id:ebi-a-GCST90001391	Hypertension || id:finn-b-I9_HYPTENS	Inverse variance weighted (multiplicative random effects)	55	0.102126	0.0547936	0.0623464	-0.00526982	0.209521	1.10752	0.994744	1.23309
finn-b-I9_HYPTENS	ebi-a-GCST90001391	IgD+ B cell %B cell || id:ebi-a-GCST90001391	Hypertension || id:finn-b-I9_HYPTENS	MR Egger	55	-0.0722739	0.187176	0.700947	-0.439138	0.294591	0.930276	0.644592	1.34258
finn-b-I9_HYPTENS	ebi-a-GCST90001391	IgD+ B cell %B cell || id:ebi-a-GCST90001391	Hypertension || id:finn-b-I9_HYPTENS	Simple mode	55	0.0451935	0.160642	0.779533	-0.269666	0.360053	1.04623	0.763635	1.4334
finn-b-I9_HYPTENS	ebi-a-GCST90001391	IgD+ B cell %B cell || id:ebi-a-GCST90001391	Hypertension || id:finn-b-I9_HYPTENS	Weighted median	55	0.0663412	0.0763236	0.384733	-0.0832531	0.215936	1.06859	0.920118	1.24102
finn-b-I9_HYPTENS	ebi-a-GCST90001391	IgD+ B cell %B cell || id:ebi-a-GCST90001391	Hypertension || id:finn-b-I9_HYPTENS	Weighted mode	55	0.0451935	0.137965	0.744502	-0.225218	0.315605	1.04623	0.798342	1.37109
finn-b-I9_HYPTENS	ebi-a-GCST90001392	IgD+ CD38+ B cell Absolute Count || id:ebi-a-GCST90001392	Hypertension || id:finn-b-I9_HYPTENS	Inverse variance weighted (fixed effects)	55	0.0535049	0.0525483	0.308581	-0.0494897	0.1565	1.05496	0.951715	1.16941
finn-b-I9_HYPTENS	ebi-a-GCST90001392	IgD+ CD38+ B cell Absolute Count || id:ebi-a-GCST90001392	Hypertension || id:finn-b-I9_HYPTENS	Inverse variance weighted (multiplicative random effects)	55	0.0535049	0.0498229	0.282866	-0.044148	0.151158	1.05496	0.956812	1.16318
finn-b-I9_HYPTENS	ebi-a-GCST90001392	IgD+ CD38+ B cell Absolute Count || id:ebi-a-GCST90001392	Hypertension || id:finn-b-I9_HYPTENS	MR Egger	55	0.0248942	0.17944	0.890187	-0.326808	0.376597	1.02521	0.721222	1.45732
finn-b-I9_HYPTENS	ebi-a-GCST90001392	IgD+ CD38+ B cell Absolute Count || id:ebi-a-GCST90001392	Hypertension || id:finn-b-I9_HYPTENS	Simple mode	55	0.0572201	0.133371	0.669609	-0.204187	0.318628	1.05889	0.81531	1.37524
finn-b-I9_HYPTENS	ebi-a-GCST90001392	IgD+ CD38+ B cell Absolute Count || id:ebi-a-GCST90001392	Hypertension || id:finn-b-I9_HYPTENS	Weighted median	55	0.0676017	0.0744695	0.363996	-0.0783586	0.213562	1.06994	0.924633	1.23808
finn-b-I9_HYPTENS	ebi-a-GCST90001392	IgD+ CD38+ B cell Absolute Count || id:ebi-a-GCST90001392	Hypertension || id:finn-b-I9_HYPTENS	Weighted mode	55	0.0858415	0.115487	0.460521	-0.140513	0.312196	1.08963	0.868912	1.36642
finn-b-I9_HYPTENS	ebi-a-GCST90001393	IgD+ CD38dim B cell %B cell || id:ebi-a-GCST90001393	Hypertension || id:finn-b-I9_HYPTENS	Inverse variance weighted (fixed effects)	56	0.0323557	0.0536476	0.546432	-0.0727936	0.137505	1.03288	0.929793	1.14741
finn-b-I9_HYPTENS	ebi-a-GCST90001393	IgD+ CD38dim B cell %B cell || id:ebi-a-GCST90001393	Hypertension || id:finn-b-I9_HYPTENS	Inverse variance weighted (multiplicative random effects)	56	0.0323557	0.0556141	0.560709	-0.0766479	0.141359	1.03288	0.926216	1.15184
finn-b-I9_HYPTENS	ebi-a-GCST90001393	IgD+ CD38dim B cell %B cell || id:ebi-a-GCST90001393	Hypertension || id:finn-b-I9_HYPTENS	MR Egger	56	-0.187972	0.19071	0.328704	-0.561764	0.18582	0.828638	0.570202	1.20421
finn-b-I9_HYPTENS	ebi-a-GCST90001393	IgD+ CD38dim B cell %B cell || id:ebi-a-GCST90001393	Hypertension || id:finn-b-I9_HYPTENS	Simple mode	56	0.100477	0.171179	0.559626	-0.235034	0.435987	1.1057	0.790544	1.54649
finn-b-I9_HYPTENS	ebi-a-GCST90001393	IgD+ CD38dim B cell %B cell || id:ebi-a-GCST90001393	Hypertension || id:finn-b-I9_HYPTENS	Weighted median	56	0.0381628	0.0772577	0.621329	-0.113262	0.189588	1.0389	0.892916	1.20875
finn-b-I9_HYPTENS	ebi-a-GCST90001393	IgD+ CD38dim B cell %B cell || id:ebi-a-GCST90001393	Hypertension || id:finn-b-I9_HYPTENS	Weighted mode	56	0.0395077	0.13555	0.771794	-0.22617	0.305186	1.0403	0.797582	1.35688
finn-b-I9_HYPTENS	ebi-a-GCST90001394	IgD+ CD38dim B cell Absolute Count || id:ebi-a-GCST90001394	Hypertension || id:finn-b-I9_HYPTENS	Inverse variance weighted (fixed effects)	55	0.0128141	0.0528544	0.808438	-0.0907806	0.116409	1.0129	0.913218	1.12346
finn-b-I9_HYPTENS	ebi-a-GCST90001394	IgD+ CD38dim B cell Absolute Count || id:ebi-a-GCST90001394	Hypertension || id:finn-b-I9_HYPTENS	Inverse variance weighted (multiplicative random effects)	55	0.0128141	0.0532379	0.809791	-0.0915322	0.11716	1.0129	0.912532	1.1243
finn-b-I9_HYPTENS	ebi-a-GCST90001394	IgD+ CD38dim B cell Absolute Count || id:ebi-a-GCST90001394	Hypertension || id:finn-b-I9_HYPTENS	MR Egger	55	-0.172257	0.181526	0.346961	-0.528049	0.183535	0.841763	0.589755	1.20146
finn-b-I9_HYPTENS	ebi-a-GCST90001394	IgD+ CD38dim B cell Absolute Count || id:ebi-a-GCST90001394	Hypertension || id:finn-b-I9_HYPTENS	Simple mode	55	0.091206	0.14556	0.53357	-0.194091	0.376503	1.09549	0.823583	1.45718
finn-b-I9_HYPTENS	ebi-a-GCST90001394	IgD+ CD38dim B cell Absolute Count || id:ebi-a-GCST90001394	Hypertension || id:finn-b-I9_HYPTENS	Weighted median	55	0.00604125	0.0765027	0.937058	-0.143904	0.155987	1.00606	0.865971	1.16881
finn-b-I9_HYPTENS	ebi-a-GCST90001394	IgD+ CD38dim B cell Absolute Count || id:ebi-a-GCST90001394	Hypertension || id:finn-b-I9_HYPTENS	Weighted mode	55	0.0530572	0.126539	0.676664	-0.19496	0.301074	1.05449	0.822868	1.35131
finn-b-I9_HYPTENS	ebi-a-GCST90001395	IgD+ CD38- B cell %B cell || id:ebi-a-GCST90001395	Hypertension || id:finn-b-I9_HYPTENS	Inverse variance weighted (fixed effects)	56	0.00027998	0.0532975	0.995809	-0.104183	0.104743	1.00028	0.90106	1.11043
finn-b-I9_HYPTENS	ebi-a-GCST90001395	IgD+ CD38- B cell %B cell || id:ebi-a-GCST90001395	Hypertension || id:finn-b-I9_HYPTENS	Inverse variance weighted (multiplicative random effects)	56	0.00027998	0.0506288	0.995588	-0.0989525	0.0995124	1.00028	0.905786	1.10463
finn-b-I9_HYPTENS	ebi-a-GCST90001395	IgD+ CD38- B cell %B cell || id:ebi-a-GCST90001395	Hypertension || id:finn-b-I9_HYPTENS	MR Egger	56	0.243349	0.183526	0.190433	-0.116361	0.603059	1.27551	0.890153	1.8277
finn-b-I9_HYPTENS	ebi-a-GCST90001395	IgD+ CD38- B cell %B cell || id:ebi-a-GCST90001395	Hypertension || id:finn-b-I9_HYPTENS	Simple mode	56	-0.0379767	0.146325	0.796191	-0.324774	0.248821	0.962735	0.722691	1.28251
finn-b-I9_HYPTENS	ebi-a-GCST90001395	IgD+ CD38- B cell %B cell || id:ebi-a-GCST90001395	Hypertension || id:finn-b-I9_HYPTENS	Weighted median	56	0.0278006	0.0728769	0.702852	-0.115038	0.170639	1.02819	0.891332	1.18606
finn-b-I9_HYPTENS	ebi-a-GCST90001395	IgD+ CD38- B cell %B cell || id:ebi-a-GCST90001395	Hypertension || id:finn-b-I9_HYPTENS	Weighted mode	56	-0.00256206	0.132054	0.984591	-0.261389	0.256265	0.997441	0.769982	1.29209
finn-b-I9_HYPTENS	ebi-a-GCST90001396	IgD+ CD38- B cell Absolute Count || id:ebi-a-GCST90001396	Hypertension || id:finn-b-I9_HYPTENS	Inverse variance weighted (fixed effects)	55	0.00643334	0.0547093	0.906391	-0.100797	0.113664	1.00645	0.904117	1.12038
finn-b-I9_HYPTENS	ebi-a-GCST90001396	IgD+ CD38- B cell Absolute Count || id:ebi-a-GCST90001396	Hypertension || id:finn-b-I9_HYPTENS	Inverse variance weighted (multiplicative random effects)	55	0.00643334	0.0554069	0.907565	-0.102164	0.115031	1.00645	0.902881	1.12191
finn-b-I9_HYPTENS	ebi-a-GCST90001396	IgD+ CD38- B cell Absolute Count || id:ebi-a-GCST90001396	Hypertension || id:finn-b-I9_HYPTENS	MR Egger	55	0.143509	0.189917	0.453211	-0.228729	0.515746	1.15432	0.795544	1.67489
finn-b-I9_HYPTENS	ebi-a-GCST90001396	IgD+ CD38- B cell Absolute Count || id:ebi-a-GCST90001396	Hypertension || id:finn-b-I9_HYPTENS	Simple mode	55	0.133512	0.170132	0.436027	-0.199947	0.466971	1.14283	0.818774	1.59516
finn-b-I9_HYPTENS	ebi-a-GCST90001396	IgD+ CD38- B cell Absolute Count || id:ebi-a-GCST90001396	Hypertension || id:finn-b-I9_HYPTENS	Weighted median	55	-0.0267253	0.0816962	0.743569	-0.18685	0.133399	0.973629	0.829568	1.14271
finn-b-I9_HYPTENS	ebi-a-GCST90001396	IgD+ CD38- B cell Absolute Count || id:ebi-a-GCST90001396	Hypertension || id:finn-b-I9_HYPTENS	Weighted mode	55	-0.0208527	0.133283	0.876259	-0.282088	0.240383	0.979363	0.754207	1.27174
finn-b-I9_HYPTENS	ebi-a-GCST90001397	Unswitched memory B cell %B cell || id:ebi-a-GCST90001397	Hypertension || id:finn-b-I9_HYPTENS	Inverse variance weighted (fixed effects)	56	-0.00721678	0.0546061	0.894857	-0.114245	0.0998111	0.992809	0.89204	1.10496
finn-b-I9_HYPTENS	ebi-a-GCST90001397	Unswitched memory B cell %B cell || id:ebi-a-GCST90001397	Hypertension || id:finn-b-I9_HYPTENS	Inverse variance weighted (multiplicative random effects)	56	-0.00721678	0.0487816	0.88239	-0.102829	0.0883952	0.992809	0.902281	1.09242
finn-b-I9_HYPTENS	ebi-a-GCST90001397	Unswitched memory B cell %B cell || id:ebi-a-GCST90001397	Hypertension || id:finn-b-I9_HYPTENS	MR Egger	56	0.260544	0.187849	0.171143	-0.107639	0.628728	1.29764	0.897952	1.87522
finn-b-I9_HYPTENS	ebi-a-GCST90001397	Unswitched memory B cell %B cell || id:ebi-a-GCST90001397	Hypertension || id:finn-b-I9_HYPTENS	Simple mode	56	0.193073	0.149197	0.201045	-0.0993528	0.485499	1.21297	0.905423	1.62499
finn-b-I9_HYPTENS	ebi-a-GCST90001397	Unswitched memory B cell %B cell || id:ebi-a-GCST90001397	Hypertension || id:finn-b-I9_HYPTENS	Weighted median	56	0.0338131	0.075306	0.653425	-0.113787	0.181413	1.03439	0.892448	1.19891
finn-b-I9_HYPTENS	ebi-a-GCST90001397	Unswitched memory B cell %B cell || id:ebi-a-GCST90001397	Hypertension || id:finn-b-I9_HYPTENS	Weighted mode	56	0.193073	0.136879	0.164013	-0.0752104	0.461357	1.21297	0.927548	1.58622
finn-b-I9_HYPTENS	ebi-a-GCST90001398	Unswitched memory B cell Absolute Count || id:ebi-a-GCST90001398	Hypertension || id:finn-b-I9_HYPTENS	Inverse variance weighted (fixed effects)	55	0.0109409	0.0542455	0.840158	-0.0953802	0.117262	1.011	0.909027	1.12441
finn-b-I9_HYPTENS	ebi-a-GCST90001398	Unswitched memory B cell Absolute Count || id:ebi-a-GCST90001398	Hypertension || id:finn-b-I9_HYPTENS	Inverse variance weighted (multiplicative random effects)	55	0.0109409	0.0479563	0.819535	-0.0830535	0.104935	1.011	0.920302	1.11064
finn-b-I9_HYPTENS	ebi-a-GCST90001398	Unswitched memory B cell Absolute Count || id:ebi-a-GCST90001398	Hypertension || id:finn-b-I9_HYPTENS	MR Egger	55	0.141583	0.185109	0.447746	-0.221231	0.504398	1.1521	0.801531	1.65599
finn-b-I9_HYPTENS	ebi-a-GCST90001398	Unswitched memory B cell Absolute Count || id:ebi-a-GCST90001398	Hypertension || id:finn-b-I9_HYPTENS	Simple mode	55	-0.125256	0.160903	0.439696	-0.440626	0.190113	0.882271	0.643633	1.20939
finn-b-I9_HYPTENS	ebi-a-GCST90001398	Unswitched memory B cell Absolute Count || id:ebi-a-GCST90001398	Hypertension || id:finn-b-I9_HYPTENS	Weighted median	55	-0.0218883	0.0764652	0.774686	-0.17176	0.127984	0.97835	0.842181	1.13653
finn-b-I9_HYPTENS	ebi-a-GCST90001398	Unswitched memory B cell Absolute Count || id:ebi-a-GCST90001398	Hypertension || id:finn-b-I9_HYPTENS	Weighted mode	55	-0.0724515	0.133864	0.590575	-0.334825	0.189923	0.930111	0.715463	1.20916
finn-b-I9_HYPTENS	ebi-a-GCST90001399	IgD- CD27- B cell %B cell || id:ebi-a-GCST90001399	Hypertension || id:finn-b-I9_HYPTENS	Inverse variance weighted (fixed effects)	56	-0.0954446	0.0541204	0.077806	-0.201521	0.0106314	0.908969	0.817487	1.01069
finn-b-I9_HYPTENS	ebi-a-GCST90001399	IgD- CD27- B cell %B cell || id:ebi-a-GCST90001399	Hypertension || id:finn-b-I9_HYPTENS	Inverse variance weighted (multiplicative random effects)	56	-0.0954446	0.0535219	0.0745404	-0.200348	0.00945827	0.908969	0.818446	1.0095
finn-b-I9_HYPTENS	ebi-a-GCST90001399	IgD- CD27- B cell %B cell || id:ebi-a-GCST90001399	Hypertension || id:finn-b-I9_HYPTENS	MR Egger	56	-0.167652	0.186185	0.371874	-0.532575	0.197271	0.845648	0.587091	1.21807
finn-b-I9_HYPTENS	ebi-a-GCST90001399	IgD- CD27- B cell %B cell || id:ebi-a-GCST90001399	Hypertension || id:finn-b-I9_HYPTENS	Simple mode	56	-0.205116	0.158233	0.200291	-0.515253	0.105022	0.814553	0.597349	1.11074
finn-b-I9_HYPTENS	ebi-a-GCST90001399	IgD- CD27- B cell %B cell || id:ebi-a-GCST90001399	Hypertension || id:finn-b-I9_HYPTENS	Weighted median	56	-0.143918	0.0770911	0.0619208	-0.295017	0.00718009	0.865958	0.744519	1.00721
finn-b-I9_HYPTENS	ebi-a-GCST90001399	IgD- CD27- B cell %B cell || id:ebi-a-GCST90001399	Hypertension || id:finn-b-I9_HYPTENS	Weighted mode	56	-0.19859	0.137936	0.155613	-0.468944	0.0717644	0.819886	0.625662	1.0744
finn-b-I9_HYPTENS	ebi-a-GCST90001400	IgD+ B cell Absolute Count || id:ebi-a-GCST90001400	Hypertension || id:finn-b-I9_HYPTENS	Inverse variance weighted (fixed effects)	55	0.0438899	0.0542235	0.418269	-0.062388	0.150168	1.04487	0.939518	1.16203
finn-b-I9_HYPTENS	ebi-a-GCST90001400	IgD+ B cell Absolute Count || id:ebi-a-GCST90001400	Hypertension || id:finn-b-I9_HYPTENS	Inverse variance weighted (multiplicative random effects)	55	0.0438899	0.0583551	0.45198	-0.0704861	0.158266	1.04487	0.931941	1.17148
finn-b-I9_HYPTENS	ebi-a-GCST90001400	IgD+ B cell Absolute Count || id:ebi-a-GCST90001400	Hypertension || id:finn-b-I9_HYPTENS	MR Egger	55	-0.102386	0.199865	0.610588	-0.494122	0.289351	0.902681	0.610106	1.33556
finn-b-I9_HYPTENS	ebi-a-GCST90001400	IgD+ B cell Absolute Count || id:ebi-a-GCST90001400	Hypertension || id:finn-b-I9_HYPTENS	Simple mode	55	-0.00714164	0.16638	0.965921	-0.333246	0.318962	0.992884	0.716594	1.3757
finn-b-I9_HYPTENS	ebi-a-GCST90001400	IgD+ B cell Absolute Count || id:ebi-a-GCST90001400	Hypertension || id:finn-b-I9_HYPTENS	Weighted median	55	0.0297868	0.0811361	0.713528	-0.12924	0.188813	1.03023	0.878763	1.20782
finn-b-I9_HYPTENS	ebi-a-GCST90001400	IgD+ B cell Absolute Count || id:ebi-a-GCST90001400	Hypertension || id:finn-b-I9_HYPTENS	Weighted mode	55	0.000492525	0.139785	0.997202	-0.273486	0.274471	1.00049	0.760723	1.31583
finn-b-I9_HYPTENS	ebi-a-GCST90001401	IgD- CD27- B cell Absolute Count || id:ebi-a-GCST90001401	Hypertension || id:finn-b-I9_HYPTENS	Inverse variance weighted (fixed effects)	55	-0.0809048	0.05472	0.139267	-0.188156	0.0263463	0.922281	0.828486	1.0267
finn-b-I9_HYPTENS	ebi-a-GCST90001401	IgD- CD27- B cell Absolute Count || id:ebi-a-GCST90001401	Hypertension || id:finn-b-I9_HYPTENS	Inverse variance weighted (multiplicative random effects)	55	-0.0809048	0.0527256	0.124919	-0.184247	0.0224374	0.922281	0.83173	1.02269
finn-b-I9_HYPTENS	ebi-a-GCST90001401	IgD- CD27- B cell Absolute Count || id:ebi-a-GCST90001401	Hypertension || id:finn-b-I9_HYPTENS	MR Egger	55	-0.238722	0.186774	0.206771	-0.604798	0.127354	0.787634	0.546185	1.13582
finn-b-I9_HYPTENS	ebi-a-GCST90001401	IgD- CD27- B cell Absolute Count || id:ebi-a-GCST90001401	Hypertension || id:finn-b-I9_HYPTENS	Simple mode	55	9.15506e-05	0.156153	0.999534	-0.305968	0.306151	1.00009	0.73641	1.35819
finn-b-I9_HYPTENS	ebi-a-GCST90001401	IgD- CD27- B cell Absolute Count || id:ebi-a-GCST90001401	Hypertension || id:finn-b-I9_HYPTENS	Weighted median	55	-0.0844142	0.0771623	0.273962	-0.235652	0.0668238	0.919051	0.790055	1.06911
finn-b-I9_HYPTENS	ebi-a-GCST90001401	IgD- CD27- B cell Absolute Count || id:ebi-a-GCST90001401	Hypertension || id:finn-b-I9_HYPTENS	Weighted mode	55	-0.058514	0.123917	0.638683	-0.301391	0.184363	0.943165	0.739789	1.20245
finn-b-I9_HYPTENS	ebi-a-GCST90001402	Switched memory B cell %B cell || id:ebi-a-GCST90001402	Hypertension || id:finn-b-I9_HYPTENS	Inverse variance weighted (fixed effects)	56	-0.0679639	0.05473	0.214309	-0.175235	0.0393069	0.934294	0.83926	1.04009
finn-b-I9_HYPTENS	ebi-a-GCST90001402	Switched memory B cell %B cell || id:ebi-a-GCST90001402	Hypertension || id:finn-b-I9_HYPTENS	Inverse variance weighted (multiplicative random effects)	56	-0.0679639	0.0539389	0.207663	-0.173684	0.0377563	0.934294	0.840562	1.03848
finn-b-I9_HYPTENS	ebi-a-GCST90001402	Switched memory B cell %B cell || id:ebi-a-GCST90001402	Hypertension || id:finn-b-I9_HYPTENS	MR Egger	56	0.0805369	0.188379	0.670696	-0.288686	0.449759	1.08387	0.749248	1.56793
finn-b-I9_HYPTENS	ebi-a-GCST90001402	Switched memory B cell %B cell || id:ebi-a-GCST90001402	Hypertension || id:finn-b-I9_HYPTENS	Simple mode	56	0.077332	0.168069	0.647244	-0.252083	0.406747	1.0804	0.77718	1.50192
finn-b-I9_HYPTENS	ebi-a-GCST90001402	Switched memory B cell %B cell || id:ebi-a-GCST90001402	Hypertension || id:finn-b-I9_HYPTENS	Weighted median	56	-0.0241838	0.0795061	0.760994	-0.180016	0.131648	0.976106	0.835257	1.14071
finn-b-I9_HYPTENS	ebi-a-GCST90001402	Switched memory B cell %B cell || id:ebi-a-GCST90001402	Hypertension || id:finn-b-I9_HYPTENS	Weighted mode	56	0.023609	0.139977	0.86668	-0.250746	0.297964	1.02389	0.77822	1.34711
finn-b-I9_HYPTENS	ebi-a-GCST90001403	Switched memory B cell Absolute Count || id:ebi-a-GCST90001403	Hypertension || id:finn-b-I9_HYPTENS	Inverse variance weighted (fixed effects)	55	-0.0573046	0.0543015	0.291286	-0.163735	0.0491262	0.944306	0.848967	1.05035
finn-b-I9_HYPTENS	ebi-a-GCST90001403	Switched memory B cell Absolute Count || id:ebi-a-GCST90001403	Hypertension || id:finn-b-I9_HYPTENS	Inverse variance weighted (multiplicative random effects)	55	-0.0573046	0.0544878	0.292939	-0.164101	0.0494914	0.944306	0.848657	1.05074
finn-b-I9_HYPTENS	ebi-a-GCST90001403	Switched memory B cell Absolute Count || id:ebi-a-GCST90001403	Hypertension || id:finn-b-I9_HYPTENS	MR Egger	55	-0.0283212	0.187767	0.880681	-0.396345	0.339702	0.972076	0.672775	1.40453
finn-b-I9_HYPTENS	ebi-a-GCST90001403	Switched memory B cell Absolute Count || id:ebi-a-GCST90001403	Hypertension || id:finn-b-I9_HYPTENS	Simple mode	55	-0.039275	0.166239	0.814128	-0.365104	0.286554	0.961486	0.694125	1.33183
finn-b-I9_HYPTENS	ebi-a-GCST90001403	Switched memory B cell Absolute Count || id:ebi-a-GCST90001403	Hypertension || id:finn-b-I9_HYPTENS	Weighted median	55	-0.0867326	0.0778945	0.26551	-0.239406	0.0659406	0.916922	0.787095	1.06816
finn-b-I9_HYPTENS	ebi-a-GCST90001403	Switched memory B cell Absolute Count || id:ebi-a-GCST90001403	Hypertension || id:finn-b-I9_HYPTENS	Weighted mode	55	-0.0700742	0.151859	0.646334	-0.367717	0.227569	0.932325	0.692313	1.25554
finn-b-I9_HYPTENS	ebi-a-GCST90001404	Plasma Blast-Plasma Cell %B cell || id:ebi-a-GCST90001404	Hypertension || id:finn-b-I9_HYPTENS	Inverse variance weighted (fixed effects)	56	-0.0615977	0.0530538	0.245625	-0.165583	0.0423878	0.940261	0.847399	1.0433
finn-b-I9_HYPTENS	ebi-a-GCST90001404	Plasma Blast-Plasma Cell %B cell || id:ebi-a-GCST90001404	Hypertension || id:finn-b-I9_HYPTENS	Inverse variance weighted (multiplicative random effects)	56	-0.0615977	0.0542508	0.256198	-0.167929	0.0447339	0.940261	0.845414	1.04575
finn-b-I9_HYPTENS	ebi-a-GCST90001404	Plasma Blast-Plasma Cell %B cell || id:ebi-a-GCST90001404	Hypertension || id:finn-b-I9_HYPTENS	MR Egger	56	-0.0326707	0.188574	0.863102	-0.402277	0.336935	0.967857	0.668796	1.40065
finn-b-I9_HYPTENS	ebi-a-GCST90001404	Plasma Blast-Plasma Cell %B cell || id:ebi-a-GCST90001404	Hypertension || id:finn-b-I9_HYPTENS	Simple mode	56	-0.00812872	0.172633	0.962615	-0.34649	0.330232	0.991904	0.707166	1.39129
finn-b-I9_HYPTENS	ebi-a-GCST90001404	Plasma Blast-Plasma Cell %B cell || id:ebi-a-GCST90001404	Hypertension || id:finn-b-I9_HYPTENS	Weighted median	56	-0.0319137	0.0783548	0.683789	-0.185489	0.121662	0.96859	0.830698	1.12937
finn-b-I9_HYPTENS	ebi-a-GCST90001404	Plasma Blast-Plasma Cell %B cell || id:ebi-a-GCST90001404	Hypertension || id:finn-b-I9_HYPTENS	Weighted mode	56	-0.00812872	0.165253	0.960947	-0.332025	0.315768	0.991904	0.717469	1.37131
finn-b-I9_HYPTENS	ebi-a-GCST90001405	Plasma Blast-Plasma Cell Absolute Count || id:ebi-a-GCST90001405	Hypertension || id:finn-b-I9_HYPTENS	Inverse variance weighted (fixed effects)	55	-0.0766825	0.0526362	0.145161	-0.179849	0.0264844	0.926184	0.835396	1.02684
finn-b-I9_HYPTENS	ebi-a-GCST90001405	Plasma Blast-Plasma Cell Absolute Count || id:ebi-a-GCST90001405	Hypertension || id:finn-b-I9_HYPTENS	Inverse variance weighted (multiplicative random effects)	55	-0.0766825	0.050788	0.131081	-0.176227	0.022862	0.926184	0.838428	1.02313
finn-b-I9_HYPTENS	ebi-a-GCST90001405	Plasma Blast-Plasma Cell Absolute Count || id:ebi-a-GCST90001405	Hypertension || id:finn-b-I9_HYPTENS	MR Egger	55	-0.0492675	0.179844	0.785191	-0.401762	0.303227	0.951926	0.66914	1.35422
finn-b-I9_HYPTENS	ebi-a-GCST90001405	Plasma Blast-Plasma Cell Absolute Count || id:ebi-a-GCST90001405	Hypertension || id:finn-b-I9_HYPTENS	Simple mode	55	-0.0822273	0.160702	0.610963	-0.397203	0.232748	0.921063	0.672198	1.26206
finn-b-I9_HYPTENS	ebi-a-GCST90001405	Plasma Blast-Plasma Cell Absolute Count || id:ebi-a-GCST90001405	Hypertension || id:finn-b-I9_HYPTENS	Weighted median	55	-0.0539207	0.0764339	0.480527	-0.203731	0.0958896	0.947507	0.815682	1.10064
finn-b-I9_HYPTENS	ebi-a-GCST90001405	Plasma Blast-Plasma Cell Absolute Count || id:ebi-a-GCST90001405	Hypertension || id:finn-b-I9_HYPTENS	Weighted mode	55	-0.100923	0.145045	0.489535	-0.38521	0.183365	0.904003	0.680307	1.20125
finn-b-I9_HYPTENS	ebi-a-GCST90001406	Memory B cell %B cell || id:ebi-a-GCST90001406	Hypertension || id:finn-b-I9_HYPTENS	Inverse variance weighted (fixed effects)	56	-0.0271422	0.0542034	0.616549	-0.133381	0.0790965	0.973223	0.875132	1.08231
finn-b-I9_HYPTENS	ebi-a-GCST90001406	Memory B cell %B cell || id:ebi-a-GCST90001406	Hypertension || id:finn-b-I9_HYPTENS	Inverse variance weighted (multiplicative random effects)	56	-0.0271422	0.0579994	0.639803	-0.140821	0.0865365	0.973223	0.868645	1.09039
finn-b-I9_HYPTENS	ebi-a-GCST90001406	Memory B cell %B cell || id:ebi-a-GCST90001406	Hypertension || id:finn-b-I9_HYPTENS	MR Egger	56	0.0359766	0.201255	0.858794	-0.358484	0.430437	1.03663	0.698735	1.53793
finn-b-I9_HYPTENS	ebi-a-GCST90001406	Memory B cell %B cell || id:ebi-a-GCST90001406	Hypertension || id:finn-b-I9_HYPTENS	Simple mode	56	0.0551546	0.155048	0.723406	-0.248739	0.359048	1.0567	0.779783	1.43197
finn-b-I9_HYPTENS	ebi-a-GCST90001406	Memory B cell %B cell || id:ebi-a-GCST90001406	Hypertension || id:finn-b-I9_HYPTENS	Weighted median	56	0.0054616	0.0826857	0.947336	-0.156602	0.167526	1.00548	0.855044	1.18238
finn-b-I9_HYPTENS	ebi-a-GCST90001406	Memory B cell %B cell || id:ebi-a-GCST90001406	Hypertension || id:finn-b-I9_HYPTENS	Weighted mode	56	0.0328281	0.140827	0.816542	-0.243194	0.30885	1.03337	0.78412	1.36186
finn-b-I9_HYPTENS	ebi-a-GCST90001407	Memory B cell Absolute Count || id:ebi-a-GCST90001407	Hypertension || id:finn-b-I9_HYPTENS	Inverse variance weighted (fixed effects)	55	-0.0198833	0.0547077	0.716271	-0.12711	0.0873437	0.980313	0.880637	1.09127
finn-b-I9_HYPTENS	ebi-a-GCST90001407	Memory B cell Absolute Count || id:ebi-a-GCST90001407	Hypertension || id:finn-b-I9_HYPTENS	Inverse variance weighted (multiplicative random effects)	55	-0.0198833	0.057579	0.729852	-0.132738	0.0929714	0.980313	0.875694	1.09743
finn-b-I9_HYPTENS	ebi-a-GCST90001407	Memory B cell Absolute Count || id:ebi-a-GCST90001407	Hypertension || id:finn-b-I9_HYPTENS	MR Egger	55	-0.0230448	0.198374	0.907958	-0.411858	0.365769	0.977219	0.662418	1.44162
finn-b-I9_HYPTENS	ebi-a-GCST90001407	Memory B cell Absolute Count || id:ebi-a-GCST90001407	Hypertension || id:finn-b-I9_HYPTENS	Simple mode	55	-0.0374342	0.155686	0.810895	-0.342579	0.267711	0.963258	0.709937	1.30697
finn-b-I9_HYPTENS	ebi-a-GCST90001407	Memory B cell Absolute Count || id:ebi-a-GCST90001407	Hypertension || id:finn-b-I9_HYPTENS	Weighted median	55	-0.0173114	0.0798448	0.828354	-0.173807	0.139184	0.982838	0.840459	1.14934
finn-b-I9_HYPTENS	ebi-a-GCST90001407	Memory B cell Absolute Count || id:ebi-a-GCST90001407	Hypertension || id:finn-b-I9_HYPTENS	Weighted mode	55	-0.0558789	0.133644	0.677519	-0.317821	0.206063	0.945654	0.727733	1.22883
finn-b-I9_HYPTENS	ebi-a-GCST90001408	Naive-mature B cell %B cell || id:ebi-a-GCST90001408	Hypertension || id:finn-b-I9_HYPTENS	Inverse variance weighted (fixed effects)	56	0.0147051	0.0542847	0.786477	-0.0916929	0.121103	1.01481	0.912385	1.12874
finn-b-I9_HYPTENS	ebi-a-GCST90001408	Naive-mature B cell %B cell || id:ebi-a-GCST90001408	Hypertension || id:finn-b-I9_HYPTENS	Inverse variance weighted (multiplicative random effects)	56	0.0147051	0.0590235	0.803253	-0.100981	0.130391	1.01481	0.90395	1.13927
finn-b-I9_HYPTENS	ebi-a-GCST90001408	Naive-mature B cell %B cell || id:ebi-a-GCST90001408	Hypertension || id:finn-b-I9_HYPTENS	MR Egger	56	-0.0228519	0.204943	0.911631	-0.42454	0.378836	0.977407	0.654071	1.46058
finn-b-I9_HYPTENS	ebi-a-GCST90001408	Naive-mature B cell %B cell || id:ebi-a-GCST90001408	Hypertension || id:finn-b-I9_HYPTENS	Simple mode	56	-0.0618639	0.172717	0.721579	-0.400389	0.276661	0.940011	0.670059	1.31872
finn-b-I9_HYPTENS	ebi-a-GCST90001408	Naive-mature B cell %B cell || id:ebi-a-GCST90001408	Hypertension || id:finn-b-I9_HYPTENS	Weighted median	56	-0.00455971	0.077423	0.953037	-0.156309	0.147189	0.995451	0.855295	1.15857
finn-b-I9_HYPTENS	ebi-a-GCST90001408	Naive-mature B cell %B cell || id:ebi-a-GCST90001408	Hypertension || id:finn-b-I9_HYPTENS	Weighted mode	56	-0.0499211	0.147438	0.736207	-0.338899	0.239056	0.951304	0.712555	1.27005
finn-b-I9_HYPTENS	ebi-a-GCST90001409	Naive-mature B cell Absolute Count || id:ebi-a-GCST90001409	Hypertension || id:finn-b-I9_HYPTENS	Inverse variance weighted (fixed effects)	55	0.0374232	0.0545696	0.492847	-0.0695334	0.14438	1.03813	0.932829	1.15532
finn-b-I9_HYPTENS	ebi-a-GCST90001409	Naive-mature B cell Absolute Count || id:ebi-a-GCST90001409	Hypertension || id:finn-b-I9_HYPTENS	Inverse variance weighted (multiplicative random effects)	55	0.0374232	0.0551754	0.497608	-0.0707206	0.145567	1.03813	0.931722	1.1567
finn-b-I9_HYPTENS	ebi-a-GCST90001409	Naive-mature B cell Absolute Count || id:ebi-a-GCST90001409	Hypertension || id:finn-b-I9_HYPTENS	MR Egger	55	-0.0685264	0.189447	0.719001	-0.439842	0.302789	0.933769	0.644138	1.35363
finn-b-I9_HYPTENS	ebi-a-GCST90001409	Naive-mature B cell Absolute Count || id:ebi-a-GCST90001409	Hypertension || id:finn-b-I9_HYPTENS	Simple mode	55	0.107035	0.149297	0.47651	-0.185588	0.399657	1.11297	0.830616	1.49131
finn-b-I9_HYPTENS	ebi-a-GCST90001409	Naive-mature B cell Absolute Count || id:ebi-a-GCST90001409	Hypertension || id:finn-b-I9_HYPTENS	Weighted median	55	0.0468396	0.0790215	0.553352	-0.108042	0.201722	1.04795	0.897589	1.22351
finn-b-I9_HYPTENS	ebi-a-GCST90001409	Naive-mature B cell Absolute Count || id:ebi-a-GCST90001409	Hypertension || id:finn-b-I9_HYPTENS	Weighted mode	55	0.0763901	0.13058	0.560979	-0.179546	0.332326	1.07938	0.83565	1.39421
finn-b-I9_HYPTENS	ebi-a-GCST90001410	IgD- CD38+ B cell %B cell || id:ebi-a-GCST90001410	Hypertension || id:finn-b-I9_HYPTENS	Inverse variance weighted (fixed effects)	56	-0.0536371	0.0524085	0.306099	-0.156358	0.0490835	0.947776	0.855253	1.05031
finn-b-I9_HYPTENS	ebi-a-GCST90001410	IgD- CD38+ B cell %B cell || id:ebi-a-GCST90001410	Hypertension || id:finn-b-I9_HYPTENS	Inverse variance weighted (multiplicative random effects)	56	-0.0536371	0.0565744	0.343089	-0.164523	0.0572488	0.947776	0.848298	1.05892
finn-b-I9_HYPTENS	ebi-a-GCST90001410	IgD- CD38+ B cell %B cell || id:ebi-a-GCST90001410	Hypertension || id:finn-b-I9_HYPTENS	MR Egger	56	-0.0682655	0.196668	0.729858	-0.453735	0.317204	0.934012	0.635251	1.37328
finn-b-I9_HYPTENS	ebi-a-GCST90001410	IgD- CD38+ B cell %B cell || id:ebi-a-GCST90001410	Hypertension || id:finn-b-I9_HYPTENS	Simple mode	56	0.0538979	0.175035	0.759302	-0.289171	0.396967	1.05538	0.748884	1.48731
finn-b-I9_HYPTENS	ebi-a-GCST90001410	IgD- CD38+ B cell %B cell || id:ebi-a-GCST90001410	Hypertension || id:finn-b-I9_HYPTENS	Weighted median	56	-0.0647558	0.0784431	0.40908	-0.218504	0.0889926	0.937296	0.80372	1.09307
finn-b-I9_HYPTENS	ebi-a-GCST90001410	IgD- CD38+ B cell %B cell || id:ebi-a-GCST90001410	Hypertension || id:finn-b-I9_HYPTENS	Weighted mode	56	0.0294939	0.15794	0.85255	-0.280068	0.339056	1.02993	0.755732	1.40362
finn-b-I9_HYPTENS	ebi-a-GCST90001411	IgD+ CD24+ B cell %B cell || id:ebi-a-GCST90001411	Hypertension || id:finn-b-I9_HYPTENS	Inverse variance weighted (fixed effects)	56	-0.0128276	0.0548786	0.815183	-0.12039	0.0947344	0.987254	0.886575	1.09937
finn-b-I9_HYPTENS	ebi-a-GCST90001411	IgD+ CD24+ B cell %B cell || id:ebi-a-GCST90001411	Hypertension || id:finn-b-I9_HYPTENS	Inverse variance weighted (multiplicative random effects)	56	-0.0128276	0.0569092	0.821665	-0.12437	0.0987144	0.987254	0.883053	1.10375
finn-b-I9_HYPTENS	ebi-a-GCST90001411	IgD+ CD24+ B cell %B cell || id:ebi-a-GCST90001411	Hypertension || id:finn-b-I9_HYPTENS	MR Egger	56	0.112057	0.196782	0.571415	-0.273635	0.497749	1.11858	0.760609	1.64501
finn-b-I9_HYPTENS	ebi-a-GCST90001411	IgD+ CD24+ B cell %B cell || id:ebi-a-GCST90001411	Hypertension || id:finn-b-I9_HYPTENS	Simple mode	56	-0.143988	0.172675	0.407961	-0.48243	0.194454	0.865898	0.617281	1.21465
finn-b-I9_HYPTENS	ebi-a-GCST90001411	IgD+ CD24+ B cell %B cell || id:ebi-a-GCST90001411	Hypertension || id:finn-b-I9_HYPTENS	Weighted median	56	-0.0401745	0.0799452	0.615298	-0.196867	0.116518	0.960622	0.8213	1.12358
finn-b-I9_HYPTENS	ebi-a-GCST90001411	IgD+ CD24+ B cell %B cell || id:ebi-a-GCST90001411	Hypertension || id:finn-b-I9_HYPTENS	Weighted mode	56	-0.143988	0.147263	0.332472	-0.432623	0.144647	0.865898	0.648805	1.15563
finn-b-I9_HYPTENS	ebi-a-GCST90001412	IgD+ CD24+ B cell Absolute Count || id:ebi-a-GCST90001412	Hypertension || id:finn-b-I9_HYPTENS	Inverse variance weighted (fixed effects)	55	-0.00317146	0.0535348	0.95276	-0.1081	0.101757	0.996834	0.897538	1.10711
finn-b-I9_HYPTENS	ebi-a-GCST90001412	IgD+ CD24+ B cell Absolute Count || id:ebi-a-GCST90001412	Hypertension || id:finn-b-I9_HYPTENS	Inverse variance weighted (multiplicative random effects)	55	-0.00317146	0.0565836	0.955303	-0.114075	0.107732	0.996834	0.892191	1.11375
finn-b-I9_HYPTENS	ebi-a-GCST90001412	IgD+ CD24+ B cell Absolute Count || id:ebi-a-GCST90001412	Hypertension || id:finn-b-I9_HYPTENS	MR Egger	55	0.0353777	0.194915	0.856665	-0.346656	0.417411	1.03601	0.707048	1.51803
finn-b-I9_HYPTENS	ebi-a-GCST90001412	IgD+ CD24+ B cell Absolute Count || id:ebi-a-GCST90001412	Hypertension || id:finn-b-I9_HYPTENS	Simple mode	55	-0.0882812	0.160794	0.585246	-0.403437	0.226875	0.915503	0.66802	1.25467
finn-b-I9_HYPTENS	ebi-a-GCST90001412	IgD+ CD24+ B cell Absolute Count || id:ebi-a-GCST90001412	Hypertension || id:finn-b-I9_HYPTENS	Weighted median	55	-0.0353483	0.0776397	0.648903	-0.187522	0.116825	0.965269	0.829011	1.12392
finn-b-I9_HYPTENS	ebi-a-GCST90001412	IgD+ CD24+ B cell Absolute Count || id:ebi-a-GCST90001412	Hypertension || id:finn-b-I9_HYPTENS	Weighted mode	55	-0.0882812	0.14448	0.543745	-0.371462	0.194899	0.915503	0.689725	1.21519
finn-b-I9_HYPTENS	ebi-a-GCST90001413	IgD- CD24- B cell %B cell || id:ebi-a-GCST90001413	Hypertension || id:finn-b-I9_HYPTENS	Inverse variance weighted (fixed effects)	56	-0.0869805	0.0541787	0.108397	-0.193171	0.0192097	0.916695	0.824341	1.0194
finn-b-I9_HYPTENS	ebi-a-GCST90001413	IgD- CD24- B cell %B cell || id:ebi-a-GCST90001413	Hypertension || id:finn-b-I9_HYPTENS	Inverse variance weighted (multiplicative random effects)	56	-0.0869805	0.057513	0.130442	-0.199706	0.025745	0.916695	0.818972	1.02608
finn-b-I9_HYPTENS	ebi-a-GCST90001413	IgD- CD24- B cell %B cell || id:ebi-a-GCST90001413	Hypertension || id:finn-b-I9_HYPTENS	MR Egger	56	-0.0714423	0.199806	0.722068	-0.463062	0.320178	0.93105	0.629353	1.37737
finn-b-I9_HYPTENS	ebi-a-GCST90001413	IgD- CD24- B cell %B cell || id:ebi-a-GCST90001413	Hypertension || id:finn-b-I9_HYPTENS	Simple mode	56	0.0770953	0.181245	0.672231	-0.278146	0.432336	1.08015	0.757187	1.54085
finn-b-I9_HYPTENS	ebi-a-GCST90001413	IgD- CD24- B cell %B cell || id:ebi-a-GCST90001413	Hypertension || id:finn-b-I9_HYPTENS	Weighted median	56	-0.0740094	0.0805463	0.358178	-0.23188	0.0838614	0.928663	0.793041	1.08748
finn-b-I9_HYPTENS	ebi-a-GCST90001413	IgD- CD24- B cell %B cell || id:ebi-a-GCST90001413	Hypertension || id:finn-b-I9_HYPTENS	Weighted mode	56	-0.0985639	0.162863	0.547538	-0.417775	0.220647	0.906138	0.65851	1.24688
finn-b-I9_HYPTENS	ebi-a-GCST90001414	IgD- CD24- B cell Absolute Count || id:ebi-a-GCST90001414	Hypertension || id:finn-b-I9_HYPTENS	Inverse variance weighted (fixed effects)	55	-0.0731949	0.0553716	0.186207	-0.181723	0.0353335	0.92942	0.833832	1.03597
finn-b-I9_HYPTENS	ebi-a-GCST90001414	IgD- CD24- B cell Absolute Count || id:ebi-a-GCST90001414	Hypertension || id:finn-b-I9_HYPTENS	Inverse variance weighted (multiplicative random effects)	55	-0.0731949	0.0553377	0.185937	-0.181657	0.035267	0.92942	0.833888	1.0359
finn-b-I9_HYPTENS	ebi-a-GCST90001414	IgD- CD24- B cell Absolute Count || id:ebi-a-GCST90001414	Hypertension || id:finn-b-I9_HYPTENS	MR Egger	55	-0.133513	0.190496	0.48645	-0.506886	0.23986	0.875016	0.602368	1.27107
finn-b-I9_HYPTENS	ebi-a-GCST90001414	IgD- CD24- B cell Absolute Count || id:ebi-a-GCST90001414	Hypertension || id:finn-b-I9_HYPTENS	Simple mode	55	-0.216366	0.158004	0.176552	-0.526054	0.0933217	0.80544	0.590932	1.09781
finn-b-I9_HYPTENS	ebi-a-GCST90001414	IgD- CD24- B cell Absolute Count || id:ebi-a-GCST90001414	Hypertension || id:finn-b-I9_HYPTENS	Weighted median	55	-0.148856	0.0813528	0.0672852	-0.308308	0.0105951	0.861693	0.734689	1.01065
finn-b-I9_HYPTENS	ebi-a-GCST90001414	IgD- CD24- B cell Absolute Count || id:ebi-a-GCST90001414	Hypertension || id:finn-b-I9_HYPTENS	Weighted mode	55	-0.183295	0.144555	0.210239	-0.466624	0.100033	0.832522	0.627116	1.10521
finn-b-I9_HYPTENS	ebi-a-GCST90001415	IgD+ CD24- B cell %B cell || id:ebi-a-GCST90001415	Hypertension || id:finn-b-I9_HYPTENS	Inverse variance weighted (fixed effects)	56	0.0459327	0.0550358	0.403945	-0.0619375	0.153803	1.047	0.939942	1.16626
finn-b-I9_HYPTENS	ebi-a-GCST90001415	IgD+ CD24- B cell %B cell || id:ebi-a-GCST90001415	Hypertension || id:finn-b-I9_HYPTENS	Inverse variance weighted (multiplicative random effects)	56	0.0459327	0.0594861	0.440021	-0.0706601	0.162525	1.047	0.931779	1.17648
finn-b-I9_HYPTENS	ebi-a-GCST90001415	IgD+ CD24- B cell %B cell || id:ebi-a-GCST90001415	Hypertension || id:finn-b-I9_HYPTENS	MR Egger	56	-0.125675	0.205132	0.542676	-0.527733	0.276383	0.881902	0.589941	1.31835
finn-b-I9_HYPTENS	ebi-a-GCST90001415	IgD+ CD24- B cell %B cell || id:ebi-a-GCST90001415	Hypertension || id:finn-b-I9_HYPTENS	Simple mode	56	0.145439	0.170434	0.397169	-0.188611	0.479489	1.15655	0.828108	1.61525
finn-b-I9_HYPTENS	ebi-a-GCST90001415	IgD+ CD24- B cell %B cell || id:ebi-a-GCST90001415	Hypertension || id:finn-b-I9_HYPTENS	Weighted median	56	0.0993071	0.0809957	0.220169	-0.0594444	0.258059	1.10441	0.942288	1.29441
finn-b-I9_HYPTENS	ebi-a-GCST90001415	IgD+ CD24- B cell %B cell || id:ebi-a-GCST90001415	Hypertension || id:finn-b-I9_HYPTENS	Weighted mode	56	0.102216	0.150335	0.499406	-0.192441	0.396873	1.10762	0.824943	1.48717
finn-b-I9_HYPTENS	ebi-a-GCST90001416	IgD+ CD24- B cell Absolute Count || id:ebi-a-GCST90001416	Hypertension || id:finn-b-I9_HYPTENS	Inverse variance weighted (fixed effects)	55	0.0398795	0.0543285	0.462922	-0.0666044	0.146363	1.04069	0.935565	1.15762
finn-b-I9_HYPTENS	ebi-a-GCST90001416	IgD+ CD24- B cell Absolute Count || id:ebi-a-GCST90001416	Hypertension || id:finn-b-I9_HYPTENS	Inverse variance weighted (multiplicative random effects)	55	0.0398795	0.0586852	0.49679	-0.0751435	0.154902	1.04069	0.92761	1.16754
finn-b-I9_HYPTENS	ebi-a-GCST90001416	IgD+ CD24- B cell Absolute Count || id:ebi-a-GCST90001416	Hypertension || id:finn-b-I9_HYPTENS	MR Egger	55	-0.154883	0.200212	0.442607	-0.547297	0.237532	0.856516	0.578511	1.26812
finn-b-I9_HYPTENS	ebi-a-GCST90001416	IgD+ CD24- B cell Absolute Count || id:ebi-a-GCST90001416	Hypertension || id:finn-b-I9_HYPTENS	Simple mode	55	0.150454	0.15159	0.325377	-0.146663	0.447571	1.16236	0.863585	1.56451
finn-b-I9_HYPTENS	ebi-a-GCST90001416	IgD+ CD24- B cell Absolute Count || id:ebi-a-GCST90001416	Hypertension || id:finn-b-I9_HYPTENS	Weighted median	55	0.0727271	0.0762319	0.340071	-0.0766873	0.222142	1.07544	0.926179	1.24875
finn-b-I9_HYPTENS	ebi-a-GCST90001416	IgD+ CD24- B cell Absolute Count || id:ebi-a-GCST90001416	Hypertension || id:finn-b-I9_HYPTENS	Weighted mode	55	0.103095	0.12709	0.420811	-0.146001	0.352191	1.1086	0.864157	1.42218
finn-b-I9_HYPTENS	ebi-a-GCST90001417	CD24+ CD27+ B cell %B cell || id:ebi-a-GCST90001417	Hypertension || id:finn-b-I9_HYPTENS	Inverse variance weighted (fixed effects)	56	-0.0360474	0.0542842	0.506659	-0.142444	0.0703497	0.964595	0.867236	1.07288
finn-b-I9_HYPTENS	ebi-a-GCST90001417	CD24+ CD27+ B cell %B cell || id:ebi-a-GCST90001417	Hypertension || id:finn-b-I9_HYPTENS	Inverse variance weighted (multiplicative random effects)	56	-0.0360474	0.0518949	0.487292	-0.137761	0.0656667	0.964595	0.871307	1.06787
finn-b-I9_HYPTENS	ebi-a-GCST90001417	CD24+ CD27+ B cell %B cell || id:ebi-a-GCST90001417	Hypertension || id:finn-b-I9_HYPTENS	MR Egger	56	0.153385	0.186834	0.415272	-0.212809	0.519579	1.16577	0.808311	1.68132
finn-b-I9_HYPTENS	ebi-a-GCST90001417	CD24+ CD27+ B cell %B cell || id:ebi-a-GCST90001417	Hypertension || id:finn-b-I9_HYPTENS	Simple mode	56	0.06879	0.159326	0.667607	-0.24349	0.38107	1.07121	0.783887	1.46385
finn-b-I9_HYPTENS	ebi-a-GCST90001417	CD24+ CD27+ B cell %B cell || id:ebi-a-GCST90001417	Hypertension || id:finn-b-I9_HYPTENS	Weighted median	56	0.0183875	0.0757422	0.808188	-0.130067	0.166842	1.01856	0.878036	1.18157
finn-b-I9_HYPTENS	ebi-a-GCST90001417	CD24+ CD27+ B cell %B cell || id:ebi-a-GCST90001417	Hypertension || id:finn-b-I9_HYPTENS	Weighted mode	56	0.0783112	0.142958	0.586052	-0.201887	0.35851	1.08146	0.817187	1.43119
finn-b-I9_HYPTENS	ebi-a-GCST90001418	CD24+ CD27+ B cell Absolute Count || id:ebi-a-GCST90001418	Hypertension || id:finn-b-I9_HYPTENS	Inverse variance weighted (fixed effects)	55	-0.0227019	0.0545244	0.677145	-0.12957	0.084166	0.977554	0.878473	1.08781
finn-b-I9_HYPTENS	ebi-a-GCST90001418	CD24+ CD27+ B cell Absolute Count || id:ebi-a-GCST90001418	Hypertension || id:finn-b-I9_HYPTENS	Inverse variance weighted (multiplicative random effects)	55	-0.0227019	0.05265	0.666333	-0.125896	0.0804921	0.977554	0.881707	1.08382
finn-b-I9_HYPTENS	ebi-a-GCST90001418	CD24+ CD27+ B cell Absolute Count || id:ebi-a-GCST90001418	Hypertension || id:finn-b-I9_HYPTENS	MR Egger	55	0.0624401	0.186106	0.738567	-0.302329	0.427209	1.06443	0.739095	1.53297
finn-b-I9_HYPTENS	ebi-a-GCST90001418	CD24+ CD27+ B cell Absolute Count || id:ebi-a-GCST90001418	Hypertension || id:finn-b-I9_HYPTENS	Simple mode	55	-0.103253	0.159302	0.519628	-0.415486	0.208979	0.901898	0.660019	1.23242
finn-b-I9_HYPTENS	ebi-a-GCST90001418	CD24+ CD27+ B cell Absolute Count || id:ebi-a-GCST90001418	Hypertension || id:finn-b-I9_HYPTENS	Weighted median	55	-0.0271459	0.0778653	0.72737	-0.179762	0.12547	0.973219	0.835469	1.13368
finn-b-I9_HYPTENS	ebi-a-GCST90001418	CD24+ CD27+ B cell Absolute Count || id:ebi-a-GCST90001418	Hypertension || id:finn-b-I9_HYPTENS	Weighted mode	55	-0.0857431	0.135988	0.531014	-0.35228	0.180793	0.91783	0.703084	1.19817
finn-b-I9_HYPTENS	ebi-a-GCST90001419	CD20- B cell %B cell || id:ebi-a-GCST90001419	Hypertension || id:finn-b-I9_HYPTENS	Inverse variance weighted (fixed effects)	55	-0.049728	0.0538976	0.356195	-0.155367	0.0559113	0.951488	0.856101	1.0575
finn-b-I9_HYPTENS	ebi-a-GCST90001419	CD20- B cell %B cell || id:ebi-a-GCST90001419	Hypertension || id:finn-b-I9_HYPTENS	Inverse variance weighted (multiplicative random effects)	55	-0.049728	0.0512957	0.332326	-0.150268	0.0508115	0.951488	0.860478	1.05212
finn-b-I9_HYPTENS	ebi-a-GCST90001419	CD20- B cell %B cell || id:ebi-a-GCST90001419	Hypertension || id:finn-b-I9_HYPTENS	MR Egger	55	-0.0704512	0.184127	0.703529	-0.43134	0.290437	0.931973	0.649638	1.33701
finn-b-I9_HYPTENS	ebi-a-GCST90001419	CD20- B cell %B cell || id:ebi-a-GCST90001419	Hypertension || id:finn-b-I9_HYPTENS	Simple mode	55	-0.152005	0.170933	0.377803	-0.487034	0.183023	0.858984	0.614446	1.20084
finn-b-I9_HYPTENS	ebi-a-GCST90001419	CD20- B cell %B cell || id:ebi-a-GCST90001419	Hypertension || id:finn-b-I9_HYPTENS	Weighted median	55	-0.0741969	0.0797811	0.352368	-0.230568	0.0821741	0.928489	0.794083	1.08564
finn-b-I9_HYPTENS	ebi-a-GCST90001419	CD20- B cell %B cell || id:ebi-a-GCST90001419	Hypertension || id:finn-b-I9_HYPTENS	Weighted mode	55	-0.0683654	0.16444	0.679243	-0.390668	0.253937	0.933919	0.676605	1.28909
finn-b-I9_HYPTENS	ebi-a-GCST90001420	IgD- CD38+ B cell Absolute Count || id:ebi-a-GCST90001420	Hypertension || id:finn-b-I9_HYPTENS	Inverse variance weighted (fixed effects)	55	-0.0577288	0.0519962	0.266891	-0.159641	0.0441838	0.943906	0.852449	1.04517
finn-b-I9_HYPTENS	ebi-a-GCST90001420	IgD- CD38+ B cell Absolute Count || id:ebi-a-GCST90001420	Hypertension || id:finn-b-I9_HYPTENS	Inverse variance weighted (multiplicative random effects)	55	-0.0577288	0.0563214	0.305368	-0.168119	0.0526611	0.943906	0.845253	1.05407
finn-b-I9_HYPTENS	ebi-a-GCST90001420	IgD- CD38+ B cell Absolute Count || id:ebi-a-GCST90001420	Hypertension || id:finn-b-I9_HYPTENS	MR Egger	55	-0.133232	0.193853	0.494899	-0.513184	0.246719	0.875262	0.598586	1.27982
finn-b-I9_HYPTENS	ebi-a-GCST90001420	IgD- CD38+ B cell Absolute Count || id:ebi-a-GCST90001420	Hypertension || id:finn-b-I9_HYPTENS	Simple mode	55	-0.00466973	0.167137	0.977813	-0.332258	0.322919	0.995341	0.717302	1.38115
finn-b-I9_HYPTENS	ebi-a-GCST90001420	IgD- CD38+ B cell Absolute Count || id:ebi-a-GCST90001420	Hypertension || id:finn-b-I9_HYPTENS	Weighted median	55	-0.068446	0.0796907	0.390398	-0.22464	0.0877477	0.933844	0.798804	1.09171
finn-b-I9_HYPTENS	ebi-a-GCST90001420	IgD- CD38+ B cell Absolute Count || id:ebi-a-GCST90001420	Hypertension || id:finn-b-I9_HYPTENS	Weighted mode	55	-0.128046	0.133255	0.340881	-0.389227	0.133134	0.879813	0.677581	1.1424
finn-b-I9_HYPTENS	ebi-a-GCST90001421	CD20- B cell Absolute Count || id:ebi-a-GCST90001421	Hypertension || id:finn-b-I9_HYPTENS	Inverse variance weighted (fixed effects)	55	-0.0494582	0.0537073	0.357111	-0.154725	0.0558081	0.951745	0.856651	1.05739
finn-b-I9_HYPTENS	ebi-a-GCST90001421	CD20- B cell Absolute Count || id:ebi-a-GCST90001421	Hypertension || id:finn-b-I9_HYPTENS	Inverse variance weighted (multiplicative random effects)	55	-0.0494582	0.0496924	0.319596	-0.146855	0.0479389	0.951745	0.863419	1.04911
finn-b-I9_HYPTENS	ebi-a-GCST90001421	CD20- B cell Absolute Count || id:ebi-a-GCST90001421	Hypertension || id:finn-b-I9_HYPTENS	MR Egger	55	-0.175192	0.183489	0.344021	-0.534831	0.184446	0.839295	0.585769	1.20255
finn-b-I9_HYPTENS	ebi-a-GCST90001421	CD20- B cell Absolute Count || id:ebi-a-GCST90001421	Hypertension || id:finn-b-I9_HYPTENS	Simple mode	55	-0.14451	0.174677	0.411707	-0.486877	0.197856	0.865446	0.614543	1.21879
finn-b-I9_HYPTENS	ebi-a-GCST90001421	CD20- B cell Absolute Count || id:ebi-a-GCST90001421	Hypertension || id:finn-b-I9_HYPTENS	Weighted median	55	-0.0682558	0.0799585	0.393304	-0.224975	0.0884629	0.934022	0.798537	1.09249
finn-b-I9_HYPTENS	ebi-a-GCST90001421	CD20- B cell Absolute Count || id:ebi-a-GCST90001421	Hypertension || id:finn-b-I9_HYPTENS	Weighted mode	55	-0.0777245	0.165011	0.639519	-0.401146	0.245697	0.925219	0.669552	1.27851
finn-b-I9_HYPTENS	ebi-a-GCST90001422	CD20- CD38- B cell %B cell || id:ebi-a-GCST90001422	Hypertension || id:finn-b-I9_HYPTENS	Inverse variance weighted (fixed effects)	55	-0.0369883	0.0529159	0.484551	-0.140704	0.0667269	0.963687	0.868747	1.069
finn-b-I9_HYPTENS	ebi-a-GCST90001422	CD20- CD38- B cell %B cell || id:ebi-a-GCST90001422	Hypertension || id:finn-b-I9_HYPTENS	Inverse variance weighted (multiplicative random effects)	55	-0.0369883	0.0490657	0.450938	-0.133157	0.0591805	0.963687	0.875328	1.06097
finn-b-I9_HYPTENS	ebi-a-GCST90001422	CD20- CD38- B cell %B cell || id:ebi-a-GCST90001422	Hypertension || id:finn-b-I9_HYPTENS	MR Egger	55	-0.093534	0.180758	0.606991	-0.447819	0.260751	0.910707	0.63902	1.2979
finn-b-I9_HYPTENS	ebi-a-GCST90001422	CD20- CD38- B cell %B cell || id:ebi-a-GCST90001422	Hypertension || id:finn-b-I9_HYPTENS	Simple mode	55	0.0461714	0.166621	0.782758	-0.280406	0.372748	1.04725	0.755477	1.45172
finn-b-I9_HYPTENS	ebi-a-GCST90001422	CD20- CD38- B cell %B cell || id:ebi-a-GCST90001422	Hypertension || id:finn-b-I9_HYPTENS	Weighted median	55	0.0323727	0.0732488	0.658521	-0.111195	0.17594	1.0329	0.894764	1.19237
finn-b-I9_HYPTENS	ebi-a-GCST90001422	CD20- CD38- B cell %B cell || id:ebi-a-GCST90001422	Hypertension || id:finn-b-I9_HYPTENS	Weighted mode	55	0.023063	0.1242	0.853382	-0.22037	0.266496	1.02333	0.802222	1.30538
finn-b-I9_HYPTENS	ebi-a-GCST90001423	CD20- CD38- B cell Absolute Count || id:ebi-a-GCST90001423	Hypertension || id:finn-b-I9_HYPTENS	Inverse variance weighted (fixed effects)	55	-0.0367574	0.0531564	0.489254	-0.140944	0.0674291	0.96391	0.868538	1.06975
finn-b-I9_HYPTENS	ebi-a-GCST90001423	CD20- CD38- B cell Absolute Count || id:ebi-a-GCST90001423	Hypertension || id:finn-b-I9_HYPTENS	Inverse variance weighted (multiplicative random effects)	55	-0.0367574	0.0504452	0.466209	-0.13563	0.0621152	0.96391	0.873166	1.06408
finn-b-I9_HYPTENS	ebi-a-GCST90001423	CD20- CD38- B cell Absolute Count || id:ebi-a-GCST90001423	Hypertension || id:finn-b-I9_HYPTENS	MR Egger	55	-0.16317	0.181621	0.37303	-0.519147	0.192807	0.849447	0.595028	1.21265
finn-b-I9_HYPTENS	ebi-a-GCST90001423	CD20- CD38- B cell Absolute Count || id:ebi-a-GCST90001423	Hypertension || id:finn-b-I9_HYPTENS	Simple mode	55	-0.00377516	0.151889	0.980262	-0.301477	0.293927	0.996232	0.739725	1.34169
finn-b-I9_HYPTENS	ebi-a-GCST90001423	CD20- CD38- B cell Absolute Count || id:ebi-a-GCST90001423	Hypertension || id:finn-b-I9_HYPTENS	Weighted median	55	-0.0215147	0.0708536	0.761395	-0.160388	0.117358	0.978715	0.851813	1.12452
finn-b-I9_HYPTENS	ebi-a-GCST90001423	CD20- CD38- B cell Absolute Count || id:ebi-a-GCST90001423	Hypertension || id:finn-b-I9_HYPTENS	Weighted mode	55	-0.0404005	0.122845	0.743523	-0.281177	0.200376	0.960405	0.754895	1.22186
finn-b-I9_HYPTENS	ebi-a-GCST90001424	IgD+ B cell %Lymphocyte || id:ebi-a-GCST90001424	Hypertension || id:finn-b-I9_HYPTENS	Inverse variance weighted (fixed effects)	55	0.0819729	0.0534751	0.125296	-0.0228383	0.186784	1.08543	0.97742	1.20537
finn-b-I9_HYPTENS	ebi-a-GCST90001424	IgD+ B cell %Lymphocyte || id:ebi-a-GCST90001424	Hypertension || id:finn-b-I9_HYPTENS	Inverse variance weighted (multiplicative random effects)	55	0.0819729	0.056607	0.147588	-0.0289769	0.192923	1.08543	0.971439	1.21279
finn-b-I9_HYPTENS	ebi-a-GCST90001424	IgD+ B cell %Lymphocyte || id:ebi-a-GCST90001424	Hypertension || id:finn-b-I9_HYPTENS	MR Egger	55	-0.104668	0.193177	0.59021	-0.483295	0.273959	0.900624	0.616748	1.31516
finn-b-I9_HYPTENS	ebi-a-GCST90001424	IgD+ B cell %Lymphocyte || id:ebi-a-GCST90001424	Hypertension || id:finn-b-I9_HYPTENS	Simple mode	55	0.108351	0.155413	0.488679	-0.196258	0.41296	1.11444	0.8218	1.51128
finn-b-I9_HYPTENS	ebi-a-GCST90001424	IgD+ B cell %Lymphocyte || id:ebi-a-GCST90001424	Hypertension || id:finn-b-I9_HYPTENS	Weighted median	55	0.0919241	0.0797578	0.249099	-0.0644011	0.248249	1.09628	0.937629	1.28178
finn-b-I9_HYPTENS	ebi-a-GCST90001424	IgD+ B cell %Lymphocyte || id:ebi-a-GCST90001424	Hypertension || id:finn-b-I9_HYPTENS	Weighted mode	55	0.118512	0.129445	0.36398	-0.135201	0.372224	1.12582	0.873541	1.45096
finn-b-I9_HYPTENS	ebi-a-GCST90001425	IgD- CD38+ B cell %lymphocyte || id:ebi-a-GCST90001425	Hypertension || id:finn-b-I9_HYPTENS	Inverse variance weighted (fixed effects)	55	-0.0389802	0.0516613	0.450529	-0.140236	0.062276	0.96177	0.869153	1.06426
finn-b-I9_HYPTENS	ebi-a-GCST90001425	IgD- CD38+ B cell %lymphocyte || id:ebi-a-GCST90001425	Hypertension || id:finn-b-I9_HYPTENS	Inverse variance weighted (multiplicative random effects)	55	-0.0389802	0.0552143	0.4802	-0.1472	0.0692398	0.96177	0.863121	1.07169
finn-b-I9_HYPTENS	ebi-a-GCST90001425	IgD- CD38+ B cell %lymphocyte || id:ebi-a-GCST90001425	Hypertension || id:finn-b-I9_HYPTENS	MR Egger	55	-0.124762	0.190015	0.514285	-0.497192	0.247668	0.882707	0.608236	1.28103
finn-b-I9_HYPTENS	ebi-a-GCST90001425	IgD- CD38+ B cell %lymphocyte || id:ebi-a-GCST90001425	Hypertension || id:finn-b-I9_HYPTENS	Simple mode	55	0.0892821	0.179304	0.62055	-0.262153	0.440717	1.09339	0.769393	1.55382
finn-b-I9_HYPTENS	ebi-a-GCST90001425	IgD- CD38+ B cell %lymphocyte || id:ebi-a-GCST90001425	Hypertension || id:finn-b-I9_HYPTENS	Weighted median	55	-0.0225636	0.0761622	0.767034	-0.171841	0.126714	0.977689	0.842113	1.13509
finn-b-I9_HYPTENS	ebi-a-GCST90001425	IgD- CD38+ B cell %lymphocyte || id:ebi-a-GCST90001425	Hypertension || id:finn-b-I9_HYPTENS	Weighted mode	55	0.0234903	0.149803	0.875981	-0.270123	0.317104	1.02377	0.763285	1.37315
finn-b-I9_HYPTENS	ebi-a-GCST90001426	IgD- CD38dim B cell %lymphocyte || id:ebi-a-GCST90001426	Hypertension || id:finn-b-I9_HYPTENS	Inverse variance weighted (fixed effects)	55	-0.028246	0.0533748	0.596665	-0.132861	0.0763686	0.972149	0.875587	1.07936
finn-b-I9_HYPTENS	ebi-a-GCST90001426	IgD- CD38dim B cell %lymphocyte || id:ebi-a-GCST90001426	Hypertension || id:finn-b-I9_HYPTENS	Inverse variance weighted (multiplicative random effects)	55	-0.028246	0.0515362	0.583636	-0.129257	0.0727649	0.972149	0.878748	1.07548
finn-b-I9_HYPTENS	ebi-a-GCST90001426	IgD- CD38dim B cell %lymphocyte || id:ebi-a-GCST90001426	Hypertension || id:finn-b-I9_HYPTENS	MR Egger	55	-0.091063	0.182148	0.619188	-0.448074	0.265948	0.91296	0.638858	1.30467
finn-b-I9_HYPTENS	ebi-a-GCST90001426	IgD- CD38dim B cell %lymphocyte || id:ebi-a-GCST90001426	Hypertension || id:finn-b-I9_HYPTENS	Simple mode	55	0.0194801	0.168125	0.908188	-0.310044	0.349005	1.01967	0.733414	1.41766
finn-b-I9_HYPTENS	ebi-a-GCST90001426	IgD- CD38dim B cell %lymphocyte || id:ebi-a-GCST90001426	Hypertension || id:finn-b-I9_HYPTENS	Weighted median	55	-0.00894206	0.0767096	0.907201	-0.159293	0.141409	0.991098	0.852747	1.1519
finn-b-I9_HYPTENS	ebi-a-GCST90001426	IgD- CD38dim B cell %lymphocyte || id:ebi-a-GCST90001426	Hypertension || id:finn-b-I9_HYPTENS	Weighted mode	55	0.027414	0.146764	0.852525	-0.260243	0.315071	1.02779	0.770864	1.37036
finn-b-I9_HYPTENS	ebi-a-GCST90001427	IgD- CD38- B cell %lymphocyte || id:ebi-a-GCST90001427	Hypertension || id:finn-b-I9_HYPTENS	Inverse variance weighted (fixed effects)	55	-0.0576209	0.054616	0.291416	-0.164668	0.0494264	0.944008	0.848175	1.05067
finn-b-I9_HYPTENS	ebi-a-GCST90001427	IgD- CD38- B cell %lymphocyte || id:ebi-a-GCST90001427	Hypertension || id:finn-b-I9_HYPTENS	Inverse variance weighted (multiplicative random effects)	55	-0.0576209	0.0529583	0.276576	-0.161419	0.0461773	0.944008	0.850935	1.04726
finn-b-I9_HYPTENS	ebi-a-GCST90001427	IgD- CD38- B cell %lymphocyte || id:ebi-a-GCST90001427	Hypertension || id:finn-b-I9_HYPTENS	MR Egger	55	-0.000851233	0.18654	0.996376	-0.366469	0.364767	0.999149	0.693178	1.44018
finn-b-I9_HYPTENS	ebi-a-GCST90001427	IgD- CD38- B cell %lymphocyte || id:ebi-a-GCST90001427	Hypertension || id:finn-b-I9_HYPTENS	Simple mode	55	0.0159306	0.159357	0.92074	-0.296409	0.32827	1.01606	0.743484	1.38856
finn-b-I9_HYPTENS	ebi-a-GCST90001427	IgD- CD38- B cell %lymphocyte || id:ebi-a-GCST90001427	Hypertension || id:finn-b-I9_HYPTENS	Weighted median	55	-0.0310876	0.0785951	0.692443	-0.185134	0.122959	0.969391	0.830993	1.13084
finn-b-I9_HYPTENS	ebi-a-GCST90001427	IgD- CD38- B cell %lymphocyte || id:ebi-a-GCST90001427	Hypertension || id:finn-b-I9_HYPTENS	Weighted mode	55	0.00741726	0.147003	0.959945	-0.280708	0.295543	1.00744	0.755249	1.34386
finn-b-I9_HYPTENS	ebi-a-GCST90001428	IgD- CD38dim B cell %B cell || id:ebi-a-GCST90001428	Hypertension || id:finn-b-I9_HYPTENS	Inverse variance weighted (fixed effects)	56	-0.063588	0.0539882	0.238871	-0.169405	0.0422289	0.938392	0.844167	1.04313
finn-b-I9_HYPTENS	ebi-a-GCST90001428	IgD- CD38dim B cell %B cell || id:ebi-a-GCST90001428	Hypertension || id:finn-b-I9_HYPTENS	Inverse variance weighted (multiplicative random effects)	56	-0.063588	0.0563287	0.258952	-0.173992	0.0468163	0.938392	0.840303	1.04793
finn-b-I9_HYPTENS	ebi-a-GCST90001428	IgD- CD38dim B cell %B cell || id:ebi-a-GCST90001428	Hypertension || id:finn-b-I9_HYPTENS	MR Egger	56	-0.0563535	0.195621	0.774392	-0.439771	0.327064	0.945205	0.644184	1.38689
finn-b-I9_HYPTENS	ebi-a-GCST90001428	IgD- CD38dim B cell %B cell || id:ebi-a-GCST90001428	Hypertension || id:finn-b-I9_HYPTENS	Simple mode	56	-0.0382594	0.185615	0.837457	-0.402066	0.325547	0.962463	0.668937	1.38479
finn-b-I9_HYPTENS	ebi-a-GCST90001428	IgD- CD38dim B cell %B cell || id:ebi-a-GCST90001428	Hypertension || id:finn-b-I9_HYPTENS	Weighted median	56	-0.00864637	0.0804852	0.914449	-0.166397	0.149105	0.991391	0.84671	1.16079
finn-b-I9_HYPTENS	ebi-a-GCST90001428	IgD- CD38dim B cell %B cell || id:ebi-a-GCST90001428	Hypertension || id:finn-b-I9_HYPTENS	Weighted mode	56	-0.0681471	0.145756	0.64196	-0.35383	0.217535	0.934123	0.701995	1.24301
finn-b-I9_HYPTENS	ebi-a-GCST90001429	IgD+ CD38+ B cell %lymphocyte || id:ebi-a-GCST90001429	Hypertension || id:finn-b-I9_HYPTENS	Inverse variance weighted (fixed effects)	55	0.0749272	0.0534528	0.160991	-0.0298403	0.179695	1.07781	0.970601	1.19685
finn-b-I9_HYPTENS	ebi-a-GCST90001429	IgD+ CD38+ B cell %lymphocyte || id:ebi-a-GCST90001429	Hypertension || id:finn-b-I9_HYPTENS	Inverse variance weighted (multiplicative random effects)	55	0.0749272	0.0478309	0.117231	-0.0188213	0.168676	1.07781	0.981355	1.18374
finn-b-I9_HYPTENS	ebi-a-GCST90001429	IgD+ CD38+ B cell %lymphocyte || id:ebi-a-GCST90001429	Hypertension || id:finn-b-I9_HYPTENS	MR Egger	55	0.0320012	0.182491	0.861467	-0.325682	0.389685	1.03252	0.722035	1.47651
finn-b-I9_HYPTENS	ebi-a-GCST90001429	IgD+ CD38+ B cell %lymphocyte || id:ebi-a-GCST90001429	Hypertension || id:finn-b-I9_HYPTENS	Simple mode	55	-0.0758088	0.141409	0.594093	-0.35297	0.201352	0.926993	0.702598	1.22306
finn-b-I9_HYPTENS	ebi-a-GCST90001429	IgD+ CD38+ B cell %lymphocyte || id:ebi-a-GCST90001429	Hypertension || id:finn-b-I9_HYPTENS	Weighted median	55	0.0183275	0.0718517	0.798666	-0.122502	0.159157	1.0185	0.884704	1.17252
finn-b-I9_HYPTENS	ebi-a-GCST90001429	IgD+ CD38+ B cell %lymphocyte || id:ebi-a-GCST90001429	Hypertension || id:finn-b-I9_HYPTENS	Weighted mode	55	-0.0616484	0.130472	0.638473	-0.317374	0.194077	0.940213	0.728058	1.21419
finn-b-I9_HYPTENS	ebi-a-GCST90001430	IgD+ CD38dim B cell %lymphocyte || id:ebi-a-GCST90001430	Hypertension || id:finn-b-I9_HYPTENS	Inverse variance weighted (fixed effects)	55	0.0540907	0.0537006	0.313807	-0.0511624	0.159344	1.05558	0.950124	1.17274
finn-b-I9_HYPTENS	ebi-a-GCST90001430	IgD+ CD38dim B cell %lymphocyte || id:ebi-a-GCST90001430	Hypertension || id:finn-b-I9_HYPTENS	Inverse variance weighted (multiplicative random effects)	55	0.0540907	0.0502042	0.281295	-0.0443095	0.152491	1.05558	0.956658	1.16473
finn-b-I9_HYPTENS	ebi-a-GCST90001430	IgD+ CD38dim B cell %lymphocyte || id:ebi-a-GCST90001430	Hypertension || id:finn-b-I9_HYPTENS	MR Egger	55	-0.191346	0.183298	0.301267	-0.55061	0.167918	0.825847	0.576598	1.18284
finn-b-I9_HYPTENS	ebi-a-GCST90001430	IgD+ CD38dim B cell %lymphocyte || id:ebi-a-GCST90001430	Hypertension || id:finn-b-I9_HYPTENS	Simple mode	55	0.0935	0.157234	0.554559	-0.21468	0.40168	1.09801	0.8068	1.49433
finn-b-I9_HYPTENS	ebi-a-GCST90001430	IgD+ CD38dim B cell %lymphocyte || id:ebi-a-GCST90001430	Hypertension || id:finn-b-I9_HYPTENS	Weighted median	55	0.0323162	0.076827	0.674021	-0.118265	0.182897	1.03284	0.888461	1.20069
finn-b-I9_HYPTENS	ebi-a-GCST90001430	IgD+ CD38dim B cell %lymphocyte || id:ebi-a-GCST90001430	Hypertension || id:finn-b-I9_HYPTENS	Weighted mode	55	0.0728142	0.12898	0.574727	-0.179987	0.325616	1.07553	0.835281	1.38488
finn-b-I9_HYPTENS	ebi-a-GCST90001431	IgD+ CD38- B cell %lymphocyte || id:ebi-a-GCST90001431	Hypertension || id:finn-b-I9_HYPTENS	Inverse variance weighted (fixed effects)	55	0.0276828	0.0547045	0.612827	-0.0795381	0.134904	1.02807	0.923543	1.14443
finn-b-I9_HYPTENS	ebi-a-GCST90001431	IgD+ CD38- B cell %lymphocyte || id:ebi-a-GCST90001431	Hypertension || id:finn-b-I9_HYPTENS	Inverse variance weighted (multiplicative random effects)	55	0.0276828	0.0569247	0.626751	-0.0838896	0.139255	1.02807	0.919533	1.14942
finn-b-I9_HYPTENS	ebi-a-GCST90001431	IgD+ CD38- B cell %lymphocyte || id:ebi-a-GCST90001431	Hypertension || id:finn-b-I9_HYPTENS	MR Egger	55	0.155364	0.195304	0.429872	-0.227432	0.538161	1.16808	0.796576	1.71285
finn-b-I9_HYPTENS	ebi-a-GCST90001431	IgD+ CD38- B cell %lymphocyte || id:ebi-a-GCST90001431	Hypertension || id:finn-b-I9_HYPTENS	Simple mode	55	0.0810642	0.153221	0.598927	-0.219249	0.381377	1.08444	0.803122	1.4643
finn-b-I9_HYPTENS	ebi-a-GCST90001431	IgD+ CD38- B cell %lymphocyte || id:ebi-a-GCST90001431	Hypertension || id:finn-b-I9_HYPTENS	Weighted median	55	0.0505982	0.0753337	0.501804	-0.0970559	0.198252	1.0519	0.907505	1.21927
finn-b-I9_HYPTENS	ebi-a-GCST90001431	IgD+ CD38- B cell %lymphocyte || id:ebi-a-GCST90001431	Hypertension || id:finn-b-I9_HYPTENS	Weighted mode	55	0.0578665	0.12959	0.656997	-0.19613	0.311863	1.05957	0.821905	1.36597
finn-b-I9_HYPTENS	ebi-a-GCST90001432	Unswitched memory B cell %lymphocyte || id:ebi-a-GCST90001432	Hypertension || id:finn-b-I9_HYPTENS	Inverse variance weighted (fixed effects)	55	0.0286741	0.0540641	0.595854	-0.0772916	0.13464	1.02909	0.92562	1.14412
finn-b-I9_HYPTENS	ebi-a-GCST90001432	Unswitched memory B cell %lymphocyte || id:ebi-a-GCST90001432	Hypertension || id:finn-b-I9_HYPTENS	Inverse variance weighted (multiplicative random effects)	55	0.0286741	0.0495258	0.562607	-0.0683964	0.125745	1.02909	0.93389	1.13399
finn-b-I9_HYPTENS	ebi-a-GCST90001432	Unswitched memory B cell %lymphocyte || id:ebi-a-GCST90001432	Hypertension || id:finn-b-I9_HYPTENS	MR Egger	55	0.161565	0.184486	0.385115	-0.200028	0.523159	1.17535	0.818708	1.68735
finn-b-I9_HYPTENS	ebi-a-GCST90001432	Unswitched memory B cell %lymphocyte || id:ebi-a-GCST90001432	Hypertension || id:finn-b-I9_HYPTENS	Simple mode	55	0.109693	0.144162	0.450028	-0.172865	0.392251	1.11594	0.841251	1.48031
finn-b-I9_HYPTENS	ebi-a-GCST90001432	Unswitched memory B cell %lymphocyte || id:ebi-a-GCST90001432	Hypertension || id:finn-b-I9_HYPTENS	Weighted median	55	0.0771115	0.0720086	0.28423	-0.0640254	0.218248	1.08016	0.937981	1.2439
finn-b-I9_HYPTENS	ebi-a-GCST90001432	Unswitched memory B cell %lymphocyte || id:ebi-a-GCST90001432	Hypertension || id:finn-b-I9_HYPTENS	Weighted mode	55	0.109693	0.129688	0.401386	-0.144496	0.363882	1.11594	0.865458	1.4389
finn-b-I9_HYPTENS	ebi-a-GCST90001433	IgD- CD27- B cell %lymphocyte || id:ebi-a-GCST90001433	Hypertension || id:finn-b-I9_HYPTENS	Inverse variance weighted (fixed effects)	55	-0.0647379	0.0548391	0.237799	-0.172223	0.0427468	0.937313	0.841792	1.04367
finn-b-I9_HYPTENS	ebi-a-GCST90001433	IgD- CD27- B cell %lymphocyte || id:ebi-a-GCST90001433	Hypertension || id:finn-b-I9_HYPTENS	Inverse variance weighted (multiplicative random effects)	55	-0.0647379	0.0493811	0.189863	-0.161525	0.0320491	0.937313	0.850845	1.03257
finn-b-I9_HYPTENS	ebi-a-GCST90001433	IgD- CD27- B cell %lymphocyte || id:ebi-a-GCST90001433	Hypertension || id:finn-b-I9_HYPTENS	MR Egger	55	-0.251623	0.187145	0.184501	-0.618427	0.11518	0.777537	0.538791	1.12208
finn-b-I9_HYPTENS	ebi-a-GCST90001433	IgD- CD27- B cell %lymphocyte || id:ebi-a-GCST90001433	Hypertension || id:finn-b-I9_HYPTENS	Simple mode	55	-0.169894	0.152367	0.269774	-0.468534	0.128745	0.843754	0.625919	1.1374
finn-b-I9_HYPTENS	ebi-a-GCST90001433	IgD- CD27- B cell %lymphocyte || id:ebi-a-GCST90001433	Hypertension || id:finn-b-I9_HYPTENS	Weighted median	55	-0.119928	0.0761343	0.115206	-0.269151	0.0292952	0.886984	0.764028	1.02973
finn-b-I9_HYPTENS	ebi-a-GCST90001433	IgD- CD27- B cell %lymphocyte || id:ebi-a-GCST90001433	Hypertension || id:finn-b-I9_HYPTENS	Weighted mode	55	-0.162054	0.128435	0.212458	-0.413786	0.0896784	0.850395	0.661142	1.09382
finn-b-I9_HYPTENS	ebi-a-GCST90001434	Switched memory B cell %lymphocyte || id:ebi-a-GCST90001434	Hypertension || id:finn-b-I9_HYPTENS	Inverse variance weighted (fixed effects)	55	-0.032393	0.0550454	0.556212	-0.140282	0.075496	0.968126	0.869113	1.07842
finn-b-I9_HYPTENS	ebi-a-GCST90001434	Switched memory B cell %lymphocyte || id:ebi-a-GCST90001434	Hypertension || id:finn-b-I9_HYPTENS	Inverse variance weighted (multiplicative random effects)	55	-0.032393	0.0528194	0.539693	-0.135919	0.0711331	0.968126	0.872913	1.07372
finn-b-I9_HYPTENS	ebi-a-GCST90001434	Switched memory B cell %lymphocyte || id:ebi-a-GCST90001434	Hypertension || id:finn-b-I9_HYPTENS	MR Egger	55	-0.000226507	0.187889	0.999043	-0.368489	0.368036	0.999774	0.691779	1.44489
finn-b-I9_HYPTENS	ebi-a-GCST90001434	Switched memory B cell %lymphocyte || id:ebi-a-GCST90001434	Hypertension || id:finn-b-I9_HYPTENS	Simple mode	55	-0.0201055	0.154847	0.897175	-0.323605	0.283394	0.980095	0.723536	1.32763
finn-b-I9_HYPTENS	ebi-a-GCST90001434	Switched memory B cell %lymphocyte || id:ebi-a-GCST90001434	Hypertension || id:finn-b-I9_HYPTENS	Weighted median	55	-0.00724063	0.0819085	0.92956	-0.167781	0.1533	0.992786	0.845539	1.16567
finn-b-I9_HYPTENS	ebi-a-GCST90001434	Switched memory B cell %lymphocyte || id:ebi-a-GCST90001434	Hypertension || id:finn-b-I9_HYPTENS	Weighted mode	55	-0.0283165	0.141662	0.84232	-0.305974	0.249342	0.972081	0.736405	1.28318
finn-b-I9_HYPTENS	ebi-a-GCST90001435	Plasma Blast-Plasma Cell %lymphocyte || id:ebi-a-GCST90001435	Hypertension || id:finn-b-I9_HYPTENS	Inverse variance weighted (fixed effects)	55	-0.0601982	0.0536368	0.261722	-0.165326	0.0449299	0.941578	0.847617	1.04595
finn-b-I9_HYPTENS	ebi-a-GCST90001435	Plasma Blast-Plasma Cell %lymphocyte || id:ebi-a-GCST90001435	Hypertension || id:finn-b-I9_HYPTENS	Inverse variance weighted (multiplicative random effects)	55	-0.0601982	0.0486972	0.216394	-0.155645	0.0352483	0.941578	0.855863	1.03588
finn-b-I9_HYPTENS	ebi-a-GCST90001435	Plasma Blast-Plasma Cell %lymphocyte || id:ebi-a-GCST90001435	Hypertension || id:finn-b-I9_HYPTENS	MR Egger	55	-0.0726492	0.183221	0.69332	-0.431763	0.286465	0.929927	0.649363	1.33171
finn-b-I9_HYPTENS	ebi-a-GCST90001435	Plasma Blast-Plasma Cell %lymphocyte || id:ebi-a-GCST90001435	Hypertension || id:finn-b-I9_HYPTENS	Simple mode	55	-0.12515	0.162477	0.444502	-0.443604	0.193305	0.882365	0.641719	1.21325
finn-b-I9_HYPTENS	ebi-a-GCST90001435	Plasma Blast-Plasma Cell %lymphocyte || id:ebi-a-GCST90001435	Hypertension || id:finn-b-I9_HYPTENS	Weighted median	55	-0.0797301	0.0776474	0.304504	-0.231919	0.0724588	0.923365	0.79301	1.07515
finn-b-I9_HYPTENS	ebi-a-GCST90001435	Plasma Blast-Plasma Cell %lymphocyte || id:ebi-a-GCST90001435	Hypertension || id:finn-b-I9_HYPTENS	Weighted mode	55	-0.0999628	0.164405	0.545718	-0.422196	0.222271	0.904871	0.655605	1.24891
finn-b-I9_HYPTENS	ebi-a-GCST90001436	Memory B cell %lymphocyte || id:ebi-a-GCST90001436	Hypertension || id:finn-b-I9_HYPTENS	Inverse variance weighted (fixed effects)	55	-0.00347771	0.0540391	0.948687	-0.109394	0.102439	0.996528	0.896377	1.10787
finn-b-I9_HYPTENS	ebi-a-GCST90001436	Memory B cell %lymphocyte || id:ebi-a-GCST90001436	Hypertension || id:finn-b-I9_HYPTENS	Inverse variance weighted (multiplicative random effects)	55	-0.00347771	0.0571088	0.951442	-0.115411	0.108455	0.996528	0.891	1.11456
finn-b-I9_HYPTENS	ebi-a-GCST90001436	Memory B cell %lymphocyte || id:ebi-a-GCST90001436	Hypertension || id:finn-b-I9_HYPTENS	MR Egger	55	-0.027155	0.196763	0.890757	-0.412811	0.358501	0.97321	0.661788	1.43118
finn-b-I9_HYPTENS	ebi-a-GCST90001436	Memory B cell %lymphocyte || id:ebi-a-GCST90001436	Hypertension || id:finn-b-I9_HYPTENS	Simple mode	55	-0.0800256	0.151406	0.599284	-0.376782	0.216731	0.923093	0.686066	1.24201
finn-b-I9_HYPTENS	ebi-a-GCST90001436	Memory B cell %lymphocyte || id:ebi-a-GCST90001436	Hypertension || id:finn-b-I9_HYPTENS	Weighted median	55	0.00587791	0.0748104	0.937374	-0.14075	0.152506	1.0059	0.868706	1.16475
finn-b-I9_HYPTENS	ebi-a-GCST90001436	Memory B cell %lymphocyte || id:ebi-a-GCST90001436	Hypertension || id:finn-b-I9_HYPTENS	Weighted mode	55	-0.0317506	0.137123	0.817764	-0.300512	0.237011	0.968748	0.740439	1.26745
finn-b-I9_HYPTENS	ebi-a-GCST90001437	Naive-mature B cell %lymphocyte || id:ebi-a-GCST90001437	Hypertension || id:finn-b-I9_HYPTENS	Inverse variance weighted (fixed effects)	55	0.0728328	0.0548132	0.183932	-0.0346011	0.180267	1.07555	0.965991	1.19754
finn-b-I9_HYPTENS	ebi-a-GCST90001437	Naive-mature B cell %lymphocyte || id:ebi-a-GCST90001437	Hypertension || id:finn-b-I9_HYPTENS	Inverse variance weighted (multiplicative random effects)	55	0.0728328	0.0517057	0.158953	-0.0285104	0.174176	1.07555	0.971892	1.19027
finn-b-I9_HYPTENS	ebi-a-GCST90001437	Naive-mature B cell %lymphocyte || id:ebi-a-GCST90001437	Hypertension || id:finn-b-I9_HYPTENS	MR Egger	55	-0.0779567	0.187055	0.678538	-0.444584	0.288671	0.925005	0.641091	1.33465
finn-b-I9_HYPTENS	ebi-a-GCST90001437	Naive-mature B cell %lymphocyte || id:ebi-a-GCST90001437	Hypertension || id:finn-b-I9_HYPTENS	Simple mode	55	0.115112	0.159936	0.47479	-0.198363	0.428588	1.122	0.820072	1.53509
finn-b-I9_HYPTENS	ebi-a-GCST90001437	Naive-mature B cell %lymphocyte || id:ebi-a-GCST90001437	Hypertension || id:finn-b-I9_HYPTENS	Weighted median	55	0.0586718	0.0795124	0.460578	-0.0971725	0.214516	1.06043	0.907399	1.23926
finn-b-I9_HYPTENS	ebi-a-GCST90001437	Naive-mature B cell %lymphocyte || id:ebi-a-GCST90001437	Hypertension || id:finn-b-I9_HYPTENS	Weighted mode	55	0.106658	0.138188	0.443576	-0.16419	0.377506	1.11255	0.848581	1.45864
finn-b-I9_HYPTENS	ebi-a-GCST90001438	IgD- CD38dim B cell Absolute Count || id:ebi-a-GCST90001438	Hypertension || id:finn-b-I9_HYPTENS	Inverse variance weighted (fixed effects)	55	-0.0547381	0.0529713	0.301438	-0.158562	0.0490857	0.946733	0.85337	1.05031
finn-b-I9_HYPTENS	ebi-a-GCST90001438	IgD- CD38dim B cell Absolute Count || id:ebi-a-GCST90001438	Hypertension || id:finn-b-I9_HYPTENS	Inverse variance weighted (multiplicative random effects)	55	-0.0547381	0.0556581	0.325376	-0.163828	0.0543517	0.946733	0.848888	1.05586
finn-b-I9_HYPTENS	ebi-a-GCST90001438	IgD- CD38dim B cell Absolute Count || id:ebi-a-GCST90001438	Hypertension || id:finn-b-I9_HYPTENS	MR Egger	55	-0.100818	0.191687	0.601118	-0.476525	0.27489	0.904098	0.620937	1.31639
finn-b-I9_HYPTENS	ebi-a-GCST90001438	IgD- CD38dim B cell Absolute Count || id:ebi-a-GCST90001438	Hypertension || id:finn-b-I9_HYPTENS	Simple mode	55	0.0811088	0.160603	0.615596	-0.233674	0.395892	1.08449	0.79162	1.48571
finn-b-I9_HYPTENS	ebi-a-GCST90001438	IgD- CD38dim B cell Absolute Count || id:ebi-a-GCST90001438	Hypertension || id:finn-b-I9_HYPTENS	Weighted median	55	-0.0496732	0.0737108	0.500379	-0.194146	0.0947999	0.95154	0.823537	1.09944
finn-b-I9_HYPTENS	ebi-a-GCST90001438	IgD- CD38dim B cell Absolute Count || id:ebi-a-GCST90001438	Hypertension || id:finn-b-I9_HYPTENS	Weighted mode	55	-0.207872	0.147651	0.164904	-0.497269	0.0815243	0.812311	0.608189	1.08494
finn-b-I9_HYPTENS	ebi-a-GCST90001439	IgD+ CD24+ B cell %lymphocyte || id:ebi-a-GCST90001439	Hypertension || id:finn-b-I9_HYPTENS	Inverse variance weighted (fixed effects)	55	0.0164295	0.0544273	0.762757	-0.0902479	0.123107	1.01657	0.913705	1.13101
finn-b-I9_HYPTENS	ebi-a-GCST90001439	IgD+ CD24+ B cell %lymphocyte || id:ebi-a-GCST90001439	Hypertension || id:finn-b-I9_HYPTENS	Inverse variance weighted (multiplicative random effects)	55	0.0164295	0.0554372	0.766953	-0.0922273	0.125086	1.01657	0.911898	1.13325
finn-b-I9_HYPTENS	ebi-a-GCST90001439	IgD+ CD24+ B cell %lymphocyte || id:ebi-a-GCST90001439	Hypertension || id:finn-b-I9_HYPTENS	MR Egger	55	0.0451688	0.190908	0.813879	-0.32901	0.419348	1.0462	0.719636	1.52097
finn-b-I9_HYPTENS	ebi-a-GCST90001439	IgD+ CD24+ B cell %lymphocyte || id:ebi-a-GCST90001439	Hypertension || id:finn-b-I9_HYPTENS	Simple mode	55	-0.137933	0.168985	0.417947	-0.469145	0.193278	0.871157	0.625537	1.21322
finn-b-I9_HYPTENS	ebi-a-GCST90001439	IgD+ CD24+ B cell %lymphocyte || id:ebi-a-GCST90001439	Hypertension || id:finn-b-I9_HYPTENS	Weighted median	55	-0.0552916	0.0785484	0.481484	-0.209247	0.0986632	0.946209	0.811195	1.10369
finn-b-I9_HYPTENS	ebi-a-GCST90001439	IgD+ CD24+ B cell %lymphocyte || id:ebi-a-GCST90001439	Hypertension || id:finn-b-I9_HYPTENS	Weighted mode	55	-0.101998	0.14666	0.489743	-0.389451	0.185456	0.903032	0.677429	1.20377
finn-b-I9_HYPTENS	ebi-a-GCST90001440	IgD- CD24- B cell %lymphocyte || id:ebi-a-GCST90001440	Hypertension || id:finn-b-I9_HYPTENS	Inverse variance weighted (fixed effects)	55	-0.0568181	0.0553366	0.304528	-0.165278	0.0516417	0.944766	0.847658	1.053
finn-b-I9_HYPTENS	ebi-a-GCST90001440	IgD- CD24- B cell %lymphocyte || id:ebi-a-GCST90001440	Hypertension || id:finn-b-I9_HYPTENS	Inverse variance weighted (multiplicative random effects)	55	-0.0568181	0.0579745	0.32706	-0.170448	0.0568119	0.944766	0.843287	1.05846
finn-b-I9_HYPTENS	ebi-a-GCST90001440	IgD- CD24- B cell %lymphocyte || id:ebi-a-GCST90001440	Hypertension || id:finn-b-I9_HYPTENS	MR Egger	55	-0.138412	0.199439	0.490711	-0.529313	0.25249	0.87074	0.589009	1.28723
finn-b-I9_HYPTENS	ebi-a-GCST90001440	IgD- CD24- B cell %lymphocyte || id:ebi-a-GCST90001440	Hypertension || id:finn-b-I9_HYPTENS	Simple mode	55	-0.155937	0.17877	0.386919	-0.506327	0.194452	0.855613	0.602705	1.21465
finn-b-I9_HYPTENS	ebi-a-GCST90001440	IgD- CD24- B cell %lymphocyte || id:ebi-a-GCST90001440	Hypertension || id:finn-b-I9_HYPTENS	Weighted median	55	-0.108052	0.0783336	0.167775	-0.261586	0.0454813	0.89758	0.769829	1.04653
finn-b-I9_HYPTENS	ebi-a-GCST90001440	IgD- CD24- B cell %lymphocyte || id:ebi-a-GCST90001440	Hypertension || id:finn-b-I9_HYPTENS	Weighted mode	55	-0.155937	0.140339	0.271428	-0.431001	0.119127	0.855613	0.649858	1.12651
finn-b-I9_HYPTENS	ebi-a-GCST90001441	IgD+ CD24- B cell %lymphocyte || id:ebi-a-GCST90001441	Hypertension || id:finn-b-I9_HYPTENS	Inverse variance weighted (fixed effects)	55	0.0715122	0.0537418	0.183299	-0.0338216	0.176846	1.07413	0.966744	1.19345
finn-b-I9_HYPTENS	ebi-a-GCST90001441	IgD+ CD24- B cell %lymphocyte || id:ebi-a-GCST90001441	Hypertension || id:finn-b-I9_HYPTENS	Inverse variance weighted (multiplicative random effects)	55	0.0715122	0.0575998	0.214407	-0.0413833	0.184408	1.07413	0.959461	1.20251
finn-b-I9_HYPTENS	ebi-a-GCST90001441	IgD+ CD24- B cell %lymphocyte || id:ebi-a-GCST90001441	Hypertension || id:finn-b-I9_HYPTENS	MR Egger	55	-0.163356	0.195611	0.407406	-0.546752	0.220041	0.849289	0.578827	1.24613
finn-b-I9_HYPTENS	ebi-a-GCST90001441	IgD+ CD24- B cell %lymphocyte || id:ebi-a-GCST90001441	Hypertension || id:finn-b-I9_HYPTENS	Simple mode	55	0.073732	0.158936	0.644577	-0.237783	0.385247	1.07652	0.788374	1.46998
finn-b-I9_HYPTENS	ebi-a-GCST90001441	IgD+ CD24- B cell %lymphocyte || id:ebi-a-GCST90001441	Hypertension || id:finn-b-I9_HYPTENS	Weighted median	55	0.0927416	0.0787713	0.239055	-0.0616502	0.247133	1.09718	0.940212	1.28035
finn-b-I9_HYPTENS	ebi-a-GCST90001441	IgD+ CD24- B cell %lymphocyte || id:ebi-a-GCST90001441	Hypertension || id:finn-b-I9_HYPTENS	Weighted mode	55	0.110234	0.132041	0.407484	-0.148567	0.369035	1.11654	0.861942	1.44634
finn-b-I9_HYPTENS	ebi-a-GCST90001442	CD24+ CD27+ B cell %lymphocyte || id:ebi-a-GCST90001442	Hypertension || id:finn-b-I9_HYPTENS	Inverse variance weighted (fixed effects)	55	-0.00712218	0.0538613	0.894801	-0.11269	0.0984459	0.992903	0.893427	1.10345
finn-b-I9_HYPTENS	ebi-a-GCST90001442	CD24+ CD27+ B cell %lymphocyte || id:ebi-a-GCST90001442	Hypertension || id:finn-b-I9_HYPTENS	Inverse variance weighted (multiplicative random effects)	55	-0.00712218	0.0515348	0.890081	-0.10813	0.093886	0.992903	0.897511	1.09843
finn-b-I9_HYPTENS	ebi-a-GCST90001442	CD24+ CD27+ B cell %lymphocyte || id:ebi-a-GCST90001442	Hypertension || id:finn-b-I9_HYPTENS	MR Egger	55	0.0698576	0.183882	0.705535	-0.290552	0.430267	1.07236	0.747851	1.53767
finn-b-I9_HYPTENS	ebi-a-GCST90001442	CD24+ CD27+ B cell %lymphocyte || id:ebi-a-GCST90001442	Hypertension || id:finn-b-I9_HYPTENS	Simple mode	55	-0.11414	0.150729	0.452191	-0.40957	0.18129	0.892133	0.663936	1.19876
finn-b-I9_HYPTENS	ebi-a-GCST90001442	CD24+ CD27+ B cell %lymphocyte || id:ebi-a-GCST90001442	Hypertension || id:finn-b-I9_HYPTENS	Weighted median	55	-0.052164	0.0761045	0.493075	-0.201329	0.0970009	0.949173	0.817643	1.10186
finn-b-I9_HYPTENS	ebi-a-GCST90001442	CD24+ CD27+ B cell %lymphocyte || id:ebi-a-GCST90001442	Hypertension || id:finn-b-I9_HYPTENS	Weighted mode	55	-0.0918018	0.142223	0.52135	-0.370558	0.186954	0.912286	0.690349	1.20557
finn-b-I9_HYPTENS	ebi-a-GCST90001443	CD20- B cell %lymphocyte || id:ebi-a-GCST90001443	Hypertension || id:finn-b-I9_HYPTENS	Inverse variance weighted (fixed effects)	55	-0.0255184	0.0536188	0.63413	-0.130611	0.0795746	0.974804	0.877559	1.08283
finn-b-I9_HYPTENS	ebi-a-GCST90001443	CD20- B cell %lymphocyte || id:ebi-a-GCST90001443	Hypertension || id:finn-b-I9_HYPTENS	Inverse variance weighted (multiplicative random effects)	55	-0.0255184	0.05074	0.615017	-0.124969	0.073932	0.974804	0.882524	1.07673
finn-b-I9_HYPTENS	ebi-a-GCST90001443	CD20- B cell %lymphocyte || id:ebi-a-GCST90001443	Hypertension || id:finn-b-I9_HYPTENS	MR Egger	55	-0.17843	0.183227	0.33457	-0.537554	0.180695	0.836583	0.584175	1.19805
finn-b-I9_HYPTENS	ebi-a-GCST90001443	CD20- B cell %lymphocyte || id:ebi-a-GCST90001443	Hypertension || id:finn-b-I9_HYPTENS	Simple mode	55	-0.159277	0.166628	0.34339	-0.485868	0.167313	0.85276	0.615163	1.18212
finn-b-I9_HYPTENS	ebi-a-GCST90001443	CD20- B cell %lymphocyte || id:ebi-a-GCST90001443	Hypertension || id:finn-b-I9_HYPTENS	Weighted median	55	-0.053044	0.0775194	0.493807	-0.204982	0.0988941	0.948338	0.814662	1.10395
finn-b-I9_HYPTENS	ebi-a-GCST90001443	CD20- B cell %lymphocyte || id:ebi-a-GCST90001443	Hypertension || id:finn-b-I9_HYPTENS	Weighted mode	55	-0.095622	0.154929	0.539699	-0.399284	0.20804	0.908808	0.6708	1.23126
finn-b-I9_HYPTENS	ebi-a-GCST90001444	CD20- CD38- B cell %lymphocyte || id:ebi-a-GCST90001444	Hypertension || id:finn-b-I9_HYPTENS	Inverse variance weighted (fixed effects)	55	-0.0234466	0.0530209	0.658334	-0.127367	0.0804743	0.976826	0.88041	1.0838
finn-b-I9_HYPTENS	ebi-a-GCST90001444	CD20- CD38- B cell %lymphocyte || id:ebi-a-GCST90001444	Hypertension || id:finn-b-I9_HYPTENS	Inverse variance weighted (multiplicative random effects)	55	-0.0234466	0.0495406	0.636014	-0.120546	0.073653	0.976826	0.886436	1.07643
finn-b-I9_HYPTENS	ebi-a-GCST90001444	CD20- CD38- B cell %lymphocyte || id:ebi-a-GCST90001444	Hypertension || id:finn-b-I9_HYPTENS	MR Egger	55	-0.150914	0.181156	0.40855	-0.50598	0.204152	0.859922	0.602915	1.22649
finn-b-I9_HYPTENS	ebi-a-GCST90001444	CD20- CD38- B cell %lymphocyte || id:ebi-a-GCST90001444	Hypertension || id:finn-b-I9_HYPTENS	Simple mode	55	0.104062	0.143041	0.470065	-0.176299	0.384422	1.10967	0.838368	1.46877
finn-b-I9_HYPTENS	ebi-a-GCST90001444	CD20- CD38- B cell %lymphocyte || id:ebi-a-GCST90001444	Hypertension || id:finn-b-I9_HYPTENS	Weighted median	55	0.0164144	0.0744872	0.825586	-0.12958	0.162409	1.01655	0.878464	1.17634
finn-b-I9_HYPTENS	ebi-a-GCST90001444	CD20- CD38- B cell %lymphocyte || id:ebi-a-GCST90001444	Hypertension || id:finn-b-I9_HYPTENS	Weighted mode	55	0.00329556	0.123691	0.978842	-0.239139	0.24573	1.0033	0.787305	1.27855
finn-b-I9_HYPTENS	ebi-a-GCST90001445	IgD- CD38- B cell %B cell || id:ebi-a-GCST90001445	Hypertension || id:finn-b-I9_HYPTENS	Inverse variance weighted (fixed effects)	56	-0.0795102	0.0541537	0.142042	-0.185652	0.0266312	0.923569	0.830563	1.02699
finn-b-I9_HYPTENS	ebi-a-GCST90001445	IgD- CD38- B cell %B cell || id:ebi-a-GCST90001445	Hypertension || id:finn-b-I9_HYPTENS	Inverse variance weighted (multiplicative random effects)	56	-0.0795102	0.0544022	0.143871	-0.186138	0.0271181	0.923569	0.830159	1.02749
finn-b-I9_HYPTENS	ebi-a-GCST90001445	IgD- CD38- B cell %B cell || id:ebi-a-GCST90001445	Hypertension || id:finn-b-I9_HYPTENS	MR Egger	56	0.102636	0.187234	0.585836	-0.264344	0.469615	1.10809	0.76771	1.59938
finn-b-I9_HYPTENS	ebi-a-GCST90001445	IgD- CD38- B cell %B cell || id:ebi-a-GCST90001445	Hypertension || id:finn-b-I9_HYPTENS	Simple mode	56	-0.0181174	0.171865	0.916429	-0.354972	0.318737	0.982046	0.701193	1.37539
finn-b-I9_HYPTENS	ebi-a-GCST90001445	IgD- CD38- B cell %B cell || id:ebi-a-GCST90001445	Hypertension || id:finn-b-I9_HYPTENS	Weighted median	56	-0.0624205	0.0792791	0.431076	-0.217808	0.0929665	0.939488	0.80428	1.09742
finn-b-I9_HYPTENS	ebi-a-GCST90001445	IgD- CD38- B cell %B cell || id:ebi-a-GCST90001445	Hypertension || id:finn-b-I9_HYPTENS	Weighted mode	56	-0.00151779	0.128292	0.990603	-0.25297	0.249935	0.998483	0.776491	1.28394
finn-b-I9_HYPTENS	ebi-a-GCST90001446	IgD- CD38- B cell Absolute Count || id:ebi-a-GCST90001446	Hypertension || id:finn-b-I9_HYPTENS	Inverse variance weighted (fixed effects)	55	-0.0694964	0.0553096	0.208935	-0.177903	0.0389104	0.932864	0.837024	1.03968
finn-b-I9_HYPTENS	ebi-a-GCST90001446	IgD- CD38- B cell Absolute Count || id:ebi-a-GCST90001446	Hypertension || id:finn-b-I9_HYPTENS	Inverse variance weighted (multiplicative random effects)	55	-0.0694964	0.0527372	0.187575	-0.172861	0.0338685	0.932864	0.841254	1.03445
finn-b-I9_HYPTENS	ebi-a-GCST90001446	IgD- CD38- B cell Absolute Count || id:ebi-a-GCST90001446	Hypertension || id:finn-b-I9_HYPTENS	MR Egger	55	0.0204572	0.188874	0.914158	-0.349737	0.390651	1.02067	0.704874	1.47794
finn-b-I9_HYPTENS	ebi-a-GCST90001446	IgD- CD38- B cell Absolute Count || id:ebi-a-GCST90001446	Hypertension || id:finn-b-I9_HYPTENS	Simple mode	55	-0.102879	0.160237	0.523563	-0.416944	0.211186	0.902236	0.659058	1.23514
finn-b-I9_HYPTENS	ebi-a-GCST90001446	IgD- CD38- B cell Absolute Count || id:ebi-a-GCST90001446	Hypertension || id:finn-b-I9_HYPTENS	Weighted median	55	-0.0836302	0.0794562	0.292556	-0.239364	0.072104	0.919771	0.787128	1.07477
finn-b-I9_HYPTENS	ebi-a-GCST90001446	IgD- CD38- B cell Absolute Count || id:ebi-a-GCST90001446	Hypertension || id:finn-b-I9_HYPTENS	Weighted mode	55	-0.0954048	0.145056	0.513519	-0.379715	0.188905	0.909005	0.684057	1.20793
finn-b-I9_HYPTENS	ebi-a-GCST90001447	IgD+ CD38+ B cell %B cell || id:ebi-a-GCST90001447	Hypertension || id:finn-b-I9_HYPTENS	Inverse variance weighted (fixed effects)	56	0.0602538	0.0524503	0.250647	-0.0425488	0.163056	1.06211	0.958344	1.1771
finn-b-I9_HYPTENS	ebi-a-GCST90001447	IgD+ CD38+ B cell %B cell || id:ebi-a-GCST90001447	Hypertension || id:finn-b-I9_HYPTENS	Inverse variance weighted (multiplicative random effects)	56	0.0602538	0.0541284	0.265637	-0.0458378	0.166345	1.06211	0.955197	1.18098
finn-b-I9_HYPTENS	ebi-a-GCST90001447	IgD+ CD38+ B cell %B cell || id:ebi-a-GCST90001447	Hypertension || id:finn-b-I9_HYPTENS	MR Egger	56	0.119919	0.187992	0.526239	-0.248546	0.488384	1.12741	0.779934	1.62968
finn-b-I9_HYPTENS	ebi-a-GCST90001447	IgD+ CD38+ B cell %B cell || id:ebi-a-GCST90001447	Hypertension || id:finn-b-I9_HYPTENS	Simple mode	56	-0.106388	0.170373	0.53492	-0.440319	0.227543	0.899076	0.643831	1.25551
finn-b-I9_HYPTENS	ebi-a-GCST90001447	IgD+ CD38+ B cell %B cell || id:ebi-a-GCST90001447	Hypertension || id:finn-b-I9_HYPTENS	Weighted median	56	-0.0202502	0.0786316	0.796768	-0.174368	0.133868	0.979954	0.839988	1.14324
finn-b-I9_HYPTENS	ebi-a-GCST90001447	IgD+ CD38+ B cell %B cell || id:ebi-a-GCST90001447	Hypertension || id:finn-b-I9_HYPTENS	Weighted mode	56	-0.0157879	0.136769	0.908521	-0.283856	0.25228	0.984336	0.752875	1.28696
finn-b-I9_HYPTENS	ebi-a-GCST90001448	CD11c+ monocyte Absolute Count || id:ebi-a-GCST90001448	Hypertension || id:finn-b-I9_HYPTENS	Inverse variance weighted (fixed effects)	55	0.00530121	0.0577748	0.926892	-0.107937	0.11854	1.00532	0.897684	1.12585
finn-b-I9_HYPTENS	ebi-a-GCST90001448	CD11c+ monocyte Absolute Count || id:ebi-a-GCST90001448	Hypertension || id:finn-b-I9_HYPTENS	Inverse variance weighted (multiplicative random effects)	55	0.00530121	0.0551265	0.92339	-0.102747	0.113349	1.00532	0.902355	1.12002
finn-b-I9_HYPTENS	ebi-a-GCST90001448	CD11c+ monocyte Absolute Count || id:ebi-a-GCST90001448	Hypertension || id:finn-b-I9_HYPTENS	MR Egger	55	-0.219628	0.197079	0.270129	-0.605903	0.166647	0.802817	0.545582	1.18134
finn-b-I9_HYPTENS	ebi-a-GCST90001448	CD11c+ monocyte Absolute Count || id:ebi-a-GCST90001448	Hypertension || id:finn-b-I9_HYPTENS	Simple mode	55	0.0460258	0.18209	0.801411	-0.310871	0.402923	1.0471	0.732808	1.49619
finn-b-I9_HYPTENS	ebi-a-GCST90001448	CD11c+ monocyte Absolute Count || id:ebi-a-GCST90001448	Hypertension || id:finn-b-I9_HYPTENS	Weighted median	55	-0.00314946	0.0840496	0.970109	-0.167887	0.161588	0.996855	0.84545	1.17538
finn-b-I9_HYPTENS	ebi-a-GCST90001448	CD11c+ monocyte Absolute Count || id:ebi-a-GCST90001448	Hypertension || id:finn-b-I9_HYPTENS	Weighted mode	55	0.0272873	0.161264	0.866265	-0.28879	0.343365	1.02766	0.749169	1.40968
finn-b-I9_HYPTENS	ebi-a-GCST90001449	CD11c+ monocyte %monocyte || id:ebi-a-GCST90001449	Hypertension || id:finn-b-I9_HYPTENS	Inverse variance weighted (fixed effects)	55	0.0270793	0.057921	0.640126	-0.0864458	0.140604	1.02745	0.917185	1.15097
finn-b-I9_HYPTENS	ebi-a-GCST90001449	CD11c+ monocyte %monocyte || id:ebi-a-GCST90001449	Hypertension || id:finn-b-I9_HYPTENS	Inverse variance weighted (multiplicative random effects)	55	0.0270793	0.059946	0.651464	-0.0904148	0.144574	1.02745	0.913552	1.15555
finn-b-I9_HYPTENS	ebi-a-GCST90001449	CD11c+ monocyte %monocyte || id:ebi-a-GCST90001449	Hypertension || id:finn-b-I9_HYPTENS	MR Egger	55	-0.115505	0.205308	0.576085	-0.517909	0.286899	0.890916	0.595765	1.33229
finn-b-I9_HYPTENS	ebi-a-GCST90001449	CD11c+ monocyte %monocyte || id:ebi-a-GCST90001449	Hypertension || id:finn-b-I9_HYPTENS	Simple mode	55	0.162417	0.190594	0.397888	-0.211147	0.53598	1.17635	0.809655	1.70912
finn-b-I9_HYPTENS	ebi-a-GCST90001449	CD11c+ monocyte %monocyte || id:ebi-a-GCST90001449	Hypertension || id:finn-b-I9_HYPTENS	Weighted median	55	0.109378	0.082557	0.185211	-0.0524337	0.27119	1.11558	0.948917	1.31152
finn-b-I9_HYPTENS	ebi-a-GCST90001449	CD11c+ monocyte %monocyte || id:ebi-a-GCST90001449	Hypertension || id:finn-b-I9_HYPTENS	Weighted mode	55	0.194317	0.181555	0.289248	-0.161531	0.550164	1.21448	0.850841	1.73354
finn-b-I9_HYPTENS	ebi-a-GCST90001450	CD62L- monocyte Absolute Count || id:ebi-a-GCST90001450	Hypertension || id:finn-b-I9_HYPTENS	Inverse variance weighted (fixed effects)	55	-0.0382663	0.0593835	0.519321	-0.154658	0.0781253	0.962457	0.856708	1.08126
finn-b-I9_HYPTENS	ebi-a-GCST90001450	CD62L- monocyte Absolute Count || id:ebi-a-GCST90001450	Hypertension || id:finn-b-I9_HYPTENS	Inverse variance weighted (multiplicative random effects)	55	-0.0382663	0.0605545	0.527432	-0.156953	0.0804205	0.962457	0.854744	1.08374
finn-b-I9_HYPTENS	ebi-a-GCST90001450	CD62L- monocyte Absolute Count || id:ebi-a-GCST90001450	Hypertension || id:finn-b-I9_HYPTENS	MR Egger	55	-0.168756	0.207604	0.419927	-0.57566	0.238148	0.844715	0.562334	1.2689
finn-b-I9_HYPTENS	ebi-a-GCST90001450	CD62L- monocyte Absolute Count || id:ebi-a-GCST90001450	Hypertension || id:finn-b-I9_HYPTENS	Simple mode	55	0.0264519	0.184581	0.886581	-0.335328	0.388231	1.0268	0.715104	1.47437
finn-b-I9_HYPTENS	ebi-a-GCST90001450	CD62L- monocyte Absolute Count || id:ebi-a-GCST90001450	Hypertension || id:finn-b-I9_HYPTENS	Weighted median	55	-0.0340025	0.0884224	0.700574	-0.20731	0.139305	0.966569	0.812767	1.14948
finn-b-I9_HYPTENS	ebi-a-GCST90001450	CD62L- monocyte Absolute Count || id:ebi-a-GCST90001450	Hypertension || id:finn-b-I9_HYPTENS	Weighted mode	55	-0.00718822	0.145216	0.960703	-0.291811	0.277434	0.992838	0.74691	1.31974
finn-b-I9_HYPTENS	ebi-a-GCST90001451	CD62L- monocyte %monocyte || id:ebi-a-GCST90001451	Hypertension || id:finn-b-I9_HYPTENS	Inverse variance weighted (fixed effects)	55	-0.0177356	0.0592094	0.764527	-0.133786	0.0983148	0.982421	0.874777	1.10331
finn-b-I9_HYPTENS	ebi-a-GCST90001451	CD62L- monocyte %monocyte || id:ebi-a-GCST90001451	Hypertension || id:finn-b-I9_HYPTENS	Inverse variance weighted (multiplicative random effects)	55	-0.0177356	0.0607266	0.770243	-0.13676	0.101288	0.982421	0.87218	1.1066
finn-b-I9_HYPTENS	ebi-a-GCST90001451	CD62L- monocyte %monocyte || id:ebi-a-GCST90001451	Hypertension || id:finn-b-I9_HYPTENS	MR Egger	55	-0.0230326	0.208942	0.91264	-0.432559	0.386494	0.977231	0.648846	1.47181
finn-b-I9_HYPTENS	ebi-a-GCST90001451	CD62L- monocyte %monocyte || id:ebi-a-GCST90001451	Hypertension || id:finn-b-I9_HYPTENS	Simple mode	55	0.0460452	0.181105	0.800272	-0.308921	0.401012	1.04712	0.734239	1.49333
finn-b-I9_HYPTENS	ebi-a-GCST90001451	CD62L- monocyte %monocyte || id:ebi-a-GCST90001451	Hypertension || id:finn-b-I9_HYPTENS	Weighted median	55	0.0305496	0.0879567	0.728347	-0.141846	0.202945	1.03102	0.867755	1.225
finn-b-I9_HYPTENS	ebi-a-GCST90001451	CD62L- monocyte %monocyte || id:ebi-a-GCST90001451	Hypertension || id:finn-b-I9_HYPTENS	Weighted mode	55	0.053907	0.164108	0.743816	-0.267745	0.375559	1.05539	0.765103	1.4558
finn-b-I9_HYPTENS	ebi-a-GCST90001452	CD11c+ CD62L- monocyte Absolute Count || id:ebi-a-GCST90001452	Hypertension || id:finn-b-I9_HYPTENS	Inverse variance weighted (fixed effects)	55	-0.0018443	0.05707	0.97422	-0.113701	0.110013	0.998157	0.892524	1.11629
finn-b-I9_HYPTENS	ebi-a-GCST90001452	CD11c+ CD62L- monocyte Absolute Count || id:ebi-a-GCST90001452	Hypertension || id:finn-b-I9_HYPTENS	Inverse variance weighted (multiplicative random effects)	55	-0.0018443	0.0555358	0.973508	-0.110695	0.107006	0.998157	0.895212	1.11294
finn-b-I9_HYPTENS	ebi-a-GCST90001452	CD11c+ CD62L- monocyte Absolute Count || id:ebi-a-GCST90001452	Hypertension || id:finn-b-I9_HYPTENS	MR Egger	55	-0.286105	0.194672	0.14756	-0.667662	0.0954519	0.751184	0.512906	1.10016
finn-b-I9_HYPTENS	ebi-a-GCST90001452	CD11c+ CD62L- monocyte Absolute Count || id:ebi-a-GCST90001452	Hypertension || id:finn-b-I9_HYPTENS	Simple mode	55	-0.0101544	0.178601	0.95487	-0.360213	0.339904	0.989897	0.697528	1.40481
finn-b-I9_HYPTENS	ebi-a-GCST90001452	CD11c+ CD62L- monocyte Absolute Count || id:ebi-a-GCST90001452	Hypertension || id:finn-b-I9_HYPTENS	Weighted median	55	-0.0226837	0.0796942	0.775924	-0.178884	0.133517	0.977572	0.836203	1.14284
finn-b-I9_HYPTENS	ebi-a-GCST90001452	CD11c+ CD62L- monocyte Absolute Count || id:ebi-a-GCST90001452	Hypertension || id:finn-b-I9_HYPTENS	Weighted mode	55	-0.0558981	0.16049	0.728972	-0.370459	0.258663	0.945635	0.690417	1.2952
finn-b-I9_HYPTENS	ebi-a-GCST90001453	CD11c+ CD62L- monocyte %monocyte || id:ebi-a-GCST90001453	Hypertension || id:finn-b-I9_HYPTENS	Inverse variance weighted (fixed effects)	55	0.0226938	0.0586442	0.698775	-0.0922488	0.137636	1.02295	0.911878	1.14756
finn-b-I9_HYPTENS	ebi-a-GCST90001453	CD11c+ CD62L- monocyte %monocyte || id:ebi-a-GCST90001453	Hypertension || id:finn-b-I9_HYPTENS	Inverse variance weighted (multiplicative random effects)	55	0.0226938	0.0601601	0.706008	-0.0952201	0.140608	1.02295	0.909173	1.15097
finn-b-I9_HYPTENS	ebi-a-GCST90001453	CD11c+ CD62L- monocyte %monocyte || id:ebi-a-GCST90001453	Hypertension || id:finn-b-I9_HYPTENS	MR Egger	55	-0.171817	0.20515	0.406062	-0.57391	0.230277	0.842134	0.563318	1.25895
finn-b-I9_HYPTENS	ebi-a-GCST90001453	CD11c+ CD62L- monocyte %monocyte || id:ebi-a-GCST90001453	Hypertension || id:finn-b-I9_HYPTENS	Simple mode	55	0.177331	0.169734	0.300789	-0.155347	0.510009	1.19403	0.856118	1.66531
finn-b-I9_HYPTENS	ebi-a-GCST90001453	CD11c+ CD62L- monocyte %monocyte || id:ebi-a-GCST90001453	Hypertension || id:finn-b-I9_HYPTENS	Weighted median	55	0.0961416	0.0827597	0.245359	-0.0660673	0.258351	1.10091	0.936068	1.29479
finn-b-I9_HYPTENS	ebi-a-GCST90001453	CD11c+ CD62L- monocyte %monocyte || id:ebi-a-GCST90001453	Hypertension || id:finn-b-I9_HYPTENS	Weighted mode	55	0.177331	0.171945	0.306985	-0.159681	0.514343	1.19403	0.852416	1.67254
finn-b-I9_HYPTENS	ebi-a-GCST90001454	CD62L- HLA DR++ monocyte Absolute Count || id:ebi-a-GCST90001454	Hypertension || id:finn-b-I9_HYPTENS	Inverse variance weighted (fixed effects)	55	-0.0241011	0.0573192	0.674141	-0.136447	0.0882446	0.976187	0.872453	1.09226
finn-b-I9_HYPTENS	ebi-a-GCST90001454	CD62L- HLA DR++ monocyte Absolute Count || id:ebi-a-GCST90001454	Hypertension || id:finn-b-I9_HYPTENS	Inverse variance weighted (multiplicative random effects)	55	-0.0241011	0.0577895	0.676643	-0.137369	0.0891664	0.976187	0.871649	1.09326
finn-b-I9_HYPTENS	ebi-a-GCST90001454	CD62L- HLA DR++ monocyte Absolute Count || id:ebi-a-GCST90001454	Hypertension || id:finn-b-I9_HYPTENS	MR Egger	55	-0.0752966	0.198805	0.70639	-0.464955	0.314362	0.927468	0.628163	1.36939
finn-b-I9_HYPTENS	ebi-a-GCST90001454	CD62L- HLA DR++ monocyte Absolute Count || id:ebi-a-GCST90001454	Hypertension || id:finn-b-I9_HYPTENS	Simple mode	55	-0.11214	0.204139	0.585042	-0.512252	0.287972	0.893919	0.599145	1.33372
finn-b-I9_HYPTENS	ebi-a-GCST90001454	CD62L- HLA DR++ monocyte Absolute Count || id:ebi-a-GCST90001454	Hypertension || id:finn-b-I9_HYPTENS	Weighted median	55	-0.031041	0.0864185	0.71945	-0.200421	0.138339	0.969436	0.818386	1.14836
finn-b-I9_HYPTENS	ebi-a-GCST90001454	CD62L- HLA DR++ monocyte Absolute Count || id:ebi-a-GCST90001454	Hypertension || id:finn-b-I9_HYPTENS	Weighted mode	55	-0.0491859	0.185198	0.79157	-0.412175	0.313803	0.952004	0.662209	1.36862
finn-b-I9_HYPTENS	ebi-a-GCST90001455	CD62L- HLA DR++ monocyte %monocyte || id:ebi-a-GCST90001455	Hypertension || id:finn-b-I9_HYPTENS	Inverse variance weighted (fixed effects)	55	-0.0049249	0.0584826	0.932888	-0.119551	0.109701	0.995087	0.887319	1.11594
finn-b-I9_HYPTENS	ebi-a-GCST90001455	CD62L- HLA DR++ monocyte %monocyte || id:ebi-a-GCST90001455	Hypertension || id:finn-b-I9_HYPTENS	Inverse variance weighted (multiplicative random effects)	55	-0.0049249	0.05921	0.933711	-0.120976	0.111127	0.995087	0.886055	1.11754
finn-b-I9_HYPTENS	ebi-a-GCST90001455	CD62L- HLA DR++ monocyte %monocyte || id:ebi-a-GCST90001455	Hypertension || id:finn-b-I9_HYPTENS	MR Egger	55	0.112125	0.203058	0.583147	-0.28587	0.510119	1.11865	0.751361	1.66549
finn-b-I9_HYPTENS	ebi-a-GCST90001455	CD62L- HLA DR++ monocyte %monocyte || id:ebi-a-GCST90001455	Hypertension || id:finn-b-I9_HYPTENS	Simple mode	55	-0.0441638	0.204209	0.829594	-0.444414	0.356086	0.956797	0.6412	1.42773
finn-b-I9_HYPTENS	ebi-a-GCST90001455	CD62L- HLA DR++ monocyte %monocyte || id:ebi-a-GCST90001455	Hypertension || id:finn-b-I9_HYPTENS	Weighted median	55	-0.0430225	0.0880573	0.625144	-0.215615	0.12957	0.95789	0.806046	1.13834
finn-b-I9_HYPTENS	ebi-a-GCST90001455	CD62L- HLA DR++ monocyte %monocyte || id:ebi-a-GCST90001455	Hypertension || id:finn-b-I9_HYPTENS	Weighted mode	55	-0.0280506	0.169804	0.869408	-0.360866	0.304765	0.972339	0.697072	1.35631
finn-b-I9_HYPTENS	ebi-a-GCST90001456	CD11c+ HLA DR++ monocyte Absolute Count || id:ebi-a-GCST90001456	Hypertension || id:finn-b-I9_HYPTENS	Inverse variance weighted (fixed effects)	55	-0.011064	0.058197	0.849221	-0.12513	0.103002	0.988997	0.882382	1.10849
finn-b-I9_HYPTENS	ebi-a-GCST90001456	CD11c+ HLA DR++ monocyte Absolute Count || id:ebi-a-GCST90001456	Hypertension || id:finn-b-I9_HYPTENS	Inverse variance weighted (multiplicative random effects)	55	-0.011064	0.0566181	0.845069	-0.122035	0.0999076	0.988997	0.885117	1.10507
finn-b-I9_HYPTENS	ebi-a-GCST90001456	CD11c+ HLA DR++ monocyte Absolute Count || id:ebi-a-GCST90001456	Hypertension || id:finn-b-I9_HYPTENS	MR Egger	55	-0.185712	0.198517	0.353774	-0.574806	0.203381	0.830512	0.562814	1.22554
finn-b-I9_HYPTENS	ebi-a-GCST90001456	CD11c+ HLA DR++ monocyte Absolute Count || id:ebi-a-GCST90001456	Hypertension || id:finn-b-I9_HYPTENS	Simple mode	55	-0.0969767	0.188817	0.609625	-0.467058	0.273104	0.907577	0.626844	1.31404
finn-b-I9_HYPTENS	ebi-a-GCST90001456	CD11c+ HLA DR++ monocyte Absolute Count || id:ebi-a-GCST90001456	Hypertension || id:finn-b-I9_HYPTENS	Weighted median	55	-0.0414565	0.0826962	0.616152	-0.203541	0.120628	0.959391	0.815837	1.12821
finn-b-I9_HYPTENS	ebi-a-GCST90001456	CD11c+ HLA DR++ monocyte Absolute Count || id:ebi-a-GCST90001456	Hypertension || id:finn-b-I9_HYPTENS	Weighted mode	55	-0.119142	0.169829	0.485977	-0.452007	0.213723	0.887682	0.63635	1.23828
finn-b-I9_HYPTENS	ebi-a-GCST90001457	CD11c+ HLA DR++ monocyte %monocyte || id:ebi-a-GCST90001457	Hypertension || id:finn-b-I9_HYPTENS	Inverse variance weighted (fixed effects)	55	0.00369893	0.0587363	0.949786	-0.111424	0.118822	1.00371	0.894559	1.12617
finn-b-I9_HYPTENS	ebi-a-GCST90001457	CD11c+ HLA DR++ monocyte %monocyte || id:ebi-a-GCST90001457	Hypertension || id:finn-b-I9_HYPTENS	Inverse variance weighted (multiplicative random effects)	55	0.00369893	0.056071	0.947403	-0.1062	0.113598	1.00371	0.899245	1.1203
finn-b-I9_HYPTENS	ebi-a-GCST90001457	CD11c+ HLA DR++ monocyte %monocyte || id:ebi-a-GCST90001457	Hypertension || id:finn-b-I9_HYPTENS	MR Egger	55	-0.0752775	0.200252	0.708482	-0.467772	0.317217	0.927486	0.626396	1.3733
finn-b-I9_HYPTENS	ebi-a-GCST90001457	CD11c+ HLA DR++ monocyte %monocyte || id:ebi-a-GCST90001457	Hypertension || id:finn-b-I9_HYPTENS	Simple mode	55	0.00550033	0.180667	0.975825	-0.348607	0.359608	1.00552	0.70567	1.43277
finn-b-I9_HYPTENS	ebi-a-GCST90001457	CD11c+ HLA DR++ monocyte %monocyte || id:ebi-a-GCST90001457	Hypertension || id:finn-b-I9_HYPTENS	Weighted median	55	0.0369939	0.0850502	0.663588	-0.129704	0.203692	1.03769	0.878355	1.22592
finn-b-I9_HYPTENS	ebi-a-GCST90001457	CD11c+ HLA DR++ monocyte %monocyte || id:ebi-a-GCST90001457	Hypertension || id:finn-b-I9_HYPTENS	Weighted mode	55	0.0267501	0.184711	0.885391	-0.335283	0.388784	1.02711	0.715135	1.47519
finn-b-I9_HYPTENS	ebi-a-GCST90001458	Myeloid Dendritic Cell Absolute Count || id:ebi-a-GCST90001458	Hypertension || id:finn-b-I9_HYPTENS	Inverse variance weighted (fixed effects)	56	-0.0453163	0.0552328	0.411953	-0.153573	0.0629399	0.955695	0.857639	1.06496
finn-b-I9_HYPTENS	ebi-a-GCST90001458	Myeloid Dendritic Cell Absolute Count || id:ebi-a-GCST90001458	Hypertension || id:finn-b-I9_HYPTENS	Inverse variance weighted (multiplicative random effects)	56	-0.0453163	0.0485851	0.350965	-0.140543	0.0499105	0.955695	0.868886	1.05118
finn-b-I9_HYPTENS	ebi-a-GCST90001458	Myeloid Dendritic Cell Absolute Count || id:ebi-a-GCST90001458	Hypertension || id:finn-b-I9_HYPTENS	MR Egger	56	-0.11244	0.189825	0.5561	-0.484496	0.259617	0.893651	0.616007	1.29643
finn-b-I9_HYPTENS	ebi-a-GCST90001458	Myeloid Dendritic Cell Absolute Count || id:ebi-a-GCST90001458	Hypertension || id:finn-b-I9_HYPTENS	Simple mode	56	-0.0782416	0.160789	0.628467	-0.393387	0.236904	0.924741	0.674767	1.26732
finn-b-I9_HYPTENS	ebi-a-GCST90001458	Myeloid Dendritic Cell Absolute Count || id:ebi-a-GCST90001458	Hypertension || id:finn-b-I9_HYPTENS	Weighted median	56	-0.0635114	0.0802921	0.428942	-0.220884	0.0938612	0.938463	0.80181	1.09841
finn-b-I9_HYPTENS	ebi-a-GCST90001458	Myeloid Dendritic Cell Absolute Count || id:ebi-a-GCST90001458	Hypertension || id:finn-b-I9_HYPTENS	Weighted mode	56	-0.0716196	0.154793	0.64542	-0.375015	0.231775	0.930885	0.687279	1.26084
finn-b-I9_HYPTENS	ebi-a-GCST90001459	Myeloid Dendritic Cell %Dendritic Cell || id:ebi-a-GCST90001459	Hypertension || id:finn-b-I9_HYPTENS	Inverse variance weighted (fixed effects)	56	-0.0196651	0.0557752	0.724406	-0.128985	0.0896544	0.980527	0.878988	1.0938
finn-b-I9_HYPTENS	ebi-a-GCST90001459	Myeloid Dendritic Cell %Dendritic Cell || id:ebi-a-GCST90001459	Hypertension || id:finn-b-I9_HYPTENS	Inverse variance weighted (multiplicative random effects)	56	-0.0196651	0.0560259	0.725589	-0.129476	0.0901458	0.980527	0.878556	1.09433
finn-b-I9_HYPTENS	ebi-a-GCST90001459	Myeloid Dendritic Cell %Dendritic Cell || id:ebi-a-GCST90001459	Hypertension || id:finn-b-I9_HYPTENS	MR Egger	56	-0.203719	0.192416	0.29443	-0.580855	0.173417	0.815691	0.55942	1.18936
finn-b-I9_HYPTENS	ebi-a-GCST90001459	Myeloid Dendritic Cell %Dendritic Cell || id:ebi-a-GCST90001459	Hypertension || id:finn-b-I9_HYPTENS	Simple mode	56	-0.131501	0.203124	0.520071	-0.529624	0.266622	0.876778	0.588826	1.30555
finn-b-I9_HYPTENS	ebi-a-GCST90001459	Myeloid Dendritic Cell %Dendritic Cell || id:ebi-a-GCST90001459	Hypertension || id:finn-b-I9_HYPTENS	Weighted median	56	-0.0426505	0.0834175	0.609148	-0.206149	0.120848	0.958246	0.813712	1.12845
finn-b-I9_HYPTENS	ebi-a-GCST90001459	Myeloid Dendritic Cell %Dendritic Cell || id:ebi-a-GCST90001459	Hypertension || id:finn-b-I9_HYPTENS	Weighted mode	56	-0.121595	0.179288	0.500483	-0.472999	0.22981	0.885507	0.623131	1.25836
finn-b-I9_HYPTENS	ebi-a-GCST90001460	Plasmacytoid Dendritic Cell Absolute Count || id:ebi-a-GCST90001460	Hypertension || id:finn-b-I9_HYPTENS	Inverse variance weighted (fixed effects)	56	-0.0163602	0.0520373	0.753222	-0.118353	0.085633	0.983773	0.888382	1.08941
finn-b-I9_HYPTENS	ebi-a-GCST90001460	Plasmacytoid Dendritic Cell Absolute Count || id:ebi-a-GCST90001460	Hypertension || id:finn-b-I9_HYPTENS	Inverse variance weighted (multiplicative random effects)	56	-0.0163602	0.0497492	0.742267	-0.113869	0.0811483	0.983773	0.892375	1.08453
finn-b-I9_HYPTENS	ebi-a-GCST90001460	Plasmacytoid Dendritic Cell Absolute Count || id:ebi-a-GCST90001460	Hypertension || id:finn-b-I9_HYPTENS	MR Egger	56	-0.0194585	0.178862	0.913772	-0.370028	0.331111	0.98073	0.690715	1.39251
finn-b-I9_HYPTENS	ebi-a-GCST90001460	Plasmacytoid Dendritic Cell Absolute Count || id:ebi-a-GCST90001460	Hypertension || id:finn-b-I9_HYPTENS	Simple mode	56	0.0341779	0.147164	0.817211	-0.254264	0.322619	1.03477	0.775487	1.38074
finn-b-I9_HYPTENS	ebi-a-GCST90001460	Plasmacytoid Dendritic Cell Absolute Count || id:ebi-a-GCST90001460	Hypertension || id:finn-b-I9_HYPTENS	Weighted median	56	-0.000170079	0.0771594	0.998241	-0.151403	0.151062	0.99983	0.859502	1.16307
finn-b-I9_HYPTENS	ebi-a-GCST90001460	Plasmacytoid Dendritic Cell Absolute Count || id:ebi-a-GCST90001460	Hypertension || id:finn-b-I9_HYPTENS	Weighted mode	56	0.017219	0.126832	0.892505	-0.231373	0.265811	1.01737	0.793444	1.30449
finn-b-I9_HYPTENS	ebi-a-GCST90001461	Dendritic Cell Absolute Count || id:ebi-a-GCST90001461	Hypertension || id:finn-b-I9_HYPTENS	Inverse variance weighted (fixed effects)	55	-0.0294653	0.0552858	0.594059	-0.137825	0.0788948	0.970965	0.871251	1.08209
finn-b-I9_HYPTENS	ebi-a-GCST90001461	Dendritic Cell Absolute Count || id:ebi-a-GCST90001461	Hypertension || id:finn-b-I9_HYPTENS	Inverse variance weighted (multiplicative random effects)	55	-0.0294653	0.0496275	0.552693	-0.126735	0.0678046	0.970965	0.880967	1.07016
finn-b-I9_HYPTENS	ebi-a-GCST90001461	Dendritic Cell Absolute Count || id:ebi-a-GCST90001461	Hypertension || id:finn-b-I9_HYPTENS	MR Egger	55	-0.0797027	0.188187	0.673623	-0.448549	0.289144	0.923391	0.638554	1.33528
finn-b-I9_HYPTENS	ebi-a-GCST90001461	Dendritic Cell Absolute Count || id:ebi-a-GCST90001461	Hypertension || id:finn-b-I9_HYPTENS	Simple mode	55	0.12196	0.168447	0.472175	-0.208196	0.452117	1.12971	0.812047	1.57164
finn-b-I9_HYPTENS	ebi-a-GCST90001461	Dendritic Cell Absolute Count || id:ebi-a-GCST90001461	Hypertension || id:finn-b-I9_HYPTENS	Weighted median	55	0.0176567	0.0778408	0.820555	-0.134911	0.170225	1.01781	0.873793	1.18557
finn-b-I9_HYPTENS	ebi-a-GCST90001461	Dendritic Cell Absolute Count || id:ebi-a-GCST90001461	Hypertension || id:finn-b-I9_HYPTENS	Weighted mode	55	0.0387708	0.138096	0.779973	-0.231897	0.309439	1.03953	0.793028	1.36266
finn-b-I9_HYPTENS	ebi-a-GCST90001462	CD62L- Dendritic Cell Absolute Count || id:ebi-a-GCST90001462	Hypertension || id:finn-b-I9_HYPTENS	Inverse variance weighted (fixed effects)	56	0.00859206	0.0554161	0.876785	-0.100023	0.117208	1.00863	0.904816	1.12435
finn-b-I9_HYPTENS	ebi-a-GCST90001462	CD62L- Dendritic Cell Absolute Count || id:ebi-a-GCST90001462	Hypertension || id:finn-b-I9_HYPTENS	Inverse variance weighted (multiplicative random effects)	56	0.00859206	0.0525852	0.870209	-0.0944749	0.111659	1.00863	0.909851	1.11813
finn-b-I9_HYPTENS	ebi-a-GCST90001462	CD62L- Dendritic Cell Absolute Count || id:ebi-a-GCST90001462	Hypertension || id:finn-b-I9_HYPTENS	MR Egger	56	0.0194066	0.190466	0.919221	-0.353906	0.392719	1.0196	0.701941	1.481
finn-b-I9_HYPTENS	ebi-a-GCST90001462	CD62L- Dendritic Cell Absolute Count || id:ebi-a-GCST90001462	Hypertension || id:finn-b-I9_HYPTENS	Simple mode	56	0.0613554	0.171002	0.721119	-0.273809	0.39652	1.06328	0.760477	1.48664
finn-b-I9_HYPTENS	ebi-a-GCST90001462	CD62L- Dendritic Cell Absolute Count || id:ebi-a-GCST90001462	Hypertension || id:finn-b-I9_HYPTENS	Weighted median	56	0.0500265	0.0809022	0.536339	-0.108542	0.208595	1.0513	0.897141	1.23195
finn-b-I9_HYPTENS	ebi-a-GCST90001462	CD62L- Dendritic Cell Absolute Count || id:ebi-a-GCST90001462	Hypertension || id:finn-b-I9_HYPTENS	Weighted mode	56	0.0423904	0.139598	0.762532	-0.231221	0.316002	1.0433	0.793564	1.37163
finn-b-I9_HYPTENS	ebi-a-GCST90001463	CD62L- Dendritic Cell %Dendritic Cell || id:ebi-a-GCST90001463	Hypertension || id:finn-b-I9_HYPTENS	Inverse variance weighted (fixed effects)	56	0.0442751	0.0565564	0.433716	-0.0665754	0.155126	1.04527	0.935592	1.1678
finn-b-I9_HYPTENS	ebi-a-GCST90001463	CD62L- Dendritic Cell %Dendritic Cell || id:ebi-a-GCST90001463	Hypertension || id:finn-b-I9_HYPTENS	Inverse variance weighted (multiplicative random effects)	56	0.0442751	0.057467	0.441037	-0.0683602	0.15691	1.04527	0.933924	1.16989
finn-b-I9_HYPTENS	ebi-a-GCST90001463	CD62L- Dendritic Cell %Dendritic Cell || id:ebi-a-GCST90001463	Hypertension || id:finn-b-I9_HYPTENS	MR Egger	56	0.0209753	0.199181	0.916522	-0.36942	0.411371	1.0212	0.691135	1.50888
finn-b-I9_HYPTENS	ebi-a-GCST90001463	CD62L- Dendritic Cell %Dendritic Cell || id:ebi-a-GCST90001463	Hypertension || id:finn-b-I9_HYPTENS	Simple mode	56	0.205529	0.194645	0.295623	-0.175976	0.587034	1.22817	0.838638	1.79865
finn-b-I9_HYPTENS	ebi-a-GCST90001463	CD62L- Dendritic Cell %Dendritic Cell || id:ebi-a-GCST90001463	Hypertension || id:finn-b-I9_HYPTENS	Weighted median	56	0.0374984	0.0817714	0.646539	-0.122774	0.19777	1.03821	0.884464	1.21868
finn-b-I9_HYPTENS	ebi-a-GCST90001463	CD62L- Dendritic Cell %Dendritic Cell || id:ebi-a-GCST90001463	Hypertension || id:finn-b-I9_HYPTENS	Weighted mode	56	0.165219	0.167268	0.327601	-0.162626	0.493064	1.17965	0.849909	1.63733
finn-b-I9_HYPTENS	ebi-a-GCST90001464	CD86+ myeloid Dendritic Cell Absolute Count || id:ebi-a-GCST90001464	Hypertension || id:finn-b-I9_HYPTENS	Inverse variance weighted (fixed effects)	56	0.0151823	0.056779	0.789166	-0.0961045	0.126469	1.0153	0.908369	1.13481
finn-b-I9_HYPTENS	ebi-a-GCST90001464	CD86+ myeloid Dendritic Cell Absolute Count || id:ebi-a-GCST90001464	Hypertension || id:finn-b-I9_HYPTENS	Inverse variance weighted (multiplicative random effects)	56	0.0151823	0.0569255	0.789696	-0.0963917	0.126756	1.0153	0.908108	1.13514
finn-b-I9_HYPTENS	ebi-a-GCST90001464	CD86+ myeloid Dendritic Cell Absolute Count || id:ebi-a-GCST90001464	Hypertension || id:finn-b-I9_HYPTENS	MR Egger	56	-0.0745753	0.196994	0.706495	-0.460684	0.311534	0.928138	0.630852	1.36552
finn-b-I9_HYPTENS	ebi-a-GCST90001464	CD86+ myeloid Dendritic Cell Absolute Count || id:ebi-a-GCST90001464	Hypertension || id:finn-b-I9_HYPTENS	Simple mode	56	0.0288546	0.170463	0.866204	-0.305252	0.362961	1.02927	0.736938	1.43758
finn-b-I9_HYPTENS	ebi-a-GCST90001464	CD86+ myeloid Dendritic Cell Absolute Count || id:ebi-a-GCST90001464	Hypertension || id:finn-b-I9_HYPTENS	Weighted median	56	0.0187486	0.0812524	0.817513	-0.140506	0.178003	1.01893	0.868918	1.19483
finn-b-I9_HYPTENS	ebi-a-GCST90001464	CD86+ myeloid Dendritic Cell Absolute Count || id:ebi-a-GCST90001464	Hypertension || id:finn-b-I9_HYPTENS	Weighted mode	56	-0.0146376	0.165209	0.929721	-0.338446	0.309171	0.985469	0.712877	1.3623
finn-b-I9_HYPTENS	ebi-a-GCST90001465	CD86+ myeloid Dendritic Cell %Dendritic Cell || id:ebi-a-GCST90001465	Hypertension || id:finn-b-I9_HYPTENS	Inverse variance weighted (fixed effects)	56	0.0420648	0.0567563	0.458604	-0.0691775	0.153307	1.04296	0.933161	1.16568
finn-b-I9_HYPTENS	ebi-a-GCST90001465	CD86+ myeloid Dendritic Cell %Dendritic Cell || id:ebi-a-GCST90001465	Hypertension || id:finn-b-I9_HYPTENS	Inverse variance weighted (multiplicative random effects)	56	0.0420648	0.0600795	0.483832	-0.075691	0.159821	1.04296	0.927103	1.1733
finn-b-I9_HYPTENS	ebi-a-GCST90001465	CD86+ myeloid Dendritic Cell %Dendritic Cell || id:ebi-a-GCST90001465	Hypertension || id:finn-b-I9_HYPTENS	MR Egger	56	-0.0332268	0.207975	0.873664	-0.440859	0.374405	0.967319	0.643484	1.45413
finn-b-I9_HYPTENS	ebi-a-GCST90001465	CD86+ myeloid Dendritic Cell %Dendritic Cell || id:ebi-a-GCST90001465	Hypertension || id:finn-b-I9_HYPTENS	Simple mode	56	-0.00129621	0.183398	0.994386	-0.360757	0.358164	0.998705	0.697149	1.4307
finn-b-I9_HYPTENS	ebi-a-GCST90001465	CD86+ myeloid Dendritic Cell %Dendritic Cell || id:ebi-a-GCST90001465	Hypertension || id:finn-b-I9_HYPTENS	Weighted median	56	0.0164588	0.0850215	0.846502	-0.150183	0.183101	1.01659	0.86055	1.20094
finn-b-I9_HYPTENS	ebi-a-GCST90001465	CD86+ myeloid Dendritic Cell %Dendritic Cell || id:ebi-a-GCST90001465	Hypertension || id:finn-b-I9_HYPTENS	Weighted mode	56	0.0450502	0.173511	0.796111	-0.295031	0.385131	1.04608	0.744509	1.46981
finn-b-I9_HYPTENS	ebi-a-GCST90001466	CD86+ plasmacytoid Dendritic Cell Absolute Count || id:ebi-a-GCST90001466	Hypertension || id:finn-b-I9_HYPTENS	Inverse variance weighted (fixed effects)	56	0.0279294	0.0543664	0.607443	-0.0786286	0.134487	1.02832	0.924383	1.14395
finn-b-I9_HYPTENS	ebi-a-GCST90001466	CD86+ plasmacytoid Dendritic Cell Absolute Count || id:ebi-a-GCST90001466	Hypertension || id:finn-b-I9_HYPTENS	Inverse variance weighted (multiplicative random effects)	56	0.0279294	0.0545895	0.608913	-0.0790661	0.134925	1.02832	0.923979	1.14445
finn-b-I9_HYPTENS	ebi-a-GCST90001466	CD86+ plasmacytoid Dendritic Cell Absolute Count || id:ebi-a-GCST90001466	Hypertension || id:finn-b-I9_HYPTENS	MR Egger	56	0.117416	0.188979	0.537003	-0.252983	0.487815	1.12459	0.776481	1.62875
finn-b-I9_HYPTENS	ebi-a-GCST90001466	CD86+ plasmacytoid Dendritic Cell Absolute Count || id:ebi-a-GCST90001466	Hypertension || id:finn-b-I9_HYPTENS	Simple mode	56	-0.130244	0.182106	0.477503	-0.487171	0.226683	0.877881	0.614362	1.25443
finn-b-I9_HYPTENS	ebi-a-GCST90001466	CD86+ plasmacytoid Dendritic Cell Absolute Count || id:ebi-a-GCST90001466	Hypertension || id:finn-b-I9_HYPTENS	Weighted median	56	-0.0398238	0.0835849	0.633755	-0.20365	0.124003	0.960959	0.815748	1.13202
finn-b-I9_HYPTENS	ebi-a-GCST90001466	CD86+ plasmacytoid Dendritic Cell Absolute Count || id:ebi-a-GCST90001466	Hypertension || id:finn-b-I9_HYPTENS	Weighted mode	56	-0.0907611	0.143007	0.528281	-0.371055	0.189533	0.913236	0.690006	1.20869
finn-b-I9_HYPTENS	ebi-a-GCST90001467	CD86+ plasmacytoid Dendritic Cell %Dendritic Cell || id:ebi-a-GCST90001467	Hypertension || id:finn-b-I9_HYPTENS	Inverse variance weighted (fixed effects)	56	0.0503519	0.054321	0.353962	-0.0561173	0.156821	1.05164	0.945428	1.16979
finn-b-I9_HYPTENS	ebi-a-GCST90001467	CD86+ plasmacytoid Dendritic Cell %Dendritic Cell || id:ebi-a-GCST90001467	Hypertension || id:finn-b-I9_HYPTENS	Inverse variance weighted (multiplicative random effects)	56	0.0503519	0.0554249	0.36363	-0.058281	0.158985	1.05164	0.943385	1.17232
finn-b-I9_HYPTENS	ebi-a-GCST90001467	CD86+ plasmacytoid Dendritic Cell %Dendritic Cell || id:ebi-a-GCST90001467	Hypertension || id:finn-b-I9_HYPTENS	MR Egger	56	0.0978188	0.192127	0.612731	-0.27875	0.474388	1.10276	0.756729	1.60703
finn-b-I9_HYPTENS	ebi-a-GCST90001467	CD86+ plasmacytoid Dendritic Cell %Dendritic Cell || id:ebi-a-GCST90001467	Hypertension || id:finn-b-I9_HYPTENS	Simple mode	56	0.0876071	0.153372	0.570186	-0.213002	0.388216	1.09156	0.808155	1.47435
finn-b-I9_HYPTENS	ebi-a-GCST90001467	CD86+ plasmacytoid Dendritic Cell %Dendritic Cell || id:ebi-a-GCST90001467	Hypertension || id:finn-b-I9_HYPTENS	Weighted median	56	0.0628444	0.0800348	0.432328	-0.0940237	0.219713	1.06486	0.910261	1.24572
finn-b-I9_HYPTENS	ebi-a-GCST90001467	CD86+ plasmacytoid Dendritic Cell %Dendritic Cell || id:ebi-a-GCST90001467	Hypertension || id:finn-b-I9_HYPTENS	Weighted mode	56	0.108705	0.147142	0.463186	-0.179694	0.397104	1.11483	0.835526	1.48751
finn-b-I9_HYPTENS	ebi-a-GCST90001468	CD62L- myeloid Dendritic Cell Absolute Count || id:ebi-a-GCST90001468	Hypertension || id:finn-b-I9_HYPTENS	Inverse variance weighted (fixed effects)	56	-0.00571221	0.0568225	0.919926	-0.117084	0.10566	0.994304	0.88951	1.11144
finn-b-I9_HYPTENS	ebi-a-GCST90001468	CD62L- myeloid Dendritic Cell Absolute Count || id:ebi-a-GCST90001468	Hypertension || id:finn-b-I9_HYPTENS	Inverse variance weighted (multiplicative random effects)	56	-0.00571221	0.0529413	0.914077	-0.109477	0.0980527	0.994304	0.896303	1.10302
finn-b-I9_HYPTENS	ebi-a-GCST90001468	CD62L- myeloid Dendritic Cell Absolute Count || id:ebi-a-GCST90001468	Hypertension || id:finn-b-I9_HYPTENS	MR Egger	56	-0.0972557	0.195258	0.620445	-0.479962	0.285451	0.907324	0.618807	1.33036
finn-b-I9_HYPTENS	ebi-a-GCST90001468	CD62L- myeloid Dendritic Cell Absolute Count || id:ebi-a-GCST90001468	Hypertension || id:finn-b-I9_HYPTENS	Simple mode	56	0.033467	0.183493	0.855949	-0.32618	0.393114	1.03403	0.721675	1.48159
finn-b-I9_HYPTENS	ebi-a-GCST90001468	CD62L- myeloid Dendritic Cell Absolute Count || id:ebi-a-GCST90001468	Hypertension || id:finn-b-I9_HYPTENS	Weighted median	56	-0.0235784	0.0848694	0.781151	-0.189922	0.142766	0.976697	0.827023	1.15346
finn-b-I9_HYPTENS	ebi-a-GCST90001468	CD62L- myeloid Dendritic Cell Absolute Count || id:ebi-a-GCST90001468	Hypertension || id:finn-b-I9_HYPTENS	Weighted mode	56	-0.0887152	0.165385	0.593834	-0.41287	0.23544	0.915106	0.661748	1.26547
finn-b-I9_HYPTENS	ebi-a-GCST90001469	CD62L- myeloid Dendritic Cell %Dendritic Cell || id:ebi-a-GCST90001469	Hypertension || id:finn-b-I9_HYPTENS	Inverse variance weighted (fixed effects)	56	0.0206938	0.0559946	0.711705	-0.0890557	0.130443	1.02091	0.914795	1.13933
finn-b-I9_HYPTENS	ebi-a-GCST90001469	CD62L- myeloid Dendritic Cell %Dendritic Cell || id:ebi-a-GCST90001469	Hypertension || id:finn-b-I9_HYPTENS	Inverse variance weighted (multiplicative random effects)	56	0.0206938	0.0558806	0.711143	-0.0888322	0.13022	1.02091	0.914999	1.13908
finn-b-I9_HYPTENS	ebi-a-GCST90001469	CD62L- myeloid Dendritic Cell %Dendritic Cell || id:ebi-a-GCST90001469	Hypertension || id:finn-b-I9_HYPTENS	MR Egger	56	-0.0732951	0.193258	0.705981	-0.45208	0.30549	0.929327	0.636303	1.35729
finn-b-I9_HYPTENS	ebi-a-GCST90001469	CD62L- myeloid Dendritic Cell %Dendritic Cell || id:ebi-a-GCST90001469	Hypertension || id:finn-b-I9_HYPTENS	Simple mode	56	-0.122834	0.195866	0.533169	-0.506731	0.261064	0.884411	0.602462	1.29831
finn-b-I9_HYPTENS	ebi-a-GCST90001469	CD62L- myeloid Dendritic Cell %Dendritic Cell || id:ebi-a-GCST90001469	Hypertension || id:finn-b-I9_HYPTENS	Weighted median	56	-0.0520872	0.082837	0.529486	-0.214448	0.110273	0.949246	0.806987	1.11658
finn-b-I9_HYPTENS	ebi-a-GCST90001469	CD62L- myeloid Dendritic Cell %Dendritic Cell || id:ebi-a-GCST90001469	Hypertension || id:finn-b-I9_HYPTENS	Weighted mode	56	-0.122834	0.177008	0.490638	-0.469769	0.224102	0.884411	0.625147	1.2512
finn-b-I9_HYPTENS	ebi-a-GCST90001470	CD62L- plasmacytoid Dendritic Cell Absolute Count || id:ebi-a-GCST90001470	Hypertension || id:finn-b-I9_HYPTENS	Inverse variance weighted (fixed effects)	55	0.0773888	0.0532704	0.146292	-0.0270212	0.181799	1.08046	0.973341	1.19937
finn-b-I9_HYPTENS	ebi-a-GCST90001470	CD62L- plasmacytoid Dendritic Cell Absolute Count || id:ebi-a-GCST90001470	Hypertension || id:finn-b-I9_HYPTENS	Inverse variance weighted (multiplicative random effects)	55	0.0773888	0.0614845	0.208149	-0.0431209	0.197898	1.08046	0.957796	1.21884
finn-b-I9_HYPTENS	ebi-a-GCST90001470	CD62L- plasmacytoid Dendritic Cell Absolute Count || id:ebi-a-GCST90001470	Hypertension || id:finn-b-I9_HYPTENS	MR Egger	55	-0.0256218	0.210815	0.903725	-0.43882	0.387576	0.974704	0.644797	1.47341
finn-b-I9_HYPTENS	ebi-a-GCST90001470	CD62L- plasmacytoid Dendritic Cell Absolute Count || id:ebi-a-GCST90001470	Hypertension || id:finn-b-I9_HYPTENS	Simple mode	55	0.254812	0.182253	0.167793	-0.102404	0.612029	1.29022	0.902664	1.84417
finn-b-I9_HYPTENS	ebi-a-GCST90001470	CD62L- plasmacytoid Dendritic Cell Absolute Count || id:ebi-a-GCST90001470	Hypertension || id:finn-b-I9_HYPTENS	Weighted median	55	0.117067	0.0827295	0.157053	-0.0450833	0.279216	1.12419	0.955918	1.32209
finn-b-I9_HYPTENS	ebi-a-GCST90001470	CD62L- plasmacytoid Dendritic Cell Absolute Count || id:ebi-a-GCST90001470	Hypertension || id:finn-b-I9_HYPTENS	Weighted mode	55	0.0913936	0.15435	0.556243	-0.211133	0.393921	1.0957	0.809666	1.48278
finn-b-I9_HYPTENS	ebi-a-GCST90001471	CD62L- plasmacytoid Dendritic Cell %Dendritic Cell || id:ebi-a-GCST90001471	Hypertension || id:finn-b-I9_HYPTENS	Inverse variance weighted (fixed effects)	56	0.105156	0.0537566	0.0504466	-0.000206552	0.210519	1.11088	0.999793	1.23432
finn-b-I9_HYPTENS	ebi-a-GCST90001471	CD62L- plasmacytoid Dendritic Cell %Dendritic Cell || id:ebi-a-GCST90001471	Hypertension || id:finn-b-I9_HYPTENS	Inverse variance weighted (multiplicative random effects)	56	0.105156	0.0580041	0.0698455	-0.00853174	0.218844	1.11088	0.991505	1.24464
finn-b-I9_HYPTENS	ebi-a-GCST90001471	CD62L- plasmacytoid Dendritic Cell %Dendritic Cell || id:ebi-a-GCST90001471	Hypertension || id:finn-b-I9_HYPTENS	MR Egger	56	0.0346022	0.200924	0.863912	-0.35921	0.428414	1.03521	0.698228	1.53482
finn-b-I9_HYPTENS	ebi-a-GCST90001471	CD62L- plasmacytoid Dendritic Cell %Dendritic Cell || id:ebi-a-GCST90001471	Hypertension || id:finn-b-I9_HYPTENS	Simple mode	56	0.112168	0.183353	0.543217	-0.247204	0.47154	1.1187	0.780982	1.60246
finn-b-I9_HYPTENS	ebi-a-GCST90001471	CD62L- plasmacytoid Dendritic Cell %Dendritic Cell || id:ebi-a-GCST90001471	Hypertension || id:finn-b-I9_HYPTENS	Weighted median	56	0.0829757	0.0839689	0.323069	-0.0816034	0.247555	1.08652	0.921637	1.28089
finn-b-I9_HYPTENS	ebi-a-GCST90001471	CD62L- plasmacytoid Dendritic Cell %Dendritic Cell || id:ebi-a-GCST90001471	Hypertension || id:finn-b-I9_HYPTENS	Weighted mode	56	0.0684076	0.156716	0.664178	-0.238756	0.375572	1.0708	0.787607	1.45582
finn-b-I9_HYPTENS	ebi-a-GCST90001472	CD62L- CD86+ myeloid Dendritic Cell Absolute Count || id:ebi-a-GCST90001472	Hypertension || id:finn-b-I9_HYPTENS	Inverse variance weighted (fixed effects)	56	0.0032988	0.0568141	0.953698	-0.108057	0.114654	1.0033	0.897577	1.12149
finn-b-I9_HYPTENS	ebi-a-GCST90001472	CD62L- CD86+ myeloid Dendritic Cell Absolute Count || id:ebi-a-GCST90001472	Hypertension || id:finn-b-I9_HYPTENS	Inverse variance weighted (multiplicative random effects)	56	0.0032988	0.0587423	0.955217	-0.111836	0.118434	1.0033	0.894191	1.12573
finn-b-I9_HYPTENS	ebi-a-GCST90001472	CD62L- CD86+ myeloid Dendritic Cell Absolute Count || id:ebi-a-GCST90001472	Hypertension || id:finn-b-I9_HYPTENS	MR Egger	56	-0.153516	0.202457	0.45159	-0.550332	0.2433	0.857687	0.576758	1.27545
finn-b-I9_HYPTENS	ebi-a-GCST90001472	CD62L- CD86+ myeloid Dendritic Cell Absolute Count || id:ebi-a-GCST90001472	Hypertension || id:finn-b-I9_HYPTENS	Simple mode	56	0.0506139	0.199942	0.801101	-0.341272	0.442499	1.05192	0.710866	1.55659
finn-b-I9_HYPTENS	ebi-a-GCST90001472	CD62L- CD86+ myeloid Dendritic Cell Absolute Count || id:ebi-a-GCST90001472	Hypertension || id:finn-b-I9_HYPTENS	Weighted median	56	-0.00641308	0.0862155	0.940705	-0.175396	0.162569	0.993607	0.839125	1.17653
finn-b-I9_HYPTENS	ebi-a-GCST90001472	CD62L- CD86+ myeloid Dendritic Cell Absolute Count || id:ebi-a-GCST90001472	Hypertension || id:finn-b-I9_HYPTENS	Weighted mode	56	0.0205139	0.180878	0.910116	-0.334007	0.375035	1.02073	0.716049	1.45504
finn-b-I9_HYPTENS	ebi-a-GCST90001473	CD62L- CD86+ myeloid Dendritic Cell %Dendritic Cell || id:ebi-a-GCST90001473	Hypertension || id:finn-b-I9_HYPTENS	Inverse variance weighted (fixed effects)	52	0.0641529	0.0593282	0.279554	-0.0521304	0.180436	1.06626	0.949205	1.19774
finn-b-I9_HYPTENS	ebi-a-GCST90001473	CD62L- CD86+ myeloid Dendritic Cell %Dendritic Cell || id:ebi-a-GCST90001473	Hypertension || id:finn-b-I9_HYPTENS	Inverse variance weighted (multiplicative random effects)	52	0.0641529	0.0654039	0.326656	-0.0640388	0.192345	1.06626	0.937969	1.21209
finn-b-I9_HYPTENS	ebi-a-GCST90001473	CD62L- CD86+ myeloid Dendritic Cell %Dendritic Cell || id:ebi-a-GCST90001473	Hypertension || id:finn-b-I9_HYPTENS	MR Egger	52	-0.0307041	0.249412	0.902517	-0.519551	0.458143	0.969762	0.594787	1.58113
finn-b-I9_HYPTENS	ebi-a-GCST90001473	CD62L- CD86+ myeloid Dendritic Cell %Dendritic Cell || id:ebi-a-GCST90001473	Hypertension || id:finn-b-I9_HYPTENS	Simple mode	52	0.104934	0.204272	0.60968	-0.295438	0.505307	1.11064	0.744206	1.65749
finn-b-I9_HYPTENS	ebi-a-GCST90001473	CD62L- CD86+ myeloid Dendritic Cell %Dendritic Cell || id:ebi-a-GCST90001473	Hypertension || id:finn-b-I9_HYPTENS	Weighted median	52	0.0335079	0.0925861	0.717419	-0.147961	0.214977	1.03408	0.862465	1.23983
finn-b-I9_HYPTENS	ebi-a-GCST90001473	CD62L- CD86+ myeloid Dendritic Cell %Dendritic Cell || id:ebi-a-GCST90001473	Hypertension || id:finn-b-I9_HYPTENS	Weighted mode	52	0.0516644	0.208092	0.804918	-0.356197	0.459526	1.05302	0.700335	1.58332
finn-b-I9_HYPTENS	ebi-a-GCST90001474	Plasmacytoid Dendritic Cell %Dendritic Cell || id:ebi-a-GCST90001474	Hypertension || id:finn-b-I9_HYPTENS	Inverse variance weighted (fixed effects)	56	0.0370821	0.0545242	0.496439	-0.0697854	0.143949	1.03778	0.932594	1.15483
finn-b-I9_HYPTENS	ebi-a-GCST90001474	Plasmacytoid Dendritic Cell %Dendritic Cell || id:ebi-a-GCST90001474	Hypertension || id:finn-b-I9_HYPTENS	Inverse variance weighted (multiplicative random effects)	56	0.0370821	0.0537963	0.490631	-0.0683586	0.142523	1.03778	0.933925	1.15318
finn-b-I9_HYPTENS	ebi-a-GCST90001474	Plasmacytoid Dendritic Cell %Dendritic Cell || id:ebi-a-GCST90001474	Hypertension || id:finn-b-I9_HYPTENS	MR Egger	56	0.155544	0.187275	0.409877	-0.211515	0.522603	1.16829	0.809357	1.68641
finn-b-I9_HYPTENS	ebi-a-GCST90001474	Plasmacytoid Dendritic Cell %Dendritic Cell || id:ebi-a-GCST90001474	Hypertension || id:finn-b-I9_HYPTENS	Simple mode	56	0.0248108	0.165293	0.881233	-0.299164	0.348785	1.02512	0.741438	1.41734
finn-b-I9_HYPTENS	ebi-a-GCST90001474	Plasmacytoid Dendritic Cell %Dendritic Cell || id:ebi-a-GCST90001474	Hypertension || id:finn-b-I9_HYPTENS	Weighted median	56	0.0730995	0.0790576	0.355155	-0.0818534	0.228053	1.07584	0.921407	1.25615
finn-b-I9_HYPTENS	ebi-a-GCST90001474	Plasmacytoid Dendritic Cell %Dendritic Cell || id:ebi-a-GCST90001474	Hypertension || id:finn-b-I9_HYPTENS	Weighted mode	56	0.0348478	0.14793	0.814642	-0.255095	0.324791	1.03546	0.774843	1.38374
finn-b-I9_HYPTENS	ebi-a-GCST90001475	HLA DR++ monocyte %monocyte || id:ebi-a-GCST90001475	Hypertension || id:finn-b-I9_HYPTENS	Inverse variance weighted (fixed effects)	56	-0.0511816	0.0545747	0.348333	-0.158148	0.0557847	0.950106	0.853723	1.05737
finn-b-I9_HYPTENS	ebi-a-GCST90001475	HLA DR++ monocyte %monocyte || id:ebi-a-GCST90001475	Hypertension || id:finn-b-I9_HYPTENS	Inverse variance weighted (multiplicative random effects)	56	-0.0511816	0.0510033	0.315622	-0.151148	0.0487849	0.950106	0.85972	1.04999
finn-b-I9_HYPTENS	ebi-a-GCST90001475	HLA DR++ monocyte %monocyte || id:ebi-a-GCST90001475	Hypertension || id:finn-b-I9_HYPTENS	MR Egger	56	0.161012	0.187755	0.394923	-0.206988	0.529013	1.1747	0.813029	1.69726
finn-b-I9_HYPTENS	ebi-a-GCST90001475	HLA DR++ monocyte %monocyte || id:ebi-a-GCST90001475	Hypertension || id:finn-b-I9_HYPTENS	Simple mode	56	0.0141036	0.174679	0.935941	-0.328266	0.356474	1.0142	0.720171	1.42828
finn-b-I9_HYPTENS	ebi-a-GCST90001475	HLA DR++ monocyte %monocyte || id:ebi-a-GCST90001475	Hypertension || id:finn-b-I9_HYPTENS	Weighted median	56	-0.0199561	0.0793016	0.801313	-0.175387	0.135475	0.980242	0.839132	1.14508
finn-b-I9_HYPTENS	ebi-a-GCST90001475	HLA DR++ monocyte %monocyte || id:ebi-a-GCST90001475	Hypertension || id:finn-b-I9_HYPTENS	Weighted mode	56	0.039805	0.16263	0.807555	-0.27895	0.35856	1.04061	0.756578	1.43127
finn-b-I9_HYPTENS	ebi-a-GCST90001476	HLA DR++ monocyte %leukocyte || id:ebi-a-GCST90001476	Hypertension || id:finn-b-I9_HYPTENS	Inverse variance weighted (fixed effects)	56	-0.0292498	0.054661	0.592572	-0.136385	0.0778858	0.971174	0.872506	1.081
finn-b-I9_HYPTENS	ebi-a-GCST90001476	HLA DR++ monocyte %leukocyte || id:ebi-a-GCST90001476	Hypertension || id:finn-b-I9_HYPTENS	Inverse variance weighted (multiplicative random effects)	56	-0.0292498	0.0464809	0.529162	-0.120352	0.0618527	0.971174	0.886608	1.06381
finn-b-I9_HYPTENS	ebi-a-GCST90001476	HLA DR++ monocyte %leukocyte || id:ebi-a-GCST90001476	Hypertension || id:finn-b-I9_HYPTENS	MR Egger	56	-0.0546644	0.188038	0.772387	-0.423218	0.313889	0.946803	0.654936	1.36874
finn-b-I9_HYPTENS	ebi-a-GCST90001476	HLA DR++ monocyte %leukocyte || id:ebi-a-GCST90001476	Hypertension || id:finn-b-I9_HYPTENS	Simple mode	56	0.102414	0.161633	0.528955	-0.214387	0.419214	1.10784	0.807036	1.52077
finn-b-I9_HYPTENS	ebi-a-GCST90001476	HLA DR++ monocyte %leukocyte || id:ebi-a-GCST90001476	Hypertension || id:finn-b-I9_HYPTENS	Weighted median	56	-0.025785	0.0805728	0.748953	-0.183708	0.132138	0.974545	0.832179	1.14127
finn-b-I9_HYPTENS	ebi-a-GCST90001476	HLA DR++ monocyte %leukocyte || id:ebi-a-GCST90001476	Hypertension || id:finn-b-I9_HYPTENS	Weighted mode	56	0.0569252	0.142887	0.691883	-0.223134	0.336984	1.05858	0.800008	1.40072
finn-b-I9_HYPTENS	ebi-a-GCST90001477	HLA DR++ monocyte Absolute Count || id:ebi-a-GCST90001477	Hypertension || id:finn-b-I9_HYPTENS	Inverse variance weighted (fixed effects)	56	-0.0516948	0.0536757	0.3355	-0.156899	0.0535096	0.949619	0.85479	1.05497
finn-b-I9_HYPTENS	ebi-a-GCST90001477	HLA DR++ monocyte Absolute Count || id:ebi-a-GCST90001477	Hypertension || id:finn-b-I9_HYPTENS	Inverse variance weighted (multiplicative random effects)	56	-0.0516948	0.0563867	0.359252	-0.162213	0.0588231	0.949619	0.85026	1.06059
finn-b-I9_HYPTENS	ebi-a-GCST90001477	HLA DR++ monocyte Absolute Count || id:ebi-a-GCST90001477	Hypertension || id:finn-b-I9_HYPTENS	MR Egger	56	-0.11291	0.195604	0.56618	-0.496294	0.270475	0.893231	0.608783	1.31059
finn-b-I9_HYPTENS	ebi-a-GCST90001477	HLA DR++ monocyte Absolute Count || id:ebi-a-GCST90001477	Hypertension || id:finn-b-I9_HYPTENS	Simple mode	56	-0.223208	0.175488	0.208751	-0.567165	0.120748	0.799948	0.567131	1.12834
finn-b-I9_HYPTENS	ebi-a-GCST90001477	HLA DR++ monocyte Absolute Count || id:ebi-a-GCST90001477	Hypertension || id:finn-b-I9_HYPTENS	Weighted median	56	-0.127883	0.0793977	0.107253	-0.283502	0.0277365	0.879956	0.753141	1.02812
finn-b-I9_HYPTENS	ebi-a-GCST90001477	HLA DR++ monocyte Absolute Count || id:ebi-a-GCST90001477	Hypertension || id:finn-b-I9_HYPTENS	Weighted mode	56	-0.207141	0.136899	0.135981	-0.475462	0.0611807	0.812905	0.621598	1.06309
finn-b-I9_HYPTENS	ebi-a-GCST90001478	CD4 regulatory T cell %CD4+ T cell || id:ebi-a-GCST90001478	Hypertension || id:finn-b-I9_HYPTENS	Inverse variance weighted (fixed effects)	56	-0.0316961	0.0551095	0.565191	-0.139711	0.0763184	0.968801	0.86961	1.07931
finn-b-I9_HYPTENS	ebi-a-GCST90001478	CD4 regulatory T cell %CD4+ T cell || id:ebi-a-GCST90001478	Hypertension || id:finn-b-I9_HYPTENS	Inverse variance weighted (multiplicative random effects)	56	-0.0316961	0.0563032	0.573466	-0.14205	0.0786581	0.968801	0.867578	1.08183
finn-b-I9_HYPTENS	ebi-a-GCST90001478	CD4 regulatory T cell %CD4+ T cell || id:ebi-a-GCST90001478	Hypertension || id:finn-b-I9_HYPTENS	MR Egger	56	0.0562177	0.194823	0.774025	-0.325636	0.438072	1.05783	0.722068	1.54972
finn-b-I9_HYPTENS	ebi-a-GCST90001478	CD4 regulatory T cell %CD4+ T cell || id:ebi-a-GCST90001478	Hypertension || id:finn-b-I9_HYPTENS	Simple mode	56	0.130481	0.170608	0.447659	-0.20391	0.464873	1.13938	0.815535	1.59181
finn-b-I9_HYPTENS	ebi-a-GCST90001478	CD4 regulatory T cell %CD4+ T cell || id:ebi-a-GCST90001478	Hypertension || id:finn-b-I9_HYPTENS	Weighted median	56	0.0436511	0.0804044	0.587202	-0.113941	0.201244	1.04462	0.89231	1.22292
finn-b-I9_HYPTENS	ebi-a-GCST90001478	CD4 regulatory T cell %CD4+ T cell || id:ebi-a-GCST90001478	Hypertension || id:finn-b-I9_HYPTENS	Weighted mode	56	0.105568	0.146736	0.474916	-0.182035	0.39317	1.11134	0.833572	1.48167
finn-b-I9_HYPTENS	ebi-a-GCST90001479	CD4 regulatory T cell %T cell || id:ebi-a-GCST90001479	Hypertension || id:finn-b-I9_HYPTENS	Inverse variance weighted (fixed effects)	56	-0.061451	0.0563892	0.275816	-0.171974	0.0490717	0.940399	0.842001	1.0503
finn-b-I9_HYPTENS	ebi-a-GCST90001479	CD4 regulatory T cell %T cell || id:ebi-a-GCST90001479	Hypertension || id:finn-b-I9_HYPTENS	Inverse variance weighted (multiplicative random effects)	56	-0.061451	0.0578479	0.288105	-0.174833	0.0519308	0.940399	0.839597	1.0533
finn-b-I9_HYPTENS	ebi-a-GCST90001479	CD4 regulatory T cell %T cell || id:ebi-a-GCST90001479	Hypertension || id:finn-b-I9_HYPTENS	MR Egger	56	0.258118	0.195336	0.191939	-0.124742	0.640977	1.29449	0.882725	1.89833
finn-b-I9_HYPTENS	ebi-a-GCST90001479	CD4 regulatory T cell %T cell || id:ebi-a-GCST90001479	Hypertension || id:finn-b-I9_HYPTENS	Simple mode	56	-0.229749	0.174525	0.193492	-0.571818	0.112321	0.794733	0.564498	1.11887
finn-b-I9_HYPTENS	ebi-a-GCST90001479	CD4 regulatory T cell %T cell || id:ebi-a-GCST90001479	Hypertension || id:finn-b-I9_HYPTENS	Weighted median	56	-0.00439693	0.085098	0.958792	-0.171189	0.162395	0.995613	0.842662	1.17632
finn-b-I9_HYPTENS	ebi-a-GCST90001479	CD4 regulatory T cell %T cell || id:ebi-a-GCST90001479	Hypertension || id:finn-b-I9_HYPTENS	Weighted mode	56	0.144532	0.14414	0.320387	-0.137982	0.427046	1.1555	0.871114	1.53272
finn-b-I9_HYPTENS	ebi-a-GCST90001480	Resting CD4 regulatory T cell Absolute Count || id:ebi-a-GCST90001480	Hypertension || id:finn-b-I9_HYPTENS	Inverse variance weighted (fixed effects)	56	-0.0204095	0.0510583	0.689356	-0.120484	0.0796648	0.979797	0.886492	1.08292
finn-b-I9_HYPTENS	ebi-a-GCST90001480	Resting CD4 regulatory T cell Absolute Count || id:ebi-a-GCST90001480	Hypertension || id:finn-b-I9_HYPTENS	Inverse variance weighted (multiplicative random effects)	56	-0.0204095	0.0482922	0.672569	-0.115062	0.0742432	0.979797	0.891311	1.07707
finn-b-I9_HYPTENS	ebi-a-GCST90001480	Resting CD4 regulatory T cell Absolute Count || id:ebi-a-GCST90001480	Hypertension || id:finn-b-I9_HYPTENS	MR Egger	56	0.242499	0.175355	0.172386	-0.101197	0.586195	1.27443	0.903755	1.79714
finn-b-I9_HYPTENS	ebi-a-GCST90001480	Resting CD4 regulatory T cell Absolute Count || id:ebi-a-GCST90001480	Hypertension || id:finn-b-I9_HYPTENS	Simple mode	56	0.0303522	0.131314	0.818063	-0.227024	0.287729	1.03082	0.796902	1.3334
finn-b-I9_HYPTENS	ebi-a-GCST90001480	Resting CD4 regulatory T cell Absolute Count || id:ebi-a-GCST90001480	Hypertension || id:finn-b-I9_HYPTENS	Weighted median	56	0.00649145	0.0738536	0.929959	-0.138262	0.151244	1.00651	0.870871	1.16328
finn-b-I9_HYPTENS	ebi-a-GCST90001480	Resting CD4 regulatory T cell Absolute Count || id:ebi-a-GCST90001480	Hypertension || id:finn-b-I9_HYPTENS	Weighted mode	56	0.0144896	0.113787	0.899137	-0.208534	0.237513	1.0146	0.811774	1.26809
finn-b-I9_HYPTENS	ebi-a-GCST90001481	Resting CD4 regulatory T cell %CD4 regulatory T cell || id:ebi-a-GCST90001481	Hypertension || id:finn-b-I9_HYPTENS	Inverse variance weighted (fixed effects)	56	0.0546334	0.049582	0.270514	-0.0425474	0.151814	1.05615	0.958345	1.16394
finn-b-I9_HYPTENS	ebi-a-GCST90001481	Resting CD4 regulatory T cell %CD4 regulatory T cell || id:ebi-a-GCST90001481	Hypertension || id:finn-b-I9_HYPTENS	Inverse variance weighted (multiplicative random effects)	56	0.0546334	0.0499781	0.27433	-0.0433238	0.152591	1.05615	0.957601	1.16485
finn-b-I9_HYPTENS	ebi-a-GCST90001481	Resting CD4 regulatory T cell %CD4 regulatory T cell || id:ebi-a-GCST90001481	Hypertension || id:finn-b-I9_HYPTENS	MR Egger	56	0.271013	0.170485	0.11775	-0.0631379	0.605165	1.31129	0.938814	1.83155
finn-b-I9_HYPTENS	ebi-a-GCST90001481	Resting CD4 regulatory T cell %CD4 regulatory T cell || id:ebi-a-GCST90001481	Hypertension || id:finn-b-I9_HYPTENS	Simple mode	56	0.123821	0.139902	0.379981	-0.150387	0.398028	1.13181	0.860375	1.48889
finn-b-I9_HYPTENS	ebi-a-GCST90001481	Resting CD4 regulatory T cell %CD4 regulatory T cell || id:ebi-a-GCST90001481	Hypertension || id:finn-b-I9_HYPTENS	Weighted median	56	0.0473879	0.0754091	0.529735	-0.100414	0.19519	1.04853	0.904463	1.21554
finn-b-I9_HYPTENS	ebi-a-GCST90001481	Resting CD4 regulatory T cell %CD4 regulatory T cell || id:ebi-a-GCST90001481	Hypertension || id:finn-b-I9_HYPTENS	Weighted mode	56	0.0631318	0.116588	0.590354	-0.165381	0.291644	1.06517	0.847571	1.33863
finn-b-I9_HYPTENS	ebi-a-GCST90001482	Resting CD4 regulatory T cell %CD4+ T cell || id:ebi-a-GCST90001482	Hypertension || id:finn-b-I9_HYPTENS	Inverse variance weighted (fixed effects)	56	0.0335699	0.050787	0.508616	-0.0659726	0.133112	1.03414	0.936157	1.14238
finn-b-I9_HYPTENS	ebi-a-GCST90001482	Resting CD4 regulatory T cell %CD4+ T cell || id:ebi-a-GCST90001482	Hypertension || id:finn-b-I9_HYPTENS	Inverse variance weighted (multiplicative random effects)	56	0.0335699	0.0477719	0.482235	-0.060063	0.127203	1.03414	0.941705	1.13565
finn-b-I9_HYPTENS	ebi-a-GCST90001482	Resting CD4 regulatory T cell %CD4+ T cell || id:ebi-a-GCST90001482	Hypertension || id:finn-b-I9_HYPTENS	MR Egger	56	0.248447	0.17447	0.160198	-0.0935152	0.590409	1.28203	0.910724	1.80473
finn-b-I9_HYPTENS	ebi-a-GCST90001482	Resting CD4 regulatory T cell %CD4+ T cell || id:ebi-a-GCST90001482	Hypertension || id:finn-b-I9_HYPTENS	Simple mode	56	0.124431	0.146001	0.397765	-0.161731	0.410594	1.1325	0.85067	1.50771
finn-b-I9_HYPTENS	ebi-a-GCST90001482	Resting CD4 regulatory T cell %CD4+ T cell || id:ebi-a-GCST90001482	Hypertension || id:finn-b-I9_HYPTENS	Weighted median	56	0.0992702	0.0718796	0.16726	-0.0416138	0.240154	1.10436	0.95924	1.27145
finn-b-I9_HYPTENS	ebi-a-GCST90001482	Resting CD4 regulatory T cell %CD4+ T cell || id:ebi-a-GCST90001482	Hypertension || id:finn-b-I9_HYPTENS	Weighted mode	56	0.106662	0.119504	0.375993	-0.127566	0.34089	1.11256	0.880235	1.4062
finn-b-I9_HYPTENS	ebi-a-GCST90001483	CD39+ resting CD4 regulatory T cell Absolute Count || id:ebi-a-GCST90001483	Hypertension || id:finn-b-I9_HYPTENS	Inverse variance weighted (fixed effects)	56	0.0196035	0.0543411	0.718287	-0.0869051	0.126112	1.0198	0.916764	1.13441
finn-b-I9_HYPTENS	ebi-a-GCST90001483	CD39+ resting CD4 regulatory T cell Absolute Count || id:ebi-a-GCST90001483	Hypertension || id:finn-b-I9_HYPTENS	Inverse variance weighted (multiplicative random effects)	56	0.0196035	0.0624555	0.753613	-0.102809	0.142016	1.0198	0.902299	1.1526
finn-b-I9_HYPTENS	ebi-a-GCST90001483	CD39+ resting CD4 regulatory T cell Absolute Count || id:ebi-a-GCST90001483	Hypertension || id:finn-b-I9_HYPTENS	MR Egger	56	0.252381	0.213907	0.243225	-0.166876	0.671639	1.28709	0.846304	1.95744
finn-b-I9_HYPTENS	ebi-a-GCST90001483	CD39+ resting CD4 regulatory T cell Absolute Count || id:ebi-a-GCST90001483	Hypertension || id:finn-b-I9_HYPTENS	Simple mode	56	0.113265	0.181077	0.534226	-0.241646	0.468175	1.11993	0.785334	1.59708
finn-b-I9_HYPTENS	ebi-a-GCST90001483	CD39+ resting CD4 regulatory T cell Absolute Count || id:ebi-a-GCST90001483	Hypertension || id:finn-b-I9_HYPTENS	Weighted median	56	0.0193319	0.0850597	0.82021	-0.147385	0.186049	1.01952	0.862962	1.20448
finn-b-I9_HYPTENS	ebi-a-GCST90001483	CD39+ resting CD4 regulatory T cell Absolute Count || id:ebi-a-GCST90001483	Hypertension || id:finn-b-I9_HYPTENS	Weighted mode	56	0.074126	0.175986	0.675248	-0.270806	0.419058	1.07694	0.762764	1.52053
finn-b-I9_HYPTENS	ebi-a-GCST90001484	CD39+ resting CD4 regulatory T cell %resting CD4 regulatory T cell || id:ebi-a-GCST90001484	Hypertension || id:finn-b-I9_HYPTENS	Inverse variance weighted (fixed effects)	56	0.0402601	0.0538912	0.455025	-0.0653666	0.145887	1.04108	0.936724	1.15707
finn-b-I9_HYPTENS	ebi-a-GCST90001484	CD39+ resting CD4 regulatory T cell %resting CD4 regulatory T cell || id:ebi-a-GCST90001484	Hypertension || id:finn-b-I9_HYPTENS	Inverse variance weighted (multiplicative random effects)	56	0.0402601	0.0641299	0.530142	-0.0854346	0.165955	1.04108	0.918113	1.18052
finn-b-I9_HYPTENS	ebi-a-GCST90001484	CD39+ resting CD4 regulatory T cell %resting CD4 regulatory T cell || id:ebi-a-GCST90001484	Hypertension || id:finn-b-I9_HYPTENS	MR Egger	56	0.133034	0.22192	0.551369	-0.30193	0.567997	1.14229	0.73939	1.76473
finn-b-I9_HYPTENS	ebi-a-GCST90001484	CD39+ resting CD4 regulatory T cell %resting CD4 regulatory T cell || id:ebi-a-GCST90001484	Hypertension || id:finn-b-I9_HYPTENS	Simple mode	56	-0.0709631	0.175845	0.688105	-0.41562	0.273694	0.931496	0.659931	1.31481
finn-b-I9_HYPTENS	ebi-a-GCST90001484	CD39+ resting CD4 regulatory T cell %resting CD4 regulatory T cell || id:ebi-a-GCST90001484	Hypertension || id:finn-b-I9_HYPTENS	Weighted median	56	0.03295	0.0823272	0.688986	-0.128411	0.194311	1.0335	0.879492	1.21447
finn-b-I9_HYPTENS	ebi-a-GCST90001484	CD39+ resting CD4 regulatory T cell %resting CD4 regulatory T cell || id:ebi-a-GCST90001484	Hypertension || id:finn-b-I9_HYPTENS	Weighted mode	56	-0.0631962	0.174363	0.718411	-0.404947	0.278554	0.938759	0.667012	1.32122
finn-b-I9_HYPTENS	ebi-a-GCST90001485	CD39+ resting CD4 regulatory T cell %CD4 regulatory T cell || id:ebi-a-GCST90001485	Hypertension || id:finn-b-I9_HYPTENS	Inverse variance weighted (fixed effects)	56	0.0346218	0.0538144	0.519993	-0.0708545	0.140098	1.03523	0.931597	1.15039
finn-b-I9_HYPTENS	ebi-a-GCST90001485	CD39+ resting CD4 regulatory T cell %CD4 regulatory T cell || id:ebi-a-GCST90001485	Hypertension || id:finn-b-I9_HYPTENS	Inverse variance weighted (multiplicative random effects)	56	0.0346218	0.0656737	0.598069	-0.0940987	0.163342	1.03523	0.910193	1.17744
finn-b-I9_HYPTENS	ebi-a-GCST90001485	CD39+ resting CD4 regulatory T cell %CD4 regulatory T cell || id:ebi-a-GCST90001485	Hypertension || id:finn-b-I9_HYPTENS	MR Egger	56	0.224224	0.226071	0.325703	-0.218874	0.667322	1.25135	0.803423	1.94901
finn-b-I9_HYPTENS	ebi-a-GCST90001485	CD39+ resting CD4 regulatory T cell %CD4 regulatory T cell || id:ebi-a-GCST90001485	Hypertension || id:finn-b-I9_HYPTENS	Simple mode	56	0.117391	0.188268	0.535511	-0.251613	0.486396	1.12456	0.777545	1.62644
finn-b-I9_HYPTENS	ebi-a-GCST90001485	CD39+ resting CD4 regulatory T cell %CD4 regulatory T cell || id:ebi-a-GCST90001485	Hypertension || id:finn-b-I9_HYPTENS	Weighted median	56	0.0451447	0.0832691	0.587712	-0.118063	0.208352	1.04618	0.88864	1.23165
finn-b-I9_HYPTENS	ebi-a-GCST90001485	CD39+ resting CD4 regulatory T cell %CD4 regulatory T cell || id:ebi-a-GCST90001485	Hypertension || id:finn-b-I9_HYPTENS	Weighted mode	56	0.045201	0.171741	0.793386	-0.291412	0.381814	1.04624	0.747208	1.46494
finn-b-I9_HYPTENS	ebi-a-GCST90001486	Activated CD4 regulatory T cell Absolute Count || id:ebi-a-GCST90001486	Hypertension || id:finn-b-I9_HYPTENS	Inverse variance weighted (fixed effects)	56	-0.0961261	0.0553303	0.0823316	-0.204573	0.0123212	0.908349	0.814995	1.0124
finn-b-I9_HYPTENS	ebi-a-GCST90001486	Activated CD4 regulatory T cell Absolute Count || id:ebi-a-GCST90001486	Hypertension || id:finn-b-I9_HYPTENS	Inverse variance weighted (multiplicative random effects)	56	-0.0961261	0.0565579	0.0892052	-0.20698	0.0147274	0.908349	0.813036	1.01484
finn-b-I9_HYPTENS	ebi-a-GCST90001486	Activated CD4 regulatory T cell Absolute Count || id:ebi-a-GCST90001486	Hypertension || id:finn-b-I9_HYPTENS	MR Egger	56	-0.0344119	0.195915	0.861229	-0.418406	0.349582	0.966173	0.658095	1.41848
finn-b-I9_HYPTENS	ebi-a-GCST90001486	Activated CD4 regulatory T cell Absolute Count || id:ebi-a-GCST90001486	Hypertension || id:finn-b-I9_HYPTENS	Simple mode	56	-0.198295	0.19317	0.309135	-0.576908	0.180318	0.820128	0.561632	1.1976
finn-b-I9_HYPTENS	ebi-a-GCST90001486	Activated CD4 regulatory T cell Absolute Count || id:ebi-a-GCST90001486	Hypertension || id:finn-b-I9_HYPTENS	Weighted median	56	-0.0985758	0.0833169	0.236752	-0.261877	0.0647253	0.906127	0.769606	1.06687
finn-b-I9_HYPTENS	ebi-a-GCST90001486	Activated CD4 regulatory T cell Absolute Count || id:ebi-a-GCST90001486	Hypertension || id:finn-b-I9_HYPTENS	Weighted mode	56	-0.151712	0.180928	0.405367	-0.50633	0.202906	0.859236	0.602703	1.22496
finn-b-I9_HYPTENS	ebi-a-GCST90001487	Activated CD4 regulatory T cell %CD4 regulatory T cell || id:ebi-a-GCST90001487	Hypertension || id:finn-b-I9_HYPTENS	Inverse variance weighted (fixed effects)	56	-0.0319615	0.0530135	0.54658	-0.135868	0.0719449	0.968544	0.872958	1.0746
finn-b-I9_HYPTENS	ebi-a-GCST90001487	Activated CD4 regulatory T cell %CD4 regulatory T cell || id:ebi-a-GCST90001487	Hypertension || id:finn-b-I9_HYPTENS	Inverse variance weighted (multiplicative random effects)	56	-0.0319615	0.0534936	0.550185	-0.136809	0.0728859	0.968544	0.872137	1.07561
finn-b-I9_HYPTENS	ebi-a-GCST90001487	Activated CD4 regulatory T cell %CD4 regulatory T cell || id:ebi-a-GCST90001487	Hypertension || id:finn-b-I9_HYPTENS	MR Egger	56	-0.179889	0.184346	0.333502	-0.541207	0.181428	0.835363	0.582045	1.19893
finn-b-I9_HYPTENS	ebi-a-GCST90001487	Activated CD4 regulatory T cell %CD4 regulatory T cell || id:ebi-a-GCST90001487	Hypertension || id:finn-b-I9_HYPTENS	Simple mode	56	-0.144294	0.166395	0.38961	-0.470428	0.181839	0.865633	0.624735	1.19942
finn-b-I9_HYPTENS	ebi-a-GCST90001487	Activated CD4 regulatory T cell %CD4 regulatory T cell || id:ebi-a-GCST90001487	Hypertension || id:finn-b-I9_HYPTENS	Weighted median	56	-0.00406216	0.0783958	0.958675	-0.157718	0.149594	0.995946	0.854091	1.16136
finn-b-I9_HYPTENS	ebi-a-GCST90001487	Activated CD4 regulatory T cell %CD4 regulatory T cell || id:ebi-a-GCST90001487	Hypertension || id:finn-b-I9_HYPTENS	Weighted mode	56	-0.0700188	0.151459	0.645694	-0.366879	0.226841	0.932376	0.692893	1.25463
finn-b-I9_HYPTENS	ebi-a-GCST90001488	Activated CD4 regulatory T cell %CD4+ T cell || id:ebi-a-GCST90001488	Hypertension || id:finn-b-I9_HYPTENS	Inverse variance weighted (fixed effects)	56	-0.0491859	0.0542275	0.364392	-0.155472	0.0571	0.952004	0.856011	1.05876
finn-b-I9_HYPTENS	ebi-a-GCST90001488	Activated CD4 regulatory T cell %CD4+ T cell || id:ebi-a-GCST90001488	Hypertension || id:finn-b-I9_HYPTENS	Inverse variance weighted (multiplicative random effects)	56	-0.0491859	0.0542802	0.364857	-0.155575	0.0572032	0.952004	0.855923	1.05887
finn-b-I9_HYPTENS	ebi-a-GCST90001488	Activated CD4 regulatory T cell %CD4+ T cell || id:ebi-a-GCST90001488	Hypertension || id:finn-b-I9_HYPTENS	MR Egger	56	-0.115745	0.187988	0.540676	-0.484202	0.252712	0.890702	0.616189	1.28751
finn-b-I9_HYPTENS	ebi-a-GCST90001488	Activated CD4 regulatory T cell %CD4+ T cell || id:ebi-a-GCST90001488	Hypertension || id:finn-b-I9_HYPTENS	Simple mode	56	-0.016524	0.163832	0.920029	-0.337634	0.304586	0.983612	0.713457	1.35606
finn-b-I9_HYPTENS	ebi-a-GCST90001488	Activated CD4 regulatory T cell %CD4+ T cell || id:ebi-a-GCST90001488	Hypertension || id:finn-b-I9_HYPTENS	Weighted median	56	-0.00872293	0.079464	0.91259	-0.164472	0.147026	0.991315	0.848341	1.15838
finn-b-I9_HYPTENS	ebi-a-GCST90001488	Activated CD4 regulatory T cell %CD4+ T cell || id:ebi-a-GCST90001488	Hypertension || id:finn-b-I9_HYPTENS	Weighted mode	56	0.036682	0.138006	0.791387	-0.233809	0.307173	1.03736	0.791513	1.35958
finn-b-I9_HYPTENS	ebi-a-GCST90001489	CD39+ activated CD4 regulatory T cell Absolute Count || id:ebi-a-GCST90001489	Hypertension || id:finn-b-I9_HYPTENS	Inverse variance weighted (fixed effects)	56	-0.0455894	0.0558247	0.414127	-0.155006	0.063827	0.955434	0.85641	1.06591
finn-b-I9_HYPTENS	ebi-a-GCST90001489	CD39+ activated CD4 regulatory T cell Absolute Count || id:ebi-a-GCST90001489	Hypertension || id:finn-b-I9_HYPTENS	Inverse variance weighted (multiplicative random effects)	56	-0.0455894	0.0577713	0.430033	-0.158821	0.0676424	0.955434	0.853149	1.06998
finn-b-I9_HYPTENS	ebi-a-GCST90001489	CD39+ activated CD4 regulatory T cell Absolute Count || id:ebi-a-GCST90001489	Hypertension || id:finn-b-I9_HYPTENS	MR Egger	56	-0.0364335	0.20022	0.85629	-0.428866	0.355999	0.964222	0.651247	1.42761
finn-b-I9_HYPTENS	ebi-a-GCST90001489	CD39+ activated CD4 regulatory T cell Absolute Count || id:ebi-a-GCST90001489	Hypertension || id:finn-b-I9_HYPTENS	Simple mode	56	0.0694396	0.168128	0.6812	-0.260091	0.39897	1.07191	0.770981	1.49029
finn-b-I9_HYPTENS	ebi-a-GCST90001489	CD39+ activated CD4 regulatory T cell Absolute Count || id:ebi-a-GCST90001489	Hypertension || id:finn-b-I9_HYPTENS	Weighted median	56	0.0338654	0.0810653	0.676127	-0.125023	0.192753	1.03445	0.882477	1.21258
finn-b-I9_HYPTENS	ebi-a-GCST90001489	CD39+ activated CD4 regulatory T cell Absolute Count || id:ebi-a-GCST90001489	Hypertension || id:finn-b-I9_HYPTENS	Weighted mode	56	0.127454	0.160154	0.429558	-0.186448	0.441356	1.13593	0.829902	1.55481
finn-b-I9_HYPTENS	ebi-a-GCST90001490	CD39+ activated CD4 regulatory T cell %activated CD4 regulatory T cell || id:ebi-a-GCST90001490	Hypertension || id:finn-b-I9_HYPTENS	Inverse variance weighted (fixed effects)	21	-0.0766179	0.0879257	0.38354	-0.248952	0.0957166	0.926244	0.779617	1.10045
finn-b-I9_HYPTENS	ebi-a-GCST90001490	CD39+ activated CD4 regulatory T cell %activated CD4 regulatory T cell || id:ebi-a-GCST90001490	Hypertension || id:finn-b-I9_HYPTENS	Inverse variance weighted (multiplicative random effects)	21	-0.0766179	0.0719441	0.286892	-0.217628	0.0643925	0.926244	0.804424	1.06651
finn-b-I9_HYPTENS	ebi-a-GCST90001490	CD39+ activated CD4 regulatory T cell %activated CD4 regulatory T cell || id:ebi-a-GCST90001490	Hypertension || id:finn-b-I9_HYPTENS	MR Egger	21	-0.082765	0.360191	0.820717	-0.788738	0.623209	0.920567	0.454418	1.8649
finn-b-I9_HYPTENS	ebi-a-GCST90001490	CD39+ activated CD4 regulatory T cell %activated CD4 regulatory T cell || id:ebi-a-GCST90001490	Hypertension || id:finn-b-I9_HYPTENS	Simple mode	21	0.0314223	0.19566	0.874022	-0.352071	0.414916	1.03192	0.70323	1.51424
finn-b-I9_HYPTENS	ebi-a-GCST90001490	CD39+ activated CD4 regulatory T cell %activated CD4 regulatory T cell || id:ebi-a-GCST90001490	Hypertension || id:finn-b-I9_HYPTENS	Weighted median	21	-0.112698	0.120425	0.349356	-0.34873	0.123334	0.89342	0.705584	1.13126
finn-b-I9_HYPTENS	ebi-a-GCST90001490	CD39+ activated CD4 regulatory T cell %activated CD4 regulatory T cell || id:ebi-a-GCST90001490	Hypertension || id:finn-b-I9_HYPTENS	Weighted mode	21	-0.129214	0.159808	0.428285	-0.442438	0.184011	0.878786	0.642468	1.20203
finn-b-I9_HYPTENS	ebi-a-GCST90001491	CD39+ activated CD4 regulatory T cell %CD4 regulatory T cell || id:ebi-a-GCST90001491	Hypertension || id:finn-b-I9_HYPTENS	Inverse variance weighted (fixed effects)	56	-0.0216655	0.0549911	0.693595	-0.129448	0.0861171	0.978568	0.87858	1.08993
finn-b-I9_HYPTENS	ebi-a-GCST90001491	CD39+ activated CD4 regulatory T cell %CD4 regulatory T cell || id:ebi-a-GCST90001491	Hypertension || id:finn-b-I9_HYPTENS	Inverse variance weighted (multiplicative random effects)	56	-0.0216655	0.0555017	0.696272	-0.130449	0.0871178	0.978568	0.877701	1.09103
finn-b-I9_HYPTENS	ebi-a-GCST90001491	CD39+ activated CD4 regulatory T cell %CD4 regulatory T cell || id:ebi-a-GCST90001491	Hypertension || id:finn-b-I9_HYPTENS	MR Egger	56	-0.160122	0.191334	0.406354	-0.535136	0.214893	0.85204	0.585589	1.23973
finn-b-I9_HYPTENS	ebi-a-GCST90001491	CD39+ activated CD4 regulatory T cell %CD4 regulatory T cell || id:ebi-a-GCST90001491	Hypertension || id:finn-b-I9_HYPTENS	Simple mode	56	-0.00616382	0.155564	0.968538	-0.311069	0.298742	0.993855	0.732663	1.34816
finn-b-I9_HYPTENS	ebi-a-GCST90001491	CD39+ activated CD4 regulatory T cell %CD4 regulatory T cell || id:ebi-a-GCST90001491	Hypertension || id:finn-b-I9_HYPTENS	Weighted median	56	0.00690251	0.0775468	0.929073	-0.145089	0.158894	1.00693	0.864945	1.17221
finn-b-I9_HYPTENS	ebi-a-GCST90001491	CD39+ activated CD4 regulatory T cell %CD4 regulatory T cell || id:ebi-a-GCST90001491	Hypertension || id:finn-b-I9_HYPTENS	Weighted mode	56	0.0692284	0.134588	0.609051	-0.194563	0.33302	1.07168	0.823194	1.39518
finn-b-I9_HYPTENS	ebi-a-GCST90001492	Secreting CD4 regulatory T cell Absolute Count || id:ebi-a-GCST90001492	Hypertension || id:finn-b-I9_HYPTENS	Inverse variance weighted (fixed effects)	56	-0.10281	0.056374	0.0681959	-0.213303	0.00768321	0.902299	0.807911	1.00771
finn-b-I9_HYPTENS	ebi-a-GCST90001492	Secreting CD4 regulatory T cell Absolute Count || id:ebi-a-GCST90001492	Hypertension || id:finn-b-I9_HYPTENS	Inverse variance weighted (multiplicative random effects)	56	-0.10281	0.0505029	0.0417786	-0.201796	-0.00382404	0.902299	0.817262	0.996183
finn-b-I9_HYPTENS	ebi-a-GCST90001492	Secreting CD4 regulatory T cell Absolute Count || id:ebi-a-GCST90001492	Hypertension || id:finn-b-I9_HYPTENS	MR Egger	56	0.0204832	0.193638	0.916148	-0.359047	0.400014	1.02069	0.698341	1.49185
finn-b-I9_HYPTENS	ebi-a-GCST90001492	Secreting CD4 regulatory T cell Absolute Count || id:ebi-a-GCST90001492	Hypertension || id:finn-b-I9_HYPTENS	Simple mode	56	0.0463521	0.185085	0.803182	-0.316414	0.409118	1.04744	0.728758	1.50549
finn-b-I9_HYPTENS	ebi-a-GCST90001492	Secreting CD4 regulatory T cell Absolute Count || id:ebi-a-GCST90001492	Hypertension || id:finn-b-I9_HYPTENS	Weighted median	56	-0.0400962	0.0843371	0.634482	-0.205397	0.125204	0.960697	0.814324	1.13338
finn-b-I9_HYPTENS	ebi-a-GCST90001492	Secreting CD4 regulatory T cell Absolute Count || id:ebi-a-GCST90001492	Hypertension || id:finn-b-I9_HYPTENS	Weighted mode	56	0.0191992	0.147755	0.897088	-0.2704	0.308798	1.01938	0.763074	1.36179
finn-b-I9_HYPTENS	ebi-a-GCST90001493	Secreting CD4 regulatory T cell %CD4 regulatory T cell || id:ebi-a-GCST90001493	Hypertension || id:finn-b-I9_HYPTENS	Inverse variance weighted (fixed effects)	56	-0.0332334	0.0520102	0.522837	-0.135173	0.0687066	0.967313	0.873564	1.07112
finn-b-I9_HYPTENS	ebi-a-GCST90001493	Secreting CD4 regulatory T cell %CD4 regulatory T cell || id:ebi-a-GCST90001493	Hypertension || id:finn-b-I9_HYPTENS	Inverse variance weighted (multiplicative random effects)	56	-0.0332334	0.0504794	0.51031	-0.132173	0.0657062	0.967313	0.876189	1.06791
finn-b-I9_HYPTENS	ebi-a-GCST90001493	Secreting CD4 regulatory T cell %CD4 regulatory T cell || id:ebi-a-GCST90001493	Hypertension || id:finn-b-I9_HYPTENS	MR Egger	56	-0.224566	0.178667	0.214203	-0.574754	0.125623	0.798863	0.562843	1.13385
finn-b-I9_HYPTENS	ebi-a-GCST90001493	Secreting CD4 regulatory T cell %CD4 regulatory T cell || id:ebi-a-GCST90001493	Hypertension || id:finn-b-I9_HYPTENS	Simple mode	56	-0.00864194	0.158722	0.956776	-0.319738	0.302454	0.991395	0.726339	1.35318
finn-b-I9_HYPTENS	ebi-a-GCST90001493	Secreting CD4 regulatory T cell %CD4 regulatory T cell || id:ebi-a-GCST90001493	Hypertension || id:finn-b-I9_HYPTENS	Weighted median	56	0.00203669	0.0758606	0.978581	-0.14665	0.150724	1.00204	0.863596	1.16268
finn-b-I9_HYPTENS	ebi-a-GCST90001493	Secreting CD4 regulatory T cell %CD4 regulatory T cell || id:ebi-a-GCST90001493	Hypertension || id:finn-b-I9_HYPTENS	Weighted mode	56	-0.0231946	0.124348	0.852716	-0.266917	0.220528	0.977072	0.765737	1.24673
finn-b-I9_HYPTENS	ebi-a-GCST90001494	Secreting CD4 regulatory T cell %CD4+ T cell || id:ebi-a-GCST90001494	Hypertension || id:finn-b-I9_HYPTENS	Inverse variance weighted (fixed effects)	45	-0.0609039	0.0611794	0.319495	-0.180816	0.0590078	0.940914	0.834589	1.06078
finn-b-I9_HYPTENS	ebi-a-GCST90001494	Secreting CD4 regulatory T cell %CD4+ T cell || id:ebi-a-GCST90001494	Hypertension || id:finn-b-I9_HYPTENS	Inverse variance weighted (multiplicative random effects)	45	-0.0609039	0.0669004	0.362629	-0.192029	0.0702208	0.940914	0.825283	1.07274
finn-b-I9_HYPTENS	ebi-a-GCST90001494	Secreting CD4 regulatory T cell %CD4+ T cell || id:ebi-a-GCST90001494	Hypertension || id:finn-b-I9_HYPTENS	MR Egger	45	-0.173508	0.232626	0.459807	-0.629456	0.28244	0.84071	0.532882	1.32636
finn-b-I9_HYPTENS	ebi-a-GCST90001494	Secreting CD4 regulatory T cell %CD4+ T cell || id:ebi-a-GCST90001494	Hypertension || id:finn-b-I9_HYPTENS	Simple mode	45	0.0181949	0.151432	0.904909	-0.278611	0.315001	1.01836	0.756834	1.37026
finn-b-I9_HYPTENS	ebi-a-GCST90001494	Secreting CD4 regulatory T cell %CD4+ T cell || id:ebi-a-GCST90001494	Hypertension || id:finn-b-I9_HYPTENS	Weighted median	45	-0.0193453	0.0877431	0.8255	-0.191322	0.152631	0.980841	0.825867	1.1649
finn-b-I9_HYPTENS	ebi-a-GCST90001494	Secreting CD4 regulatory T cell %CD4+ T cell || id:ebi-a-GCST90001494	Hypertension || id:finn-b-I9_HYPTENS	Weighted mode	45	0.000900131	0.125439	0.994307	-0.244961	0.246761	1.0009	0.782735	1.27987
finn-b-I9_HYPTENS	ebi-a-GCST90001495	CD39+ secreting CD4 regulatory T cell Absolute Count || id:ebi-a-GCST90001495	Hypertension || id:finn-b-I9_HYPTENS	Inverse variance weighted (fixed effects)	54	-0.0326082	0.0567667	0.56568	-0.143871	0.0786545	0.967918	0.866	1.08183
finn-b-I9_HYPTENS	ebi-a-GCST90001495	CD39+ secreting CD4 regulatory T cell Absolute Count || id:ebi-a-GCST90001495	Hypertension || id:finn-b-I9_HYPTENS	Inverse variance weighted (multiplicative random effects)	54	-0.0326082	0.0539985	0.545928	-0.138445	0.0732288	0.967918	0.870711	1.07598
finn-b-I9_HYPTENS	ebi-a-GCST90001495	CD39+ secreting CD4 regulatory T cell Absolute Count || id:ebi-a-GCST90001495	Hypertension || id:finn-b-I9_HYPTENS	MR Egger	54	0.0109177	0.194396	0.955428	-0.370099	0.391935	1.01098	0.690666	1.47984
finn-b-I9_HYPTENS	ebi-a-GCST90001495	CD39+ secreting CD4 regulatory T cell Absolute Count || id:ebi-a-GCST90001495	Hypertension || id:finn-b-I9_HYPTENS	Simple mode	54	0.0180159	0.173169	0.917533	-0.321396	0.357428	1.01818	0.725136	1.42965
finn-b-I9_HYPTENS	ebi-a-GCST90001495	CD39+ secreting CD4 regulatory T cell Absolute Count || id:ebi-a-GCST90001495	Hypertension || id:finn-b-I9_HYPTENS	Weighted median	54	-0.0109522	0.0796085	0.890576	-0.166985	0.145081	0.989108	0.846212	1.15613
finn-b-I9_HYPTENS	ebi-a-GCST90001495	CD39+ secreting CD4 regulatory T cell Absolute Count || id:ebi-a-GCST90001495	Hypertension || id:finn-b-I9_HYPTENS	Weighted mode	54	-0.0192845	0.150239	0.898351	-0.313753	0.275184	0.9809	0.730699	1.31677
finn-b-I9_HYPTENS	ebi-a-GCST90001496	CD39+ secreting CD4 regulatory T cell %secreting CD4 regulatory T cell || id:ebi-a-GCST90001496	Hypertension || id:finn-b-I9_HYPTENS	Inverse variance weighted (fixed effects)	56	-0.00982416	0.0557324	0.860079	-0.11906	0.0994114	0.990224	0.887755	1.10452
finn-b-I9_HYPTENS	ebi-a-GCST90001496	CD39+ secreting CD4 regulatory T cell %secreting CD4 regulatory T cell || id:ebi-a-GCST90001496	Hypertension || id:finn-b-I9_HYPTENS	Inverse variance weighted (multiplicative random effects)	56	-0.00982416	0.0497935	0.843594	-0.107419	0.087771	0.990224	0.898149	1.09174
finn-b-I9_HYPTENS	ebi-a-GCST90001496	CD39+ secreting CD4 regulatory T cell %secreting CD4 regulatory T cell || id:ebi-a-GCST90001496	Hypertension || id:finn-b-I9_HYPTENS	MR Egger	56	-0.0536669	0.191384	0.780231	-0.42878	0.321446	0.947748	0.651303	1.37912
finn-b-I9_HYPTENS	ebi-a-GCST90001496	CD39+ secreting CD4 regulatory T cell %secreting CD4 regulatory T cell || id:ebi-a-GCST90001496	Hypertension || id:finn-b-I9_HYPTENS	Simple mode	56	-0.0792659	0.1786	0.658916	-0.429323	0.270791	0.923794	0.65095	1.311
finn-b-I9_HYPTENS	ebi-a-GCST90001496	CD39+ secreting CD4 regulatory T cell %secreting CD4 regulatory T cell || id:ebi-a-GCST90001496	Hypertension || id:finn-b-I9_HYPTENS	Weighted median	56	-0.0118418	0.0798992	0.882178	-0.168444	0.144761	0.988228	0.844978	1.15576
finn-b-I9_HYPTENS	ebi-a-GCST90001496	CD39+ secreting CD4 regulatory T cell %secreting CD4 regulatory T cell || id:ebi-a-GCST90001496	Hypertension || id:finn-b-I9_HYPTENS	Weighted mode	56	-0.0418683	0.14468	0.773374	-0.325441	0.241704	0.958996	0.722209	1.27342
finn-b-I9_HYPTENS	ebi-a-GCST90001497	CD39+ secreting CD4 regulatory T cell %CD4 regulatory T cell || id:ebi-a-GCST90001497	Hypertension || id:finn-b-I9_HYPTENS	Inverse variance weighted (fixed effects)	54	-0.00438437	0.055436	0.936962	-0.113039	0.10427	0.995625	0.893116	1.1099
finn-b-I9_HYPTENS	ebi-a-GCST90001497	CD39+ secreting CD4 regulatory T cell %CD4 regulatory T cell || id:ebi-a-GCST90001497	Hypertension || id:finn-b-I9_HYPTENS	Inverse variance weighted (multiplicative random effects)	54	-0.00438437	0.0461955	0.924387	-0.0949275	0.0861587	0.995625	0.909439	1.08998
finn-b-I9_HYPTENS	ebi-a-GCST90001497	CD39+ secreting CD4 regulatory T cell %CD4 regulatory T cell || id:ebi-a-GCST90001497	Hypertension || id:finn-b-I9_HYPTENS	MR Egger	54	-0.0685149	0.189865	0.719665	-0.440651	0.303621	0.93378	0.643618	1.35476
finn-b-I9_HYPTENS	ebi-a-GCST90001497	CD39+ secreting CD4 regulatory T cell %CD4 regulatory T cell || id:ebi-a-GCST90001497	Hypertension || id:finn-b-I9_HYPTENS	Simple mode	54	-0.0489976	0.169143	0.77319	-0.380518	0.282523	0.952183	0.683507	1.32647
finn-b-I9_HYPTENS	ebi-a-GCST90001497	CD39+ secreting CD4 regulatory T cell %CD4 regulatory T cell || id:ebi-a-GCST90001497	Hypertension || id:finn-b-I9_HYPTENS	Weighted median	54	-0.00659964	0.0796991	0.934005	-0.16281	0.149611	0.993422	0.849753	1.16138
finn-b-I9_HYPTENS	ebi-a-GCST90001497	CD39+ secreting CD4 regulatory T cell %CD4 regulatory T cell || id:ebi-a-GCST90001497	Hypertension || id:finn-b-I9_HYPTENS	Weighted mode	54	-0.0435261	0.145482	0.765969	-0.328672	0.24162	0.957408	0.719879	1.27331
finn-b-I9_HYPTENS	ebi-a-GCST90001498	Activated & resting CD4 regulatory T cell Absolute Count || id:ebi-a-GCST90001498	Hypertension || id:finn-b-I9_HYPTENS	Inverse variance weighted (fixed effects)	56	-0.057329	0.0538067	0.286666	-0.16279	0.0481321	0.944283	0.84977	1.04931
finn-b-I9_HYPTENS	ebi-a-GCST90001498	Activated & resting CD4 regulatory T cell Absolute Count || id:ebi-a-GCST90001498	Hypertension || id:finn-b-I9_HYPTENS	Inverse variance weighted (multiplicative random effects)	56	-0.057329	0.051141	0.262289	-0.157565	0.0429074	0.944283	0.854221	1.04384
finn-b-I9_HYPTENS	ebi-a-GCST90001498	Activated & resting CD4 regulatory T cell Absolute Count || id:ebi-a-GCST90001498	Hypertension || id:finn-b-I9_HYPTENS	MR Egger	56	0.171975	0.184818	0.356248	-0.190268	0.534218	1.18765	0.826738	1.70611
finn-b-I9_HYPTENS	ebi-a-GCST90001498	Activated & resting CD4 regulatory T cell Absolute Count || id:ebi-a-GCST90001498	Hypertension || id:finn-b-I9_HYPTENS	Simple mode	56	0.00581967	0.155178	0.97022	-0.298328	0.309968	1.00584	0.742058	1.36338
finn-b-I9_HYPTENS	ebi-a-GCST90001498	Activated & resting CD4 regulatory T cell Absolute Count || id:ebi-a-GCST90001498	Hypertension || id:finn-b-I9_HYPTENS	Weighted median	56	-0.000683573	0.0783894	0.993042	-0.154327	0.15296	0.999317	0.856992	1.16528
finn-b-I9_HYPTENS	ebi-a-GCST90001498	Activated & resting CD4 regulatory T cell Absolute Count || id:ebi-a-GCST90001498	Hypertension || id:finn-b-I9_HYPTENS	Weighted mode	56	0.018904	0.137309	0.891	-0.250222	0.28803	1.01908	0.778628	1.3338
finn-b-I9_HYPTENS	ebi-a-GCST90001499	Activated & resting CD4 regulatory T cell %CD4 regulatory T cell || id:ebi-a-GCST90001499	Hypertension || id:finn-b-I9_HYPTENS	Inverse variance weighted (fixed effects)	56	0.0318374	0.052283	0.542562	-0.0706373	0.134312	1.03235	0.9318	1.14375
finn-b-I9_HYPTENS	ebi-a-GCST90001499	Activated & resting CD4 regulatory T cell %CD4 regulatory T cell || id:ebi-a-GCST90001499	Hypertension || id:finn-b-I9_HYPTENS	Inverse variance weighted (multiplicative random effects)	56	0.0318374	0.0508035	0.53087	-0.0677374	0.131412	1.03235	0.934506	1.14044
finn-b-I9_HYPTENS	ebi-a-GCST90001499	Activated & resting CD4 regulatory T cell %CD4 regulatory T cell || id:ebi-a-GCST90001499	Hypertension || id:finn-b-I9_HYPTENS	MR Egger	56	0.195759	0.179616	0.280606	-0.156287	0.547806	1.21623	0.855313	1.72945
finn-b-I9_HYPTENS	ebi-a-GCST90001499	Activated & resting CD4 regulatory T cell %CD4 regulatory T cell || id:ebi-a-GCST90001499	Hypertension || id:finn-b-I9_HYPTENS	Simple mode	56	-0.0318942	0.152431	0.835036	-0.330658	0.26687	0.968609	0.718451	1.30587
finn-b-I9_HYPTENS	ebi-a-GCST90001499	Activated & resting CD4 regulatory T cell %CD4 regulatory T cell || id:ebi-a-GCST90001499	Hypertension || id:finn-b-I9_HYPTENS	Weighted median	56	-0.00402492	0.0752305	0.957333	-0.151477	0.143427	0.995983	0.859438	1.15422
finn-b-I9_HYPTENS	ebi-a-GCST90001499	Activated & resting CD4 regulatory T cell %CD4 regulatory T cell || id:ebi-a-GCST90001499	Hypertension || id:finn-b-I9_HYPTENS	Weighted mode	56	-0.0101917	0.13602	0.940544	-0.276792	0.256408	0.98986	0.758212	1.29228
finn-b-I9_HYPTENS	ebi-a-GCST90001500	Activated & resting CD4 regulatory T cell %CD4+ T cell || id:ebi-a-GCST90001500	Hypertension || id:finn-b-I9_HYPTENS	Inverse variance weighted (fixed effects)	56	0.00404638	0.0535674	0.939787	-0.100946	0.109038	1.00405	0.903982	1.11521
finn-b-I9_HYPTENS	ebi-a-GCST90001500	Activated & resting CD4 regulatory T cell %CD4+ T cell || id:ebi-a-GCST90001500	Hypertension || id:finn-b-I9_HYPTENS	Inverse variance weighted (multiplicative random effects)	56	0.00404638	0.0490888	0.934305	-0.0921677	0.100261	1.00405	0.911952	1.10546
finn-b-I9_HYPTENS	ebi-a-GCST90001500	Activated & resting CD4 regulatory T cell %CD4+ T cell || id:ebi-a-GCST90001500	Hypertension || id:finn-b-I9_HYPTENS	MR Egger	56	0.157829	0.184054	0.394952	-0.202918	0.518575	1.17097	0.816345	1.67963
finn-b-I9_HYPTENS	ebi-a-GCST90001500	Activated & resting CD4 regulatory T cell %CD4+ T cell || id:ebi-a-GCST90001500	Hypertension || id:finn-b-I9_HYPTENS	Simple mode	56	0.0473418	0.15281	0.757878	-0.252167	0.34685	1.04848	0.777115	1.4146
finn-b-I9_HYPTENS	ebi-a-GCST90001500	Activated & resting CD4 regulatory T cell %CD4+ T cell || id:ebi-a-GCST90001500	Hypertension || id:finn-b-I9_HYPTENS	Weighted median	56	0.0583416	0.0771249	0.449376	-0.0928232	0.209506	1.06008	0.911355	1.23307
finn-b-I9_HYPTENS	ebi-a-GCST90001500	Activated & resting CD4 regulatory T cell %CD4+ T cell || id:ebi-a-GCST90001500	Hypertension || id:finn-b-I9_HYPTENS	Weighted mode	56	0.0765091	0.121297	0.530812	-0.161234	0.314252	1.07951	0.851093	1.36923
finn-b-I9_HYPTENS	ebi-a-GCST90001501	Activated & secreting CD4 regulatory T cell Absolute Count || id:ebi-a-GCST90001501	Hypertension || id:finn-b-I9_HYPTENS	Inverse variance weighted (fixed effects)	56	-0.110973	0.0563495	0.0489113	-0.221418	-0.000527675	0.894963	0.801382	0.999472
finn-b-I9_HYPTENS	ebi-a-GCST90001501	Activated & secreting CD4 regulatory T cell Absolute Count || id:ebi-a-GCST90001501	Hypertension || id:finn-b-I9_HYPTENS	Inverse variance weighted (multiplicative random effects)	56	-0.110973	0.0520378	0.0329624	-0.212967	-0.00897864	0.894963	0.808183	0.991062
finn-b-I9_HYPTENS	ebi-a-GCST90001501	Activated & secreting CD4 regulatory T cell Absolute Count || id:ebi-a-GCST90001501	Hypertension || id:finn-b-I9_HYPTENS	MR Egger	56	0.0301362	0.193552	0.876849	-0.349225	0.409497	1.03059	0.705235	1.50606
finn-b-I9_HYPTENS	ebi-a-GCST90001501	Activated & secreting CD4 regulatory T cell Absolute Count || id:ebi-a-GCST90001501	Hypertension || id:finn-b-I9_HYPTENS	Simple mode	56	-0.245701	0.186335	0.192767	-0.610917	0.119515	0.782156	0.542853	1.12695
finn-b-I9_HYPTENS	ebi-a-GCST90001501	Activated & secreting CD4 regulatory T cell Absolute Count || id:ebi-a-GCST90001501	Hypertension || id:finn-b-I9_HYPTENS	Weighted median	56	-0.0655813	0.0795528	0.409727	-0.221505	0.0903422	0.936523	0.801312	1.09455
finn-b-I9_HYPTENS	ebi-a-GCST90001501	Activated & secreting CD4 regulatory T cell Absolute Count || id:ebi-a-GCST90001501	Hypertension || id:finn-b-I9_HYPTENS	Weighted mode	56	-0.0290038	0.158194	0.855203	-0.339064	0.281056	0.971413	0.712437	1.32453
finn-b-I9_HYPTENS	ebi-a-GCST90001502	Activated & secreting CD4 regulatory T cell %CD4 regulatory T cell || id:ebi-a-GCST90001502	Hypertension || id:finn-b-I9_HYPTENS	Inverse variance weighted (fixed effects)	56	-0.0543467	0.0489891	0.267274	-0.150365	0.041672	0.947104	0.860394	1.04255
finn-b-I9_HYPTENS	ebi-a-GCST90001502	Activated & secreting CD4 regulatory T cell %CD4 regulatory T cell || id:ebi-a-GCST90001502	Hypertension || id:finn-b-I9_HYPTENS	Inverse variance weighted (multiplicative random effects)	56	-0.0543467	0.0501039	0.278064	-0.15255	0.043857	0.947104	0.858516	1.04483
finn-b-I9_HYPTENS	ebi-a-GCST90001502	Activated & secreting CD4 regulatory T cell %CD4 regulatory T cell || id:ebi-a-GCST90001502	Hypertension || id:finn-b-I9_HYPTENS	MR Egger	56	-0.273767	0.170867	0.114942	-0.608667	0.0611333	0.760509	0.544076	1.06304
finn-b-I9_HYPTENS	ebi-a-GCST90001502	Activated & secreting CD4 regulatory T cell %CD4 regulatory T cell || id:ebi-a-GCST90001502	Hypertension || id:finn-b-I9_HYPTENS	Simple mode	56	-0.0938709	0.139859	0.504913	-0.367994	0.180252	0.9104	0.692121	1.19752
finn-b-I9_HYPTENS	ebi-a-GCST90001502	Activated & secreting CD4 regulatory T cell %CD4 regulatory T cell || id:ebi-a-GCST90001502	Hypertension || id:finn-b-I9_HYPTENS	Weighted median	56	-0.065835	0.0717976	0.359167	-0.206558	0.0748882	0.936285	0.813379	1.07776
finn-b-I9_HYPTENS	ebi-a-GCST90001502	Activated & secreting CD4 regulatory T cell %CD4 regulatory T cell || id:ebi-a-GCST90001502	Hypertension || id:finn-b-I9_HYPTENS	Weighted mode	56	-0.0640453	0.113405	0.57454	-0.286318	0.158228	0.937963	0.751023	1.17143
finn-b-I9_HYPTENS	ebi-a-GCST90001503	Activated & secreting CD4 regulatory T cell %CD4+ T cell || id:ebi-a-GCST90001503	Hypertension || id:finn-b-I9_HYPTENS	Inverse variance weighted (fixed effects)	56	-0.0646173	0.0542935	0.233988	-0.171033	0.041798	0.937426	0.842794	1.04268
finn-b-I9_HYPTENS	ebi-a-GCST90001503	Activated & secreting CD4 regulatory T cell %CD4+ T cell || id:ebi-a-GCST90001503	Hypertension || id:finn-b-I9_HYPTENS	Inverse variance weighted (multiplicative random effects)	56	-0.0646173	0.0601505	0.282706	-0.182512	0.0532777	0.937426	0.833174	1.05472
finn-b-I9_HYPTENS	ebi-a-GCST90001503	Activated & secreting CD4 regulatory T cell %CD4+ T cell || id:ebi-a-GCST90001503	Hypertension || id:finn-b-I9_HYPTENS	MR Egger	56	-0.103201	0.208457	0.622557	-0.511777	0.305374	0.901945	0.599429	1.35713
finn-b-I9_HYPTENS	ebi-a-GCST90001503	Activated & secreting CD4 regulatory T cell %CD4+ T cell || id:ebi-a-GCST90001503	Hypertension || id:finn-b-I9_HYPTENS	Simple mode	56	0.074974	0.164537	0.650425	-0.247519	0.397467	1.07786	0.780735	1.48805
finn-b-I9_HYPTENS	ebi-a-GCST90001503	Activated & secreting CD4 regulatory T cell %CD4+ T cell || id:ebi-a-GCST90001503	Hypertension || id:finn-b-I9_HYPTENS	Weighted median	56	-0.00211208	0.0806096	0.979097	-0.160107	0.155883	0.99789	0.852053	1.16869
finn-b-I9_HYPTENS	ebi-a-GCST90001503	Activated & secreting CD4 regulatory T cell %CD4+ T cell || id:ebi-a-GCST90001503	Hypertension || id:finn-b-I9_HYPTENS	Weighted mode	56	0.0591188	0.125832	0.64034	-0.187513	0.30575	1.0609	0.829019	1.35764
finn-b-I9_HYPTENS	ebi-a-GCST90001504	CD25++ CD4+ T cell Absolute Count || id:ebi-a-GCST90001504	Hypertension || id:finn-b-I9_HYPTENS	Inverse variance weighted (fixed effects)	56	-0.0236353	0.0559626	0.672777	-0.133322	0.0860514	0.976642	0.875183	1.08986
finn-b-I9_HYPTENS	ebi-a-GCST90001504	CD25++ CD4+ T cell Absolute Count || id:ebi-a-GCST90001504	Hypertension || id:finn-b-I9_HYPTENS	Inverse variance weighted (multiplicative random effects)	56	-0.0236353	0.050156	0.637473	-0.121941	0.0746705	0.976642	0.885201	1.07753
finn-b-I9_HYPTENS	ebi-a-GCST90001504	CD25++ CD4+ T cell Absolute Count || id:ebi-a-GCST90001504	Hypertension || id:finn-b-I9_HYPTENS	MR Egger	56	0.317781	0.192226	0.104101	-0.0589821	0.694545	1.37408	0.942724	2.0028
finn-b-I9_HYPTENS	ebi-a-GCST90001504	CD25++ CD4+ T cell Absolute Count || id:ebi-a-GCST90001504	Hypertension || id:finn-b-I9_HYPTENS	Simple mode	56	0.231309	0.178336	0.200032	-0.11823	0.580848	1.26025	0.888492	1.78755
finn-b-I9_HYPTENS	ebi-a-GCST90001504	CD25++ CD4+ T cell Absolute Count || id:ebi-a-GCST90001504	Hypertension || id:finn-b-I9_HYPTENS	Weighted median	56	0.123874	0.0823738	0.132632	-0.0375787	0.285327	1.13187	0.963119	1.3302
finn-b-I9_HYPTENS	ebi-a-GCST90001504	CD25++ CD4+ T cell Absolute Count || id:ebi-a-GCST90001504	Hypertension || id:finn-b-I9_HYPTENS	Weighted mode	56	0.220063	0.145048	0.13495	-0.0642307	0.504357	1.24616	0.937789	1.65592
finn-b-I9_HYPTENS	ebi-a-GCST90001505	CD25++ CD4+ T cell %CD4+ T cell || id:ebi-a-GCST90001505	Hypertension || id:finn-b-I9_HYPTENS	Inverse variance weighted (fixed effects)	56	0.0574518	0.0550019	0.296235	-0.050352	0.165256	1.05913	0.950895	1.17969
finn-b-I9_HYPTENS	ebi-a-GCST90001505	CD25++ CD4+ T cell %CD4+ T cell || id:ebi-a-GCST90001505	Hypertension || id:finn-b-I9_HYPTENS	Inverse variance weighted (multiplicative random effects)	56	0.0574518	0.0584973	0.326037	-0.0572029	0.172107	1.05913	0.944402	1.1878
finn-b-I9_HYPTENS	ebi-a-GCST90001505	CD25++ CD4+ T cell %CD4+ T cell || id:ebi-a-GCST90001505	Hypertension || id:finn-b-I9_HYPTENS	MR Egger	56	0.314116	0.199519	0.121245	-0.0769422	0.705174	1.36905	0.925943	2.0242
finn-b-I9_HYPTENS	ebi-a-GCST90001505	CD25++ CD4+ T cell %CD4+ T cell || id:ebi-a-GCST90001505	Hypertension || id:finn-b-I9_HYPTENS	Simple mode	56	0.0108127	0.17916	0.952094	-0.340341	0.361967	1.01087	0.711527	1.43615
finn-b-I9_HYPTENS	ebi-a-GCST90001505	CD25++ CD4+ T cell %CD4+ T cell || id:ebi-a-GCST90001505	Hypertension || id:finn-b-I9_HYPTENS	Weighted median	56	0.0637081	0.082615	0.440621	-0.0982172	0.225633	1.06578	0.906452	1.25312
finn-b-I9_HYPTENS	ebi-a-GCST90001505	CD25++ CD4+ T cell %CD4+ T cell || id:ebi-a-GCST90001505	Hypertension || id:finn-b-I9_HYPTENS	Weighted mode	56	0.185931	0.161495	0.254586	-0.1306	0.502461	1.20434	0.877569	1.65278
finn-b-I9_HYPTENS	ebi-a-GCST90001506	CD25++ CD4+ T cell %T cell || id:ebi-a-GCST90001506	Hypertension || id:finn-b-I9_HYPTENS	Inverse variance weighted (fixed effects)	56	0.0156601	0.0552926	0.777007	-0.0927135	0.124034	1.01578	0.911455	1.13205
finn-b-I9_HYPTENS	ebi-a-GCST90001506	CD25++ CD4+ T cell %T cell || id:ebi-a-GCST90001506	Hypertension || id:finn-b-I9_HYPTENS	Inverse variance weighted (multiplicative random effects)	56	0.0156601	0.0630647	0.803889	-0.107947	0.139267	1.01578	0.897675	1.14943
finn-b-I9_HYPTENS	ebi-a-GCST90001506	CD25++ CD4+ T cell %T cell || id:ebi-a-GCST90001506	Hypertension || id:finn-b-I9_HYPTENS	MR Egger	56	0.449584	0.209767	0.0366145	0.0384419	0.860727	1.56766	1.03919	2.36488
finn-b-I9_HYPTENS	ebi-a-GCST90001506	CD25++ CD4+ T cell %T cell || id:ebi-a-GCST90001506	Hypertension || id:finn-b-I9_HYPTENS	Simple mode	56	-0.00746749	0.177161	0.966531	-0.354702	0.339767	0.99256	0.701382	1.40462
finn-b-I9_HYPTENS	ebi-a-GCST90001506	CD25++ CD4+ T cell %T cell || id:ebi-a-GCST90001506	Hypertension || id:finn-b-I9_HYPTENS	Weighted median	56	0.0670884	0.0842993	0.426127	-0.0981382	0.232315	1.06939	0.906524	1.26152
finn-b-I9_HYPTENS	ebi-a-GCST90001506	CD25++ CD4+ T cell %T cell || id:ebi-a-GCST90001506	Hypertension || id:finn-b-I9_HYPTENS	Weighted mode	56	0.10615	0.167677	0.529315	-0.222496	0.434797	1.11199	0.800518	1.54465
finn-b-I9_HYPTENS	ebi-a-GCST90001507	CD25++ CD45RA+ CD4 not regulatory T cell Absolute Count || id:ebi-a-GCST90001507	Hypertension || id:finn-b-I9_HYPTENS	Inverse variance weighted (fixed effects)	56	0.0251983	0.0563213	0.654584	-0.0851915	0.135588	1.02552	0.918336	1.14521
finn-b-I9_HYPTENS	ebi-a-GCST90001507	CD25++ CD45RA+ CD4 not regulatory T cell Absolute Count || id:ebi-a-GCST90001507	Hypertension || id:finn-b-I9_HYPTENS	Inverse variance weighted (multiplicative random effects)	56	0.0251983	0.0566981	0.656732	-0.0859299	0.136327	1.02552	0.917659	1.14606
finn-b-I9_HYPTENS	ebi-a-GCST90001507	CD25++ CD45RA+ CD4 not regulatory T cell Absolute Count || id:ebi-a-GCST90001507	Hypertension || id:finn-b-I9_HYPTENS	MR Egger	56	0.527369	0.193433	0.00861682	0.14824	0.906498	1.69447	1.15979	2.47564
finn-b-I9_HYPTENS	ebi-a-GCST90001507	CD25++ CD45RA+ CD4 not regulatory T cell Absolute Count || id:ebi-a-GCST90001507	Hypertension || id:finn-b-I9_HYPTENS	Simple mode	56	-0.0485207	0.157993	0.759922	-0.358187	0.261146	0.952638	0.698942	1.29842
finn-b-I9_HYPTENS	ebi-a-GCST90001507	CD25++ CD45RA+ CD4 not regulatory T cell Absolute Count || id:ebi-a-GCST90001507	Hypertension || id:finn-b-I9_HYPTENS	Weighted median	56	0.0409257	0.0800013	0.608957	-0.115877	0.197728	1.04177	0.890585	1.21863
finn-b-I9_HYPTENS	ebi-a-GCST90001507	CD25++ CD45RA+ CD4 not regulatory T cell Absolute Count || id:ebi-a-GCST90001507	Hypertension || id:finn-b-I9_HYPTENS	Weighted mode	56	-0.0143599	0.14378	0.920807	-0.296168	0.267448	0.985743	0.743662	1.30663
finn-b-I9_HYPTENS	ebi-a-GCST90001508	CD25++ CD45RA+ CD4 not regulatory T cell %CD4+ T cell || id:ebi-a-GCST90001508	Hypertension || id:finn-b-I9_HYPTENS	Inverse variance weighted (fixed effects)	56	0.0787316	0.055414	0.155378	-0.0298799	0.187343	1.08191	0.970562	1.20604
finn-b-I9_HYPTENS	ebi-a-GCST90001508	CD25++ CD45RA+ CD4 not regulatory T cell %CD4+ T cell || id:ebi-a-GCST90001508	Hypertension || id:finn-b-I9_HYPTENS	Inverse variance weighted (multiplicative random effects)	56	0.0787316	0.0567616	0.165425	-0.0325213	0.189984	1.08191	0.968002	1.20923
finn-b-I9_HYPTENS	ebi-a-GCST90001508	CD25++ CD45RA+ CD4 not regulatory T cell %CD4+ T cell || id:ebi-a-GCST90001508	Hypertension || id:finn-b-I9_HYPTENS	MR Egger	56	0.583703	0.190378	0.00338477	0.210562	0.956844	1.79266	1.23437	2.60347
finn-b-I9_HYPTENS	ebi-a-GCST90001508	CD25++ CD45RA+ CD4 not regulatory T cell %CD4+ T cell || id:ebi-a-GCST90001508	Hypertension || id:finn-b-I9_HYPTENS	Simple mode	56	0.0377693	0.16723	0.822154	-0.290002	0.365541	1.03849	0.748262	1.44129
finn-b-I9_HYPTENS	ebi-a-GCST90001508	CD25++ CD45RA+ CD4 not regulatory T cell %CD4+ T cell || id:ebi-a-GCST90001508	Hypertension || id:finn-b-I9_HYPTENS	Weighted median	56	0.0572021	0.0768721	0.456804	-0.0934673	0.207871	1.05887	0.910768	1.23105
finn-b-I9_HYPTENS	ebi-a-GCST90001508	CD25++ CD45RA+ CD4 not regulatory T cell %CD4+ T cell || id:ebi-a-GCST90001508	Hypertension || id:finn-b-I9_HYPTENS	Weighted mode	56	0.027257	0.153447	0.859665	-0.273498	0.328012	1.02763	0.760714	1.38821
finn-b-I9_HYPTENS	ebi-a-GCST90001509	CD25++ CD45RA+ CD4 not regulatory T cell %T cell || id:ebi-a-GCST90001509	Hypertension || id:finn-b-I9_HYPTENS	Inverse variance weighted (fixed effects)	56	0.0610519	0.0553799	0.270279	-0.0474928	0.169597	1.06295	0.953617	1.18483
finn-b-I9_HYPTENS	ebi-a-GCST90001509	CD25++ CD45RA+ CD4 not regulatory T cell %T cell || id:ebi-a-GCST90001509	Hypertension || id:finn-b-I9_HYPTENS	Inverse variance weighted (multiplicative random effects)	56	0.0610519	0.0604796	0.312753	-0.0574882	0.179592	1.06295	0.944133	1.19673
finn-b-I9_HYPTENS	ebi-a-GCST90001509	CD25++ CD45RA+ CD4 not regulatory T cell %T cell || id:ebi-a-GCST90001509	Hypertension || id:finn-b-I9_HYPTENS	MR Egger	56	0.610853	0.194559	0.00274153	0.229517	0.992189	1.842	1.25799	2.69713
finn-b-I9_HYPTENS	ebi-a-GCST90001509	CD25++ CD45RA+ CD4 not regulatory T cell %T cell || id:ebi-a-GCST90001509	Hypertension || id:finn-b-I9_HYPTENS	Simple mode	56	0.0497522	0.170246	0.771205	-0.283931	0.383435	1.05101	0.752819	1.46732
finn-b-I9_HYPTENS	ebi-a-GCST90001509	CD25++ CD45RA+ CD4 not regulatory T cell %T cell || id:ebi-a-GCST90001509	Hypertension || id:finn-b-I9_HYPTENS	Weighted median	56	0.0436283	0.0820598	0.594958	-0.117209	0.204465	1.04459	0.889399	1.22687
finn-b-I9_HYPTENS	ebi-a-GCST90001509	CD25++ CD45RA+ CD4 not regulatory T cell %T cell || id:ebi-a-GCST90001509	Hypertension || id:finn-b-I9_HYPTENS	Weighted mode	56	0.0380753	0.147853	0.797737	-0.251716	0.327867	1.03881	0.777465	1.388
finn-b-I9_HYPTENS	ebi-a-GCST90001510	CD25++ CD45RA- CD4 not regulatory T cell Absolute Count || id:ebi-a-GCST90001510	Hypertension || id:finn-b-I9_HYPTENS	Inverse variance weighted (fixed effects)	56	0.0194358	0.0562907	0.729887	-0.090894	0.129766	1.01963	0.913115	1.13856
finn-b-I9_HYPTENS	ebi-a-GCST90001510	CD25++ CD45RA- CD4 not regulatory T cell Absolute Count || id:ebi-a-GCST90001510	Hypertension || id:finn-b-I9_HYPTENS	Inverse variance weighted (multiplicative random effects)	56	0.0194358	0.0555156	0.726266	-0.0893748	0.128246	1.01963	0.914503	1.13683
finn-b-I9_HYPTENS	ebi-a-GCST90001510	CD25++ CD45RA- CD4 not regulatory T cell Absolute Count || id:ebi-a-GCST90001510	Hypertension || id:finn-b-I9_HYPTENS	MR Egger	56	0.347346	0.193353	0.0780205	-0.0316266	0.726318	1.41531	0.968868	2.06745
finn-b-I9_HYPTENS	ebi-a-GCST90001510	CD25++ CD45RA- CD4 not regulatory T cell Absolute Count || id:ebi-a-GCST90001510	Hypertension || id:finn-b-I9_HYPTENS	Simple mode	56	0.181139	0.16421	0.274792	-0.140714	0.502991	1.19858	0.868738	1.65366
finn-b-I9_HYPTENS	ebi-a-GCST90001510	CD25++ CD45RA- CD4 not regulatory T cell Absolute Count || id:ebi-a-GCST90001510	Hypertension || id:finn-b-I9_HYPTENS	Weighted median	56	0.109379	0.0838597	0.192126	-0.0549855	0.273744	1.11559	0.946499	1.31488
finn-b-I9_HYPTENS	ebi-a-GCST90001510	CD25++ CD45RA- CD4 not regulatory T cell Absolute Count || id:ebi-a-GCST90001510	Hypertension || id:finn-b-I9_HYPTENS	Weighted mode	56	0.225556	0.153277	0.14684	-0.0748672	0.52598	1.25302	0.927867	1.69212
finn-b-I9_HYPTENS	ebi-a-GCST90001511	CD25++ CD45RA- CD4 not regulatory T cell %CD4+ T cell || id:ebi-a-GCST90001511	Hypertension || id:finn-b-I9_HYPTENS	Inverse variance weighted (fixed effects)	56	0.0880069	0.0552064	0.110904	-0.0201977	0.196211	1.092	0.980005	1.21678
finn-b-I9_HYPTENS	ebi-a-GCST90001511	CD25++ CD45RA- CD4 not regulatory T cell %CD4+ T cell || id:ebi-a-GCST90001511	Hypertension || id:finn-b-I9_HYPTENS	Inverse variance weighted (multiplicative random effects)	56	0.0880069	0.0648545	0.174784	-0.0391079	0.215122	1.092	0.961647	1.24001
finn-b-I9_HYPTENS	ebi-a-GCST90001511	CD25++ CD45RA- CD4 not regulatory T cell %CD4+ T cell || id:ebi-a-GCST90001511	Hypertension || id:finn-b-I9_HYPTENS	MR Egger	56	0.338011	0.222036	0.133763	-0.0971796	0.773203	1.40216	0.907393	2.16669
finn-b-I9_HYPTENS	ebi-a-GCST90001511	CD25++ CD45RA- CD4 not regulatory T cell %CD4+ T cell || id:ebi-a-GCST90001511	Hypertension || id:finn-b-I9_HYPTENS	Simple mode	56	0.147308	0.191798	0.445749	-0.228616	0.523232	1.15871	0.795634	1.68747
finn-b-I9_HYPTENS	ebi-a-GCST90001511	CD25++ CD45RA- CD4 not regulatory T cell %CD4+ T cell || id:ebi-a-GCST90001511	Hypertension || id:finn-b-I9_HYPTENS	Weighted median	56	0.13806	0.0831131	0.0966918	-0.0248418	0.300961	1.14804	0.975464	1.35116
finn-b-I9_HYPTENS	ebi-a-GCST90001511	CD25++ CD45RA- CD4 not regulatory T cell %CD4+ T cell || id:ebi-a-GCST90001511	Hypertension || id:finn-b-I9_HYPTENS	Weighted mode	56	0.234186	0.150887	0.126384	-0.0615531	0.529926	1.26388	0.940303	1.69881
finn-b-I9_HYPTENS	ebi-a-GCST90001512	CD25++ CD45RA- CD4 not regulatory T cell %T cell || id:ebi-a-GCST90001512	Hypertension || id:finn-b-I9_HYPTENS	Inverse variance weighted (fixed effects)	56	0.0566516	0.0551728	0.304513	-0.051487	0.16479	1.05829	0.949816	1.17915
finn-b-I9_HYPTENS	ebi-a-GCST90001512	CD25++ CD45RA- CD4 not regulatory T cell %T cell || id:ebi-a-GCST90001512	Hypertension || id:finn-b-I9_HYPTENS	Inverse variance weighted (multiplicative random effects)	56	0.0566516	0.0677365	0.402957	-0.0761121	0.189415	1.05829	0.926712	1.20854
finn-b-I9_HYPTENS	ebi-a-GCST90001512	CD25++ CD45RA- CD4 not regulatory T cell %T cell || id:ebi-a-GCST90001512	Hypertension || id:finn-b-I9_HYPTENS	MR Egger	56	0.44417	0.22829	0.0569107	-0.00327776	0.891619	1.5592	0.996728	2.43907
finn-b-I9_HYPTENS	ebi-a-GCST90001512	CD25++ CD45RA- CD4 not regulatory T cell %T cell || id:ebi-a-GCST90001512	Hypertension || id:finn-b-I9_HYPTENS	Simple mode	56	0.0689996	0.184144	0.709321	-0.291923	0.429922	1.07144	0.746826	1.53714
finn-b-I9_HYPTENS	ebi-a-GCST90001512	CD25++ CD45RA- CD4 not regulatory T cell %T cell || id:ebi-a-GCST90001512	Hypertension || id:finn-b-I9_HYPTENS	Weighted median	56	0.0762103	0.0860772	0.375956	-0.092501	0.244922	1.07919	0.911648	1.27752
finn-b-I9_HYPTENS	ebi-a-GCST90001512	CD25++ CD45RA- CD4 not regulatory T cell %T cell || id:ebi-a-GCST90001512	Hypertension || id:finn-b-I9_HYPTENS	Weighted mode	56	0.137602	0.147992	0.356541	-0.152462	0.427667	1.14752	0.858591	1.53368
finn-b-I9_HYPTENS	ebi-a-GCST90001513	CD4 regulatory T cell Absolute Count || id:ebi-a-GCST90001513	Hypertension || id:finn-b-I9_HYPTENS	Inverse variance weighted (fixed effects)	56	-0.0893449	0.0548486	0.103326	-0.196848	0.0181583	0.91453	0.821315	1.01832
finn-b-I9_HYPTENS	ebi-a-GCST90001513	CD4 regulatory T cell Absolute Count || id:ebi-a-GCST90001513	Hypertension || id:finn-b-I9_HYPTENS	Inverse variance weighted (multiplicative random effects)	56	-0.0893449	0.0497524	0.0725278	-0.18686	0.00816979	0.91453	0.82956	1.0082
finn-b-I9_HYPTENS	ebi-a-GCST90001513	CD4 regulatory T cell Absolute Count || id:ebi-a-GCST90001513	Hypertension || id:finn-b-I9_HYPTENS	MR Egger	56	0.114795	0.188427	0.544928	-0.254522	0.484112	1.12164	0.775287	1.62273
finn-b-I9_HYPTENS	ebi-a-GCST90001513	CD4 regulatory T cell Absolute Count || id:ebi-a-GCST90001513	Hypertension || id:finn-b-I9_HYPTENS	Simple mode	56	-0.0539736	0.164771	0.744483	-0.376926	0.268978	0.947457	0.685967	1.30863
finn-b-I9_HYPTENS	ebi-a-GCST90001513	CD4 regulatory T cell Absolute Count || id:ebi-a-GCST90001513	Hypertension || id:finn-b-I9_HYPTENS	Weighted median	56	-0.0256815	0.0805914	0.749982	-0.183641	0.132278	0.974645	0.832235	1.14143
finn-b-I9_HYPTENS	ebi-a-GCST90001513	CD4 regulatory T cell Absolute Count || id:ebi-a-GCST90001513	Hypertension || id:finn-b-I9_HYPTENS	Weighted mode	56	-0.00458913	0.1378	0.973554	-0.274678	0.2655	0.995421	0.759817	1.30408
finn-b-I9_HYPTENS	ebi-a-GCST90001514	Hematopoietic Stem Cell Absolute Count || id:ebi-a-GCST90001514	Hypertension || id:finn-b-I9_HYPTENS	Inverse variance weighted (fixed effects)	56	-0.0808443	0.0696264	0.245594	-0.217312	0.0556233	0.922337	0.804679	1.0572
finn-b-I9_HYPTENS	ebi-a-GCST90001514	Hematopoietic Stem Cell Absolute Count || id:ebi-a-GCST90001514	Hypertension || id:finn-b-I9_HYPTENS	Inverse variance weighted (multiplicative random effects)	56	-0.0808443	0.0563343	0.151264	-0.191259	0.0295708	0.922337	0.825918	1.03001
finn-b-I9_HYPTENS	ebi-a-GCST90001514	Hematopoietic Stem Cell Absolute Count || id:ebi-a-GCST90001514	Hypertension || id:finn-b-I9_HYPTENS	MR Egger	56	-0.00684804	0.239497	0.977294	-0.476263	0.462567	0.993175	0.6211	1.58814
finn-b-I9_HYPTENS	ebi-a-GCST90001514	Hematopoietic Stem Cell Absolute Count || id:ebi-a-GCST90001514	Hypertension || id:finn-b-I9_HYPTENS	Simple mode	56	-0.218446	0.211764	0.306795	-0.633504	0.196611	0.803766	0.530729	1.21727
finn-b-I9_HYPTENS	ebi-a-GCST90001514	Hematopoietic Stem Cell Absolute Count || id:ebi-a-GCST90001514	Hypertension || id:finn-b-I9_HYPTENS	Weighted median	56	-0.174742	0.0974024	0.0728096	-0.365651	0.0161666	0.839674	0.693745	1.0163
finn-b-I9_HYPTENS	ebi-a-GCST90001514	Hematopoietic Stem Cell Absolute Count || id:ebi-a-GCST90001514	Hypertension || id:finn-b-I9_HYPTENS	Weighted mode	56	-0.225601	0.184663	0.227035	-0.58754	0.136338	0.798036	0.555693	1.14607
finn-b-I9_HYPTENS	ebi-a-GCST90001515	Immature Myeloid-Derived Suppressor Cells Absolute Count || id:ebi-a-GCST90001515	Hypertension || id:finn-b-I9_HYPTENS	Inverse variance weighted (fixed effects)	56	-0.0313825	0.0729262	0.666954	-0.174318	0.111553	0.969105	0.84003	1.11801
finn-b-I9_HYPTENS	ebi-a-GCST90001515	Immature Myeloid-Derived Suppressor Cells Absolute Count || id:ebi-a-GCST90001515	Hypertension || id:finn-b-I9_HYPTENS	Inverse variance weighted (multiplicative random effects)	56	-0.0313825	0.067924	0.644064	-0.164514	0.101749	0.969105	0.848306	1.10711
finn-b-I9_HYPTENS	ebi-a-GCST90001515	Immature Myeloid-Derived Suppressor Cells Absolute Count || id:ebi-a-GCST90001515	Hypertension || id:finn-b-I9_HYPTENS	MR Egger	56	-0.158479	0.250905	0.530294	-0.650252	0.333294	0.853441	0.521914	1.39556
finn-b-I9_HYPTENS	ebi-a-GCST90001515	Immature Myeloid-Derived Suppressor Cells Absolute Count || id:ebi-a-GCST90001515	Hypertension || id:finn-b-I9_HYPTENS	Simple mode	56	0.161926	0.219013	0.462843	-0.26734	0.591192	1.17577	0.765413	1.80614
finn-b-I9_HYPTENS	ebi-a-GCST90001515	Immature Myeloid-Derived Suppressor Cells Absolute Count || id:ebi-a-GCST90001515	Hypertension || id:finn-b-I9_HYPTENS	Weighted median	56	-0.0057826	0.107401	0.957062	-0.216289	0.204724	0.994234	0.805502	1.22719
finn-b-I9_HYPTENS	ebi-a-GCST90001515	Immature Myeloid-Derived Suppressor Cells Absolute Count || id:ebi-a-GCST90001515	Hypertension || id:finn-b-I9_HYPTENS	Weighted mode	56	0.0889282	0.185121	0.632864	-0.273909	0.451766	1.093	0.760401	1.57108
finn-b-I9_HYPTENS	ebi-a-GCST90001516	Immature Myeloid-Derived Suppressor Cells %CD33dim HLA DR- CD66b- || id:ebi-a-GCST90001516	Hypertension || id:finn-b-I9_HYPTENS	Inverse variance weighted (fixed effects)	56	0.0627138	0.0715544	0.380786	-0.0775329	0.20296	1.06472	0.925397	1.22502
finn-b-I9_HYPTENS	ebi-a-GCST90001516	Immature Myeloid-Derived Suppressor Cells %CD33dim HLA DR- CD66b- || id:ebi-a-GCST90001516	Hypertension || id:finn-b-I9_HYPTENS	Inverse variance weighted (multiplicative random effects)	56	0.0627138	0.0682347	0.358049	-0.0710263	0.196454	1.06472	0.931437	1.21708
finn-b-I9_HYPTENS	ebi-a-GCST90001516	Immature Myeloid-Derived Suppressor Cells %CD33dim HLA DR- CD66b- || id:ebi-a-GCST90001516	Hypertension || id:finn-b-I9_HYPTENS	MR Egger	56	-0.205459	0.246255	0.407767	-0.688118	0.2772	0.814273	0.502521	1.31943
finn-b-I9_HYPTENS	ebi-a-GCST90001516	Immature Myeloid-Derived Suppressor Cells %CD33dim HLA DR- CD66b- || id:ebi-a-GCST90001516	Hypertension || id:finn-b-I9_HYPTENS	Simple mode	56	0.0441468	0.200878	0.826865	-0.349574	0.437868	1.04514	0.704988	1.5494
finn-b-I9_HYPTENS	ebi-a-GCST90001516	Immature Myeloid-Derived Suppressor Cells %CD33dim HLA DR- CD66b- || id:ebi-a-GCST90001516	Hypertension || id:finn-b-I9_HYPTENS	Weighted median	56	0.0393151	0.105347	0.709002	-0.167164	0.245795	1.0401	0.846061	1.27864
finn-b-I9_HYPTENS	ebi-a-GCST90001516	Immature Myeloid-Derived Suppressor Cells %CD33dim HLA DR- CD66b- || id:ebi-a-GCST90001516	Hypertension || id:finn-b-I9_HYPTENS	Weighted mode	56	0.0533276	0.173717	0.760018	-0.287158	0.393813	1.05478	0.750393	1.48262
finn-b-I9_HYPTENS	ebi-a-GCST90001517	CD33+ HLA DR+ Absolute Count || id:ebi-a-GCST90001517	Hypertension || id:finn-b-I9_HYPTENS	Inverse variance weighted (fixed effects)	56	-0.0356846	0.0713966	0.61721	-0.175622	0.104253	0.964945	0.838935	1.10988
finn-b-I9_HYPTENS	ebi-a-GCST90001517	CD33+ HLA DR+ Absolute Count || id:ebi-a-GCST90001517	Hypertension || id:finn-b-I9_HYPTENS	Inverse variance weighted (multiplicative random effects)	56	-0.0356846	0.0666599	0.592426	-0.166338	0.0949689	0.964945	0.84676	1.09962
finn-b-I9_HYPTENS	ebi-a-GCST90001517	CD33+ HLA DR+ Absolute Count || id:ebi-a-GCST90001517	Hypertension || id:finn-b-I9_HYPTENS	MR Egger	56	-0.233287	0.245664	0.346538	-0.714788	0.248215	0.791927	0.489296	1.28174
finn-b-I9_HYPTENS	ebi-a-GCST90001517	CD33+ HLA DR+ Absolute Count || id:ebi-a-GCST90001517	Hypertension || id:finn-b-I9_HYPTENS	Simple mode	56	-0.13102	0.195562	0.505682	-0.514322	0.252281	0.8772	0.597906	1.28696
finn-b-I9_HYPTENS	ebi-a-GCST90001517	CD33+ HLA DR+ Absolute Count || id:ebi-a-GCST90001517	Hypertension || id:finn-b-I9_HYPTENS	Weighted median	56	-0.0698159	0.104712	0.504939	-0.275052	0.135421	0.932566	0.759532	1.14502
finn-b-I9_HYPTENS	ebi-a-GCST90001517	CD33+ HLA DR+ Absolute Count || id:ebi-a-GCST90001517	Hypertension || id:finn-b-I9_HYPTENS	Weighted mode	56	-0.0662678	0.166005	0.691298	-0.391637	0.259102	0.93588	0.675949	1.29577
finn-b-I9_HYPTENS	ebi-a-GCST90001518	CD33+ HLA DR+ CD14- Absolute Count || id:ebi-a-GCST90001518	Hypertension || id:finn-b-I9_HYPTENS	Inverse variance weighted (fixed effects)	56	-0.0532184	0.0722728	0.461514	-0.194873	0.0884362	0.948173	0.822939	1.09246
finn-b-I9_HYPTENS	ebi-a-GCST90001518	CD33+ HLA DR+ CD14- Absolute Count || id:ebi-a-GCST90001518	Hypertension || id:finn-b-I9_HYPTENS	Inverse variance weighted (multiplicative random effects)	56	-0.0532184	0.0587221	0.364789	-0.168314	0.0618768	0.948173	0.845089	1.06383
finn-b-I9_HYPTENS	ebi-a-GCST90001518	CD33+ HLA DR+ CD14- Absolute Count || id:ebi-a-GCST90001518	Hypertension || id:finn-b-I9_HYPTENS	MR Egger	56	-0.0618829	0.24866	0.804409	-0.549256	0.42549	0.939993	0.577379	1.53034
finn-b-I9_HYPTENS	ebi-a-GCST90001518	CD33+ HLA DR+ CD14- Absolute Count || id:ebi-a-GCST90001518	Hypertension || id:finn-b-I9_HYPTENS	Simple mode	56	-0.054567	0.206995	0.793062	-0.460277	0.351143	0.946895	0.631109	1.42069
finn-b-I9_HYPTENS	ebi-a-GCST90001518	CD33+ HLA DR+ CD14- Absolute Count || id:ebi-a-GCST90001518	Hypertension || id:finn-b-I9_HYPTENS	Weighted median	56	-0.0665213	0.0984378	0.499187	-0.259459	0.126417	0.935643	0.771469	1.13476
finn-b-I9_HYPTENS	ebi-a-GCST90001518	CD33+ HLA DR+ CD14- Absolute Count || id:ebi-a-GCST90001518	Hypertension || id:finn-b-I9_HYPTENS	Weighted mode	56	-0.0345076	0.170786	0.840621	-0.369247	0.300232	0.966081	0.691254	1.35017
finn-b-I9_HYPTENS	ebi-a-GCST90001519	CD33+ HLA DR+ CD14- %CD33+ HLA DR+ || id:ebi-a-GCST90001519	Hypertension || id:finn-b-I9_HYPTENS	Inverse variance weighted (fixed effects)	56	-0.0578557	0.072709	0.426197	-0.200365	0.084654	0.943786	0.818432	1.08834
finn-b-I9_HYPTENS	ebi-a-GCST90001519	CD33+ HLA DR+ CD14- %CD33+ HLA DR+ || id:ebi-a-GCST90001519	Hypertension || id:finn-b-I9_HYPTENS	Inverse variance weighted (multiplicative random effects)	56	-0.0578557	0.0774521	0.455071	-0.209662	0.0939503	0.943786	0.810858	1.09851
finn-b-I9_HYPTENS	ebi-a-GCST90001519	CD33+ HLA DR+ CD14- %CD33+ HLA DR+ || id:ebi-a-GCST90001519	Hypertension || id:finn-b-I9_HYPTENS	MR Egger	56	0.604709	0.251909	0.0198484	0.110967	1.09845	1.83072	1.11736	2.99952
finn-b-I9_HYPTENS	ebi-a-GCST90001519	CD33+ HLA DR+ CD14- %CD33+ HLA DR+ || id:ebi-a-GCST90001519	Hypertension || id:finn-b-I9_HYPTENS	Simple mode	56	-0.173392	0.206115	0.403855	-0.577377	0.230593	0.840808	0.561369	1.25935
finn-b-I9_HYPTENS	ebi-a-GCST90001519	CD33+ HLA DR+ CD14- %CD33+ HLA DR+ || id:ebi-a-GCST90001519	Hypertension || id:finn-b-I9_HYPTENS	Weighted median	56	-0.0887599	0.103515	0.391189	-0.291649	0.114129	0.915065	0.747031	1.1209
finn-b-I9_HYPTENS	ebi-a-GCST90001519	CD33+ HLA DR+ CD14- %CD33+ HLA DR+ || id:ebi-a-GCST90001519	Hypertension || id:finn-b-I9_HYPTENS	Weighted mode	56	-0.140599	0.207602	0.501084	-0.5475	0.266301	0.868837	0.578394	1.30513
finn-b-I9_HYPTENS	ebi-a-GCST90001520	CD33+ HLA DR+ CD14dim Absolute Count || id:ebi-a-GCST90001520	Hypertension || id:finn-b-I9_HYPTENS	Inverse variance weighted (fixed effects)	56	-0.0113557	0.0716924	0.874146	-0.151873	0.129161	0.988709	0.859098	1.13787
finn-b-I9_HYPTENS	ebi-a-GCST90001520	CD33+ HLA DR+ CD14dim Absolute Count || id:ebi-a-GCST90001520	Hypertension || id:finn-b-I9_HYPTENS	Inverse variance weighted (multiplicative random effects)	56	-0.0113557	0.0809586	0.88845	-0.170034	0.147323	0.988709	0.843636	1.15873
finn-b-I9_HYPTENS	ebi-a-GCST90001520	CD33+ HLA DR+ CD14dim Absolute Count || id:ebi-a-GCST90001520	Hypertension || id:finn-b-I9_HYPTENS	MR Egger	56	-0.465559	0.273632	0.0946192	-1.00188	0.0707603	0.627784	0.367189	1.07332
finn-b-I9_HYPTENS	ebi-a-GCST90001520	CD33+ HLA DR+ CD14dim Absolute Count || id:ebi-a-GCST90001520	Hypertension || id:finn-b-I9_HYPTENS	Simple mode	56	-0.0117016	0.207048	0.955135	-0.417515	0.394112	0.988367	0.658681	1.48307
finn-b-I9_HYPTENS	ebi-a-GCST90001520	CD33+ HLA DR+ CD14dim Absolute Count || id:ebi-a-GCST90001520	Hypertension || id:finn-b-I9_HYPTENS	Weighted median	56	-0.0857299	0.108505	0.429469	-0.2984	0.12694	0.917842	0.742004	1.13535
finn-b-I9_HYPTENS	ebi-a-GCST90001520	CD33+ HLA DR+ CD14dim Absolute Count || id:ebi-a-GCST90001520	Hypertension || id:finn-b-I9_HYPTENS	Weighted mode	56	-0.088028	0.183141	0.632666	-0.446984	0.270928	0.915735	0.639554	1.31118
finn-b-I9_HYPTENS	ebi-a-GCST90001521	CD33+ HLA DR+ CD14dim %CD33+ HLA DR+ || id:ebi-a-GCST90001521	Hypertension || id:finn-b-I9_HYPTENS	Inverse variance weighted (fixed effects)	56	0.00889619	0.0723776	0.902176	-0.132964	0.150756	1.00894	0.875497	1.16271
finn-b-I9_HYPTENS	ebi-a-GCST90001521	CD33+ HLA DR+ CD14dim %CD33+ HLA DR+ || id:ebi-a-GCST90001521	Hypertension || id:finn-b-I9_HYPTENS	Inverse variance weighted (multiplicative random effects)	56	0.00889619	0.0877768	0.919272	-0.163146	0.180939	1.00894	0.849467	1.19834
finn-b-I9_HYPTENS	ebi-a-GCST90001521	CD33+ HLA DR+ CD14dim %CD33+ HLA DR+ || id:ebi-a-GCST90001521	Hypertension || id:finn-b-I9_HYPTENS	MR Egger	56	-0.526652	0.295244	0.080078	-1.10533	0.0520262	0.590579	0.331101	1.0534
finn-b-I9_HYPTENS	ebi-a-GCST90001521	CD33+ HLA DR+ CD14dim %CD33+ HLA DR+ || id:ebi-a-GCST90001521	Hypertension || id:finn-b-I9_HYPTENS	Simple mode	56	-0.0773788	0.265719	0.77199	-0.598188	0.443431	0.925539	0.549807	1.55804
finn-b-I9_HYPTENS	ebi-a-GCST90001521	CD33+ HLA DR+ CD14dim %CD33+ HLA DR+ || id:ebi-a-GCST90001521	Hypertension || id:finn-b-I9_HYPTENS	Weighted median	56	0.0312914	0.118457	0.791658	-0.200885	0.263467	1.03179	0.818007	1.30143
finn-b-I9_HYPTENS	ebi-a-GCST90001521	CD33+ HLA DR+ CD14dim %CD33+ HLA DR+ || id:ebi-a-GCST90001521	Hypertension || id:finn-b-I9_HYPTENS	Weighted mode	56	-0.0597298	0.219562	0.786609	-0.490071	0.370612	0.942019	0.612583	1.44862
finn-b-I9_HYPTENS	ebi-a-GCST90001522	CD33- HLA DR- Absolute Count || id:ebi-a-GCST90001522	Hypertension || id:finn-b-I9_HYPTENS	Inverse variance weighted (fixed effects)	56	-0.118318	0.0726478	0.103386	-0.260708	0.0240714	0.888413	0.770506	1.02436
finn-b-I9_HYPTENS	ebi-a-GCST90001522	CD33- HLA DR- Absolute Count || id:ebi-a-GCST90001522	Hypertension || id:finn-b-I9_HYPTENS	Inverse variance weighted (multiplicative random effects)	56	-0.118318	0.0686056	0.0845963	-0.252785	0.0161485	0.888413	0.776635	1.01628
finn-b-I9_HYPTENS	ebi-a-GCST90001522	CD33- HLA DR- Absolute Count || id:ebi-a-GCST90001522	Hypertension || id:finn-b-I9_HYPTENS	MR Egger	56	-0.170427	0.249891	0.49815	-0.660213	0.319358	0.843305	0.516741	1.37624
finn-b-I9_HYPTENS	ebi-a-GCST90001522	CD33- HLA DR- Absolute Count || id:ebi-a-GCST90001522	Hypertension || id:finn-b-I9_HYPTENS	Simple mode	56	0.217697	0.245368	0.37882	-0.263224	0.698618	1.24321	0.76857	2.01097
finn-b-I9_HYPTENS	ebi-a-GCST90001522	CD33- HLA DR- Absolute Count || id:ebi-a-GCST90001522	Hypertension || id:finn-b-I9_HYPTENS	Weighted median	56	-0.0924032	0.108752	0.39551	-0.305557	0.120751	0.911737	0.736713	1.12834
finn-b-I9_HYPTENS	ebi-a-GCST90001522	CD33- HLA DR- Absolute Count || id:ebi-a-GCST90001522	Hypertension || id:finn-b-I9_HYPTENS	Weighted mode	56	0.113747	0.222795	0.611712	-0.322932	0.550426	1.12047	0.724023	1.73399
finn-b-I9_HYPTENS	ebi-a-GCST90001523	CD33- HLA DR+ Absolute Count || id:ebi-a-GCST90001523	Hypertension || id:finn-b-I9_HYPTENS	Inverse variance weighted (fixed effects)	56	-0.0412112	0.0728541	0.57162	-0.184005	0.101583	0.959626	0.831932	1.10692
finn-b-I9_HYPTENS	ebi-a-GCST90001523	CD33- HLA DR+ Absolute Count || id:ebi-a-GCST90001523	Hypertension || id:finn-b-I9_HYPTENS	Inverse variance weighted (multiplicative random effects)	56	-0.0412112	0.0705527	0.55914	-0.179494	0.0970721	0.959626	0.835693	1.10194
finn-b-I9_HYPTENS	ebi-a-GCST90001523	CD33- HLA DR+ Absolute Count || id:ebi-a-GCST90001523	Hypertension || id:finn-b-I9_HYPTENS	MR Egger	56	0.0750016	0.250684	0.765946	-0.41634	0.566343	1.07789	0.659456	1.76181
finn-b-I9_HYPTENS	ebi-a-GCST90001523	CD33- HLA DR+ Absolute Count || id:ebi-a-GCST90001523	Hypertension || id:finn-b-I9_HYPTENS	Simple mode	56	-0.0241092	0.226064	0.915456	-0.467194	0.418975	0.976179	0.626759	1.5204
finn-b-I9_HYPTENS	ebi-a-GCST90001523	CD33- HLA DR+ Absolute Count || id:ebi-a-GCST90001523	Hypertension || id:finn-b-I9_HYPTENS	Weighted median	56	-0.0180124	0.106317	0.865465	-0.226394	0.190369	0.982149	0.797404	1.2097
finn-b-I9_HYPTENS	ebi-a-GCST90001523	CD33- HLA DR+ Absolute Count || id:ebi-a-GCST90001523	Hypertension || id:finn-b-I9_HYPTENS	Weighted mode	56	-0.0764239	0.18392	0.679373	-0.436908	0.28406	0.926423	0.646031	1.32851
finn-b-I9_HYPTENS	ebi-a-GCST90001524	Granulocytic Myeloid-Derived Suppressor Cells Absolute Count || id:ebi-a-GCST90001524	Hypertension || id:finn-b-I9_HYPTENS	Inverse variance weighted (fixed effects)	56	-0.0213297	0.06848	0.75544	-0.15555	0.112891	0.978896	0.855944	1.11951
finn-b-I9_HYPTENS	ebi-a-GCST90001524	Granulocytic Myeloid-Derived Suppressor Cells Absolute Count || id:ebi-a-GCST90001524	Hypertension || id:finn-b-I9_HYPTENS	Inverse variance weighted (multiplicative random effects)	56	-0.0213297	0.0714852	0.765414	-0.161441	0.118781	0.978896	0.850917	1.12612
finn-b-I9_HYPTENS	ebi-a-GCST90001524	Granulocytic Myeloid-Derived Suppressor Cells Absolute Count || id:ebi-a-GCST90001524	Hypertension || id:finn-b-I9_HYPTENS	MR Egger	56	-0.181831	0.247254	0.465277	-0.666449	0.302787	0.833742	0.513529	1.35363
finn-b-I9_HYPTENS	ebi-a-GCST90001524	Granulocytic Myeloid-Derived Suppressor Cells Absolute Count || id:ebi-a-GCST90001524	Hypertension || id:finn-b-I9_HYPTENS	Simple mode	56	-0.255051	0.237492	0.287542	-0.720535	0.210434	0.774877	0.486492	1.23421
finn-b-I9_HYPTENS	ebi-a-GCST90001524	Granulocytic Myeloid-Derived Suppressor Cells Absolute Count || id:ebi-a-GCST90001524	Hypertension || id:finn-b-I9_HYPTENS	Weighted median	56	-0.0943496	0.103044	0.359866	-0.296317	0.107617	0.909965	0.743552	1.11362
finn-b-I9_HYPTENS	ebi-a-GCST90001524	Granulocytic Myeloid-Derived Suppressor Cells Absolute Count || id:ebi-a-GCST90001524	Hypertension || id:finn-b-I9_HYPTENS	Weighted mode	56	-0.27591	0.216108	0.207066	-0.699482	0.147663	0.758881	0.496843	1.15912
finn-b-I9_HYPTENS	ebi-a-GCST90001525	CD33dim HLA DR+ CD11b+ Absolute Count || id:ebi-a-GCST90001525	Hypertension || id:finn-b-I9_HYPTENS	Inverse variance weighted (fixed effects)	56	-0.0592363	0.0708682	0.40323	-0.198138	0.0796653	0.942484	0.820257	1.08292
finn-b-I9_HYPTENS	ebi-a-GCST90001525	CD33dim HLA DR+ CD11b+ Absolute Count || id:ebi-a-GCST90001525	Hypertension || id:finn-b-I9_HYPTENS	Inverse variance weighted (multiplicative random effects)	56	-0.0592363	0.0694872	0.393949	-0.195431	0.0769586	0.942484	0.82248	1.08
finn-b-I9_HYPTENS	ebi-a-GCST90001525	CD33dim HLA DR+ CD11b+ Absolute Count || id:ebi-a-GCST90001525	Hypertension || id:finn-b-I9_HYPTENS	MR Egger	56	-0.267407	0.243769	0.277523	-0.745194	0.21038	0.765362	0.474642	1.23415
finn-b-I9_HYPTENS	ebi-a-GCST90001525	CD33dim HLA DR+ CD11b+ Absolute Count || id:ebi-a-GCST90001525	Hypertension || id:finn-b-I9_HYPTENS	Simple mode	56	-0.228558	0.235943	0.336936	-0.691007	0.23389	0.79568	0.501071	1.26351
finn-b-I9_HYPTENS	ebi-a-GCST90001525	CD33dim HLA DR+ CD11b+ Absolute Count || id:ebi-a-GCST90001525	Hypertension || id:finn-b-I9_HYPTENS	Weighted median	56	-0.142218	0.108113	0.188353	-0.354119	0.0696822	0.867432	0.701791	1.07217
finn-b-I9_HYPTENS	ebi-a-GCST90001525	CD33dim HLA DR+ CD11b+ Absolute Count || id:ebi-a-GCST90001525	Hypertension || id:finn-b-I9_HYPTENS	Weighted mode	56	-0.281082	0.220552	0.207862	-0.713363	0.151199	0.754966	0.489993	1.16323
finn-b-I9_HYPTENS	ebi-a-GCST90001526	CD33dim HLA DR+ CD11b+ %CD33dim HLA DR+ || id:ebi-a-GCST90001526	Hypertension || id:finn-b-I9_HYPTENS	Inverse variance weighted (fixed effects)	56	-0.159488	0.0735961	0.0302298	-0.303736	-0.0152393	0.85258	0.738056	0.984876
finn-b-I9_HYPTENS	ebi-a-GCST90001526	CD33dim HLA DR+ CD11b+ %CD33dim HLA DR+ || id:ebi-a-GCST90001526	Hypertension || id:finn-b-I9_HYPTENS	Inverse variance weighted (multiplicative random effects)	56	-0.159488	0.0667741	0.0169188	-0.290365	-0.0286105	0.85258	0.747991	0.971795
finn-b-I9_HYPTENS	ebi-a-GCST90001526	CD33dim HLA DR+ CD11b+ %CD33dim HLA DR+ || id:ebi-a-GCST90001526	Hypertension || id:finn-b-I9_HYPTENS	MR Egger	56	-0.272839	0.253215	0.286048	-0.769141	0.223463	0.761215	0.463411	1.2504
finn-b-I9_HYPTENS	ebi-a-GCST90001526	CD33dim HLA DR+ CD11b+ %CD33dim HLA DR+ || id:ebi-a-GCST90001526	Hypertension || id:finn-b-I9_HYPTENS	Simple mode	56	-0.0854907	0.216808	0.694873	-0.510434	0.339452	0.918062	0.600235	1.40418
finn-b-I9_HYPTENS	ebi-a-GCST90001526	CD33dim HLA DR+ CD11b+ %CD33dim HLA DR+ || id:ebi-a-GCST90001526	Hypertension || id:finn-b-I9_HYPTENS	Weighted median	56	-0.203632	0.104735	0.0518649	-0.408913	0.00164919	0.815763	0.664372	1.00165
finn-b-I9_HYPTENS	ebi-a-GCST90001526	CD33dim HLA DR+ CD11b+ %CD33dim HLA DR+ || id:ebi-a-GCST90001526	Hypertension || id:finn-b-I9_HYPTENS	Weighted mode	56	-0.194877	0.193814	0.319067	-0.574753	0.184999	0.822936	0.562844	1.20322
finn-b-I9_HYPTENS	ebi-a-GCST90001527	CD33dim HLA DR+ CD11b- Absolute Count || id:ebi-a-GCST90001527	Hypertension || id:finn-b-I9_HYPTENS	Inverse variance weighted (fixed effects)	56	0.0620145	0.0685465	0.365621	-0.0723367	0.196366	1.06398	0.930218	1.21697
finn-b-I9_HYPTENS	ebi-a-GCST90001527	CD33dim HLA DR+ CD11b- Absolute Count || id:ebi-a-GCST90001527	Hypertension || id:finn-b-I9_HYPTENS	Inverse variance weighted (multiplicative random effects)	56	0.0620145	0.0561723	0.269591	-0.0480832	0.172112	1.06398	0.953054	1.18781
finn-b-I9_HYPTENS	ebi-a-GCST90001527	CD33dim HLA DR+ CD11b- Absolute Count || id:ebi-a-GCST90001527	Hypertension || id:finn-b-I9_HYPTENS	MR Egger	56	-0.0976002	0.235792	0.680568	-0.559752	0.364552	0.907011	0.571351	1.43987
finn-b-I9_HYPTENS	ebi-a-GCST90001527	CD33dim HLA DR+ CD11b- Absolute Count || id:ebi-a-GCST90001527	Hypertension || id:finn-b-I9_HYPTENS	Simple mode	56	0.0291611	0.199372	0.884248	-0.361609	0.419931	1.02959	0.696555	1.52186
finn-b-I9_HYPTENS	ebi-a-GCST90001527	CD33dim HLA DR+ CD11b- Absolute Count || id:ebi-a-GCST90001527	Hypertension || id:finn-b-I9_HYPTENS	Weighted median	56	0.0274735	0.094207	0.77057	-0.157172	0.212119	1.02785	0.854557	1.2363
finn-b-I9_HYPTENS	ebi-a-GCST90001527	CD33dim HLA DR+ CD11b- Absolute Count || id:ebi-a-GCST90001527	Hypertension || id:finn-b-I9_HYPTENS	Weighted mode	56	0.00693245	0.190404	0.971088	-0.36626	0.380125	1.00696	0.693323	1.46247
finn-b-I9_HYPTENS	ebi-a-GCST90001528	CD33dim HLA DR+ CD11b- %CD33dim HLA DR+ || id:ebi-a-GCST90001528	Hypertension || id:finn-b-I9_HYPTENS	Inverse variance weighted (fixed effects)	56	0.162508	0.0736453	0.0273398	0.0181632	0.306853	1.17646	1.01833	1.35914
finn-b-I9_HYPTENS	ebi-a-GCST90001528	CD33dim HLA DR+ CD11b- %CD33dim HLA DR+ || id:ebi-a-GCST90001528	Hypertension || id:finn-b-I9_HYPTENS	Inverse variance weighted (multiplicative random effects)	56	0.162508	0.066735	0.0148867	0.0317074	0.293308	1.17646	1.03222	1.34086
finn-b-I9_HYPTENS	ebi-a-GCST90001528	CD33dim HLA DR+ CD11b- %CD33dim HLA DR+ || id:ebi-a-GCST90001528	Hypertension || id:finn-b-I9_HYPTENS	MR Egger	56	0.272682	0.25339	0.28665	-0.223961	0.769326	1.31348	0.799346	2.15831
finn-b-I9_HYPTENS	ebi-a-GCST90001528	CD33dim HLA DR+ CD11b- %CD33dim HLA DR+ || id:ebi-a-GCST90001528	Hypertension || id:finn-b-I9_HYPTENS	Simple mode	56	0.188538	0.22822	0.412303	-0.258773	0.635849	1.20748	0.771998	1.88862
finn-b-I9_HYPTENS	ebi-a-GCST90001528	CD33dim HLA DR+ CD11b- %CD33dim HLA DR+ || id:ebi-a-GCST90001528	Hypertension || id:finn-b-I9_HYPTENS	Weighted median	56	0.171286	0.109801	0.118768	-0.0439243	0.386497	1.18683	0.957026	1.47182
finn-b-I9_HYPTENS	ebi-a-GCST90001528	CD33dim HLA DR+ CD11b- %CD33dim HLA DR+ || id:ebi-a-GCST90001528	Hypertension || id:finn-b-I9_HYPTENS	Weighted mode	56	0.228063	0.197122	0.252289	-0.158297	0.614423	1.25616	0.853596	1.84859
finn-b-I9_HYPTENS	ebi-a-GCST90001529	CD66b++ myeloid cell Absolute Count || id:ebi-a-GCST90001529	Hypertension || id:finn-b-I9_HYPTENS	Inverse variance weighted (fixed effects)	56	-0.0407095	0.0719424	0.571487	-0.181717	0.100298	0.960108	0.833838	1.1055
finn-b-I9_HYPTENS	ebi-a-GCST90001529	CD66b++ myeloid cell Absolute Count || id:ebi-a-GCST90001529	Hypertension || id:finn-b-I9_HYPTENS	Inverse variance weighted (multiplicative random effects)	56	-0.0407095	0.0679016	0.548815	-0.173797	0.0923776	0.960108	0.840468	1.09678
finn-b-I9_HYPTENS	ebi-a-GCST90001529	CD66b++ myeloid cell Absolute Count || id:ebi-a-GCST90001529	Hypertension || id:finn-b-I9_HYPTENS	MR Egger	56	-0.135798	0.247563	0.585582	-0.621022	0.349425	0.873019	0.537395	1.41825
finn-b-I9_HYPTENS	ebi-a-GCST90001529	CD66b++ myeloid cell Absolute Count || id:ebi-a-GCST90001529	Hypertension || id:finn-b-I9_HYPTENS	Simple mode	56	0.278528	0.237156	0.245275	-0.186298	0.743355	1.32118	0.830026	2.10298
finn-b-I9_HYPTENS	ebi-a-GCST90001529	CD66b++ myeloid cell Absolute Count || id:ebi-a-GCST90001529	Hypertension || id:finn-b-I9_HYPTENS	Weighted median	56	-0.0659838	0.106515	0.535602	-0.274754	0.142786	0.936146	0.759759	1.15348
finn-b-I9_HYPTENS	ebi-a-GCST90001529	CD66b++ myeloid cell Absolute Count || id:ebi-a-GCST90001529	Hypertension || id:finn-b-I9_HYPTENS	Weighted mode	56	0.288382	0.221291	0.197943	-0.145348	0.722112	1.33427	0.864721	2.05878
finn-b-I9_HYPTENS	ebi-a-GCST90001530	Monocytic Myeloid-Derived Suppressor Cells Absolute Count || id:ebi-a-GCST90001530	Hypertension || id:finn-b-I9_HYPTENS	Inverse variance weighted (fixed effects)	56	-0.000397053	0.0723628	0.995622	-0.142228	0.141434	0.999603	0.867423	1.15192
finn-b-I9_HYPTENS	ebi-a-GCST90001530	Monocytic Myeloid-Derived Suppressor Cells Absolute Count || id:ebi-a-GCST90001530	Hypertension || id:finn-b-I9_HYPTENS	Inverse variance weighted (multiplicative random effects)	56	-0.000397053	0.0607097	0.994782	-0.119388	0.118594	0.999603	0.887463	1.12591
finn-b-I9_HYPTENS	ebi-a-GCST90001530	Monocytic Myeloid-Derived Suppressor Cells Absolute Count || id:ebi-a-GCST90001530	Hypertension || id:finn-b-I9_HYPTENS	MR Egger	56	0.0258819	0.248994	0.917598	-0.462146	0.51391	1.02622	0.62993	1.67182
finn-b-I9_HYPTENS	ebi-a-GCST90001530	Monocytic Myeloid-Derived Suppressor Cells Absolute Count || id:ebi-a-GCST90001530	Hypertension || id:finn-b-I9_HYPTENS	Simple mode	56	0.0176606	0.225126	0.937757	-0.423586	0.458907	1.01782	0.654695	1.58234
finn-b-I9_HYPTENS	ebi-a-GCST90001530	Monocytic Myeloid-Derived Suppressor Cells Absolute Count || id:ebi-a-GCST90001530	Hypertension || id:finn-b-I9_HYPTENS	Weighted median	56	0.00430001	0.102605	0.966572	-0.196806	0.205406	1.00431	0.82135	1.22802
finn-b-I9_HYPTENS	ebi-a-GCST90001530	Monocytic Myeloid-Derived Suppressor Cells Absolute Count || id:ebi-a-GCST90001530	Hypertension || id:finn-b-I9_HYPTENS	Weighted mode	56	0.0643694	0.199679	0.748398	-0.327	0.455739	1.06649	0.721083	1.57734
finn-b-I9_HYPTENS	ebi-a-GCST90001531	CD33dim HLA DR- Absolute Count || id:ebi-a-GCST90001531	Hypertension || id:finn-b-I9_HYPTENS	Inverse variance weighted (fixed effects)	56	-0.122658	0.0727474	0.091779	-0.265243	0.0199264	0.884566	0.767019	1.02013
finn-b-I9_HYPTENS	ebi-a-GCST90001531	CD33dim HLA DR- Absolute Count || id:ebi-a-GCST90001531	Hypertension || id:finn-b-I9_HYPTENS	Inverse variance weighted (multiplicative random effects)	56	-0.122658	0.0622978	0.0489642	-0.244762	-0.000554642	0.884566	0.782891	0.999446
finn-b-I9_HYPTENS	ebi-a-GCST90001531	CD33dim HLA DR- Absolute Count || id:ebi-a-GCST90001531	Hypertension || id:finn-b-I9_HYPTENS	MR Egger	56	0.145301	0.250322	0.564022	-0.34533	0.635931	1.15639	0.707987	1.88878
finn-b-I9_HYPTENS	ebi-a-GCST90001531	CD33dim HLA DR- Absolute Count || id:ebi-a-GCST90001531	Hypertension || id:finn-b-I9_HYPTENS	Simple mode	56	-0.00613077	0.2124	0.977077	-0.422435	0.410174	0.993888	0.655449	1.50708
finn-b-I9_HYPTENS	ebi-a-GCST90001531	CD33dim HLA DR- Absolute Count || id:ebi-a-GCST90001531	Hypertension || id:finn-b-I9_HYPTENS	Weighted median	56	-0.0184314	0.100926	0.855094	-0.216247	0.179384	0.981737	0.805536	1.19648
finn-b-I9_HYPTENS	ebi-a-GCST90001531	CD33dim HLA DR- Absolute Count || id:ebi-a-GCST90001531	Hypertension || id:finn-b-I9_HYPTENS	Weighted mode	56	0.0394317	0.193532	0.839302	-0.33989	0.418754	1.04022	0.711849	1.52007
finn-b-I9_HYPTENS	ebi-a-GCST90001532	Basophil Absolute Count || id:ebi-a-GCST90001532	Hypertension || id:finn-b-I9_HYPTENS	Inverse variance weighted (fixed effects)	56	-0.117626	0.0725008	0.104715	-0.259728	0.0244752	0.889028	0.771261	1.02478
finn-b-I9_HYPTENS	ebi-a-GCST90001532	Basophil Absolute Count || id:ebi-a-GCST90001532	Hypertension || id:finn-b-I9_HYPTENS	Inverse variance weighted (multiplicative random effects)	56	-0.117626	0.0608304	0.053153	-0.236854	0.0016013	0.889028	0.789107	1.0016
finn-b-I9_HYPTENS	ebi-a-GCST90001532	Basophil Absolute Count || id:ebi-a-GCST90001532	Hypertension || id:finn-b-I9_HYPTENS	MR Egger	56	0.152288	0.249429	0.544062	-0.336593	0.641169	1.1645	0.714199	1.8987
finn-b-I9_HYPTENS	ebi-a-GCST90001532	Basophil Absolute Count || id:ebi-a-GCST90001532	Hypertension || id:finn-b-I9_HYPTENS	Simple mode	56	0.0697661	0.208926	0.739704	-0.339729	0.479261	1.07226	0.711963	1.61488
finn-b-I9_HYPTENS	ebi-a-GCST90001532	Basophil Absolute Count || id:ebi-a-GCST90001532	Hypertension || id:finn-b-I9_HYPTENS	Weighted median	56	-0.00484232	0.105292	0.963319	-0.211214	0.201529	0.995169	0.809601	1.22327
finn-b-I9_HYPTENS	ebi-a-GCST90001532	Basophil Absolute Count || id:ebi-a-GCST90001532	Hypertension || id:finn-b-I9_HYPTENS	Weighted mode	56	0.0624401	0.172726	0.719112	-0.276103	0.400983	1.06443	0.758735	1.49329
finn-b-I9_HYPTENS	ebi-a-GCST90001533	Basophil %CD33dim HLA DR- CD66b- || id:ebi-a-GCST90001533	Hypertension || id:finn-b-I9_HYPTENS	Inverse variance weighted (fixed effects)	56	-0.0943365	0.0716396	0.187899	-0.23475	0.0460771	0.909977	0.790768	1.04716
finn-b-I9_HYPTENS	ebi-a-GCST90001533	Basophil %CD33dim HLA DR- CD66b- || id:ebi-a-GCST90001533	Hypertension || id:finn-b-I9_HYPTENS	Inverse variance weighted (multiplicative random effects)	56	-0.0943365	0.0668759	0.158356	-0.225413	0.0367402	0.909977	0.798186	1.03742
finn-b-I9_HYPTENS	ebi-a-GCST90001533	Basophil %CD33dim HLA DR- CD66b- || id:ebi-a-GCST90001533	Hypertension || id:finn-b-I9_HYPTENS	MR Egger	56	0.268529	0.246459	0.28075	-0.21453	0.751588	1.30804	0.806921	2.12036
finn-b-I9_HYPTENS	ebi-a-GCST90001533	Basophil %CD33dim HLA DR- CD66b- || id:ebi-a-GCST90001533	Hypertension || id:finn-b-I9_HYPTENS	Simple mode	56	0.194233	0.203848	0.344844	-0.205309	0.593774	1.21438	0.814396	1.81081
finn-b-I9_HYPTENS	ebi-a-GCST90001533	Basophil %CD33dim HLA DR- CD66b- || id:ebi-a-GCST90001533	Hypertension || id:finn-b-I9_HYPTENS	Weighted median	56	-0.0254223	0.102538	0.804188	-0.226396	0.175552	0.974898	0.797402	1.1919
finn-b-I9_HYPTENS	ebi-a-GCST90001533	Basophil %CD33dim HLA DR- CD66b- || id:ebi-a-GCST90001533	Hypertension || id:finn-b-I9_HYPTENS	Weighted mode	56	0.164275	0.189993	0.390994	-0.208112	0.536662	1.17854	0.812116	1.71029
finn-b-I9_HYPTENS	ebi-a-GCST90001534	CD45RA- CD4+ T cell Absolute Count || id:ebi-a-GCST90001534	Hypertension || id:finn-b-I9_HYPTENS	Inverse variance weighted (fixed effects)	56	-0.0805255	0.0567629	0.156007	-0.191781	0.0307297	0.922631	0.825488	1.03121
finn-b-I9_HYPTENS	ebi-a-GCST90001534	CD45RA- CD4+ T cell Absolute Count || id:ebi-a-GCST90001534	Hypertension || id:finn-b-I9_HYPTENS	Inverse variance weighted (multiplicative random effects)	56	-0.0805255	0.0562263	0.152096	-0.190729	0.0296781	0.922631	0.826356	1.03012
finn-b-I9_HYPTENS	ebi-a-GCST90001534	CD45RA- CD4+ T cell Absolute Count || id:ebi-a-GCST90001534	Hypertension || id:finn-b-I9_HYPTENS	MR Egger	56	-0.0433416	0.194962	0.824913	-0.425468	0.338785	0.957584	0.653464	1.40324
finn-b-I9_HYPTENS	ebi-a-GCST90001534	CD45RA- CD4+ T cell Absolute Count || id:ebi-a-GCST90001534	Hypertension || id:finn-b-I9_HYPTENS	Simple mode	56	0.0684468	0.175393	0.697861	-0.275324	0.412218	1.07084	0.759326	1.51016
finn-b-I9_HYPTENS	ebi-a-GCST90001534	CD45RA- CD4+ T cell Absolute Count || id:ebi-a-GCST90001534	Hypertension || id:finn-b-I9_HYPTENS	Weighted median	56	-0.0265888	0.0797554	0.738848	-0.18291	0.129732	0.973762	0.832844	1.13852
finn-b-I9_HYPTENS	ebi-a-GCST90001534	CD45RA- CD4+ T cell Absolute Count || id:ebi-a-GCST90001534	Hypertension || id:finn-b-I9_HYPTENS	Weighted mode	56	0.0297018	0.14049	0.833344	-0.245659	0.305062	1.03015	0.782189	1.35671
finn-b-I9_HYPTENS	ebi-a-GCST90001535	CD45RA- CD4+ T cell %CD4+ T cell || id:ebi-a-GCST90001535	Hypertension || id:finn-b-I9_HYPTENS	Inverse variance weighted (fixed effects)	56	-0.0131536	0.0514144	0.798078	-0.113926	0.0876187	0.986933	0.892324	1.09157
finn-b-I9_HYPTENS	ebi-a-GCST90001535	CD45RA- CD4+ T cell %CD4+ T cell || id:ebi-a-GCST90001535	Hypertension || id:finn-b-I9_HYPTENS	Inverse variance weighted (multiplicative random effects)	56	-0.0131536	0.0568224	0.816937	-0.124525	0.0982182	0.986933	0.882916	1.1032
finn-b-I9_HYPTENS	ebi-a-GCST90001535	CD45RA- CD4+ T cell %CD4+ T cell || id:ebi-a-GCST90001535	Hypertension || id:finn-b-I9_HYPTENS	MR Egger	56	-0.133883	0.196227	0.497976	-0.518488	0.250722	0.874693	0.59542	1.28495
finn-b-I9_HYPTENS	ebi-a-GCST90001535	CD45RA- CD4+ T cell %CD4+ T cell || id:ebi-a-GCST90001535	Hypertension || id:finn-b-I9_HYPTENS	Simple mode	56	-0.0521822	0.17856	0.771204	-0.402161	0.297796	0.949156	0.668873	1.34689
finn-b-I9_HYPTENS	ebi-a-GCST90001535	CD45RA- CD4+ T cell %CD4+ T cell || id:ebi-a-GCST90001535	Hypertension || id:finn-b-I9_HYPTENS	Weighted median	56	0.0427616	0.079344	0.589929	-0.112753	0.198276	1.04369	0.893372	1.2193
finn-b-I9_HYPTENS	ebi-a-GCST90001535	CD45RA- CD4+ T cell %CD4+ T cell || id:ebi-a-GCST90001535	Hypertension || id:finn-b-I9_HYPTENS	Weighted mode	56	0.122924	0.148649	0.411844	-0.168428	0.414275	1.1308	0.844992	1.51327
finn-b-I9_HYPTENS	ebi-a-GCST90001536	CD45RA- CD4+ T cell %T cell || id:ebi-a-GCST90001536	Hypertension || id:finn-b-I9_HYPTENS	Inverse variance weighted (fixed effects)	56	-0.0483108	0.0522602	0.355263	-0.150741	0.0541192	0.952838	0.860071	1.05561
finn-b-I9_HYPTENS	ebi-a-GCST90001536	CD45RA- CD4+ T cell %T cell || id:ebi-a-GCST90001536	Hypertension || id:finn-b-I9_HYPTENS	Inverse variance weighted (multiplicative random effects)	56	-0.0483108	0.053774	0.36897	-0.153708	0.0570863	0.952838	0.857522	1.05875
finn-b-I9_HYPTENS	ebi-a-GCST90001536	CD45RA- CD4+ T cell %T cell || id:ebi-a-GCST90001536	Hypertension || id:finn-b-I9_HYPTENS	MR Egger	56	0.101903	0.185158	0.584344	-0.261007	0.464813	1.10728	0.770276	1.59172
finn-b-I9_HYPTENS	ebi-a-GCST90001536	CD45RA- CD4+ T cell %T cell || id:ebi-a-GCST90001536	Hypertension || id:finn-b-I9_HYPTENS	Simple mode	56	-0.00199794	0.141893	0.988817	-0.280109	0.276113	0.998004	0.755701	1.318
finn-b-I9_HYPTENS	ebi-a-GCST90001536	CD45RA- CD4+ T cell %T cell || id:ebi-a-GCST90001536	Hypertension || id:finn-b-I9_HYPTENS	Weighted median	56	-0.0146264	0.0771276	0.849592	-0.165797	0.136544	0.98548	0.847219	1.14631
finn-b-I9_HYPTENS	ebi-a-GCST90001536	CD45RA- CD4+ T cell %T cell || id:ebi-a-GCST90001536	Hypertension || id:finn-b-I9_HYPTENS	Weighted mode	56	0.0289997	0.125949	0.818752	-0.217859	0.275859	1.02942	0.804238	1.31766
finn-b-I9_HYPTENS	ebi-a-GCST90001537	Central Memory CD4+ T cell Absolute Count || id:ebi-a-GCST90001537	Hypertension || id:finn-b-I9_HYPTENS	Inverse variance weighted (fixed effects)	56	-0.0870864	0.0550079	0.113384	-0.194902	0.020729	0.916598	0.822915	1.02095
finn-b-I9_HYPTENS	ebi-a-GCST90001537	Central Memory CD4+ T cell Absolute Count || id:ebi-a-GCST90001537	Hypertension || id:finn-b-I9_HYPTENS	Inverse variance weighted (multiplicative random effects)	56	-0.0870864	0.0543791	0.109273	-0.19367	0.0194967	0.916598	0.82393	1.01969
finn-b-I9_HYPTENS	ebi-a-GCST90001537	Central Memory CD4+ T cell Absolute Count || id:ebi-a-GCST90001537	Hypertension || id:finn-b-I9_HYPTENS	MR Egger	56	0.0541159	0.188964	0.775682	-0.316254	0.424486	1.05561	0.728874	1.5288
finn-b-I9_HYPTENS	ebi-a-GCST90001537	Central Memory CD4+ T cell Absolute Count || id:ebi-a-GCST90001537	Hypertension || id:finn-b-I9_HYPTENS	Simple mode	56	-0.139321	0.152603	0.365246	-0.438422	0.159781	0.869949	0.645053	1.17325
finn-b-I9_HYPTENS	ebi-a-GCST90001537	Central Memory CD4+ T cell Absolute Count || id:ebi-a-GCST90001537	Hypertension || id:finn-b-I9_HYPTENS	Weighted median	56	-0.110539	0.0794875	0.164331	-0.266335	0.045256	0.895351	0.766182	1.0463
finn-b-I9_HYPTENS	ebi-a-GCST90001537	Central Memory CD4+ T cell Absolute Count || id:ebi-a-GCST90001537	Hypertension || id:finn-b-I9_HYPTENS	Weighted mode	56	-0.114296	0.136024	0.404399	-0.380904	0.152311	0.891994	0.683244	1.16452
finn-b-I9_HYPTENS	ebi-a-GCST90001538	Central Memory CD4+ T cell %CD4+ T cell || id:ebi-a-GCST90001538	Hypertension || id:finn-b-I9_HYPTENS	Inverse variance weighted (fixed effects)	56	-0.0381612	0.0553045	0.490182	-0.146558	0.0702356	0.962558	0.863676	1.07276
finn-b-I9_HYPTENS	ebi-a-GCST90001538	Central Memory CD4+ T cell %CD4+ T cell || id:ebi-a-GCST90001538	Hypertension || id:finn-b-I9_HYPTENS	Inverse variance weighted (multiplicative random effects)	56	-0.0381612	0.055427	0.491142	-0.146798	0.0704758	0.962558	0.863468	1.07302
finn-b-I9_HYPTENS	ebi-a-GCST90001538	Central Memory CD4+ T cell %CD4+ T cell || id:ebi-a-GCST90001538	Hypertension || id:finn-b-I9_HYPTENS	MR Egger	56	0.0461651	0.191785	0.810689	-0.329733	0.422063	1.04725	0.719116	1.52511
finn-b-I9_HYPTENS	ebi-a-GCST90001538	Central Memory CD4+ T cell %CD4+ T cell || id:ebi-a-GCST90001538	Hypertension || id:finn-b-I9_HYPTENS	Simple mode	56	0.00348499	0.177553	0.984411	-0.344518	0.351488	1.00349	0.708562	1.42118
finn-b-I9_HYPTENS	ebi-a-GCST90001538	Central Memory CD4+ T cell %CD4+ T cell || id:ebi-a-GCST90001538	Hypertension || id:finn-b-I9_HYPTENS	Weighted median	56	-0.0317898	0.0812831	0.695724	-0.191105	0.127525	0.96871	0.826046	1.13601
finn-b-I9_HYPTENS	ebi-a-GCST90001538	Central Memory CD4+ T cell %CD4+ T cell || id:ebi-a-GCST90001538	Hypertension || id:finn-b-I9_HYPTENS	Weighted mode	56	0.0511817	0.16231	0.753702	-0.266946	0.369309	1.05251	0.765715	1.44673
finn-b-I9_HYPTENS	ebi-a-GCST90001539	Central Memory CD4+ T cell %T cell || id:ebi-a-GCST90001539	Hypertension || id:finn-b-I9_HYPTENS	Inverse variance weighted (fixed effects)	56	-0.0650734	0.0562085	0.246981	-0.175242	0.0450953	0.936999	0.839254	1.04613
finn-b-I9_HYPTENS	ebi-a-GCST90001539	Central Memory CD4+ T cell %T cell || id:ebi-a-GCST90001539	Hypertension || id:finn-b-I9_HYPTENS	Inverse variance weighted (multiplicative random effects)	56	-0.0650734	0.0574603	0.257427	-0.177696	0.0475488	0.936999	0.837197	1.0487
finn-b-I9_HYPTENS	ebi-a-GCST90001539	Central Memory CD4+ T cell %T cell || id:ebi-a-GCST90001539	Hypertension || id:finn-b-I9_HYPTENS	MR Egger	56	0.207416	0.195378	0.293135	-0.175524	0.590356	1.23049	0.839017	1.80463
finn-b-I9_HYPTENS	ebi-a-GCST90001539	Central Memory CD4+ T cell %T cell || id:ebi-a-GCST90001539	Hypertension || id:finn-b-I9_HYPTENS	Simple mode	56	-0.00348637	0.178287	0.984469	-0.352929	0.345956	0.99652	0.702627	1.41334
finn-b-I9_HYPTENS	ebi-a-GCST90001539	Central Memory CD4+ T cell %T cell || id:ebi-a-GCST90001539	Hypertension || id:finn-b-I9_HYPTENS	Weighted median	56	-0.0140059	0.0839482	0.867496	-0.178544	0.150533	0.986092	0.836487	1.16245
finn-b-I9_HYPTENS	ebi-a-GCST90001539	Central Memory CD4+ T cell %T cell || id:ebi-a-GCST90001539	Hypertension || id:finn-b-I9_HYPTENS	Weighted mode	56	0.0404167	0.150315	0.789028	-0.2542	0.335033	1.04124	0.775537	1.39799
finn-b-I9_HYPTENS	ebi-a-GCST90001540	Naive CD4+ T cell Absolute Count || id:ebi-a-GCST90001540	Hypertension || id:finn-b-I9_HYPTENS	Inverse variance weighted (fixed effects)	56	-0.0379269	0.0514505	0.461028	-0.13877	0.062916	0.962783	0.870428	1.06494
finn-b-I9_HYPTENS	ebi-a-GCST90001540	Naive CD4+ T cell Absolute Count || id:ebi-a-GCST90001540	Hypertension || id:finn-b-I9_HYPTENS	Inverse variance weighted (multiplicative random effects)	56	-0.0379269	0.0534997	0.478375	-0.142786	0.0669325	0.962783	0.866939	1.06922
finn-b-I9_HYPTENS	ebi-a-GCST90001540	Naive CD4+ T cell Absolute Count || id:ebi-a-GCST90001540	Hypertension || id:finn-b-I9_HYPTENS	MR Egger	56	0.051911	0.184973	0.780059	-0.310637	0.414459	1.05328	0.73298	1.51355
finn-b-I9_HYPTENS	ebi-a-GCST90001540	Naive CD4+ T cell Absolute Count || id:ebi-a-GCST90001540	Hypertension || id:finn-b-I9_HYPTENS	Simple mode	56	0.0514487	0.15618	0.743091	-0.254665	0.357562	1.0528	0.775176	1.42984
finn-b-I9_HYPTENS	ebi-a-GCST90001540	Naive CD4+ T cell Absolute Count || id:ebi-a-GCST90001540	Hypertension || id:finn-b-I9_HYPTENS	Weighted median	56	-0.00361161	0.0744954	0.961333	-0.149623	0.142399	0.996395	0.861033	1.15304
finn-b-I9_HYPTENS	ebi-a-GCST90001540	Naive CD4+ T cell Absolute Count || id:ebi-a-GCST90001540	Hypertension || id:finn-b-I9_HYPTENS	Weighted mode	56	0.0179197	0.123724	0.885369	-0.224579	0.260418	1.01808	0.798852	1.29747
finn-b-I9_HYPTENS	ebi-a-GCST90001541	Naive CD4+ T cell %CD4+ T cell || id:ebi-a-GCST90001541	Hypertension || id:finn-b-I9_HYPTENS	Inverse variance weighted (fixed effects)	56	0.0129273	0.0502526	0.796988	-0.0855678	0.111422	1.01301	0.917991	1.11787
finn-b-I9_HYPTENS	ebi-a-GCST90001541	Naive CD4+ T cell %CD4+ T cell || id:ebi-a-GCST90001541	Hypertension || id:finn-b-I9_HYPTENS	Inverse variance weighted (multiplicative random effects)	56	0.0129273	0.0521342	0.804164	-0.0892558	0.11511	1.01301	0.914612	1.122
finn-b-I9_HYPTENS	ebi-a-GCST90001541	Naive CD4+ T cell %CD4+ T cell || id:ebi-a-GCST90001541	Hypertension || id:finn-b-I9_HYPTENS	MR Egger	56	0.0967937	0.180335	0.593649	-0.256662	0.45025	1.10163	0.773629	1.5687
finn-b-I9_HYPTENS	ebi-a-GCST90001541	Naive CD4+ T cell %CD4+ T cell || id:ebi-a-GCST90001541	Hypertension || id:finn-b-I9_HYPTENS	Simple mode	56	-0.152738	0.158688	0.340008	-0.463766	0.15829	0.858355	0.628911	1.17151
finn-b-I9_HYPTENS	ebi-a-GCST90001541	Naive CD4+ T cell %CD4+ T cell || id:ebi-a-GCST90001541	Hypertension || id:finn-b-I9_HYPTENS	Weighted median	56	-0.0155096	0.0746207	0.835349	-0.161766	0.130747	0.98461	0.85064	1.13968
finn-b-I9_HYPTENS	ebi-a-GCST90001541	Naive CD4+ T cell %CD4+ T cell || id:ebi-a-GCST90001541	Hypertension || id:finn-b-I9_HYPTENS	Weighted mode	56	-0.0693172	0.133391	0.605389	-0.330763	0.192128	0.933031	0.718375	1.21183
finn-b-I9_HYPTENS	ebi-a-GCST90001542	Effector Memory CD4+ T cell Absolute Count || id:ebi-a-GCST90001542	Hypertension || id:finn-b-I9_HYPTENS	Inverse variance weighted (fixed effects)	56	-0.0584562	0.0560231	0.296749	-0.168261	0.0513491	0.94322	0.845133	1.05269
finn-b-I9_HYPTENS	ebi-a-GCST90001542	Effector Memory CD4+ T cell Absolute Count || id:ebi-a-GCST90001542	Hypertension || id:finn-b-I9_HYPTENS	Inverse variance weighted (multiplicative random effects)	56	-0.0584562	0.0545407	0.283814	-0.165356	0.0484436	0.94322	0.847592	1.04964
finn-b-I9_HYPTENS	ebi-a-GCST90001542	Effector Memory CD4+ T cell Absolute Count || id:ebi-a-GCST90001542	Hypertension || id:finn-b-I9_HYPTENS	MR Egger	56	-0.172626	0.192419	0.373629	-0.549766	0.204515	0.841452	0.577085	1.22693
finn-b-I9_HYPTENS	ebi-a-GCST90001542	Effector Memory CD4+ T cell Absolute Count || id:ebi-a-GCST90001542	Hypertension || id:finn-b-I9_HYPTENS	Simple mode	56	0.064634	0.187471	0.731584	-0.302809	0.432077	1.06677	0.73874	1.54045
finn-b-I9_HYPTENS	ebi-a-GCST90001542	Effector Memory CD4+ T cell Absolute Count || id:ebi-a-GCST90001542	Hypertension || id:finn-b-I9_HYPTENS	Weighted median	56	-0.0738778	0.0868237	0.394828	-0.244052	0.0962967	0.928785	0.783447	1.10109
finn-b-I9_HYPTENS	ebi-a-GCST90001542	Effector Memory CD4+ T cell Absolute Count || id:ebi-a-GCST90001542	Hypertension || id:finn-b-I9_HYPTENS	Weighted mode	56	-0.0258098	0.151766	0.865584	-0.323271	0.271651	0.97452	0.723778	1.31213
finn-b-I9_HYPTENS	ebi-a-GCST90001543	Effector Memory CD4+ T cell %CD4+ T cell || id:ebi-a-GCST90001543	Hypertension || id:finn-b-I9_HYPTENS	Inverse variance weighted (fixed effects)	56	0.00406871	0.0521165	0.937773	-0.0980797	0.106217	1.00408	0.906577	1.11206
finn-b-I9_HYPTENS	ebi-a-GCST90001543	Effector Memory CD4+ T cell %CD4+ T cell || id:ebi-a-GCST90001543	Hypertension || id:finn-b-I9_HYPTENS	Inverse variance weighted (multiplicative random effects)	56	0.00406871	0.0526892	0.938448	-0.0992021	0.10734	1.00408	0.90556	1.11331
finn-b-I9_HYPTENS	ebi-a-GCST90001543	Effector Memory CD4+ T cell %CD4+ T cell || id:ebi-a-GCST90001543	Hypertension || id:finn-b-I9_HYPTENS	MR Egger	56	-0.227751	0.179648	0.210322	-0.579861	0.124359	0.796323	0.559976	1.13242
finn-b-I9_HYPTENS	ebi-a-GCST90001543	Effector Memory CD4+ T cell %CD4+ T cell || id:ebi-a-GCST90001543	Hypertension || id:finn-b-I9_HYPTENS	Simple mode	56	0.0402278	0.166919	0.81045	-0.286934	0.36739	1.04105	0.750561	1.44396
finn-b-I9_HYPTENS	ebi-a-GCST90001543	Effector Memory CD4+ T cell %CD4+ T cell || id:ebi-a-GCST90001543	Hypertension || id:finn-b-I9_HYPTENS	Weighted median	56	-0.00165258	0.0776143	0.983013	-0.153777	0.150471	0.998349	0.857464	1.16238
finn-b-I9_HYPTENS	ebi-a-GCST90001543	Effector Memory CD4+ T cell %CD4+ T cell || id:ebi-a-GCST90001543	Hypertension || id:finn-b-I9_HYPTENS	Weighted mode	56	-0.0127702	0.136152	0.925614	-0.279629	0.254088	0.987311	0.756065	1.28929
finn-b-I9_HYPTENS	ebi-a-GCST90001544	Effector Memory CD4+ T cell %T cell || id:ebi-a-GCST90001544	Hypertension || id:finn-b-I9_HYPTENS	Inverse variance weighted (fixed effects)	56	-0.0193677	0.0509975	0.704111	-0.119323	0.0805874	0.980819	0.887521	1.08392
finn-b-I9_HYPTENS	ebi-a-GCST90001544	Effector Memory CD4+ T cell %T cell || id:ebi-a-GCST90001544	Hypertension || id:finn-b-I9_HYPTENS	Inverse variance weighted (multiplicative random effects)	56	-0.0193677	0.047211	0.681633	-0.111901	0.0731659	0.980819	0.894133	1.07591
finn-b-I9_HYPTENS	ebi-a-GCST90001544	Effector Memory CD4+ T cell %T cell || id:ebi-a-GCST90001544	Hypertension || id:finn-b-I9_HYPTENS	MR Egger	56	-0.071486	0.175176	0.684827	-0.41483	0.271858	0.931009	0.660452	1.3124
finn-b-I9_HYPTENS	ebi-a-GCST90001544	Effector Memory CD4+ T cell %T cell || id:ebi-a-GCST90001544	Hypertension || id:finn-b-I9_HYPTENS	Simple mode	56	0.0378297	0.140252	0.788379	-0.237063	0.312723	1.03855	0.788941	1.36714
finn-b-I9_HYPTENS	ebi-a-GCST90001544	Effector Memory CD4+ T cell %T cell || id:ebi-a-GCST90001544	Hypertension || id:finn-b-I9_HYPTENS	Weighted median	56	-0.0343763	0.0715044	0.630689	-0.174525	0.105772	0.966208	0.839856	1.11157
finn-b-I9_HYPTENS	ebi-a-GCST90001544	Effector Memory CD4+ T cell %T cell || id:ebi-a-GCST90001544	Hypertension || id:finn-b-I9_HYPTENS	Weighted mode	56	-0.0389264	0.127441	0.761179	-0.288711	0.210858	0.961821	0.749229	1.23474
finn-b-I9_HYPTENS	ebi-a-GCST90001545	Terminally Differentiated CD4+ T cell Absolute Count || id:ebi-a-GCST90001545	Hypertension || id:finn-b-I9_HYPTENS	Inverse variance weighted (fixed effects)	56	-0.0932153	0.0558586	0.0951624	-0.202698	0.0162675	0.910997	0.816525	1.0164
finn-b-I9_HYPTENS	ebi-a-GCST90001545	Terminally Differentiated CD4+ T cell Absolute Count || id:ebi-a-GCST90001545	Hypertension || id:finn-b-I9_HYPTENS	Inverse variance weighted (multiplicative random effects)	56	-0.0932153	0.064211	0.146584	-0.219069	0.0326383	0.910997	0.803266	1.03318
finn-b-I9_HYPTENS	ebi-a-GCST90001545	Terminally Differentiated CD4+ T cell Absolute Count || id:ebi-a-GCST90001545	Hypertension || id:finn-b-I9_HYPTENS	MR Egger	56	0.0742181	0.221329	0.738675	-0.359586	0.508022	1.07704	0.697965	1.662
finn-b-I9_HYPTENS	ebi-a-GCST90001545	Terminally Differentiated CD4+ T cell Absolute Count || id:ebi-a-GCST90001545	Hypertension || id:finn-b-I9_HYPTENS	Simple mode	56	-0.175428	0.180729	0.335964	-0.529657	0.178801	0.839098	0.588807	1.19578
finn-b-I9_HYPTENS	ebi-a-GCST90001545	Terminally Differentiated CD4+ T cell Absolute Count || id:ebi-a-GCST90001545	Hypertension || id:finn-b-I9_HYPTENS	Weighted median	56	-0.156399	0.086636	0.0710374	-0.326205	0.0134079	0.855218	0.721657	1.0135
finn-b-I9_HYPTENS	ebi-a-GCST90001545	Terminally Differentiated CD4+ T cell Absolute Count || id:ebi-a-GCST90001545	Hypertension || id:finn-b-I9_HYPTENS	Weighted mode	56	-0.197789	0.139241	0.161111	-0.470701	0.0751226	0.820543	0.624564	1.07802
finn-b-I9_HYPTENS	ebi-a-GCST90001546	Terminally Differentiated CD4+ T cell %CD4+ T cell || id:ebi-a-GCST90001546	Hypertension || id:finn-b-I9_HYPTENS	Inverse variance weighted (fixed effects)	56	-0.0537274	0.0537469	0.317486	-0.159071	0.0516166	0.94769	0.852935	1.05297
finn-b-I9_HYPTENS	ebi-a-GCST90001546	Terminally Differentiated CD4+ T cell %CD4+ T cell || id:ebi-a-GCST90001546	Hypertension || id:finn-b-I9_HYPTENS	Inverse variance weighted (multiplicative random effects)	56	-0.0537274	0.0598465	0.369317	-0.171027	0.0635718	0.94769	0.842799	1.06564
finn-b-I9_HYPTENS	ebi-a-GCST90001546	Terminally Differentiated CD4+ T cell %CD4+ T cell || id:ebi-a-GCST90001546	Hypertension || id:finn-b-I9_HYPTENS	MR Egger	56	0.108616	0.206247	0.600606	-0.295629	0.512861	1.11473	0.744064	1.67006
finn-b-I9_HYPTENS	ebi-a-GCST90001546	Terminally Differentiated CD4+ T cell %CD4+ T cell || id:ebi-a-GCST90001546	Hypertension || id:finn-b-I9_HYPTENS	Simple mode	56	-0.202245	0.200832	0.318327	-0.595876	0.191385	0.816894	0.551079	1.21093
finn-b-I9_HYPTENS	ebi-a-GCST90001546	Terminally Differentiated CD4+ T cell %CD4+ T cell || id:ebi-a-GCST90001546	Hypertension || id:finn-b-I9_HYPTENS	Weighted median	56	-0.136437	0.0837224	0.103179	-0.300532	0.0276592	0.872462	0.740424	1.02805
finn-b-I9_HYPTENS	ebi-a-GCST90001546	Terminally Differentiated CD4+ T cell %CD4+ T cell || id:ebi-a-GCST90001546	Hypertension || id:finn-b-I9_HYPTENS	Weighted mode	56	-0.219759	0.16872	0.198171	-0.550451	0.110932	0.802712	0.57669	1.11732
finn-b-I9_HYPTENS	ebi-a-GCST90001547	Terminally Differentiated CD4+ T cell %T cell || id:ebi-a-GCST90001547	Hypertension || id:finn-b-I9_HYPTENS	Inverse variance weighted (fixed effects)	56	-0.0712858	0.0533888	0.181804	-0.175928	0.0333562	0.931196	0.838679	1.03392
finn-b-I9_HYPTENS	ebi-a-GCST90001547	Terminally Differentiated CD4+ T cell %T cell || id:ebi-a-GCST90001547	Hypertension || id:finn-b-I9_HYPTENS	Inverse variance weighted (multiplicative random effects)	56	-0.0712858	0.0591241	0.227934	-0.187169	0.0445975	0.931196	0.829304	1.04561
finn-b-I9_HYPTENS	ebi-a-GCST90001547	Terminally Differentiated CD4+ T cell %T cell || id:ebi-a-GCST90001547	Hypertension || id:finn-b-I9_HYPTENS	MR Egger	56	0.173504	0.202051	0.394294	-0.222516	0.569524	1.18947	0.800502	1.76743
finn-b-I9_HYPTENS	ebi-a-GCST90001547	Terminally Differentiated CD4+ T cell %T cell || id:ebi-a-GCST90001547	Hypertension || id:finn-b-I9_HYPTENS	Simple mode	56	-0.193334	0.188008	0.308298	-0.56183	0.175162	0.824207	0.570165	1.19144
finn-b-I9_HYPTENS	ebi-a-GCST90001547	Terminally Differentiated CD4+ T cell %T cell || id:ebi-a-GCST90001547	Hypertension || id:finn-b-I9_HYPTENS	Weighted median	56	-0.138217	0.0762969	0.0700529	-0.287759	0.0113249	0.87091	0.749942	1.01139
finn-b-I9_HYPTENS	ebi-a-GCST90001547	Terminally Differentiated CD4+ T cell %T cell || id:ebi-a-GCST90001547	Hypertension || id:finn-b-I9_HYPTENS	Weighted mode	56	-0.223265	0.14952	0.141097	-0.516324	0.0697946	0.799903	0.59671	1.07229
finn-b-I9_HYPTENS	ebi-a-GCST90001548	Central Memory CD8+ T cell Absolute Count || id:ebi-a-GCST90001548	Hypertension || id:finn-b-I9_HYPTENS	Inverse variance weighted (fixed effects)	56	-0.112394	0.0514612	0.0289586	-0.213258	-0.0115298	0.893692	0.807948	0.988536
finn-b-I9_HYPTENS	ebi-a-GCST90001548	Central Memory CD8+ T cell Absolute Count || id:ebi-a-GCST90001548	Hypertension || id:finn-b-I9_HYPTENS	Inverse variance weighted (multiplicative random effects)	56	-0.112394	0.0581632	0.0533121	-0.226394	0.00160623	0.893692	0.797404	1.00161
finn-b-I9_HYPTENS	ebi-a-GCST90001548	Central Memory CD8+ T cell Absolute Count || id:ebi-a-GCST90001548	Hypertension || id:finn-b-I9_HYPTENS	MR Egger	56	-0.0724475	0.201583	0.720703	-0.46755	0.322655	0.930115	0.626535	1.38079
finn-b-I9_HYPTENS	ebi-a-GCST90001548	Central Memory CD8+ T cell Absolute Count || id:ebi-a-GCST90001548	Hypertension || id:finn-b-I9_HYPTENS	Simple mode	56	0.0363058	0.196472	0.854074	-0.348779	0.42139	1.03697	0.705549	1.52408
finn-b-I9_HYPTENS	ebi-a-GCST90001548	Central Memory CD8+ T cell Absolute Count || id:ebi-a-GCST90001548	Hypertension || id:finn-b-I9_HYPTENS	Weighted median	56	-0.0620035	0.0797412	0.436829	-0.218296	0.0942893	0.93988	0.803887	1.09888
finn-b-I9_HYPTENS	ebi-a-GCST90001548	Central Memory CD8+ T cell Absolute Count || id:ebi-a-GCST90001548	Hypertension || id:finn-b-I9_HYPTENS	Weighted mode	56	0.045517	0.143087	0.751608	-0.234933	0.325967	1.04657	0.790624	1.38537
finn-b-I9_HYPTENS	ebi-a-GCST90001549	Central Memory CD8+ T cell %CD8+ T cell || id:ebi-a-GCST90001549	Hypertension || id:finn-b-I9_HYPTENS	Inverse variance weighted (fixed effects)	56	-0.107061	0.0540018	0.0474179	-0.212905	-0.00121766	0.898471	0.808233	0.998783
finn-b-I9_HYPTENS	ebi-a-GCST90001549	Central Memory CD8+ T cell %CD8+ T cell || id:ebi-a-GCST90001549	Hypertension || id:finn-b-I9_HYPTENS	Inverse variance weighted (multiplicative random effects)	56	-0.107061	0.052579	0.0417306	-0.210116	-0.00400634	0.898471	0.81049	0.996002
finn-b-I9_HYPTENS	ebi-a-GCST90001549	Central Memory CD8+ T cell %CD8+ T cell || id:ebi-a-GCST90001549	Hypertension || id:finn-b-I9_HYPTENS	MR Egger	56	0.160209	0.185568	0.391767	-0.203505	0.523923	1.17376	0.815866	1.68864
finn-b-I9_HYPTENS	ebi-a-GCST90001549	Central Memory CD8+ T cell %CD8+ T cell || id:ebi-a-GCST90001549	Hypertension || id:finn-b-I9_HYPTENS	Simple mode	56	-0.250616	0.200311	0.216181	-0.643226	0.141993	0.778321	0.525594	1.15257
finn-b-I9_HYPTENS	ebi-a-GCST90001549	Central Memory CD8+ T cell %CD8+ T cell || id:ebi-a-GCST90001549	Hypertension || id:finn-b-I9_HYPTENS	Weighted median	56	-0.10768	0.0816642	0.187311	-0.267742	0.0523814	0.897915	0.765105	1.05378
finn-b-I9_HYPTENS	ebi-a-GCST90001549	Central Memory CD8+ T cell %CD8+ T cell || id:ebi-a-GCST90001549	Hypertension || id:finn-b-I9_HYPTENS	Weighted mode	56	-0.288686	0.181344	0.117134	-0.644121	0.0667493	0.749247	0.525124	1.06903
finn-b-I9_HYPTENS	ebi-a-GCST90001550	Central Memory CD8+ T cell %T cell || id:ebi-a-GCST90001550	Hypertension || id:finn-b-I9_HYPTENS	Inverse variance weighted (fixed effects)	56	-0.100288	0.0531593	0.0592204	-0.20448	0.00390437	0.904577	0.815071	1.00391
finn-b-I9_HYPTENS	ebi-a-GCST90001550	Central Memory CD8+ T cell %T cell || id:ebi-a-GCST90001550	Hypertension || id:finn-b-I9_HYPTENS	Inverse variance weighted (multiplicative random effects)	56	-0.100288	0.0560941	0.0738004	-0.210232	0.00965667	0.904577	0.810396	1.0097
finn-b-I9_HYPTENS	ebi-a-GCST90001550	Central Memory CD8+ T cell %T cell || id:ebi-a-GCST90001550	Hypertension || id:finn-b-I9_HYPTENS	MR Egger	56	-0.0156965	0.194157	0.935865	-0.396245	0.364852	0.984426	0.672842	1.4403
finn-b-I9_HYPTENS	ebi-a-GCST90001550	Central Memory CD8+ T cell %T cell || id:ebi-a-GCST90001550	Hypertension || id:finn-b-I9_HYPTENS	Simple mode	56	0.0122685	0.196613	0.950471	-0.373092	0.397629	1.01234	0.688602	1.48829
finn-b-I9_HYPTENS	ebi-a-GCST90001550	Central Memory CD8+ T cell %T cell || id:ebi-a-GCST90001550	Hypertension || id:finn-b-I9_HYPTENS	Weighted median	56	-0.0404335	0.0800743	0.613594	-0.197379	0.116512	0.960373	0.820879	1.12357
finn-b-I9_HYPTENS	ebi-a-GCST90001550	Central Memory CD8+ T cell %T cell || id:ebi-a-GCST90001550	Hypertension || id:finn-b-I9_HYPTENS	Weighted mode	56	0.108338	0.176092	0.540937	-0.236802	0.453477	1.11442	0.789148	1.57377
finn-b-I9_HYPTENS	ebi-a-GCST90001551	Naive CD8+ T cell Absolute Count || id:ebi-a-GCST90001551	Hypertension || id:finn-b-I9_HYPTENS	Inverse variance weighted (fixed effects)	56	-0.0252948	0.0369524	0.493644	-0.0977216	0.047132	0.975022	0.906901	1.04826
finn-b-I9_HYPTENS	ebi-a-GCST90001551	Naive CD8+ T cell Absolute Count || id:ebi-a-GCST90001551	Hypertension || id:finn-b-I9_HYPTENS	Inverse variance weighted (multiplicative random effects)	56	-0.0252948	0.0328097	0.440733	-0.0896018	0.0390122	0.975022	0.914295	1.03978
finn-b-I9_HYPTENS	ebi-a-GCST90001551	Naive CD8+ T cell Absolute Count || id:ebi-a-GCST90001551	Hypertension || id:finn-b-I9_HYPTENS	MR Egger	56	-0.192918	0.126925	0.134362	-0.441691	0.0558556	0.82455	0.642948	1.05744
finn-b-I9_HYPTENS	ebi-a-GCST90001551	Naive CD8+ T cell Absolute Count || id:ebi-a-GCST90001551	Hypertension || id:finn-b-I9_HYPTENS	Simple mode	56	-0.157807	0.122016	0.201304	-0.396959	0.0813448	0.854015	0.672362	1.08474
finn-b-I9_HYPTENS	ebi-a-GCST90001551	Naive CD8+ T cell Absolute Count || id:ebi-a-GCST90001551	Hypertension || id:finn-b-I9_HYPTENS	Weighted median	56	-0.0587617	0.0539886	0.276415	-0.164579	0.047056	0.942931	0.84825	1.04818
finn-b-I9_HYPTENS	ebi-a-GCST90001551	Naive CD8+ T cell Absolute Count || id:ebi-a-GCST90001551	Hypertension || id:finn-b-I9_HYPTENS	Weighted mode	56	-0.162774	0.106161	0.130941	-0.370848	0.0453014	0.849784	0.690149	1.04634
finn-b-I9_HYPTENS	ebi-a-GCST90001552	Naive CD8+ T cell %CD8+ T cell || id:ebi-a-GCST90001552	Hypertension || id:finn-b-I9_HYPTENS	Inverse variance weighted (fixed effects)	56	-0.00840337	0.0404988	0.835622	-0.087781	0.0709743	0.991632	0.915961	1.07355
finn-b-I9_HYPTENS	ebi-a-GCST90001552	Naive CD8+ T cell %CD8+ T cell || id:ebi-a-GCST90001552	Hypertension || id:finn-b-I9_HYPTENS	Inverse variance weighted (multiplicative random effects)	56	-0.00840337	0.0344128	0.807081	-0.0758525	0.0590458	0.991632	0.926953	1.06082
finn-b-I9_HYPTENS	ebi-a-GCST90001552	Naive CD8+ T cell %CD8+ T cell || id:ebi-a-GCST90001552	Hypertension || id:finn-b-I9_HYPTENS	MR Egger	56	-0.00461621	0.13913	0.973654	-0.27731	0.268078	0.995394	0.757819	1.30745
finn-b-I9_HYPTENS	ebi-a-GCST90001552	Naive CD8+ T cell %CD8+ T cell || id:ebi-a-GCST90001552	Hypertension || id:finn-b-I9_HYPTENS	Simple mode	56	-0.116005	0.122551	0.34799	-0.356206	0.124195	0.89047	0.700328	1.13224
finn-b-I9_HYPTENS	ebi-a-GCST90001552	Naive CD8+ T cell %CD8+ T cell || id:ebi-a-GCST90001552	Hypertension || id:finn-b-I9_HYPTENS	Weighted median	56	-0.0848762	0.0573827	0.139107	-0.197346	0.0275939	0.918626	0.820906	1.02798
finn-b-I9_HYPTENS	ebi-a-GCST90001552	Naive CD8+ T cell %CD8+ T cell || id:ebi-a-GCST90001552	Hypertension || id:finn-b-I9_HYPTENS	Weighted mode	56	-0.133489	0.102453	0.19803	-0.334297	0.0673196	0.875037	0.715841	1.06964
finn-b-I9_HYPTENS	ebi-a-GCST90001553	Naive CD8+ T cell %T cell || id:ebi-a-GCST90001553	Hypertension || id:finn-b-I9_HYPTENS	Inverse variance weighted (fixed effects)	56	-0.00604908	0.0368734	0.869692	-0.078321	0.0662228	0.993969	0.924668	1.06846
finn-b-I9_HYPTENS	ebi-a-GCST90001553	Naive CD8+ T cell %T cell || id:ebi-a-GCST90001553	Hypertension || id:finn-b-I9_HYPTENS	Inverse variance weighted (multiplicative random effects)	56	-0.00604908	0.0284249	0.831475	-0.0617618	0.0496636	0.993969	0.940107	1.05092
finn-b-I9_HYPTENS	ebi-a-GCST90001553	Naive CD8+ T cell %T cell || id:ebi-a-GCST90001553	Hypertension || id:finn-b-I9_HYPTENS	MR Egger	56	-0.161939	0.126664	0.206545	-0.4102	0.0863229	0.850493	0.663517	1.09016
finn-b-I9_HYPTENS	ebi-a-GCST90001553	Naive CD8+ T cell %T cell || id:ebi-a-GCST90001553	Hypertension || id:finn-b-I9_HYPTENS	Simple mode	56	0.10187	0.118535	0.393843	-0.130458	0.334199	1.10724	0.877693	1.39682
finn-b-I9_HYPTENS	ebi-a-GCST90001553	Naive CD8+ T cell %T cell || id:ebi-a-GCST90001553	Hypertension || id:finn-b-I9_HYPTENS	Weighted median	56	0.0077367	0.0508634	0.879102	-0.0919556	0.107429	1.00777	0.912146	1.11341
finn-b-I9_HYPTENS	ebi-a-GCST90001553	Naive CD8+ T cell %T cell || id:ebi-a-GCST90001553	Hypertension || id:finn-b-I9_HYPTENS	Weighted mode	56	-0.176447	0.102393	0.0904639	-0.377137	0.0242428	0.838243	0.685822	1.02454
finn-b-I9_HYPTENS	ebi-a-GCST90001554	Effector Memory CD8+ T cell Absolute Count || id:ebi-a-GCST90001554	Hypertension || id:finn-b-I9_HYPTENS	Inverse variance weighted (fixed effects)	56	-0.0102534	0.056258	0.855382	-0.120519	0.100012	0.989799	0.88646	1.10518
finn-b-I9_HYPTENS	ebi-a-GCST90001554	Effector Memory CD8+ T cell Absolute Count || id:ebi-a-GCST90001554	Hypertension || id:finn-b-I9_HYPTENS	Inverse variance weighted (multiplicative random effects)	56	-0.0102534	0.0609697	0.866449	-0.129754	0.109247	0.989799	0.878311	1.11544
finn-b-I9_HYPTENS	ebi-a-GCST90001554	Effector Memory CD8+ T cell Absolute Count || id:ebi-a-GCST90001554	Hypertension || id:finn-b-I9_HYPTENS	MR Egger	56	-0.296886	0.207363	0.157986	-0.703317	0.109545	0.743129	0.494941	1.11577
finn-b-I9_HYPTENS	ebi-a-GCST90001554	Effector Memory CD8+ T cell Absolute Count || id:ebi-a-GCST90001554	Hypertension || id:finn-b-I9_HYPTENS	Simple mode	56	0.138611	0.161676	0.39498	-0.178275	0.455497	1.14868	0.836712	1.57696
finn-b-I9_HYPTENS	ebi-a-GCST90001554	Effector Memory CD8+ T cell Absolute Count || id:ebi-a-GCST90001554	Hypertension || id:finn-b-I9_HYPTENS	Weighted median	56	-0.0165408	0.0816034	0.839371	-0.176484	0.143402	0.983595	0.838213	1.15419
finn-b-I9_HYPTENS	ebi-a-GCST90001554	Effector Memory CD8+ T cell Absolute Count || id:ebi-a-GCST90001554	Hypertension || id:finn-b-I9_HYPTENS	Weighted mode	56	0.00386493	0.131447	0.97665	-0.253772	0.261502	1.00387	0.775869	1.29888
finn-b-I9_HYPTENS	ebi-a-GCST90001555	Effector Memory CD8+ T cell %CD8+ T cell || id:ebi-a-GCST90001555	Hypertension || id:finn-b-I9_HYPTENS	Inverse variance weighted (fixed effects)	56	0.0278538	0.0465747	0.54981	-0.0634327	0.11914	1.02825	0.938537	1.12653
finn-b-I9_HYPTENS	ebi-a-GCST90001555	Effector Memory CD8+ T cell %CD8+ T cell || id:ebi-a-GCST90001555	Hypertension || id:finn-b-I9_HYPTENS	Inverse variance weighted (multiplicative random effects)	56	0.0278538	0.0418423	0.505612	-0.0541571	0.109865	1.02825	0.947283	1.11613
finn-b-I9_HYPTENS	ebi-a-GCST90001555	Effector Memory CD8+ T cell %CD8+ T cell || id:ebi-a-GCST90001555	Hypertension || id:finn-b-I9_HYPTENS	MR Egger	56	-0.0941814	0.160023	0.558617	-0.407826	0.219463	0.910118	0.665095	1.24541
finn-b-I9_HYPTENS	ebi-a-GCST90001555	Effector Memory CD8+ T cell %CD8+ T cell || id:ebi-a-GCST90001555	Hypertension || id:finn-b-I9_HYPTENS	Simple mode	56	0.147269	0.134228	0.277356	-0.115819	0.410356	1.15867	0.890637	1.50735
finn-b-I9_HYPTENS	ebi-a-GCST90001555	Effector Memory CD8+ T cell %CD8+ T cell || id:ebi-a-GCST90001555	Hypertension || id:finn-b-I9_HYPTENS	Weighted median	56	0.107468	0.0663205	0.105138	-0.0225198	0.237457	1.11346	0.977732	1.26802
finn-b-I9_HYPTENS	ebi-a-GCST90001555	Effector Memory CD8+ T cell %CD8+ T cell || id:ebi-a-GCST90001555	Hypertension || id:finn-b-I9_HYPTENS	Weighted mode	56	0.138605	0.112708	0.224018	-0.0823026	0.359512	1.14867	0.920993	1.43263
finn-b-I9_HYPTENS	ebi-a-GCST90001556	Effector Memory CD8+ T cell %T cell || id:ebi-a-GCST90001556	Hypertension || id:finn-b-I9_HYPTENS	Inverse variance weighted (fixed effects)	56	0.0202788	0.0533585	0.70391	-0.0843039	0.124862	1.02049	0.919152	1.13299
finn-b-I9_HYPTENS	ebi-a-GCST90001556	Effector Memory CD8+ T cell %T cell || id:ebi-a-GCST90001556	Hypertension || id:finn-b-I9_HYPTENS	Inverse variance weighted (multiplicative random effects)	56	0.0202788	0.0502279	0.686407	-0.0781678	0.118725	1.02049	0.924809	1.12606
finn-b-I9_HYPTENS	ebi-a-GCST90001556	Effector Memory CD8+ T cell %T cell || id:ebi-a-GCST90001556	Hypertension || id:finn-b-I9_HYPTENS	MR Egger	56	-0.276456	0.1833	0.137328	-0.635723	0.0828116	0.758467	0.529553	1.08634
finn-b-I9_HYPTENS	ebi-a-GCST90001556	Effector Memory CD8+ T cell %T cell || id:ebi-a-GCST90001556	Hypertension || id:finn-b-I9_HYPTENS	Simple mode	56	0.0376207	0.142904	0.793335	-0.242472	0.317713	1.03834	0.784686	1.37398
finn-b-I9_HYPTENS	ebi-a-GCST90001556	Effector Memory CD8+ T cell %T cell || id:ebi-a-GCST90001556	Hypertension || id:finn-b-I9_HYPTENS	Weighted median	56	0.0196454	0.0726953	0.786973	-0.122837	0.162128	1.01984	0.884407	1.17601
finn-b-I9_HYPTENS	ebi-a-GCST90001556	Effector Memory CD8+ T cell %T cell || id:ebi-a-GCST90001556	Hypertension || id:finn-b-I9_HYPTENS	Weighted mode	56	0.016519	0.108965	0.880058	-0.197053	0.230091	1.01666	0.821147	1.25871
finn-b-I9_HYPTENS	ebi-a-GCST90001557	Terminally Differentiated CD8+ T cell Absolute Count || id:ebi-a-GCST90001557	Hypertension || id:finn-b-I9_HYPTENS	Inverse variance weighted (fixed effects)	56	0.000763854	0.0559804	0.989113	-0.108958	0.110486	1.00076	0.896768	1.11682
finn-b-I9_HYPTENS	ebi-a-GCST90001557	Terminally Differentiated CD8+ T cell Absolute Count || id:ebi-a-GCST90001557	Hypertension || id:finn-b-I9_HYPTENS	Inverse variance weighted (multiplicative random effects)	56	0.000763854	0.0670812	0.990915	-0.130715	0.132243	1.00076	0.877468	1.14139
finn-b-I9_HYPTENS	ebi-a-GCST90001557	Terminally Differentiated CD8+ T cell Absolute Count || id:ebi-a-GCST90001557	Hypertension || id:finn-b-I9_HYPTENS	MR Egger	56	-0.0693475	0.232361	0.766507	-0.524775	0.38608	0.933002	0.591688	1.4712
finn-b-I9_HYPTENS	ebi-a-GCST90001557	Terminally Differentiated CD8+ T cell Absolute Count || id:ebi-a-GCST90001557	Hypertension || id:finn-b-I9_HYPTENS	Simple mode	56	-0.103697	0.184329	0.576018	-0.464981	0.257588	0.901499	0.628147	1.29381
finn-b-I9_HYPTENS	ebi-a-GCST90001557	Terminally Differentiated CD8+ T cell Absolute Count || id:ebi-a-GCST90001557	Hypertension || id:finn-b-I9_HYPTENS	Weighted median	56	-0.0856203	0.0874075	0.327307	-0.256939	0.0856984	0.917943	0.773415	1.08948
finn-b-I9_HYPTENS	ebi-a-GCST90001557	Terminally Differentiated CD8+ T cell Absolute Count || id:ebi-a-GCST90001557	Hypertension || id:finn-b-I9_HYPTENS	Weighted mode	56	-0.151359	0.144995	0.301104	-0.43555	0.132832	0.859539	0.646909	1.14206
finn-b-I9_HYPTENS	ebi-a-GCST90001558	Terminally Differentiated CD8+ T cell %CD8+ T cell || id:ebi-a-GCST90001558	Hypertension || id:finn-b-I9_HYPTENS	Inverse variance weighted (fixed effects)	56	0.0271217	0.0537745	0.614009	-0.0782764	0.13252	1.02749	0.924709	1.1417
finn-b-I9_HYPTENS	ebi-a-GCST90001558	Terminally Differentiated CD8+ T cell %CD8+ T cell || id:ebi-a-GCST90001558	Hypertension || id:finn-b-I9_HYPTENS	Inverse variance weighted (multiplicative random effects)	56	0.0271217	0.0587736	0.644468	-0.0880746	0.142318	1.02749	0.915693	1.15294
finn-b-I9_HYPTENS	ebi-a-GCST90001558	Terminally Differentiated CD8+ T cell %CD8+ T cell || id:ebi-a-GCST90001558	Hypertension || id:finn-b-I9_HYPTENS	MR Egger	56	0.133053	0.203257	0.5155	-0.26533	0.531436	1.14231	0.766953	1.70137
finn-b-I9_HYPTENS	ebi-a-GCST90001558	Terminally Differentiated CD8+ T cell %CD8+ T cell || id:ebi-a-GCST90001558	Hypertension || id:finn-b-I9_HYPTENS	Simple mode	56	-0.140707	0.162897	0.39146	-0.459985	0.178571	0.868744	0.631293	1.19551
finn-b-I9_HYPTENS	ebi-a-GCST90001558	Terminally Differentiated CD8+ T cell %CD8+ T cell || id:ebi-a-GCST90001558	Hypertension || id:finn-b-I9_HYPTENS	Weighted median	56	-0.0615849	0.0803794	0.443571	-0.219128	0.0959587	0.940273	0.803219	1.10071
finn-b-I9_HYPTENS	ebi-a-GCST90001558	Terminally Differentiated CD8+ T cell %CD8+ T cell || id:ebi-a-GCST90001558	Hypertension || id:finn-b-I9_HYPTENS	Weighted mode	56	-0.110378	0.153527	0.475215	-0.411291	0.190534	0.895496	0.662794	1.2099
finn-b-I9_HYPTENS	ebi-a-GCST90001559	Terminally Differentiated CD8+ T cell %T cell || id:ebi-a-GCST90001559	Hypertension || id:finn-b-I9_HYPTENS	Inverse variance weighted (fixed effects)	56	0.0245965	0.0547346	0.653159	-0.0826833	0.131876	1.0249	0.920643	1.14097
finn-b-I9_HYPTENS	ebi-a-GCST90001559	Terminally Differentiated CD8+ T cell %T cell || id:ebi-a-GCST90001559	Hypertension || id:finn-b-I9_HYPTENS	Inverse variance weighted (multiplicative random effects)	56	0.0245965	0.0611096	0.687318	-0.0951784	0.144371	1.0249	0.909211	1.15531
finn-b-I9_HYPTENS	ebi-a-GCST90001559	Terminally Differentiated CD8+ T cell %T cell || id:ebi-a-GCST90001559	Hypertension || id:finn-b-I9_HYPTENS	MR Egger	56	0.00289855	0.211904	0.989137	-0.412434	0.418231	1.0029	0.662037	1.51927
finn-b-I9_HYPTENS	ebi-a-GCST90001559	Terminally Differentiated CD8+ T cell %T cell || id:ebi-a-GCST90001559	Hypertension || id:finn-b-I9_HYPTENS	Simple mode	56	-0.107008	0.180028	0.554685	-0.459862	0.245846	0.898519	0.631371	1.2787
finn-b-I9_HYPTENS	ebi-a-GCST90001559	Terminally Differentiated CD8+ T cell %T cell || id:ebi-a-GCST90001559	Hypertension || id:finn-b-I9_HYPTENS	Weighted median	56	-0.0831224	0.0814047	0.307207	-0.242676	0.0764308	0.920239	0.784526	1.07943
finn-b-I9_HYPTENS	ebi-a-GCST90001559	Terminally Differentiated CD8+ T cell %T cell || id:ebi-a-GCST90001559	Hypertension || id:finn-b-I9_HYPTENS	Weighted mode	56	-0.100263	0.141362	0.481156	-0.377333	0.176807	0.904599	0.685688	1.1934
finn-b-I9_HYPTENS	ebi-a-GCST90001560	CD45RA+ CD8+ T cell Absolute Count || id:ebi-a-GCST90001560	Hypertension || id:finn-b-I9_HYPTENS	Inverse variance weighted (fixed effects)	56	-0.0298951	0.0471995	0.526487	-0.122406	0.0626159	0.970547	0.884789	1.06462
finn-b-I9_HYPTENS	ebi-a-GCST90001560	CD45RA+ CD8+ T cell Absolute Count || id:ebi-a-GCST90001560	Hypertension || id:finn-b-I9_HYPTENS	Inverse variance weighted (multiplicative random effects)	56	-0.0298951	0.057387	0.60241	-0.142374	0.0825834	0.970547	0.867297	1.08609
finn-b-I9_HYPTENS	ebi-a-GCST90001560	CD45RA+ CD8+ T cell Absolute Count || id:ebi-a-GCST90001560	Hypertension || id:finn-b-I9_HYPTENS	MR Egger	56	-0.170263	0.197973	0.393574	-0.55829	0.217764	0.843443	0.572187	1.24329
finn-b-I9_HYPTENS	ebi-a-GCST90001560	CD45RA+ CD8+ T cell Absolute Count || id:ebi-a-GCST90001560	Hypertension || id:finn-b-I9_HYPTENS	Simple mode	56	-0.102083	0.162459	0.532369	-0.420502	0.216336	0.902955	0.656717	1.24152
finn-b-I9_HYPTENS	ebi-a-GCST90001560	CD45RA+ CD8+ T cell Absolute Count || id:ebi-a-GCST90001560	Hypertension || id:finn-b-I9_HYPTENS	Weighted median	56	-0.0668912	0.0742296	0.367515	-0.212381	0.0785989	0.935297	0.808656	1.08177
finn-b-I9_HYPTENS	ebi-a-GCST90001560	CD45RA+ CD8+ T cell Absolute Count || id:ebi-a-GCST90001560	Hypertension || id:finn-b-I9_HYPTENS	Weighted mode	56	-0.177356	0.121522	0.150128	-0.41554	0.0608275	0.837481	0.659984	1.06272
finn-b-I9_HYPTENS	ebi-a-GCST90001561	CD45RA+ CD8+ T cell %CD8+ T cell || id:ebi-a-GCST90001561	Hypertension || id:finn-b-I9_HYPTENS	Inverse variance weighted (fixed effects)	56	-0.00592523	0.0467311	0.899103	-0.0975183	0.0856678	0.994092	0.907086	1.08944
finn-b-I9_HYPTENS	ebi-a-GCST90001561	CD45RA+ CD8+ T cell %CD8+ T cell || id:ebi-a-GCST90001561	Hypertension || id:finn-b-I9_HYPTENS	Inverse variance weighted (multiplicative random effects)	56	-0.00592523	0.0443292	0.893668	-0.0928104	0.0809599	0.994092	0.911366	1.08433
finn-b-I9_HYPTENS	ebi-a-GCST90001561	CD45RA+ CD8+ T cell %CD8+ T cell || id:ebi-a-GCST90001561	Hypertension || id:finn-b-I9_HYPTENS	MR Egger	56	0.060644	0.160558	0.707128	-0.25405	0.375338	1.06252	0.775653	1.45548
finn-b-I9_HYPTENS	ebi-a-GCST90001561	CD45RA+ CD8+ T cell %CD8+ T cell || id:ebi-a-GCST90001561	Hypertension || id:finn-b-I9_HYPTENS	Simple mode	56	-0.0749932	0.143498	0.603347	-0.35625	0.206263	0.92775	0.700298	1.22908
finn-b-I9_HYPTENS	ebi-a-GCST90001561	CD45RA+ CD8+ T cell %CD8+ T cell || id:ebi-a-GCST90001561	Hypertension || id:finn-b-I9_HYPTENS	Weighted median	56	-0.0487161	0.0665675	0.464272	-0.179189	0.0817563	0.952451	0.835948	1.08519
finn-b-I9_HYPTENS	ebi-a-GCST90001561	CD45RA+ CD8+ T cell %CD8+ T cell || id:ebi-a-GCST90001561	Hypertension || id:finn-b-I9_HYPTENS	Weighted mode	56	-0.102996	0.122488	0.404062	-0.343073	0.13708	0.90213	0.709586	1.14692
finn-b-I9_HYPTENS	ebi-a-GCST90001562	CD45RA+ CD8+ T cell %T cell || id:ebi-a-GCST90001562	Hypertension || id:finn-b-I9_HYPTENS	Inverse variance weighted (fixed effects)	56	-0.00801443	0.0484454	0.868604	-0.102967	0.0869385	0.992018	0.902156	1.09083
finn-b-I9_HYPTENS	ebi-a-GCST90001562	CD45RA+ CD8+ T cell %T cell || id:ebi-a-GCST90001562	Hypertension || id:finn-b-I9_HYPTENS	Inverse variance weighted (multiplicative random effects)	56	-0.00801443	0.0504371	0.873748	-0.106871	0.0908422	0.992018	0.898641	1.0951
finn-b-I9_HYPTENS	ebi-a-GCST90001562	CD45RA+ CD8+ T cell %T cell || id:ebi-a-GCST90001562	Hypertension || id:finn-b-I9_HYPTENS	MR Egger	56	-0.147748	0.173753	0.398896	-0.488304	0.192809	0.862649	0.613666	1.21265
finn-b-I9_HYPTENS	ebi-a-GCST90001562	CD45RA+ CD8+ T cell %T cell || id:ebi-a-GCST90001562	Hypertension || id:finn-b-I9_HYPTENS	Simple mode	56	0.0417161	0.170804	0.807959	-0.29306	0.376492	1.0426	0.745977	1.45716
finn-b-I9_HYPTENS	ebi-a-GCST90001562	CD45RA+ CD8+ T cell %T cell || id:ebi-a-GCST90001562	Hypertension || id:finn-b-I9_HYPTENS	Weighted median	56	-0.0613705	0.0740672	0.407343	-0.206542	0.0838012	0.940475	0.813392	1.08741
finn-b-I9_HYPTENS	ebi-a-GCST90001562	CD45RA+ CD8+ T cell %T cell || id:ebi-a-GCST90001562	Hypertension || id:finn-b-I9_HYPTENS	Weighted mode	56	-0.181155	0.139618	0.199871	-0.454806	0.0924949	0.834306	0.634571	1.09691
finn-b-I9_HYPTENS	ebi-a-GCST90001563	Central Memory CD4-CD8- T cell Absolute Count || id:ebi-a-GCST90001563	Hypertension || id:finn-b-I9_HYPTENS	Inverse variance weighted (fixed effects)	56	-0.0292982	0.0464971	0.528624	-0.120433	0.0618362	0.971127	0.886537	1.06379
finn-b-I9_HYPTENS	ebi-a-GCST90001563	Central Memory CD4-CD8- T cell Absolute Count || id:ebi-a-GCST90001563	Hypertension || id:finn-b-I9_HYPTENS	Inverse variance weighted (multiplicative random effects)	56	-0.0292982	0.036419	0.421122	-0.100679	0.042083	0.971127	0.904223	1.04298
finn-b-I9_HYPTENS	ebi-a-GCST90001563	Central Memory CD4-CD8- T cell Absolute Count || id:ebi-a-GCST90001563	Hypertension || id:finn-b-I9_HYPTENS	MR Egger	56	-0.148089	0.159769	0.358107	-0.461237	0.165059	0.862354	0.630503	1.17946
finn-b-I9_HYPTENS	ebi-a-GCST90001563	Central Memory CD4-CD8- T cell Absolute Count || id:ebi-a-GCST90001563	Hypertension || id:finn-b-I9_HYPTENS	Simple mode	56	0.0530539	0.137441	0.700978	-0.216331	0.322439	1.05449	0.805468	1.38049
finn-b-I9_HYPTENS	ebi-a-GCST90001563	Central Memory CD4-CD8- T cell Absolute Count || id:ebi-a-GCST90001563	Hypertension || id:finn-b-I9_HYPTENS	Weighted median	56	0.0097327	0.0654074	0.881711	-0.118466	0.137931	1.00978	0.888282	1.1479
finn-b-I9_HYPTENS	ebi-a-GCST90001563	Central Memory CD4-CD8- T cell Absolute Count || id:ebi-a-GCST90001563	Hypertension || id:finn-b-I9_HYPTENS	Weighted mode	56	0.037606	0.126165	0.766774	-0.209678	0.28489	1.03832	0.810845	1.32962
finn-b-I9_HYPTENS	ebi-a-GCST90001564	Central Memory CD4-CD8- T cell %CD4-CD8- T cell || id:ebi-a-GCST90001564	Hypertension || id:finn-b-I9_HYPTENS	Inverse variance weighted (fixed effects)	56	-0.0516959	0.0504473	0.305481	-0.150573	0.0471809	0.949618	0.860215	1.04831
finn-b-I9_HYPTENS	ebi-a-GCST90001564	Central Memory CD4-CD8- T cell %CD4-CD8- T cell || id:ebi-a-GCST90001564	Hypertension || id:finn-b-I9_HYPTENS	Inverse variance weighted (multiplicative random effects)	56	-0.0516959	0.0454034	0.254875	-0.140687	0.0372949	0.949618	0.868762	1.038
finn-b-I9_HYPTENS	ebi-a-GCST90001564	Central Memory CD4-CD8- T cell %CD4-CD8- T cell || id:ebi-a-GCST90001564	Hypertension || id:finn-b-I9_HYPTENS	MR Egger	56	-0.0573782	0.173376	0.741966	-0.397196	0.282439	0.944237	0.672202	1.32636
finn-b-I9_HYPTENS	ebi-a-GCST90001564	Central Memory CD4-CD8- T cell %CD4-CD8- T cell || id:ebi-a-GCST90001564	Hypertension || id:finn-b-I9_HYPTENS	Simple mode	56	-0.00364942	0.149668	0.980635	-0.296999	0.2897	0.996357	0.743045	1.33603
finn-b-I9_HYPTENS	ebi-a-GCST90001564	Central Memory CD4-CD8- T cell %CD4-CD8- T cell || id:ebi-a-GCST90001564	Hypertension || id:finn-b-I9_HYPTENS	Weighted median	56	-0.0299809	0.0738286	0.684678	-0.174685	0.114723	0.970464	0.839721	1.12156
finn-b-I9_HYPTENS	ebi-a-GCST90001564	Central Memory CD4-CD8- T cell %CD4-CD8- T cell || id:ebi-a-GCST90001564	Hypertension || id:finn-b-I9_HYPTENS	Weighted mode	56	-0.0226516	0.117905	0.848358	-0.253746	0.208443	0.977603	0.775889	1.23176
finn-b-I9_HYPTENS	ebi-a-GCST90001565	Central Memory CD4-CD8- T cell %T cell || id:ebi-a-GCST90001565	Hypertension || id:finn-b-I9_HYPTENS	Inverse variance weighted (fixed effects)	56	-0.014865	0.0474398	0.754019	-0.107847	0.0781171	0.985245	0.897765	1.08125
finn-b-I9_HYPTENS	ebi-a-GCST90001565	Central Memory CD4-CD8- T cell %T cell || id:ebi-a-GCST90001565	Hypertension || id:finn-b-I9_HYPTENS	Inverse variance weighted (multiplicative random effects)	56	-0.014865	0.041114	0.717684	-0.0954485	0.0657185	0.985245	0.908965	1.06793
finn-b-I9_HYPTENS	ebi-a-GCST90001565	Central Memory CD4-CD8- T cell %T cell || id:ebi-a-GCST90001565	Hypertension || id:finn-b-I9_HYPTENS	MR Egger	56	-0.0915556	0.163045	0.576755	-0.411124	0.228013	0.912511	0.662905	1.2561
finn-b-I9_HYPTENS	ebi-a-GCST90001565	Central Memory CD4-CD8- T cell %T cell || id:ebi-a-GCST90001565	Hypertension || id:finn-b-I9_HYPTENS	Simple mode	56	0.0324328	0.149981	0.829596	-0.261531	0.326396	1.03296	0.769872	1.38596
finn-b-I9_HYPTENS	ebi-a-GCST90001565	Central Memory CD4-CD8- T cell %T cell || id:ebi-a-GCST90001565	Hypertension || id:finn-b-I9_HYPTENS	Weighted median	56	0.00660375	0.0672198	0.921741	-0.125147	0.138355	1.00663	0.882367	1.14838
finn-b-I9_HYPTENS	ebi-a-GCST90001565	Central Memory CD4-CD8- T cell %T cell || id:ebi-a-GCST90001565	Hypertension || id:finn-b-I9_HYPTENS	Weighted mode	56	0.0324328	0.130275	0.804322	-0.222906	0.287772	1.03296	0.80019	1.33345
finn-b-I9_HYPTENS	ebi-a-GCST90001566	Naive CD4-CD8- T cell Absolute Count || id:ebi-a-GCST90001566	Hypertension || id:finn-b-I9_HYPTENS	Inverse variance weighted (fixed effects)	56	0.00608564	0.0439394	0.889845	-0.0800357	0.092207	1.0061	0.923083	1.09659
finn-b-I9_HYPTENS	ebi-a-GCST90001566	Naive CD4-CD8- T cell Absolute Count || id:ebi-a-GCST90001566	Hypertension || id:finn-b-I9_HYPTENS	Inverse variance weighted (multiplicative random effects)	56	0.00608564	0.0391667	0.876523	-0.0706811	0.0828524	1.0061	0.931759	1.08638
finn-b-I9_HYPTENS	ebi-a-GCST90001566	Naive CD4-CD8- T cell Absolute Count || id:ebi-a-GCST90001566	Hypertension || id:finn-b-I9_HYPTENS	MR Egger	56	-0.0431594	0.150949	0.776032	-0.339019	0.2527	0.957759	0.712469	1.2875
finn-b-I9_HYPTENS	ebi-a-GCST90001566	Naive CD4-CD8- T cell Absolute Count || id:ebi-a-GCST90001566	Hypertension || id:finn-b-I9_HYPTENS	Simple mode	56	-0.0340476	0.132011	0.797435	-0.292789	0.224693	0.966525	0.74618	1.25194
finn-b-I9_HYPTENS	ebi-a-GCST90001566	Naive CD4-CD8- T cell Absolute Count || id:ebi-a-GCST90001566	Hypertension || id:finn-b-I9_HYPTENS	Weighted median	56	-0.0307783	0.0632441	0.6265	-0.154737	0.09318	0.969691	0.856641	1.09766
finn-b-I9_HYPTENS	ebi-a-GCST90001566	Naive CD4-CD8- T cell Absolute Count || id:ebi-a-GCST90001566	Hypertension || id:finn-b-I9_HYPTENS	Weighted mode	56	-0.0340476	0.109467	0.756952	-0.248603	0.180507	0.966525	0.77989	1.19782
finn-b-I9_HYPTENS	ebi-a-GCST90001567	Naive CD4-CD8- T cell %CD4-CD8- T cell || id:ebi-a-GCST90001567	Hypertension || id:finn-b-I9_HYPTENS	Inverse variance weighted (fixed effects)	56	-0.0188774	0.0492571	0.70154	-0.115421	0.0776665	0.9813	0.890991	1.08076
finn-b-I9_HYPTENS	ebi-a-GCST90001567	Naive CD4-CD8- T cell %CD4-CD8- T cell || id:ebi-a-GCST90001567	Hypertension || id:finn-b-I9_HYPTENS	Inverse variance weighted (multiplicative random effects)	56	-0.0188774	0.0426802	0.658273	-0.102531	0.0647758	0.9813	0.902551	1.06692
finn-b-I9_HYPTENS	ebi-a-GCST90001567	Naive CD4-CD8- T cell %CD4-CD8- T cell || id:ebi-a-GCST90001567	Hypertension || id:finn-b-I9_HYPTENS	MR Egger	56	-0.00117361	0.169289	0.994494	-0.33298	0.330632	0.998827	0.716785	1.39185
finn-b-I9_HYPTENS	ebi-a-GCST90001567	Naive CD4-CD8- T cell %CD4-CD8- T cell || id:ebi-a-GCST90001567	Hypertension || id:finn-b-I9_HYPTENS	Simple mode	56	-0.0248314	0.150886	0.869885	-0.320568	0.270905	0.975474	0.725737	1.31115
finn-b-I9_HYPTENS	ebi-a-GCST90001567	Naive CD4-CD8- T cell %CD4-CD8- T cell || id:ebi-a-GCST90001567	Hypertension || id:finn-b-I9_HYPTENS	Weighted median	56	-0.0494518	0.069874	0.479114	-0.186405	0.0875012	0.951751	0.829937	1.09144
finn-b-I9_HYPTENS	ebi-a-GCST90001567	Naive CD4-CD8- T cell %CD4-CD8- T cell || id:ebi-a-GCST90001567	Hypertension || id:finn-b-I9_HYPTENS	Weighted mode	56	-0.0468872	0.122817	0.704107	-0.287609	0.193834	0.954195	0.750055	1.2139
finn-b-I9_HYPTENS	ebi-a-GCST90001568	Naive CD4-CD8- T cell %T cell || id:ebi-a-GCST90001568	Hypertension || id:finn-b-I9_HYPTENS	Inverse variance weighted (fixed effects)	56	0.0168134	0.0448225	0.707579	-0.0710388	0.104665	1.01696	0.931426	1.11034
finn-b-I9_HYPTENS	ebi-a-GCST90001568	Naive CD4-CD8- T cell %T cell || id:ebi-a-GCST90001568	Hypertension || id:finn-b-I9_HYPTENS	Inverse variance weighted (multiplicative random effects)	56	0.0168134	0.0413614	0.684376	-0.064255	0.0978817	1.01696	0.937766	1.10283
finn-b-I9_HYPTENS	ebi-a-GCST90001568	Naive CD4-CD8- T cell %T cell || id:ebi-a-GCST90001568	Hypertension || id:finn-b-I9_HYPTENS	MR Egger	56	0.00584839	0.154018	0.96985	-0.296027	0.307724	1.00587	0.743767	1.36033
finn-b-I9_HYPTENS	ebi-a-GCST90001568	Naive CD4-CD8- T cell %T cell || id:ebi-a-GCST90001568	Hypertension || id:finn-b-I9_HYPTENS	Simple mode	56	0.122675	0.148577	0.412559	-0.168535	0.413885	1.13052	0.844902	1.51268
finn-b-I9_HYPTENS	ebi-a-GCST90001568	Naive CD4-CD8- T cell %T cell || id:ebi-a-GCST90001568	Hypertension || id:finn-b-I9_HYPTENS	Weighted median	56	0.00532011	0.0638408	0.933586	-0.119808	0.130448	1.00533	0.887091	1.13934
finn-b-I9_HYPTENS	ebi-a-GCST90001568	Naive CD4-CD8- T cell %T cell || id:ebi-a-GCST90001568	Hypertension || id:finn-b-I9_HYPTENS	Weighted mode	56	0.00470718	0.118575	0.968478	-0.2277	0.237114	1.00472	0.796363	1.26759
finn-b-I9_HYPTENS	ebi-a-GCST90001569	Effector Memory CD4-CD8- T cell Absolute Count || id:ebi-a-GCST90001569	Hypertension || id:finn-b-I9_HYPTENS	Inverse variance weighted (fixed effects)	56	0.01169	0.0523059	0.823153	-0.0908296	0.11421	1.01176	0.913173	1.12099
finn-b-I9_HYPTENS	ebi-a-GCST90001569	Effector Memory CD4-CD8- T cell Absolute Count || id:ebi-a-GCST90001569	Hypertension || id:finn-b-I9_HYPTENS	Inverse variance weighted (multiplicative random effects)	56	0.01169	0.0554508	0.83303	-0.0969936	0.120374	1.01176	0.907562	1.12792
finn-b-I9_HYPTENS	ebi-a-GCST90001569	Effector Memory CD4-CD8- T cell Absolute Count || id:ebi-a-GCST90001569	Hypertension || id:finn-b-I9_HYPTENS	MR Egger	56	-0.176294	0.190356	0.358501	-0.549391	0.196804	0.838372	0.577301	1.21751
finn-b-I9_HYPTENS	ebi-a-GCST90001569	Effector Memory CD4-CD8- T cell Absolute Count || id:ebi-a-GCST90001569	Hypertension || id:finn-b-I9_HYPTENS	Simple mode	56	0.0221625	0.164846	0.893542	-0.300935	0.34526	1.02241	0.740126	1.41236
finn-b-I9_HYPTENS	ebi-a-GCST90001569	Effector Memory CD4-CD8- T cell Absolute Count || id:ebi-a-GCST90001569	Hypertension || id:finn-b-I9_HYPTENS	Weighted median	56	0.00141448	0.0784505	0.985615	-0.152348	0.155177	1.00142	0.858689	1.16787
finn-b-I9_HYPTENS	ebi-a-GCST90001569	Effector Memory CD4-CD8- T cell Absolute Count || id:ebi-a-GCST90001569	Hypertension || id:finn-b-I9_HYPTENS	Weighted mode	56	0.0046175	0.148567	0.975318	-0.286573	0.295808	1.00463	0.750832	1.34421
finn-b-I9_HYPTENS	ebi-a-GCST90001570	Effector Memory CD4-CD8- T cell %CD4-CD8- T cell || id:ebi-a-GCST90001570	Hypertension || id:finn-b-I9_HYPTENS	Inverse variance weighted (fixed effects)	56	0.0143044	0.0552135	0.795578	-0.093914	0.122523	1.01441	0.910361	1.13034
finn-b-I9_HYPTENS	ebi-a-GCST90001570	Effector Memory CD4-CD8- T cell %CD4-CD8- T cell || id:ebi-a-GCST90001570	Hypertension || id:finn-b-I9_HYPTENS	Inverse variance weighted (multiplicative random effects)	56	0.0143044	0.0509509	0.778903	-0.0855593	0.114168	1.01441	0.917999	1.12094
finn-b-I9_HYPTENS	ebi-a-GCST90001570	Effector Memory CD4-CD8- T cell %CD4-CD8- T cell || id:ebi-a-GCST90001570	Hypertension || id:finn-b-I9_HYPTENS	MR Egger	56	-0.210078	0.189737	0.273111	-0.581962	0.161806	0.810521	0.558801	1.17563
finn-b-I9_HYPTENS	ebi-a-GCST90001570	Effector Memory CD4-CD8- T cell %CD4-CD8- T cell || id:ebi-a-GCST90001570	Hypertension || id:finn-b-I9_HYPTENS	Simple mode	56	-0.119079	0.173235	0.494729	-0.458619	0.220461	0.887738	0.632156	1.24665
finn-b-I9_HYPTENS	ebi-a-GCST90001570	Effector Memory CD4-CD8- T cell %CD4-CD8- T cell || id:ebi-a-GCST90001570	Hypertension || id:finn-b-I9_HYPTENS	Weighted median	56	-0.0502659	0.0795434	0.527432	-0.206171	0.105639	0.950977	0.813694	1.11142
finn-b-I9_HYPTENS	ebi-a-GCST90001570	Effector Memory CD4-CD8- T cell %CD4-CD8- T cell || id:ebi-a-GCST90001570	Hypertension || id:finn-b-I9_HYPTENS	Weighted mode	56	-0.141025	0.147778	0.344106	-0.430671	0.14862	0.868467	0.650073	1.16023
finn-b-I9_HYPTENS	ebi-a-GCST90001571	Effector Memory CD4-CD8- T cell %T cell || id:ebi-a-GCST90001571	Hypertension || id:finn-b-I9_HYPTENS	Inverse variance weighted (fixed effects)	56	0.0424385	0.0526944	0.420605	-0.0608424	0.145719	1.04335	0.940972	1.15687
finn-b-I9_HYPTENS	ebi-a-GCST90001571	Effector Memory CD4-CD8- T cell %T cell || id:ebi-a-GCST90001571	Hypertension || id:finn-b-I9_HYPTENS	Inverse variance weighted (multiplicative random effects)	56	0.0424385	0.0543557	0.434946	-0.0640987	0.148976	1.04335	0.937912	1.16064
finn-b-I9_HYPTENS	ebi-a-GCST90001571	Effector Memory CD4-CD8- T cell %T cell || id:ebi-a-GCST90001571	Hypertension || id:finn-b-I9_HYPTENS	MR Egger	56	-0.0856193	0.187613	0.649961	-0.453341	0.282102	0.917944	0.635501	1.32591
finn-b-I9_HYPTENS	ebi-a-GCST90001571	Effector Memory CD4-CD8- T cell %T cell || id:ebi-a-GCST90001571	Hypertension || id:finn-b-I9_HYPTENS	Simple mode	56	0.0768057	0.169428	0.652099	-0.255273	0.408885	1.07983	0.774705	1.50514
finn-b-I9_HYPTENS	ebi-a-GCST90001571	Effector Memory CD4-CD8- T cell %T cell || id:ebi-a-GCST90001571	Hypertension || id:finn-b-I9_HYPTENS	Weighted median	56	0.015745	0.0821437	0.847996	-0.145257	0.176747	1.01587	0.8648	1.19333
finn-b-I9_HYPTENS	ebi-a-GCST90001571	Effector Memory CD4-CD8- T cell %T cell || id:ebi-a-GCST90001571	Hypertension || id:finn-b-I9_HYPTENS	Weighted mode	56	0.0364752	0.149193	0.807767	-0.255944	0.328894	1.03715	0.774185	1.38943
finn-b-I9_HYPTENS	ebi-a-GCST90001572	Terminally Differentiated CD4-CD8- T cell Absolute Count || id:ebi-a-GCST90001572	Hypertension || id:finn-b-I9_HYPTENS	Inverse variance weighted (fixed effects)	56	0.00901068	0.0547805	0.869348	-0.0983591	0.11638	1.00905	0.906323	1.12342
finn-b-I9_HYPTENS	ebi-a-GCST90001572	Terminally Differentiated CD4-CD8- T cell Absolute Count || id:ebi-a-GCST90001572	Hypertension || id:finn-b-I9_HYPTENS	Inverse variance weighted (multiplicative random effects)	56	0.00901068	0.0534469	0.866118	-0.0957452	0.113767	1.00905	0.908696	1.12049
finn-b-I9_HYPTENS	ebi-a-GCST90001572	Terminally Differentiated CD4-CD8- T cell Absolute Count || id:ebi-a-GCST90001572	Hypertension || id:finn-b-I9_HYPTENS	MR Egger	56	0.113729	0.188198	0.548172	-0.25514	0.482598	1.12045	0.774808	1.62028
finn-b-I9_HYPTENS	ebi-a-GCST90001572	Terminally Differentiated CD4-CD8- T cell Absolute Count || id:ebi-a-GCST90001572	Hypertension || id:finn-b-I9_HYPTENS	Simple mode	56	-0.0837097	0.179643	0.643071	-0.43581	0.26839	0.919698	0.646741	1.30786
finn-b-I9_HYPTENS	ebi-a-GCST90001572	Terminally Differentiated CD4-CD8- T cell Absolute Count || id:ebi-a-GCST90001572	Hypertension || id:finn-b-I9_HYPTENS	Weighted median	56	0.0177698	0.0814163	0.827228	-0.141806	0.177346	1.01793	0.867789	1.19404
finn-b-I9_HYPTENS	ebi-a-GCST90001572	Terminally Differentiated CD4-CD8- T cell Absolute Count || id:ebi-a-GCST90001572	Hypertension || id:finn-b-I9_HYPTENS	Weighted mode	56	-0.0219479	0.150382	0.884496	-0.316697	0.272801	0.978291	0.728552	1.31364
finn-b-I9_HYPTENS	ebi-a-GCST90001573	Terminally Differentiated CD4-CD8- T cell %CD4-CD8- T cell || id:ebi-a-GCST90001573	Hypertension || id:finn-b-I9_HYPTENS	Inverse variance weighted (fixed effects)	56	-0.00426895	0.0553238	0.938494	-0.112704	0.104166	0.99574	0.893415	1.10978
finn-b-I9_HYPTENS	ebi-a-GCST90001573	Terminally Differentiated CD4-CD8- T cell %CD4-CD8- T cell || id:ebi-a-GCST90001573	Hypertension || id:finn-b-I9_HYPTENS	Inverse variance weighted (multiplicative random effects)	56	-0.00426895	0.0516329	0.934107	-0.105469	0.0969315	0.99574	0.899902	1.10178
finn-b-I9_HYPTENS	ebi-a-GCST90001573	Terminally Differentiated CD4-CD8- T cell %CD4-CD8- T cell || id:ebi-a-GCST90001573	Hypertension || id:finn-b-I9_HYPTENS	MR Egger	56	0.247962	0.190106	0.197653	-0.124647	0.62057	1.28141	0.882809	1.85999
finn-b-I9_HYPTENS	ebi-a-GCST90001573	Terminally Differentiated CD4-CD8- T cell %CD4-CD8- T cell || id:ebi-a-GCST90001573	Hypertension || id:finn-b-I9_HYPTENS	Simple mode	56	-0.0325997	0.178078	0.855421	-0.381633	0.316434	0.967926	0.682745	1.37223
finn-b-I9_HYPTENS	ebi-a-GCST90001573	Terminally Differentiated CD4-CD8- T cell %CD4-CD8- T cell || id:ebi-a-GCST90001573	Hypertension || id:finn-b-I9_HYPTENS	Weighted median	56	0.0335351	0.0804435	0.676768	-0.124134	0.191204	1.0341	0.883261	1.21071
finn-b-I9_HYPTENS	ebi-a-GCST90001573	Terminally Differentiated CD4-CD8- T cell %CD4-CD8- T cell || id:ebi-a-GCST90001573	Hypertension || id:finn-b-I9_HYPTENS	Weighted mode	56	0.141779	0.136186	0.302398	-0.125145	0.408704	1.15232	0.882369	1.50487
finn-b-I9_HYPTENS	ebi-a-GCST90001574	Terminally Differentiated CD4-CD8- T cell %T cell || id:ebi-a-GCST90001574	Hypertension || id:finn-b-I9_HYPTENS	Inverse variance weighted (fixed effects)	56	0.0425738	0.0552844	0.441248	-0.0657837	0.150931	1.04349	0.936333	1.16292
finn-b-I9_HYPTENS	ebi-a-GCST90001574	Terminally Differentiated CD4-CD8- T cell %T cell || id:ebi-a-GCST90001574	Hypertension || id:finn-b-I9_HYPTENS	Inverse variance weighted (multiplicative random effects)	56	0.0425738	0.0522421	0.41511	-0.0598207	0.144968	1.04349	0.941933	1.156
finn-b-I9_HYPTENS	ebi-a-GCST90001574	Terminally Differentiated CD4-CD8- T cell %T cell || id:ebi-a-GCST90001574	Hypertension || id:finn-b-I9_HYPTENS	MR Egger	56	0.219205	0.189962	0.253605	-0.15312	0.591531	1.24509	0.858027	1.80675
finn-b-I9_HYPTENS	ebi-a-GCST90001574	Terminally Differentiated CD4-CD8- T cell %T cell || id:ebi-a-GCST90001574	Hypertension || id:finn-b-I9_HYPTENS	Simple mode	56	0.0586297	0.184383	0.751706	-0.302762	0.420021	1.06038	0.738775	1.52199
finn-b-I9_HYPTENS	ebi-a-GCST90001574	Terminally Differentiated CD4-CD8- T cell %T cell || id:ebi-a-GCST90001574	Hypertension || id:finn-b-I9_HYPTENS	Weighted median	56	0.0668533	0.0800892	0.403867	-0.0901216	0.223828	1.06914	0.91382	1.25086
finn-b-I9_HYPTENS	ebi-a-GCST90001574	Terminally Differentiated CD4-CD8- T cell %T cell || id:ebi-a-GCST90001574	Hypertension || id:finn-b-I9_HYPTENS	Weighted mode	56	0.136466	0.152398	0.374444	-0.162234	0.435167	1.14622	0.850242	1.54522
finn-b-I9_HYPTENS	ebi-a-GCST90001575	Naive CD4+ T cell %T cell || id:ebi-a-GCST90001575	Hypertension || id:finn-b-I9_HYPTENS	Inverse variance weighted (fixed effects)	56	-0.0147638	0.0525851	0.778894	-0.117831	0.088303	0.985345	0.888847	1.09232
finn-b-I9_HYPTENS	ebi-a-GCST90001575	Naive CD4+ T cell %T cell || id:ebi-a-GCST90001575	Hypertension || id:finn-b-I9_HYPTENS	Inverse variance weighted (multiplicative random effects)	56	-0.0147638	0.0562109	0.79282	-0.124937	0.0954096	0.985345	0.882552	1.10011
finn-b-I9_HYPTENS	ebi-a-GCST90001575	Naive CD4+ T cell %T cell || id:ebi-a-GCST90001575	Hypertension || id:finn-b-I9_HYPTENS	MR Egger	56	0.183306	0.192837	0.346054	-0.194654	0.561267	1.20118	0.823119	1.75289
finn-b-I9_HYPTENS	ebi-a-GCST90001575	Naive CD4+ T cell %T cell || id:ebi-a-GCST90001575	Hypertension || id:finn-b-I9_HYPTENS	Simple mode	56	-0.0310379	0.159908	0.846814	-0.344458	0.282382	0.969439	0.708604	1.32629
finn-b-I9_HYPTENS	ebi-a-GCST90001575	Naive CD4+ T cell %T cell || id:ebi-a-GCST90001575	Hypertension || id:finn-b-I9_HYPTENS	Weighted median	56	0.0064173	0.0771751	0.93373	-0.144846	0.157681	1.00644	0.865156	1.17079
finn-b-I9_HYPTENS	ebi-a-GCST90001575	Naive CD4+ T cell %T cell || id:ebi-a-GCST90001575	Hypertension || id:finn-b-I9_HYPTENS	Weighted mode	56	0.0104421	0.147159	0.943688	-0.277989	0.298873	1.0105	0.757305	1.34834
finn-b-I9_HYPTENS	ebi-a-GCST90001576	Transitional B cell %B cell || id:ebi-a-GCST90001576	Hypertension || id:finn-b-I9_HYPTENS	Inverse variance weighted (fixed effects)	56	0.050049	0.0535223	0.349734	-0.0548547	0.154953	1.05132	0.946623	1.1676
finn-b-I9_HYPTENS	ebi-a-GCST90001576	Transitional B cell %B cell || id:ebi-a-GCST90001576	Hypertension || id:finn-b-I9_HYPTENS	Inverse variance weighted (multiplicative random effects)	56	0.050049	0.0528602	0.343732	-0.0535571	0.153655	1.05132	0.947852	1.16609
finn-b-I9_HYPTENS	ebi-a-GCST90001576	Transitional B cell %B cell || id:ebi-a-GCST90001576	Hypertension || id:finn-b-I9_HYPTENS	MR Egger	56	0.114561	0.184335	0.536895	-0.246735	0.475857	1.12138	0.781348	1.60939
finn-b-I9_HYPTENS	ebi-a-GCST90001576	Transitional B cell %B cell || id:ebi-a-GCST90001576	Hypertension || id:finn-b-I9_HYPTENS	Simple mode	56	0.228555	0.179147	0.207389	-0.122573	0.579684	1.25678	0.884641	1.78547
finn-b-I9_HYPTENS	ebi-a-GCST90001576	Transitional B cell %B cell || id:ebi-a-GCST90001576	Hypertension || id:finn-b-I9_HYPTENS	Weighted median	56	0.0813748	0.076307	0.286237	-0.0681869	0.230937	1.08478	0.934086	1.25978
finn-b-I9_HYPTENS	ebi-a-GCST90001576	Transitional B cell %B cell || id:ebi-a-GCST90001576	Hypertension || id:finn-b-I9_HYPTENS	Weighted mode	56	0.202354	0.151038	0.185836	-0.0936812	0.498389	1.22428	0.910573	1.64607
finn-b-I9_HYPTENS	ebi-a-GCST90001577	Transitional B cell Absolute Count || id:ebi-a-GCST90001577	Hypertension || id:finn-b-I9_HYPTENS	Inverse variance weighted (fixed effects)	55	0.0387804	0.0528359	0.462962	-0.0647779	0.142339	1.03954	0.937276	1.15297
finn-b-I9_HYPTENS	ebi-a-GCST90001577	Transitional B cell Absolute Count || id:ebi-a-GCST90001577	Hypertension || id:finn-b-I9_HYPTENS	Inverse variance weighted (multiplicative random effects)	55	0.0387804	0.0529081	0.463572	-0.0649195	0.14248	1.03954	0.937143	1.15313
finn-b-I9_HYPTENS	ebi-a-GCST90001577	Transitional B cell Absolute Count || id:ebi-a-GCST90001577	Hypertension || id:finn-b-I9_HYPTENS	MR Egger	55	-0.00263645	0.182306	0.988516	-0.359956	0.354683	0.997367	0.697707	1.42573
finn-b-I9_HYPTENS	ebi-a-GCST90001577	Transitional B cell Absolute Count || id:ebi-a-GCST90001577	Hypertension || id:finn-b-I9_HYPTENS	Simple mode	55	0.069431	0.17085	0.686064	-0.265434	0.404296	1.0719	0.766873	1.49825
finn-b-I9_HYPTENS	ebi-a-GCST90001577	Transitional B cell Absolute Count || id:ebi-a-GCST90001577	Hypertension || id:finn-b-I9_HYPTENS	Weighted median	55	0.0610926	0.0777616	0.432078	-0.0913201	0.213505	1.063	0.912725	1.23801
finn-b-I9_HYPTENS	ebi-a-GCST90001577	Transitional B cell Absolute Count || id:ebi-a-GCST90001577	Hypertension || id:finn-b-I9_HYPTENS	Weighted mode	55	0.0965534	0.130708	0.463291	-0.159635	0.352742	1.10137	0.852455	1.42296
finn-b-I9_HYPTENS	ebi-a-GCST90001578	Transitional B cell %lymphocyte || id:ebi-a-GCST90001578	Hypertension || id:finn-b-I9_HYPTENS	Inverse variance weighted (fixed effects)	55	0.065608	0.0532099	0.217574	-0.0386834	0.169899	1.06781	0.962055	1.18519
finn-b-I9_HYPTENS	ebi-a-GCST90001578	Transitional B cell %lymphocyte || id:ebi-a-GCST90001578	Hypertension || id:finn-b-I9_HYPTENS	Inverse variance weighted (multiplicative random effects)	55	0.065608	0.0508684	0.197134	-0.034094	0.16531	1.06781	0.966481	1.17976
finn-b-I9_HYPTENS	ebi-a-GCST90001578	Transitional B cell %lymphocyte || id:ebi-a-GCST90001578	Hypertension || id:finn-b-I9_HYPTENS	MR Egger	55	0.00636049	0.181736	0.972212	-0.349842	0.362563	1.00638	0.704799	1.43701
finn-b-I9_HYPTENS	ebi-a-GCST90001578	Transitional B cell %lymphocyte || id:ebi-a-GCST90001578	Hypertension || id:finn-b-I9_HYPTENS	Simple mode	55	-0.0259469	0.15785	0.870048	-0.335333	0.283439	0.974387	0.7151	1.32769
finn-b-I9_HYPTENS	ebi-a-GCST90001578	Transitional B cell %lymphocyte || id:ebi-a-GCST90001578	Hypertension || id:finn-b-I9_HYPTENS	Weighted median	55	0.0652033	0.0791418	0.410008	-0.0899145	0.220321	1.06738	0.914009	1.24648
finn-b-I9_HYPTENS	ebi-a-GCST90001578	Transitional B cell %lymphocyte || id:ebi-a-GCST90001578	Hypertension || id:finn-b-I9_HYPTENS	Weighted mode	55	0.014629	0.136632	0.915131	-0.253169	0.282427	1.01474	0.776337	1.32635
finn-b-I9_HYPTENS	ebi-a-GCST90001579	CD14- CD16+ monocyte Absolute Count || id:ebi-a-GCST90001579	Hypertension || id:finn-b-I9_HYPTENS	Inverse variance weighted (fixed effects)	56	0.0228304	0.053248	0.668101	-0.0815358	0.127197	1.02309	0.9217	1.13564
finn-b-I9_HYPTENS	ebi-a-GCST90001579	CD14- CD16+ monocyte Absolute Count || id:ebi-a-GCST90001579	Hypertension || id:finn-b-I9_HYPTENS	Inverse variance weighted (multiplicative random effects)	56	0.0228304	0.0454585	0.61551	-0.0662683	0.111929	1.02309	0.93588	1.11843
finn-b-I9_HYPTENS	ebi-a-GCST90001579	CD14- CD16+ monocyte Absolute Count || id:ebi-a-GCST90001579	Hypertension || id:finn-b-I9_HYPTENS	MR Egger	56	-0.254038	0.183155	0.171136	-0.613021	0.104945	0.775662	0.541712	1.11065
finn-b-I9_HYPTENS	ebi-a-GCST90001579	CD14- CD16+ monocyte Absolute Count || id:ebi-a-GCST90001579	Hypertension || id:finn-b-I9_HYPTENS	Simple mode	56	0.0830001	0.154308	0.592825	-0.219443	0.385443	1.08654	0.802966	1.47027
finn-b-I9_HYPTENS	ebi-a-GCST90001579	CD14- CD16+ monocyte Absolute Count || id:ebi-a-GCST90001579	Hypertension || id:finn-b-I9_HYPTENS	Weighted median	56	0.0696523	0.0741589	0.347613	-0.0756992	0.215004	1.07214	0.927095	1.23987
finn-b-I9_HYPTENS	ebi-a-GCST90001579	CD14- CD16+ monocyte Absolute Count || id:ebi-a-GCST90001579	Hypertension || id:finn-b-I9_HYPTENS	Weighted mode	56	0.0830001	0.159857	0.605694	-0.23032	0.39632	1.08654	0.79428	1.48634
finn-b-I9_HYPTENS	ebi-a-GCST90001580	CD14+ CD16+ monocyte Absolute Count || id:ebi-a-GCST90001580	Hypertension || id:finn-b-I9_HYPTENS	Inverse variance weighted (fixed effects)	56	-0.028796	0.0535364	0.590662	-0.133727	0.0761354	0.971615	0.874829	1.07911
finn-b-I9_HYPTENS	ebi-a-GCST90001580	CD14+ CD16+ monocyte Absolute Count || id:ebi-a-GCST90001580	Hypertension || id:finn-b-I9_HYPTENS	Inverse variance weighted (multiplicative random effects)	56	-0.028796	0.044682	0.519274	-0.116373	0.0587808	0.971615	0.890143	1.06054
finn-b-I9_HYPTENS	ebi-a-GCST90001580	CD14+ CD16+ monocyte Absolute Count || id:ebi-a-GCST90001580	Hypertension || id:finn-b-I9_HYPTENS	MR Egger	56	-0.26069	0.184119	0.162554	-0.621564	0.100184	0.77052	0.537104	1.10537
finn-b-I9_HYPTENS	ebi-a-GCST90001580	CD14+ CD16+ monocyte Absolute Count || id:ebi-a-GCST90001580	Hypertension || id:finn-b-I9_HYPTENS	Simple mode	56	0.0651967	0.174905	0.710763	-0.277616	0.40801	1.06737	0.757588	1.50382
finn-b-I9_HYPTENS	ebi-a-GCST90001580	CD14+ CD16+ monocyte Absolute Count || id:ebi-a-GCST90001580	Hypertension || id:finn-b-I9_HYPTENS	Weighted median	56	0.00487069	0.0803395	0.951657	-0.152595	0.162336	1.00488	0.858478	1.17626
finn-b-I9_HYPTENS	ebi-a-GCST90001580	CD14+ CD16+ monocyte Absolute Count || id:ebi-a-GCST90001580	Hypertension || id:finn-b-I9_HYPTENS	Weighted mode	56	0.016901	0.150264	0.910856	-0.277617	0.311419	1.01704	0.757587	1.36536
finn-b-I9_HYPTENS	ebi-a-GCST90001581	CD14- CD16- Absolute Count || id:ebi-a-GCST90001581	Hypertension || id:finn-b-I9_HYPTENS	Inverse variance weighted (fixed effects)	56	-0.0101696	0.0534801	0.849186	-0.114991	0.0946513	0.989882	0.891375	1.09928
finn-b-I9_HYPTENS	ebi-a-GCST90001581	CD14- CD16- Absolute Count || id:ebi-a-GCST90001581	Hypertension || id:finn-b-I9_HYPTENS	Inverse variance weighted (multiplicative random effects)	56	-0.0101696	0.0577782	0.860285	-0.123415	0.103076	0.989882	0.883897	1.10858
finn-b-I9_HYPTENS	ebi-a-GCST90001581	CD14- CD16- Absolute Count || id:ebi-a-GCST90001581	Hypertension || id:finn-b-I9_HYPTENS	MR Egger	56	-0.21339	0.198615	0.287424	-0.602676	0.175895	0.807841	0.547345	1.19231
finn-b-I9_HYPTENS	ebi-a-GCST90001581	CD14- CD16- Absolute Count || id:ebi-a-GCST90001581	Hypertension || id:finn-b-I9_HYPTENS	Simple mode	56	0.20926	0.19098	0.277976	-0.16506	0.58358	1.23277	0.847843	1.79244
finn-b-I9_HYPTENS	ebi-a-GCST90001581	CD14- CD16- Absolute Count || id:ebi-a-GCST90001581	Hypertension || id:finn-b-I9_HYPTENS	Weighted median	56	-0.0436656	0.0802862	0.586527	-0.201027	0.113695	0.957274	0.817891	1.12041
finn-b-I9_HYPTENS	ebi-a-GCST90001581	CD14- CD16- Absolute Count || id:ebi-a-GCST90001581	Hypertension || id:finn-b-I9_HYPTENS	Weighted mode	56	0.169422	0.192561	0.382778	-0.207998	0.546842	1.18462	0.812209	1.72779
finn-b-I9_HYPTENS	ebi-a-GCST90001582	CD14+ CD16- monocyte Absolute Count || id:ebi-a-GCST90001582	Hypertension || id:finn-b-I9_HYPTENS	Inverse variance weighted (fixed effects)	56	0.0450328	0.0524474	0.390546	-0.0577641	0.14783	1.04606	0.943873	1.15932
finn-b-I9_HYPTENS	ebi-a-GCST90001582	CD14+ CD16- monocyte Absolute Count || id:ebi-a-GCST90001582	Hypertension || id:finn-b-I9_HYPTENS	Inverse variance weighted (multiplicative random effects)	56	0.0450328	0.045523	0.32255	-0.0441922	0.134258	1.04606	0.95677	1.14369
finn-b-I9_HYPTENS	ebi-a-GCST90001582	CD14+ CD16- monocyte Absolute Count || id:ebi-a-GCST90001582	Hypertension || id:finn-b-I9_HYPTENS	MR Egger	56	-0.0621963	0.18037	0.731564	-0.415721	0.291328	0.939698	0.659864	1.3382
finn-b-I9_HYPTENS	ebi-a-GCST90001582	CD14+ CD16- monocyte Absolute Count || id:ebi-a-GCST90001582	Hypertension || id:finn-b-I9_HYPTENS	Simple mode	56	0.25084	0.17165	0.149611	-0.0855941	0.587275	1.28511	0.917967	1.79908
finn-b-I9_HYPTENS	ebi-a-GCST90001582	CD14+ CD16- monocyte Absolute Count || id:ebi-a-GCST90001582	Hypertension || id:finn-b-I9_HYPTENS	Weighted median	56	0.110953	0.0778349	0.154015	-0.0416034	0.26351	1.11734	0.95925	1.30149
finn-b-I9_HYPTENS	ebi-a-GCST90001582	CD14+ CD16- monocyte Absolute Count || id:ebi-a-GCST90001582	Hypertension || id:finn-b-I9_HYPTENS	Weighted mode	56	0.24561	0.157593	0.124848	-0.0632712	0.554492	1.2784	0.938689	1.74106
finn-b-I9_HYPTENS	ebi-a-GCST90001583	Monocyte Absolute Count || id:ebi-a-GCST90001583	Hypertension || id:finn-b-I9_HYPTENS	Inverse variance weighted (fixed effects)	56	0.0378359	0.0524761	0.470902	-0.0650172	0.140689	1.03856	0.937051	1.15107
finn-b-I9_HYPTENS	ebi-a-GCST90001583	Monocyte Absolute Count || id:ebi-a-GCST90001583	Hypertension || id:finn-b-I9_HYPTENS	Inverse variance weighted (multiplicative random effects)	56	0.0378359	0.0450109	0.400575	-0.0503855	0.126057	1.03856	0.950863	1.13435
finn-b-I9_HYPTENS	ebi-a-GCST90001583	Monocyte Absolute Count || id:ebi-a-GCST90001583	Hypertension || id:finn-b-I9_HYPTENS	MR Egger	56	-0.163588	0.180466	0.368713	-0.517301	0.190126	0.849092	0.596127	1.2094
finn-b-I9_HYPTENS	ebi-a-GCST90001583	Monocyte Absolute Count || id:ebi-a-GCST90001583	Hypertension || id:finn-b-I9_HYPTENS	Simple mode	56	-0.0683525	0.170222	0.689571	-0.401987	0.265282	0.933931	0.668989	1.3038
finn-b-I9_HYPTENS	ebi-a-GCST90001583	Monocyte Absolute Count || id:ebi-a-GCST90001583	Hypertension || id:finn-b-I9_HYPTENS	Weighted median	56	-0.00401042	0.074234	0.956916	-0.149509	0.141488	0.995998	0.861131	1.15199
finn-b-I9_HYPTENS	ebi-a-GCST90001583	Monocyte Absolute Count || id:ebi-a-GCST90001583	Hypertension || id:finn-b-I9_HYPTENS	Weighted mode	56	-0.0831262	0.159454	0.604237	-0.395655	0.229403	0.920235	0.673239	1.25785
finn-b-I9_HYPTENS	ebi-a-GCST90001584	CD14- CD16+ monocyte %monocyte || id:ebi-a-GCST90001584	Hypertension || id:finn-b-I9_HYPTENS	Inverse variance weighted (fixed effects)	56	0.0182048	0.0527834	0.730173	-0.0852506	0.12166	1.01837	0.918282	1.12937
finn-b-I9_HYPTENS	ebi-a-GCST90001584	CD14- CD16+ monocyte %monocyte || id:ebi-a-GCST90001584	Hypertension || id:finn-b-I9_HYPTENS	Inverse variance weighted (multiplicative random effects)	56	0.0182048	0.0433061	0.674212	-0.0666751	0.103085	1.01837	0.935499	1.10859
finn-b-I9_HYPTENS	ebi-a-GCST90001584	CD14- CD16+ monocyte %monocyte || id:ebi-a-GCST90001584	Hypertension || id:finn-b-I9_HYPTENS	MR Egger	56	-0.209953	0.181641	0.252824	-0.565969	0.146064	0.810623	0.56781	1.15727
finn-b-I9_HYPTENS	ebi-a-GCST90001584	CD14- CD16+ monocyte %monocyte || id:ebi-a-GCST90001584	Hypertension || id:finn-b-I9_HYPTENS	Simple mode	56	0.104049	0.165783	0.532848	-0.220885	0.428983	1.10965	0.801809	1.53569
finn-b-I9_HYPTENS	ebi-a-GCST90001584	CD14- CD16+ monocyte %monocyte || id:ebi-a-GCST90001584	Hypertension || id:finn-b-I9_HYPTENS	Weighted median	56	0.0626062	0.0746102	0.401408	-0.0836299	0.208842	1.06461	0.919772	1.23225
finn-b-I9_HYPTENS	ebi-a-GCST90001584	CD14- CD16+ monocyte %monocyte || id:ebi-a-GCST90001584	Hypertension || id:finn-b-I9_HYPTENS	Weighted mode	56	0.0861389	0.144666	0.553997	-0.197407	0.369685	1.08996	0.820857	1.44728
finn-b-I9_HYPTENS	ebi-a-GCST90001585	CD14+ CD16+ monocyte %monocyte || id:ebi-a-GCST90001585	Hypertension || id:finn-b-I9_HYPTENS	Inverse variance weighted (fixed effects)	56	-0.0552696	0.054171	0.307595	-0.161445	0.0509055	0.94623	0.850914	1.05222
finn-b-I9_HYPTENS	ebi-a-GCST90001585	CD14+ CD16+ monocyte %monocyte || id:ebi-a-GCST90001585	Hypertension || id:finn-b-I9_HYPTENS	Inverse variance weighted (multiplicative random effects)	56	-0.0552696	0.0443738	0.21293	-0.142242	0.0317029	0.94623	0.867411	1.03221
finn-b-I9_HYPTENS	ebi-a-GCST90001585	CD14+ CD16+ monocyte %monocyte || id:ebi-a-GCST90001585	Hypertension || id:finn-b-I9_HYPTENS	MR Egger	56	-0.193082	0.18631	0.30466	-0.558249	0.172086	0.824415	0.57221	1.18778
finn-b-I9_HYPTENS	ebi-a-GCST90001585	CD14+ CD16+ monocyte %monocyte || id:ebi-a-GCST90001585	Hypertension || id:finn-b-I9_HYPTENS	Simple mode	56	-0.160958	0.161943	0.324614	-0.478366	0.156449	0.851328	0.619796	1.16935
finn-b-I9_HYPTENS	ebi-a-GCST90001585	CD14+ CD16+ monocyte %monocyte || id:ebi-a-GCST90001585	Hypertension || id:finn-b-I9_HYPTENS	Weighted median	56	-0.063914	0.0760165	0.400465	-0.212906	0.0850783	0.938086	0.808232	1.0888
finn-b-I9_HYPTENS	ebi-a-GCST90001585	CD14+ CD16+ monocyte %monocyte || id:ebi-a-GCST90001585	Hypertension || id:finn-b-I9_HYPTENS	Weighted mode	56	-0.13731	0.136138	0.317579	-0.404139	0.12952	0.8717	0.667551	1.13828
finn-b-I9_HYPTENS	ebi-a-GCST90001586	CD14+ CD16- monocyte %monocyte || id:ebi-a-GCST90001586	Hypertension || id:finn-b-I9_HYPTENS	Inverse variance weighted (fixed effects)	56	-0.00102768	0.0530201	0.984536	-0.104947	0.102892	0.998973	0.900372	1.10837
finn-b-I9_HYPTENS	ebi-a-GCST90001586	CD14+ CD16- monocyte %monocyte || id:ebi-a-GCST90001586	Hypertension || id:finn-b-I9_HYPTENS	Inverse variance weighted (multiplicative random effects)	56	-0.00102768	0.043206	0.981024	-0.0857115	0.0836562	0.998973	0.917859	1.08725
finn-b-I9_HYPTENS	ebi-a-GCST90001586	CD14+ CD16- monocyte %monocyte || id:ebi-a-GCST90001586	Hypertension || id:finn-b-I9_HYPTENS	MR Egger	56	0.221403	0.182424	0.230154	-0.136148	0.578954	1.24783	0.872714	1.78417
finn-b-I9_HYPTENS	ebi-a-GCST90001586	CD14+ CD16- monocyte %monocyte || id:ebi-a-GCST90001586	Hypertension || id:finn-b-I9_HYPTENS	Simple mode	56	-0.0159114	0.14721	0.91432	-0.304442	0.27262	0.984215	0.737535	1.3134
finn-b-I9_HYPTENS	ebi-a-GCST90001586	CD14+ CD16- monocyte %monocyte || id:ebi-a-GCST90001586	Hypertension || id:finn-b-I9_HYPTENS	Weighted median	56	-0.00968901	0.0743079	0.896258	-0.155332	0.135954	0.990358	0.856131	1.14563
finn-b-I9_HYPTENS	ebi-a-GCST90001586	CD14+ CD16- monocyte %monocyte || id:ebi-a-GCST90001586	Hypertension || id:finn-b-I9_HYPTENS	Weighted mode	56	-0.0159114	0.136742	0.907791	-0.283926	0.252103	0.984215	0.752823	1.28673
finn-b-I9_HYPTENS	ebi-a-GCST90001587	CD16+ monocyte %monocyte || id:ebi-a-GCST90001587	Hypertension || id:finn-b-I9_HYPTENS	Inverse variance weighted (fixed effects)	56	0.000283552	0.0530368	0.995734	-0.103669	0.104236	1.00028	0.901524	1.10986
finn-b-I9_HYPTENS	ebi-a-GCST90001587	CD16+ monocyte %monocyte || id:ebi-a-GCST90001587	Hypertension || id:finn-b-I9_HYPTENS	Inverse variance weighted (multiplicative random effects)	56	0.000283552	0.0433099	0.994776	-0.0846038	0.0851709	1.00028	0.918876	1.0889
finn-b-I9_HYPTENS	ebi-a-GCST90001587	CD16+ monocyte %monocyte || id:ebi-a-GCST90001587	Hypertension || id:finn-b-I9_HYPTENS	MR Egger	56	-0.227218	0.182475	0.218436	-0.58487	0.130434	0.796747	0.557179	1.13932
finn-b-I9_HYPTENS	ebi-a-GCST90001587	CD16+ monocyte %monocyte || id:ebi-a-GCST90001587	Hypertension || id:finn-b-I9_HYPTENS	Simple mode	56	0.031997	0.14898	0.830739	-0.260005	0.323999	1.03251	0.771048	1.38265
finn-b-I9_HYPTENS	ebi-a-GCST90001587	CD16+ monocyte %monocyte || id:ebi-a-GCST90001587	Hypertension || id:finn-b-I9_HYPTENS	Weighted median	56	0.00810872	0.0768049	0.915919	-0.142429	0.158646	1.00814	0.867249	1.17192
finn-b-I9_HYPTENS	ebi-a-GCST90001587	CD16+ monocyte %monocyte || id:ebi-a-GCST90001587	Hypertension || id:finn-b-I9_HYPTENS	Weighted mode	56	0.025857	0.150882	0.86456	-0.269872	0.321586	1.02619	0.763477	1.37931
finn-b-I9_HYPTENS	ebi-a-GCST90001588	T/B cell || id:ebi-a-GCST90001588	Hypertension || id:finn-b-I9_HYPTENS	Inverse variance weighted (fixed effects)	56	-0.037946	0.0538684	0.481171	-0.143528	0.0676361	0.962765	0.866296	1.06998
finn-b-I9_HYPTENS	ebi-a-GCST90001588	T/B cell || id:ebi-a-GCST90001588	Hypertension || id:finn-b-I9_HYPTENS	Inverse variance weighted (multiplicative random effects)	56	-0.037946	0.0483193	0.432267	-0.132652	0.0567598	0.962765	0.87577	1.0584
finn-b-I9_HYPTENS	ebi-a-GCST90001588	T/B cell || id:ebi-a-GCST90001588	Hypertension || id:finn-b-I9_HYPTENS	MR Egger	56	0.201539	0.185253	0.281465	-0.161556	0.564635	1.22328	0.850819	1.75881
finn-b-I9_HYPTENS	ebi-a-GCST90001588	T/B cell || id:ebi-a-GCST90001588	Hypertension || id:finn-b-I9_HYPTENS	Simple mode	56	0.0562375	0.160403	0.727227	-0.258153	0.370627	1.05785	0.772477	1.44864
finn-b-I9_HYPTENS	ebi-a-GCST90001588	T/B cell || id:ebi-a-GCST90001588	Hypertension || id:finn-b-I9_HYPTENS	Weighted median	56	-0.000830799	0.07524	0.99119	-0.148301	0.14664	0.99917	0.862171	1.15794
finn-b-I9_HYPTENS	ebi-a-GCST90001588	T/B cell || id:ebi-a-GCST90001588	Hypertension || id:finn-b-I9_HYPTENS	Weighted mode	56	0.0510514	0.144879	0.725906	-0.232911	0.335014	1.05238	0.792224	1.39796
finn-b-I9_HYPTENS	ebi-a-GCST90001589	CD4+/CD8+ T cell || id:ebi-a-GCST90001589	Hypertension || id:finn-b-I9_HYPTENS	Inverse variance weighted (fixed effects)	56	-0.0191417	0.0541342	0.72364	-0.125245	0.0869612	0.98104	0.882281	1.09085
finn-b-I9_HYPTENS	ebi-a-GCST90001589	CD4+/CD8+ T cell || id:ebi-a-GCST90001589	Hypertension || id:finn-b-I9_HYPTENS	Inverse variance weighted (multiplicative random effects)	56	-0.0191417	0.0562614	0.733685	-0.129414	0.0911307	0.98104	0.87861	1.09541
finn-b-I9_HYPTENS	ebi-a-GCST90001589	CD4+/CD8+ T cell || id:ebi-a-GCST90001589	Hypertension || id:finn-b-I9_HYPTENS	MR Egger	56	0.2917	0.19018	0.130915	-0.0810532	0.664453	1.3387	0.922145	1.94343
finn-b-I9_HYPTENS	ebi-a-GCST90001589	CD4+/CD8+ T cell || id:ebi-a-GCST90001589	Hypertension || id:finn-b-I9_HYPTENS	Simple mode	56	-0.019157	0.179262	0.915284	-0.37051	0.332196	0.981025	0.690382	1.39403
finn-b-I9_HYPTENS	ebi-a-GCST90001589	CD4+/CD8+ T cell || id:ebi-a-GCST90001589	Hypertension || id:finn-b-I9_HYPTENS	Weighted median	56	-0.00727596	0.0857193	0.932356	-0.175286	0.160734	0.99275	0.839217	1.17437
finn-b-I9_HYPTENS	ebi-a-GCST90001589	CD4+/CD8+ T cell || id:ebi-a-GCST90001589	Hypertension || id:finn-b-I9_HYPTENS	Weighted mode	56	0.0132307	0.143094	0.926667	-0.267234	0.293696	1.01332	0.765494	1.34138
finn-b-I9_HYPTENS	ebi-a-GCST90001590	CD4+ T cell Absolute Count || id:ebi-a-GCST90001590	Hypertension || id:finn-b-I9_HYPTENS	Inverse variance weighted (fixed effects)	56	-0.0593395	0.0534719	0.267115	-0.164144	0.0454655	0.942387	0.848619	1.04651
finn-b-I9_HYPTENS	ebi-a-GCST90001590	CD4+ T cell Absolute Count || id:ebi-a-GCST90001590	Hypertension || id:finn-b-I9_HYPTENS	Inverse variance weighted (multiplicative random effects)	56	-0.0593395	0.0546087	0.2772	-0.166372	0.0476935	0.942387	0.846731	1.04885
finn-b-I9_HYPTENS	ebi-a-GCST90001590	CD4+ T cell Absolute Count || id:ebi-a-GCST90001590	Hypertension || id:finn-b-I9_HYPTENS	MR Egger	56	0.0181181	0.189207	0.924067	-0.352728	0.388964	1.01828	0.702768	1.47545
finn-b-I9_HYPTENS	ebi-a-GCST90001590	CD4+ T cell Absolute Count || id:ebi-a-GCST90001590	Hypertension || id:finn-b-I9_HYPTENS	Simple mode	56	-0.0536793	0.156056	0.732178	-0.35955	0.252191	0.947736	0.69799	1.28684
finn-b-I9_HYPTENS	ebi-a-GCST90001590	CD4+ T cell Absolute Count || id:ebi-a-GCST90001590	Hypertension || id:finn-b-I9_HYPTENS	Weighted median	56	-0.0526203	0.0779294	0.499529	-0.205362	0.100121	0.94874	0.814353	1.1053
finn-b-I9_HYPTENS	ebi-a-GCST90001590	CD4+ T cell Absolute Count || id:ebi-a-GCST90001590	Hypertension || id:finn-b-I9_HYPTENS	Weighted mode	56	-0.0440419	0.12392	0.723646	-0.286926	0.198842	0.956914	0.750567	1.21999
finn-b-I9_HYPTENS	ebi-a-GCST90001591	CD4+ T cell %T cell || id:ebi-a-GCST90001591	Hypertension || id:finn-b-I9_HYPTENS	Inverse variance weighted (fixed effects)	56	-0.0535529	0.0533383	0.315367	-0.158096	0.0509901	0.947856	0.853768	1.05231
finn-b-I9_HYPTENS	ebi-a-GCST90001591	CD4+ T cell %T cell || id:ebi-a-GCST90001591	Hypertension || id:finn-b-I9_HYPTENS	Inverse variance weighted (multiplicative random effects)	56	-0.0535529	0.0577963	0.354144	-0.166834	0.0597278	0.947856	0.84634	1.06155
finn-b-I9_HYPTENS	ebi-a-GCST90001591	CD4+ T cell %T cell || id:ebi-a-GCST90001591	Hypertension || id:finn-b-I9_HYPTENS	MR Egger	56	0.250415	0.19592	0.206663	-0.133588	0.634417	1.28456	0.874951	1.88592
finn-b-I9_HYPTENS	ebi-a-GCST90001591	CD4+ T cell %T cell || id:ebi-a-GCST90001591	Hypertension || id:finn-b-I9_HYPTENS	Simple mode	56	-0.0261804	0.174367	0.881199	-0.367939	0.315579	0.974159	0.692159	1.37105
finn-b-I9_HYPTENS	ebi-a-GCST90001591	CD4+ T cell %T cell || id:ebi-a-GCST90001591	Hypertension || id:finn-b-I9_HYPTENS	Weighted median	56	0.0061188	0.0799968	0.939031	-0.150675	0.162913	1.00614	0.860127	1.17693
finn-b-I9_HYPTENS	ebi-a-GCST90001591	CD4+ T cell %T cell || id:ebi-a-GCST90001591	Hypertension || id:finn-b-I9_HYPTENS	Weighted mode	56	0.017798	0.140033	0.899326	-0.256667	0.292263	1.01796	0.773626	1.33946
finn-b-I9_HYPTENS	ebi-a-GCST90001592	CD8+ T cell Absolute Count || id:ebi-a-GCST90001592	Hypertension || id:finn-b-I9_HYPTENS	Inverse variance weighted (fixed effects)	56	-0.0203143	0.0519537	0.695792	-0.122144	0.081515	0.979891	0.885021	1.08493
finn-b-I9_HYPTENS	ebi-a-GCST90001592	CD8+ T cell Absolute Count || id:ebi-a-GCST90001592	Hypertension || id:finn-b-I9_HYPTENS	Inverse variance weighted (multiplicative random effects)	56	-0.0203143	0.0604061	0.736648	-0.13871	0.0980816	0.979891	0.87048	1.10305
finn-b-I9_HYPTENS	ebi-a-GCST90001592	CD8+ T cell Absolute Count || id:ebi-a-GCST90001592	Hypertension || id:finn-b-I9_HYPTENS	MR Egger	56	-0.24961	0.20713	0.233422	-0.655584	0.156364	0.779104	0.519139	1.16925
finn-b-I9_HYPTENS	ebi-a-GCST90001592	CD8+ T cell Absolute Count || id:ebi-a-GCST90001592	Hypertension || id:finn-b-I9_HYPTENS	Simple mode	56	-0.246842	0.166141	0.143058	-0.572478	0.0787942	0.781264	0.564126	1.08198
finn-b-I9_HYPTENS	ebi-a-GCST90001592	CD8+ T cell Absolute Count || id:ebi-a-GCST90001592	Hypertension || id:finn-b-I9_HYPTENS	Weighted median	56	-0.114447	0.0803256	0.154218	-0.271885	0.042991	0.891859	0.761942	1.04393
finn-b-I9_HYPTENS	ebi-a-GCST90001592	CD8+ T cell Absolute Count || id:ebi-a-GCST90001592	Hypertension || id:finn-b-I9_HYPTENS	Weighted mode	56	-0.210233	0.134145	0.122803	-0.473157	0.0526918	0.810396	0.623032	1.0541
finn-b-I9_HYPTENS	ebi-a-GCST90001593	CD8+ T cell %T cell || id:ebi-a-GCST90001593	Hypertension || id:finn-b-I9_HYPTENS	Inverse variance weighted (fixed effects)	56	0.00633851	0.0532989	0.905336	-0.0981273	0.110804	1.00636	0.906534	1.11718
finn-b-I9_HYPTENS	ebi-a-GCST90001593	CD8+ T cell %T cell || id:ebi-a-GCST90001593	Hypertension || id:finn-b-I9_HYPTENS	Inverse variance weighted (multiplicative random effects)	56	0.00633851	0.0536472	0.905947	-0.09881	0.111487	1.00636	0.905915	1.11794
finn-b-I9_HYPTENS	ebi-a-GCST90001593	CD8+ T cell %T cell || id:ebi-a-GCST90001593	Hypertension || id:finn-b-I9_HYPTENS	MR Egger	56	-0.26547	0.183333	0.153392	-0.624801	0.0938621	0.766846	0.535368	1.09841
finn-b-I9_HYPTENS	ebi-a-GCST90001593	CD8+ T cell %T cell || id:ebi-a-GCST90001593	Hypertension || id:finn-b-I9_HYPTENS	Simple mode	56	-0.0409419	0.159807	0.798755	-0.354163	0.272279	0.959885	0.701761	1.31295
finn-b-I9_HYPTENS	ebi-a-GCST90001593	CD8+ T cell %T cell || id:ebi-a-GCST90001593	Hypertension || id:finn-b-I9_HYPTENS	Weighted median	56	-0.0711366	0.0769899	0.3555	-0.222037	0.0797636	0.931335	0.800886	1.08303
finn-b-I9_HYPTENS	ebi-a-GCST90001593	CD8+ T cell %T cell || id:ebi-a-GCST90001593	Hypertension || id:finn-b-I9_HYPTENS	Weighted mode	56	-0.0615289	0.132343	0.643825	-0.320922	0.197864	0.940326	0.72548	1.2188
finn-b-I9_HYPTENS	ebi-a-GCST90001594	CD4+CD8+ T cell Absolute Count || id:ebi-a-GCST90001594	Hypertension || id:finn-b-I9_HYPTENS	Inverse variance weighted (fixed effects)	56	0.00613278	0.0535533	0.908828	-0.0988318	0.111097	1.00615	0.905895	1.1175
finn-b-I9_HYPTENS	ebi-a-GCST90001594	CD4+CD8+ T cell Absolute Count || id:ebi-a-GCST90001594	Hypertension || id:finn-b-I9_HYPTENS	Inverse variance weighted (multiplicative random effects)	56	0.00613278	0.0561192	0.912979	-0.103861	0.116126	1.00615	0.901351	1.12314
finn-b-I9_HYPTENS	ebi-a-GCST90001594	CD4+CD8+ T cell Absolute Count || id:ebi-a-GCST90001594	Hypertension || id:finn-b-I9_HYPTENS	MR Egger	56	0.0998829	0.194356	0.609407	-0.281055	0.480821	1.10504	0.754987	1.6174
finn-b-I9_HYPTENS	ebi-a-GCST90001594	CD4+CD8+ T cell Absolute Count || id:ebi-a-GCST90001594	Hypertension || id:finn-b-I9_HYPTENS	Simple mode	56	-0.122017	0.172948	0.483469	-0.460996	0.216962	0.885133	0.630655	1.2423
finn-b-I9_HYPTENS	ebi-a-GCST90001594	CD4+CD8+ T cell Absolute Count || id:ebi-a-GCST90001594	Hypertension || id:finn-b-I9_HYPTENS	Weighted median	56	-0.0107194	0.0823551	0.89644	-0.172135	0.150697	0.989338	0.841865	1.16264
finn-b-I9_HYPTENS	ebi-a-GCST90001594	CD4+CD8+ T cell Absolute Count || id:ebi-a-GCST90001594	Hypertension || id:finn-b-I9_HYPTENS	Weighted mode	56	0.00948289	0.136573	0.944896	-0.258201	0.277167	1.00953	0.77244	1.31939
finn-b-I9_HYPTENS	ebi-a-GCST90001595	CD4+CD8+ T cell %T cell || id:ebi-a-GCST90001595	Hypertension || id:finn-b-I9_HYPTENS	Inverse variance weighted (fixed effects)	21	0.054093	0.0860665	0.529675	-0.114597	0.222783	1.05558	0.891725	1.24955
finn-b-I9_HYPTENS	ebi-a-GCST90001595	CD4+CD8+ T cell %T cell || id:ebi-a-GCST90001595	Hypertension || id:finn-b-I9_HYPTENS	Inverse variance weighted (multiplicative random effects)	21	0.054093	0.0826746	0.512926	-0.107949	0.216135	1.05558	0.897673	1.24127
finn-b-I9_HYPTENS	ebi-a-GCST90001595	CD4+CD8+ T cell %T cell || id:ebi-a-GCST90001595	Hypertension || id:finn-b-I9_HYPTENS	MR Egger	21	0.157096	0.352815	0.66116	-0.534422	0.848614	1.17011	0.586008	2.33641
finn-b-I9_HYPTENS	ebi-a-GCST90001595	CD4+CD8+ T cell %T cell || id:ebi-a-GCST90001595	Hypertension || id:finn-b-I9_HYPTENS	Simple mode	21	-0.0761247	0.206164	0.715827	-0.480207	0.327958	0.926701	0.618655	1.38813
finn-b-I9_HYPTENS	ebi-a-GCST90001595	CD4+CD8+ T cell %T cell || id:ebi-a-GCST90001595	Hypertension || id:finn-b-I9_HYPTENS	Weighted median	21	0.0545293	0.123335	0.6584	-0.187207	0.296266	1.05604	0.829272	1.34483
finn-b-I9_HYPTENS	ebi-a-GCST90001595	CD4+CD8+ T cell %T cell || id:ebi-a-GCST90001595	Hypertension || id:finn-b-I9_HYPTENS	Weighted mode	21	0.101303	0.172049	0.562587	-0.235914	0.438519	1.10661	0.789849	1.55041
finn-b-I9_HYPTENS	ebi-a-GCST90001596	CD8dim T cell Absolute Count || id:ebi-a-GCST90001596	Hypertension || id:finn-b-I9_HYPTENS	Inverse variance weighted (fixed effects)	56	0.120945	0.0523268	0.020814	0.0183846	0.223506	1.12856	1.01855	1.25045
finn-b-I9_HYPTENS	ebi-a-GCST90001596	CD8dim T cell Absolute Count || id:ebi-a-GCST90001596	Hypertension || id:finn-b-I9_HYPTENS	Inverse variance weighted (multiplicative random effects)	56	0.120945	0.0639971	0.0587775	-0.00448914	0.246379	1.12856	0.995521	1.27938
finn-b-I9_HYPTENS	ebi-a-GCST90001596	CD8dim T cell Absolute Count || id:ebi-a-GCST90001596	Hypertension || id:finn-b-I9_HYPTENS	MR Egger	56	-0.0416283	0.220963	0.851273	-0.474716	0.391459	0.959226	0.622062	1.47914
finn-b-I9_HYPTENS	ebi-a-GCST90001596	CD8dim T cell Absolute Count || id:ebi-a-GCST90001596	Hypertension || id:finn-b-I9_HYPTENS	Simple mode	56	0.11368	0.165148	0.494125	-0.210011	0.437371	1.12039	0.810575	1.54863
finn-b-I9_HYPTENS	ebi-a-GCST90001596	CD8dim T cell Absolute Count || id:ebi-a-GCST90001596	Hypertension || id:finn-b-I9_HYPTENS	Weighted median	56	0.114341	0.0787276	0.146402	-0.0399654	0.268647	1.12113	0.960823	1.30819
finn-b-I9_HYPTENS	ebi-a-GCST90001596	CD8dim T cell Absolute Count || id:ebi-a-GCST90001596	Hypertension || id:finn-b-I9_HYPTENS	Weighted mode	56	0.0749031	0.14753	0.613685	-0.214257	0.364063	1.07778	0.807141	1.43916
finn-b-I9_HYPTENS	ebi-a-GCST90001597	CD8dim T cell %T cell || id:ebi-a-GCST90001597	Hypertension || id:finn-b-I9_HYPTENS	Inverse variance weighted (fixed effects)	56	0.159121	0.0533189	0.00284196	0.0546164	0.263627	1.17248	1.05614	1.30164
finn-b-I9_HYPTENS	ebi-a-GCST90001597	CD8dim T cell %T cell || id:ebi-a-GCST90001597	Hypertension || id:finn-b-I9_HYPTENS	Inverse variance weighted (multiplicative random effects)	56	0.159121	0.0612938	0.00943037	0.0389856	0.279257	1.17248	1.03976	1.32215
finn-b-I9_HYPTENS	ebi-a-GCST90001597	CD8dim T cell %T cell || id:ebi-a-GCST90001597	Hypertension || id:finn-b-I9_HYPTENS	MR Egger	56	0.0278457	0.211991	0.895984	-0.387657	0.443349	1.02824	0.678645	1.55792
finn-b-I9_HYPTENS	ebi-a-GCST90001597	CD8dim T cell %T cell || id:ebi-a-GCST90001597	Hypertension || id:finn-b-I9_HYPTENS	Simple mode	56	0.117017	0.167254	0.487101	-0.2108	0.444835	1.12414	0.809936	1.56023
finn-b-I9_HYPTENS	ebi-a-GCST90001597	CD8dim T cell %T cell || id:ebi-a-GCST90001597	Hypertension || id:finn-b-I9_HYPTENS	Weighted median	56	0.131244	0.0802854	0.102108	-0.0261154	0.288603	1.14025	0.974223	1.33456
finn-b-I9_HYPTENS	ebi-a-GCST90001597	CD8dim T cell %T cell || id:ebi-a-GCST90001597	Hypertension || id:finn-b-I9_HYPTENS	Weighted mode	56	0.0958006	0.144666	0.510597	-0.187746	0.379347	1.10054	0.828826	1.46133
finn-b-I9_HYPTENS	ebi-a-GCST90001598	CD4-CD8- T cell Absolute Count || id:ebi-a-GCST90001598	Hypertension || id:finn-b-I9_HYPTENS	Inverse variance weighted (fixed effects)	56	0.00840346	0.0508383	0.868709	-0.0912396	0.108047	1.00844	0.912799	1.1141
finn-b-I9_HYPTENS	ebi-a-GCST90001598	CD4-CD8- T cell Absolute Count || id:ebi-a-GCST90001598	Hypertension || id:finn-b-I9_HYPTENS	Inverse variance weighted (multiplicative random effects)	56	0.00840346	0.0584945	0.885767	-0.106246	0.123053	1.00844	0.899204	1.13094
finn-b-I9_HYPTENS	ebi-a-GCST90001598	CD4-CD8- T cell Absolute Count || id:ebi-a-GCST90001598	Hypertension || id:finn-b-I9_HYPTENS	MR Egger	56	-0.0975073	0.202464	0.632033	-0.494336	0.299321	0.907096	0.609976	1.34894
finn-b-I9_HYPTENS	ebi-a-GCST90001598	CD4-CD8- T cell Absolute Count || id:ebi-a-GCST90001598	Hypertension || id:finn-b-I9_HYPTENS	Simple mode	56	0.048528	0.146799	0.742221	-0.239197	0.336253	1.04972	0.78726	1.39969
finn-b-I9_HYPTENS	ebi-a-GCST90001598	CD4-CD8- T cell Absolute Count || id:ebi-a-GCST90001598	Hypertension || id:finn-b-I9_HYPTENS	Weighted median	56	0.0426134	0.0795929	0.592379	-0.113389	0.198616	1.04353	0.892803	1.21971
finn-b-I9_HYPTENS	ebi-a-GCST90001598	CD4-CD8- T cell Absolute Count || id:ebi-a-GCST90001598	Hypertension || id:finn-b-I9_HYPTENS	Weighted mode	56	0.048528	0.141942	0.73374	-0.229679	0.326735	1.04972	0.794789	1.38643
finn-b-I9_HYPTENS	ebi-a-GCST90001599	CD4-CD8- T cell %T cell || id:ebi-a-GCST90001599	Hypertension || id:finn-b-I9_HYPTENS	Inverse variance weighted (fixed effects)	56	0.0284029	0.0523488	0.587425	-0.0742007	0.131007	1.02881	0.928485	1.13998
finn-b-I9_HYPTENS	ebi-a-GCST90001599	CD4-CD8- T cell %T cell || id:ebi-a-GCST90001599	Hypertension || id:finn-b-I9_HYPTENS	Inverse variance weighted (multiplicative random effects)	56	0.0284029	0.0588368	0.62928	-0.0869172	0.143723	1.02881	0.916753	1.15456
finn-b-I9_HYPTENS	ebi-a-GCST90001599	CD4-CD8- T cell %T cell || id:ebi-a-GCST90001599	Hypertension || id:finn-b-I9_HYPTENS	MR Egger	56	-0.0332018	0.204048	0.87135	-0.433135	0.366732	0.967343	0.648473	1.44301
finn-b-I9_HYPTENS	ebi-a-GCST90001599	CD4-CD8- T cell %T cell || id:ebi-a-GCST90001599	Hypertension || id:finn-b-I9_HYPTENS	Simple mode	56	0.100708	0.167634	0.550466	-0.227855	0.429272	1.10595	0.79624	1.53614
finn-b-I9_HYPTENS	ebi-a-GCST90001599	CD4-CD8- T cell %T cell || id:ebi-a-GCST90001599	Hypertension || id:finn-b-I9_HYPTENS	Weighted median	56	0.0473489	0.0755016	0.530578	-0.100634	0.195332	1.04849	0.904264	1.21571
finn-b-I9_HYPTENS	ebi-a-GCST90001599	CD4-CD8- T cell %T cell || id:ebi-a-GCST90001599	Hypertension || id:finn-b-I9_HYPTENS	Weighted mode	56	0.0634481	0.13874	0.649246	-0.208483	0.335379	1.0655	0.811815	1.39847
finn-b-I9_HYPTENS	ebi-a-GCST90001600	Leukocyte Absolute Count || id:ebi-a-GCST90001600	Hypertension || id:finn-b-I9_HYPTENS	Inverse variance weighted (fixed effects)	20	-0.129056	0.0880632	0.142786	-0.30166	0.0435478	0.878925	0.739589	1.04451
finn-b-I9_HYPTENS	ebi-a-GCST90001600	Leukocyte Absolute Count || id:ebi-a-GCST90001600	Hypertension || id:finn-b-I9_HYPTENS	Inverse variance weighted (multiplicative random effects)	20	-0.129056	0.0747909	0.0844268	-0.275646	0.017534	0.878925	0.759081	1.01769
finn-b-I9_HYPTENS	ebi-a-GCST90001600	Leukocyte Absolute Count || id:ebi-a-GCST90001600	Hypertension || id:finn-b-I9_HYPTENS	MR Egger	20	-0.00175932	0.352631	0.996074	-0.692917	0.689398	0.998242	0.500115	1.99252
finn-b-I9_HYPTENS	ebi-a-GCST90001600	Leukocyte Absolute Count || id:ebi-a-GCST90001600	Hypertension || id:finn-b-I9_HYPTENS	Simple mode	20	-0.029029	0.192296	0.881599	-0.405929	0.347871	0.971388	0.666358	1.41605
finn-b-I9_HYPTENS	ebi-a-GCST90001600	Leukocyte Absolute Count || id:ebi-a-GCST90001600	Hypertension || id:finn-b-I9_HYPTENS	Weighted median	20	-0.05275	0.121409	0.663937	-0.290711	0.185211	0.948617	0.747732	1.20347
finn-b-I9_HYPTENS	ebi-a-GCST90001600	Leukocyte Absolute Count || id:ebi-a-GCST90001600	Hypertension || id:finn-b-I9_HYPTENS	Weighted mode	20	-0.0723083	0.171567	0.678151	-0.40858	0.263964	0.930244	0.664593	1.30208
finn-b-I9_HYPTENS	ebi-a-GCST90001601	Lymphocyte Absolute Count || id:ebi-a-GCST90001601	Hypertension || id:finn-b-I9_HYPTENS	Inverse variance weighted (fixed effects)	56	-0.0333238	0.0537451	0.535235	-0.138664	0.0720166	0.967225	0.87052	1.07467
finn-b-I9_HYPTENS	ebi-a-GCST90001601	Lymphocyte Absolute Count || id:ebi-a-GCST90001601	Hypertension || id:finn-b-I9_HYPTENS	Inverse variance weighted (multiplicative random effects)	56	-0.0333238	0.0581304	0.566469	-0.147259	0.0806117	0.967225	0.86307	1.08395
finn-b-I9_HYPTENS	ebi-a-GCST90001601	Lymphocyte Absolute Count || id:ebi-a-GCST90001601	Hypertension || id:finn-b-I9_HYPTENS	MR Egger	56	-0.220056	0.199999	0.276088	-0.612054	0.171941	0.802474	0.542236	1.18761
finn-b-I9_HYPTENS	ebi-a-GCST90001601	Lymphocyte Absolute Count || id:ebi-a-GCST90001601	Hypertension || id:finn-b-I9_HYPTENS	Simple mode	56	-0.216575	0.158081	0.176245	-0.526414	0.0932631	0.805272	0.59072	1.09775
finn-b-I9_HYPTENS	ebi-a-GCST90001601	Lymphocyte Absolute Count || id:ebi-a-GCST90001601	Hypertension || id:finn-b-I9_HYPTENS	Weighted median	56	-0.135221	0.0785418	0.0851347	-0.289163	0.0187212	0.873523	0.74889	1.0189
finn-b-I9_HYPTENS	ebi-a-GCST90001601	Lymphocyte Absolute Count || id:ebi-a-GCST90001601	Hypertension || id:finn-b-I9_HYPTENS	Weighted mode	56	-0.19616	0.124499	0.120854	-0.440177	0.0478577	0.821881	0.643922	1.04902
finn-b-I9_HYPTENS	ebi-a-GCST90001602	Lymphocyte %leukocyte || id:ebi-a-GCST90001602	Hypertension || id:finn-b-I9_HYPTENS	Inverse variance weighted (fixed effects)	56	0.0202178	0.0537674	0.706899	-0.0851663	0.125602	1.02042	0.91836	1.13383
finn-b-I9_HYPTENS	ebi-a-GCST90001602	Lymphocyte %leukocyte || id:ebi-a-GCST90001602	Hypertension || id:finn-b-I9_HYPTENS	Inverse variance weighted (multiplicative random effects)	56	0.0202178	0.0656986	0.758283	-0.108551	0.148987	1.02042	0.897133	1.16066
finn-b-I9_HYPTENS	ebi-a-GCST90001602	Lymphocyte %leukocyte || id:ebi-a-GCST90001602	Hypertension || id:finn-b-I9_HYPTENS	MR Egger	56	-0.129325	0.227073	0.571358	-0.574387	0.315738	0.878689	0.56305	1.37127
finn-b-I9_HYPTENS	ebi-a-GCST90001602	Lymphocyte %leukocyte || id:ebi-a-GCST90001602	Hypertension || id:finn-b-I9_HYPTENS	Simple mode	56	0.0277715	0.167456	0.868888	-0.300442	0.355984	1.02816	0.740491	1.42759
finn-b-I9_HYPTENS	ebi-a-GCST90001602	Lymphocyte %leukocyte || id:ebi-a-GCST90001602	Hypertension || id:finn-b-I9_HYPTENS	Weighted median	56	0.0261987	0.0820636	0.749538	-0.134646	0.187043	1.02654	0.874025	1.20568
finn-b-I9_HYPTENS	ebi-a-GCST90001602	Lymphocyte %leukocyte || id:ebi-a-GCST90001602	Hypertension || id:finn-b-I9_HYPTENS	Weighted mode	56	-0.000235472	0.13856	0.99865	-0.271814	0.271343	0.999765	0.761996	1.31172
finn-b-I9_HYPTENS	ebi-a-GCST90001603	T cell Absolute Count || id:ebi-a-GCST90001603	Hypertension || id:finn-b-I9_HYPTENS	Inverse variance weighted (fixed effects)	56	-0.0394459	0.0528868	0.455755	-0.143104	0.0642122	0.961322	0.866664	1.06632
finn-b-I9_HYPTENS	ebi-a-GCST90001603	T cell Absolute Count || id:ebi-a-GCST90001603	Hypertension || id:finn-b-I9_HYPTENS	Inverse variance weighted (multiplicative random effects)	56	-0.0394459	0.0570279	0.489129	-0.151221	0.0723289	0.961322	0.859658	1.07501
finn-b-I9_HYPTENS	ebi-a-GCST90001603	T cell Absolute Count || id:ebi-a-GCST90001603	Hypertension || id:finn-b-I9_HYPTENS	MR Egger	56	-0.129159	0.197522	0.515953	-0.516302	0.257984	0.878834	0.596723	1.29432
finn-b-I9_HYPTENS	ebi-a-GCST90001603	T cell Absolute Count || id:ebi-a-GCST90001603	Hypertension || id:finn-b-I9_HYPTENS	Simple mode	56	0.118037	0.159037	0.461126	-0.193676	0.429749	1.12529	0.823925	1.53687
finn-b-I9_HYPTENS	ebi-a-GCST90001603	T cell Absolute Count || id:ebi-a-GCST90001603	Hypertension || id:finn-b-I9_HYPTENS	Weighted median	56	-0.0914406	0.0765559	0.23231	-0.24149	0.058609	0.912615	0.785456	1.06036
finn-b-I9_HYPTENS	ebi-a-GCST90001603	T cell Absolute Count || id:ebi-a-GCST90001603	Hypertension || id:finn-b-I9_HYPTENS	Weighted mode	56	-0.119659	0.13201	0.368659	-0.3784	0.139082	0.887223	0.684957	1.14922
finn-b-I9_HYPTENS	ebi-a-GCST90001604	T cell %lymphocyte || id:ebi-a-GCST90001604	Hypertension || id:finn-b-I9_HYPTENS	Inverse variance weighted (fixed effects)	56	-0.0111648	0.052314	0.831001	-0.1137	0.0913706	0.988897	0.892526	1.09568
finn-b-I9_HYPTENS	ebi-a-GCST90001604	T cell %lymphocyte || id:ebi-a-GCST90001604	Hypertension || id:finn-b-I9_HYPTENS	Inverse variance weighted (multiplicative random effects)	56	-0.0111648	0.0514795	0.828303	-0.112064	0.089735	0.988897	0.893987	1.09388
finn-b-I9_HYPTENS	ebi-a-GCST90001604	T cell %lymphocyte || id:ebi-a-GCST90001604	Hypertension || id:finn-b-I9_HYPTENS	MR Egger	56	0.228494	0.179938	0.209584	-0.124185	0.581172	1.25671	0.883217	1.78813
finn-b-I9_HYPTENS	ebi-a-GCST90001604	T cell %lymphocyte || id:ebi-a-GCST90001604	Hypertension || id:finn-b-I9_HYPTENS	Simple mode	56	0.0714569	0.180318	0.693429	-0.281966	0.42488	1.07407	0.754299	1.52941
finn-b-I9_HYPTENS	ebi-a-GCST90001604	T cell %lymphocyte || id:ebi-a-GCST90001604	Hypertension || id:finn-b-I9_HYPTENS	Weighted median	56	0.0597848	0.0783288	0.445312	-0.0937397	0.213309	1.06161	0.91052	1.23777
finn-b-I9_HYPTENS	ebi-a-GCST90001604	T cell %lymphocyte || id:ebi-a-GCST90001604	Hypertension || id:finn-b-I9_HYPTENS	Weighted mode	56	0.0899282	0.141862	0.528765	-0.188121	0.367978	1.0941	0.828514	1.44481
finn-b-I9_HYPTENS	ebi-a-GCST90001605	T cell %leukocyte || id:ebi-a-GCST90001605	Hypertension || id:finn-b-I9_HYPTENS	Inverse variance weighted (fixed effects)	56	0.00430633	0.0522187	0.934275	-0.0980423	0.106655	1.00432	0.906611	1.11255
finn-b-I9_HYPTENS	ebi-a-GCST90001605	T cell %leukocyte || id:ebi-a-GCST90001605	Hypertension || id:finn-b-I9_HYPTENS	Inverse variance weighted (multiplicative random effects)	56	0.00430633	0.0638181	0.946201	-0.120777	0.12939	1.00432	0.886231	1.13813
finn-b-I9_HYPTENS	ebi-a-GCST90001605	T cell %leukocyte || id:ebi-a-GCST90001605	Hypertension || id:finn-b-I9_HYPTENS	MR Egger	56	-0.0318544	0.22148	0.886174	-0.465956	0.402247	0.968648	0.627535	1.49518
finn-b-I9_HYPTENS	ebi-a-GCST90001605	T cell %leukocyte || id:ebi-a-GCST90001605	Hypertension || id:finn-b-I9_HYPTENS	Simple mode	56	-0.0383167	0.169143	0.821625	-0.369836	0.293203	0.962408	0.690847	1.34071
finn-b-I9_HYPTENS	ebi-a-GCST90001605	T cell %leukocyte || id:ebi-a-GCST90001605	Hypertension || id:finn-b-I9_HYPTENS	Weighted median	56	-0.035496	0.0782289	0.650013	-0.188825	0.117833	0.965127	0.827932	1.12506
finn-b-I9_HYPTENS	ebi-a-GCST90001605	T cell %leukocyte || id:ebi-a-GCST90001605	Hypertension || id:finn-b-I9_HYPTENS	Weighted mode	56	-0.0694726	0.133918	0.606002	-0.331952	0.193006	0.932886	0.717522	1.21289
finn-b-I9_HYPTENS	ebi-a-GCST90001606	CD4+ T cell %leukocyte || id:ebi-a-GCST90001606	Hypertension || id:finn-b-I9_HYPTENS	Inverse variance weighted (fixed effects)	56	-0.0567135	0.0529094	0.283766	-0.160416	0.0469889	0.944865	0.851789	1.04811
finn-b-I9_HYPTENS	ebi-a-GCST90001606	CD4+ T cell %leukocyte || id:ebi-a-GCST90001606	Hypertension || id:finn-b-I9_HYPTENS	Inverse variance weighted (multiplicative random effects)	56	-0.0567135	0.0554447	0.306362	-0.165385	0.0519581	0.944865	0.847567	1.05333
finn-b-I9_HYPTENS	ebi-a-GCST90001606	CD4+ T cell %leukocyte || id:ebi-a-GCST90001606	Hypertension || id:finn-b-I9_HYPTENS	MR Egger	56	0.373458	0.182469	0.045569	0.0158181	0.731097	1.45275	1.01594	2.07736
finn-b-I9_HYPTENS	ebi-a-GCST90001606	CD4+ T cell %leukocyte || id:ebi-a-GCST90001606	Hypertension || id:finn-b-I9_HYPTENS	Simple mode	56	-0.0607108	0.165604	0.715323	-0.385296	0.263874	0.941095	0.68025	1.30196
finn-b-I9_HYPTENS	ebi-a-GCST90001606	CD4+ T cell %leukocyte || id:ebi-a-GCST90001606	Hypertension || id:finn-b-I9_HYPTENS	Weighted median	56	-0.0398153	0.0791344	0.614869	-0.194919	0.115288	0.960967	0.822902	1.1222
finn-b-I9_HYPTENS	ebi-a-GCST90001606	CD4+ T cell %leukocyte || id:ebi-a-GCST90001606	Hypertension || id:finn-b-I9_HYPTENS	Weighted mode	56	0.00483973	0.129825	0.970398	-0.249618	0.259297	1.00485	0.779099	1.29602
finn-b-I9_HYPTENS	ebi-a-GCST90001607	CD8+ T cell %leukocyte || id:ebi-a-GCST90001607	Hypertension || id:finn-b-I9_HYPTENS	Inverse variance weighted (fixed effects)	56	-0.000567365	0.0532317	0.991496	-0.104902	0.103767	0.999433	0.900413	1.10934
finn-b-I9_HYPTENS	ebi-a-GCST90001607	CD8+ T cell %leukocyte || id:ebi-a-GCST90001607	Hypertension || id:finn-b-I9_HYPTENS	Inverse variance weighted (multiplicative random effects)	56	-0.000567365	0.0547349	0.99173	-0.107848	0.106713	0.999433	0.897764	1.11261
finn-b-I9_HYPTENS	ebi-a-GCST90001607	CD8+ T cell %leukocyte || id:ebi-a-GCST90001607	Hypertension || id:finn-b-I9_HYPTENS	MR Egger	56	-0.175271	0.188378	0.356296	-0.544492	0.193951	0.83923	0.580136	1.21404
finn-b-I9_HYPTENS	ebi-a-GCST90001607	CD8+ T cell %leukocyte || id:ebi-a-GCST90001607	Hypertension || id:finn-b-I9_HYPTENS	Simple mode	56	-0.0472125	0.179332	0.793327	-0.398703	0.304278	0.953885	0.67119	1.35565
finn-b-I9_HYPTENS	ebi-a-GCST90001607	CD8+ T cell %leukocyte || id:ebi-a-GCST90001607	Hypertension || id:finn-b-I9_HYPTENS	Weighted median	56	-0.0439674	0.0825223	0.594177	-0.205711	0.117776	0.956985	0.814068	1.12499
finn-b-I9_HYPTENS	ebi-a-GCST90001607	CD8+ T cell %leukocyte || id:ebi-a-GCST90001607	Hypertension || id:finn-b-I9_HYPTENS	Weighted mode	56	-0.0306629	0.149429	0.838173	-0.323544	0.262218	0.969802	0.72358	1.29981
finn-b-I9_HYPTENS	ebi-a-GCST90001608	CD4+CD8+ T cell %leukocyte || id:ebi-a-GCST90001608	Hypertension || id:finn-b-I9_HYPTENS	Inverse variance weighted (fixed effects)	56	0.0194077	0.0531842	0.715175	-0.0848333	0.123649	1.0196	0.918665	1.13162
finn-b-I9_HYPTENS	ebi-a-GCST90001608	CD4+CD8+ T cell %leukocyte || id:ebi-a-GCST90001608	Hypertension || id:finn-b-I9_HYPTENS	Inverse variance weighted (multiplicative random effects)	56	0.0194077	0.0585115	0.740124	-0.0952749	0.13409	1.0196	0.909123	1.1435
finn-b-I9_HYPTENS	ebi-a-GCST90001608	CD4+CD8+ T cell %leukocyte || id:ebi-a-GCST90001608	Hypertension || id:finn-b-I9_HYPTENS	MR Egger	56	0.187697	0.201722	0.356267	-0.207678	0.583072	1.20647	0.812469	1.79153
finn-b-I9_HYPTENS	ebi-a-GCST90001608	CD4+CD8+ T cell %leukocyte || id:ebi-a-GCST90001608	Hypertension || id:finn-b-I9_HYPTENS	Simple mode	56	0.0678206	0.175008	0.69986	-0.275195	0.410836	1.07017	0.759424	1.50808
finn-b-I9_HYPTENS	ebi-a-GCST90001608	CD4+CD8+ T cell %leukocyte || id:ebi-a-GCST90001608	Hypertension || id:finn-b-I9_HYPTENS	Weighted median	56	0.0377262	0.076904	0.623736	-0.113006	0.188458	1.03845	0.893146	1.20739
finn-b-I9_HYPTENS	ebi-a-GCST90001608	CD4+CD8+ T cell %leukocyte || id:ebi-a-GCST90001608	Hypertension || id:finn-b-I9_HYPTENS	Weighted mode	56	0.112949	0.145032	0.439442	-0.171313	0.397211	1.11957	0.842558	1.48767
finn-b-I9_HYPTENS	ebi-a-GCST90001609	CD4+ CD8dim T cell Absolute Count || id:ebi-a-GCST90001609	Hypertension || id:finn-b-I9_HYPTENS	Inverse variance weighted (fixed effects)	56	-0.0858897	0.0544749	0.114868	-0.192661	0.020881	0.917695	0.824762	1.0211
finn-b-I9_HYPTENS	ebi-a-GCST90001609	CD4+ CD8dim T cell Absolute Count || id:ebi-a-GCST90001609	Hypertension || id:finn-b-I9_HYPTENS	Inverse variance weighted (multiplicative random effects)	56	-0.0858897	0.0540913	0.112316	-0.191909	0.0201292	0.917695	0.825382	1.02033
finn-b-I9_HYPTENS	ebi-a-GCST90001609	CD4+ CD8dim T cell Absolute Count || id:ebi-a-GCST90001609	Hypertension || id:finn-b-I9_HYPTENS	MR Egger	56	-0.0777066	0.187756	0.680608	-0.445708	0.290295	0.925236	0.640371	1.33682
finn-b-I9_HYPTENS	ebi-a-GCST90001609	CD4+ CD8dim T cell Absolute Count || id:ebi-a-GCST90001609	Hypertension || id:finn-b-I9_HYPTENS	Simple mode	56	-0.16072	0.174725	0.361671	-0.50318	0.181741	0.851531	0.604605	1.1993
finn-b-I9_HYPTENS	ebi-a-GCST90001609	CD4+ CD8dim T cell Absolute Count || id:ebi-a-GCST90001609	Hypertension || id:finn-b-I9_HYPTENS	Weighted median	56	-0.132558	0.0789018	0.0929509	-0.287205	0.0220899	0.875852	0.750358	1.02234
finn-b-I9_HYPTENS	ebi-a-GCST90001609	CD4+ CD8dim T cell Absolute Count || id:ebi-a-GCST90001609	Hypertension || id:finn-b-I9_HYPTENS	Weighted mode	56	-0.218844	0.147343	0.143183	-0.507636	0.0699488	0.803447	0.601917	1.07245
finn-b-I9_HYPTENS	ebi-a-GCST90001610	CD4+ CD8dim T cell %lymphocyte || id:ebi-a-GCST90001610	Hypertension || id:finn-b-I9_HYPTENS	Inverse variance weighted (fixed effects)	56	-0.0703165	0.0530572	0.185073	-0.174309	0.0336756	0.932099	0.840038	1.03425
finn-b-I9_HYPTENS	ebi-a-GCST90001610	CD4+ CD8dim T cell %lymphocyte || id:ebi-a-GCST90001610	Hypertension || id:finn-b-I9_HYPTENS	Inverse variance weighted (multiplicative random effects)	56	-0.0703165	0.0524726	0.180225	-0.173163	0.0325297	0.932099	0.841001	1.03306
finn-b-I9_HYPTENS	ebi-a-GCST90001610	CD4+ CD8dim T cell %lymphocyte || id:ebi-a-GCST90001610	Hypertension || id:finn-b-I9_HYPTENS	MR Egger	56	-0.0205531	0.182524	0.910761	-0.378301	0.337195	0.979657	0.685024	1.40101
finn-b-I9_HYPTENS	ebi-a-GCST90001610	CD4+ CD8dim T cell %lymphocyte || id:ebi-a-GCST90001610	Hypertension || id:finn-b-I9_HYPTENS	Simple mode	56	0.0590228	0.173275	0.734679	-0.280596	0.398642	1.0608	0.755333	1.4898
finn-b-I9_HYPTENS	ebi-a-GCST90001610	CD4+ CD8dim T cell %lymphocyte || id:ebi-a-GCST90001610	Hypertension || id:finn-b-I9_HYPTENS	Weighted median	56	-0.0404167	0.0766941	0.598204	-0.190737	0.109904	0.960389	0.82635	1.11617
finn-b-I9_HYPTENS	ebi-a-GCST90001610	CD4+ CD8dim T cell %lymphocyte || id:ebi-a-GCST90001610	Hypertension || id:finn-b-I9_HYPTENS	Weighted mode	56	0.051526	0.152844	0.737313	-0.248048	0.3511	1.05288	0.780322	1.42063
finn-b-I9_HYPTENS	ebi-a-GCST90001611	CD4+ CD8dim T cell %leukocyte || id:ebi-a-GCST90001611	Hypertension || id:finn-b-I9_HYPTENS	Inverse variance weighted (fixed effects)	56	-0.0732209	0.0532537	0.169149	-0.177598	0.0311564	0.929396	0.837279	1.03165
finn-b-I9_HYPTENS	ebi-a-GCST90001611	CD4+ CD8dim T cell %leukocyte || id:ebi-a-GCST90001611	Hypertension || id:finn-b-I9_HYPTENS	Inverse variance weighted (multiplicative random effects)	56	-0.0732209	0.0524215	0.162482	-0.175967	0.0295253	0.929396	0.838646	1.02997
finn-b-I9_HYPTENS	ebi-a-GCST90001611	CD4+ CD8dim T cell %leukocyte || id:ebi-a-GCST90001611	Hypertension || id:finn-b-I9_HYPTENS	MR Egger	56	0.000228519	0.183199	0.999009	-0.358841	0.359298	1.00023	0.698485	1.43232
finn-b-I9_HYPTENS	ebi-a-GCST90001611	CD4+ CD8dim T cell %leukocyte || id:ebi-a-GCST90001611	Hypertension || id:finn-b-I9_HYPTENS	Simple mode	56	0.0731757	0.175204	0.677821	-0.270224	0.416575	1.07592	0.763209	1.51676
finn-b-I9_HYPTENS	ebi-a-GCST90001611	CD4+ CD8dim T cell %leukocyte || id:ebi-a-GCST90001611	Hypertension || id:finn-b-I9_HYPTENS	Weighted median	56	-0.0404003	0.0772149	0.600822	-0.191741	0.110941	0.960405	0.82552	1.11733
finn-b-I9_HYPTENS	ebi-a-GCST90001611	CD4+ CD8dim T cell %leukocyte || id:ebi-a-GCST90001611	Hypertension || id:finn-b-I9_HYPTENS	Weighted mode	56	0.0589668	0.166865	0.725155	-0.268089	0.386023	1.06074	0.764839	1.47112
finn-b-I9_HYPTENS	ebi-a-GCST90001612	CD8dim T cell %leukocyte || id:ebi-a-GCST90001612	Hypertension || id:finn-b-I9_HYPTENS	Inverse variance weighted (fixed effects)	56	0.154342	0.0538907	0.0041835	0.0487163	0.259968	1.16689	1.04992	1.29689
finn-b-I9_HYPTENS	ebi-a-GCST90001612	CD8dim T cell %leukocyte || id:ebi-a-GCST90001612	Hypertension || id:finn-b-I9_HYPTENS	Inverse variance weighted (multiplicative random effects)	56	0.154342	0.0607724	0.0110956	0.0352281	0.273456	1.16689	1.03586	1.3145
finn-b-I9_HYPTENS	ebi-a-GCST90001612	CD8dim T cell %leukocyte || id:ebi-a-GCST90001612	Hypertension || id:finn-b-I9_HYPTENS	MR Egger	56	0.0516332	0.210462	0.807129	-0.360873	0.46414	1.05299	0.697067	1.59064
finn-b-I9_HYPTENS	ebi-a-GCST90001612	CD8dim T cell %leukocyte || id:ebi-a-GCST90001612	Hypertension || id:finn-b-I9_HYPTENS	Simple mode	56	0.106532	0.175348	0.545988	-0.237149	0.450213	1.11241	0.788874	1.56865
finn-b-I9_HYPTENS	ebi-a-GCST90001612	CD8dim T cell %leukocyte || id:ebi-a-GCST90001612	Hypertension || id:finn-b-I9_HYPTENS	Weighted median	56	0.121983	0.0824496	0.139011	-0.0396184	0.283584	1.12973	0.961156	1.32788
finn-b-I9_HYPTENS	ebi-a-GCST90001612	CD8dim T cell %leukocyte || id:ebi-a-GCST90001612	Hypertension || id:finn-b-I9_HYPTENS	Weighted mode	56	0.0756664	0.162664	0.643647	-0.243156	0.394489	1.0786	0.784149	1.48363
finn-b-I9_HYPTENS	ebi-a-GCST90001613	CD4-CD8- T cell %leukocyte || id:ebi-a-GCST90001613	Hypertension || id:finn-b-I9_HYPTENS	Inverse variance weighted (fixed effects)	56	0.0253747	0.0516931	0.623516	-0.0759437	0.126693	1.0257	0.926868	1.13507
finn-b-I9_HYPTENS	ebi-a-GCST90001613	CD4-CD8- T cell %leukocyte || id:ebi-a-GCST90001613	Hypertension || id:finn-b-I9_HYPTENS	Inverse variance weighted (multiplicative random effects)	56	0.0253747	0.0589978	0.667126	-0.090261	0.14101	1.0257	0.913693	1.15144
finn-b-I9_HYPTENS	ebi-a-GCST90001613	CD4-CD8- T cell %leukocyte || id:ebi-a-GCST90001613	Hypertension || id:finn-b-I9_HYPTENS	MR Egger	56	0.00271178	0.20477	0.989483	-0.398637	0.404061	1.00272	0.671234	1.4979
finn-b-I9_HYPTENS	ebi-a-GCST90001613	CD4-CD8- T cell %leukocyte || id:ebi-a-GCST90001613	Hypertension || id:finn-b-I9_HYPTENS	Simple mode	56	0.174153	0.150553	0.252374	-0.120932	0.469237	1.19024	0.886094	1.59877
finn-b-I9_HYPTENS	ebi-a-GCST90001613	CD4-CD8- T cell %leukocyte || id:ebi-a-GCST90001613	Hypertension || id:finn-b-I9_HYPTENS	Weighted median	56	0.0802949	0.077495	0.300142	-0.0715954	0.232185	1.08361	0.930908	1.26135
finn-b-I9_HYPTENS	ebi-a-GCST90001613	CD4-CD8- T cell %leukocyte || id:ebi-a-GCST90001613	Hypertension || id:finn-b-I9_HYPTENS	Weighted mode	56	0.114642	0.13647	0.404516	-0.152839	0.382122	1.12147	0.858268	1.46539
finn-b-I9_HYPTENS	ebi-a-GCST90001614	CD8+ and CD8dim T cell %leukocyte || id:ebi-a-GCST90001614	Hypertension || id:finn-b-I9_HYPTENS	Inverse variance weighted (fixed effects)	56	0.0395087	0.0532145	0.45782	-0.0647918	0.143809	1.0403	0.937263	1.15466
finn-b-I9_HYPTENS	ebi-a-GCST90001614	CD8+ and CD8dim T cell %leukocyte || id:ebi-a-GCST90001614	Hypertension || id:finn-b-I9_HYPTENS	Inverse variance weighted (multiplicative random effects)	56	0.0395087	0.0586385	0.50046	-0.0754228	0.15444	1.0403	0.927351	1.167
finn-b-I9_HYPTENS	ebi-a-GCST90001614	CD8+ and CD8dim T cell %leukocyte || id:ebi-a-GCST90001614	Hypertension || id:finn-b-I9_HYPTENS	MR Egger	56	-0.13987	0.201956	0.491544	-0.535703	0.255964	0.869471	0.585258	1.29171
finn-b-I9_HYPTENS	ebi-a-GCST90001614	CD8+ and CD8dim T cell %leukocyte || id:ebi-a-GCST90001614	Hypertension || id:finn-b-I9_HYPTENS	Simple mode	56	0.0109385	0.167925	0.948299	-0.318194	0.340071	1.011	0.727462	1.40505
finn-b-I9_HYPTENS	ebi-a-GCST90001614	CD8+ and CD8dim T cell %leukocyte || id:ebi-a-GCST90001614	Hypertension || id:finn-b-I9_HYPTENS	Weighted median	56	0.021297	0.0817076	0.794363	-0.13885	0.181444	1.02153	0.870359	1.19895
finn-b-I9_HYPTENS	ebi-a-GCST90001614	CD8+ and CD8dim T cell %leukocyte || id:ebi-a-GCST90001614	Hypertension || id:finn-b-I9_HYPTENS	Weighted mode	56	0.0109385	0.13572	0.936056	-0.255072	0.276949	1.011	0.77486	1.3191
finn-b-I9_HYPTENS	ebi-a-GCST90001615	TCRgd T cell Absolute Count || id:ebi-a-GCST90001615	Hypertension || id:finn-b-I9_HYPTENS	Inverse variance weighted (fixed effects)	56	-0.0395165	0.0528466	0.454606	-0.143096	0.0640629	0.961254	0.866671	1.06616
finn-b-I9_HYPTENS	ebi-a-GCST90001615	TCRgd T cell Absolute Count || id:ebi-a-GCST90001615	Hypertension || id:finn-b-I9_HYPTENS	Inverse variance weighted (multiplicative random effects)	56	-0.0395165	0.064276	0.538691	-0.165498	0.0864645	0.961254	0.847472	1.09031
finn-b-I9_HYPTENS	ebi-a-GCST90001615	TCRgd T cell Absolute Count || id:ebi-a-GCST90001615	Hypertension || id:finn-b-I9_HYPTENS	MR Egger	56	0.0715394	0.222563	0.749122	-0.364684	0.507763	1.07416	0.694416	1.66157
finn-b-I9_HYPTENS	ebi-a-GCST90001615	TCRgd T cell Absolute Count || id:ebi-a-GCST90001615	Hypertension || id:finn-b-I9_HYPTENS	Simple mode	56	-0.109782	0.166023	0.511215	-0.435187	0.215623	0.896029	0.647144	1.24063
finn-b-I9_HYPTENS	ebi-a-GCST90001615	TCRgd T cell Absolute Count || id:ebi-a-GCST90001615	Hypertension || id:finn-b-I9_HYPTENS	Weighted median	56	-0.0380678	0.0785407	0.627897	-0.192008	0.115872	0.962648	0.825301	1.12285
finn-b-I9_HYPTENS	ebi-a-GCST90001615	TCRgd T cell Absolute Count || id:ebi-a-GCST90001615	Hypertension || id:finn-b-I9_HYPTENS	Weighted mode	56	-0.0522863	0.138604	0.70745	-0.323949	0.219377	0.949057	0.723287	1.2453
finn-b-I9_HYPTENS	ebi-a-GCST90001616	TCRgd T cell %T cell || id:ebi-a-GCST90001616	Hypertension || id:finn-b-I9_HYPTENS	Inverse variance weighted (fixed effects)	56	-0.0310786	0.0541138	0.565751	-0.137142	0.0749844	0.969399	0.871847	1.07787
finn-b-I9_HYPTENS	ebi-a-GCST90001616	TCRgd T cell %T cell || id:ebi-a-GCST90001616	Hypertension || id:finn-b-I9_HYPTENS	Inverse variance weighted (multiplicative random effects)	56	-0.0310786	0.0642661	0.628675	-0.15704	0.094883	0.969399	0.85467	1.09953
finn-b-I9_HYPTENS	ebi-a-GCST90001616	TCRgd T cell %T cell || id:ebi-a-GCST90001616	Hypertension || id:finn-b-I9_HYPTENS	MR Egger	56	0.127702	0.221951	0.567436	-0.307321	0.562726	1.13621	0.735414	1.75545
finn-b-I9_HYPTENS	ebi-a-GCST90001616	TCRgd T cell %T cell || id:ebi-a-GCST90001616	Hypertension || id:finn-b-I9_HYPTENS	Simple mode	56	-0.160026	0.172918	0.358778	-0.498945	0.178893	0.852122	0.607171	1.19589
finn-b-I9_HYPTENS	ebi-a-GCST90001616	TCRgd T cell %T cell || id:ebi-a-GCST90001616	Hypertension || id:finn-b-I9_HYPTENS	Weighted median	56	0.0110755	0.0834377	0.894399	-0.152462	0.174613	1.01114	0.858591	1.19079
finn-b-I9_HYPTENS	ebi-a-GCST90001616	TCRgd T cell %T cell || id:ebi-a-GCST90001616	Hypertension || id:finn-b-I9_HYPTENS	Weighted mode	56	0.015679	0.153286	0.918902	-0.284761	0.316119	1.0158	0.752194	1.37179
finn-b-I9_HYPTENS	ebi-a-GCST90001617	TCRgd T cell %lymphocyte || id:ebi-a-GCST90001617	Hypertension || id:finn-b-I9_HYPTENS	Inverse variance weighted (fixed effects)	56	-0.0309121	0.0539016	0.566312	-0.136559	0.074735	0.969561	0.872355	1.0776
finn-b-I9_HYPTENS	ebi-a-GCST90001617	TCRgd T cell %lymphocyte || id:ebi-a-GCST90001617	Hypertension || id:finn-b-I9_HYPTENS	Inverse variance weighted (multiplicative random effects)	56	-0.0309121	0.0656071	0.637519	-0.159502	0.0976777	0.969561	0.852568	1.10261
finn-b-I9_HYPTENS	ebi-a-GCST90001617	TCRgd T cell %lymphocyte || id:ebi-a-GCST90001617	Hypertension || id:finn-b-I9_HYPTENS	MR Egger	56	0.157276	0.226169	0.489792	-0.286015	0.600566	1.17032	0.751251	1.82315
finn-b-I9_HYPTENS	ebi-a-GCST90001617	TCRgd T cell %lymphocyte || id:ebi-a-GCST90001617	Hypertension || id:finn-b-I9_HYPTENS	Simple mode	56	-0.22546	0.178259	0.211281	-0.574849	0.123928	0.798149	0.56279	1.13193
finn-b-I9_HYPTENS	ebi-a-GCST90001617	TCRgd T cell %lymphocyte || id:ebi-a-GCST90001617	Hypertension || id:finn-b-I9_HYPTENS	Weighted median	56	-0.0216997	0.0796387	0.785255	-0.177792	0.134392	0.978534	0.837117	1.14384
finn-b-I9_HYPTENS	ebi-a-GCST90001617	TCRgd T cell %lymphocyte || id:ebi-a-GCST90001617	Hypertension || id:finn-b-I9_HYPTENS	Weighted mode	56	-0.0749148	0.163076	0.647768	-0.394544	0.244715	0.927823	0.673987	1.27726
finn-b-I9_HYPTENS	ebi-a-GCST90001618	HLA DR+ T cell Absolute Count || id:ebi-a-GCST90001618	Hypertension || id:finn-b-I9_HYPTENS	Inverse variance weighted (fixed effects)	56	-0.0427097	0.0525751	0.416587	-0.145757	0.0603375	0.958189	0.864368	1.06219
finn-b-I9_HYPTENS	ebi-a-GCST90001618	HLA DR+ T cell Absolute Count || id:ebi-a-GCST90001618	Hypertension || id:finn-b-I9_HYPTENS	Inverse variance weighted (multiplicative random effects)	56	-0.0427097	0.0515559	0.407435	-0.143759	0.0583398	0.958189	0.866096	1.06008
finn-b-I9_HYPTENS	ebi-a-GCST90001618	HLA DR+ T cell Absolute Count || id:ebi-a-GCST90001618	Hypertension || id:finn-b-I9_HYPTENS	MR Egger	56	-0.127939	0.180894	0.482445	-0.482491	0.226613	0.879907	0.617244	1.25434
finn-b-I9_HYPTENS	ebi-a-GCST90001618	HLA DR+ T cell Absolute Count || id:ebi-a-GCST90001618	Hypertension || id:finn-b-I9_HYPTENS	Simple mode	56	-0.0252239	0.176366	0.886797	-0.370901	0.320454	0.975092	0.690112	1.37775
finn-b-I9_HYPTENS	ebi-a-GCST90001618	HLA DR+ T cell Absolute Count || id:ebi-a-GCST90001618	Hypertension || id:finn-b-I9_HYPTENS	Weighted median	56	-0.0333139	0.0802684	0.678119	-0.19064	0.124012	0.967235	0.82643	1.13203
finn-b-I9_HYPTENS	ebi-a-GCST90001618	HLA DR+ T cell Absolute Count || id:ebi-a-GCST90001618	Hypertension || id:finn-b-I9_HYPTENS	Weighted mode	56	-0.0154669	0.144731	0.915284	-0.29914	0.268207	0.984652	0.741455	1.30762
finn-b-I9_HYPTENS	ebi-a-GCST90001619	HLA DR+ T cell%T cell || id:ebi-a-GCST90001619	Hypertension || id:finn-b-I9_HYPTENS	Inverse variance weighted (fixed effects)	56	-0.0269758	0.0493537	0.584667	-0.123709	0.0697574	0.973385	0.883637	1.07225
finn-b-I9_HYPTENS	ebi-a-GCST90001619	HLA DR+ T cell%T cell || id:ebi-a-GCST90001619	Hypertension || id:finn-b-I9_HYPTENS	Inverse variance weighted (multiplicative random effects)	56	-0.0269758	0.0448203	0.547263	-0.114823	0.0608719	0.973385	0.891523	1.06276
finn-b-I9_HYPTENS	ebi-a-GCST90001619	HLA DR+ T cell%T cell || id:ebi-a-GCST90001619	Hypertension || id:finn-b-I9_HYPTENS	MR Egger	56	-0.0664689	0.169815	0.697028	-0.399307	0.266369	0.935692	0.670785	1.30522
finn-b-I9_HYPTENS	ebi-a-GCST90001619	HLA DR+ T cell%T cell || id:ebi-a-GCST90001619	Hypertension || id:finn-b-I9_HYPTENS	Simple mode	56	-0.179021	0.170683	0.298834	-0.513559	0.155517	0.836089	0.598362	1.16826
finn-b-I9_HYPTENS	ebi-a-GCST90001619	HLA DR+ T cell%T cell || id:ebi-a-GCST90001619	Hypertension || id:finn-b-I9_HYPTENS	Weighted median	56	-0.0787588	0.0700771	0.261061	-0.21611	0.0585924	0.924263	0.805647	1.06034
finn-b-I9_HYPTENS	ebi-a-GCST90001619	HLA DR+ T cell%T cell || id:ebi-a-GCST90001619	Hypertension || id:finn-b-I9_HYPTENS	Weighted mode	56	-0.203159	0.145862	0.169282	-0.489049	0.0827314	0.816149	0.613209	1.08625
finn-b-I9_HYPTENS	ebi-a-GCST90001620	HLA DR+ T cell%lymphocyte || id:ebi-a-GCST90001620	Hypertension || id:finn-b-I9_HYPTENS	Inverse variance weighted (fixed effects)	56	-0.032559	0.0506679	0.520486	-0.131868	0.0667501	0.967965	0.876457	1.06903
finn-b-I9_HYPTENS	ebi-a-GCST90001620	HLA DR+ T cell%lymphocyte || id:ebi-a-GCST90001620	Hypertension || id:finn-b-I9_HYPTENS	Inverse variance weighted (multiplicative random effects)	56	-0.032559	0.0483887	0.501034	-0.127401	0.0622829	0.967965	0.880381	1.06426
finn-b-I9_HYPTENS	ebi-a-GCST90001620	HLA DR+ T cell%lymphocyte || id:ebi-a-GCST90001620	Hypertension || id:finn-b-I9_HYPTENS	MR Egger	56	-0.0228618	0.174336	0.896155	-0.36456	0.318836	0.977398	0.694502	1.37553
finn-b-I9_HYPTENS	ebi-a-GCST90001620	HLA DR+ T cell%lymphocyte || id:ebi-a-GCST90001620	Hypertension || id:finn-b-I9_HYPTENS	Simple mode	56	-0.129929	0.173918	0.458204	-0.470807	0.21095	0.878158	0.624498	1.23485
finn-b-I9_HYPTENS	ebi-a-GCST90001620	HLA DR+ T cell%lymphocyte || id:ebi-a-GCST90001620	Hypertension || id:finn-b-I9_HYPTENS	Weighted median	56	-0.0549912	0.0742046	0.458648	-0.200432	0.0904498	0.946493	0.818377	1.09467
finn-b-I9_HYPTENS	ebi-a-GCST90001620	HLA DR+ T cell%lymphocyte || id:ebi-a-GCST90001620	Hypertension || id:finn-b-I9_HYPTENS	Weighted mode	56	-0.139308	0.168431	0.411759	-0.469432	0.190816	0.86996	0.625358	1.21024
finn-b-I9_HYPTENS	ebi-a-GCST90001621	Natural Killer T Absolute Count || id:ebi-a-GCST90001621	Hypertension || id:finn-b-I9_HYPTENS	Inverse variance weighted (fixed effects)	56	0.01572	0.054238	0.771943	-0.0905864	0.122027	1.01584	0.913395	1.12978
finn-b-I9_HYPTENS	ebi-a-GCST90001621	Natural Killer T Absolute Count || id:ebi-a-GCST90001621	Hypertension || id:finn-b-I9_HYPTENS	Inverse variance weighted (multiplicative random effects)	56	0.01572	0.0548843	0.774555	-0.0918532	0.123293	1.01584	0.912239	1.13122
finn-b-I9_HYPTENS	ebi-a-GCST90001621	Natural Killer T Absolute Count || id:ebi-a-GCST90001621	Hypertension || id:finn-b-I9_HYPTENS	MR Egger	56	-0.24242	0.186925	0.200187	-0.608793	0.123954	0.784727	0.544007	1.13196
finn-b-I9_HYPTENS	ebi-a-GCST90001621	Natural Killer T Absolute Count || id:ebi-a-GCST90001621	Hypertension || id:finn-b-I9_HYPTENS	Simple mode	56	-0.0745293	0.160871	0.644987	-0.389836	0.240778	0.92818	0.677168	1.27224
finn-b-I9_HYPTENS	ebi-a-GCST90001621	Natural Killer T Absolute Count || id:ebi-a-GCST90001621	Hypertension || id:finn-b-I9_HYPTENS	Weighted median	56	-0.0506094	0.0736255	0.491838	-0.194915	0.0936966	0.95065	0.822904	1.09823
finn-b-I9_HYPTENS	ebi-a-GCST90001621	Natural Killer T Absolute Count || id:ebi-a-GCST90001621	Hypertension || id:finn-b-I9_HYPTENS	Weighted mode	56	-0.094485	0.127358	0.461314	-0.344107	0.155137	0.909841	0.708853	1.16782
finn-b-I9_HYPTENS	ebi-a-GCST90001622	Natural Killer T %T cell || id:ebi-a-GCST90001622	Hypertension || id:finn-b-I9_HYPTENS	Inverse variance weighted (fixed effects)	56	0.0317869	0.0543352	0.558537	-0.0747101	0.138284	1.0323	0.928013	1.1483
finn-b-I9_HYPTENS	ebi-a-GCST90001622	Natural Killer T %T cell || id:ebi-a-GCST90001622	Hypertension || id:finn-b-I9_HYPTENS	Inverse variance weighted (multiplicative random effects)	56	0.0317869	0.0529215	0.548077	-0.0719392	0.135513	1.0323	0.930588	1.14512
finn-b-I9_HYPTENS	ebi-a-GCST90001622	Natural Killer T %T cell || id:ebi-a-GCST90001622	Hypertension || id:finn-b-I9_HYPTENS	MR Egger	56	-0.227402	0.186876	0.228949	-0.593679	0.138875	0.7966	0.552292	1.14898
finn-b-I9_HYPTENS	ebi-a-GCST90001622	Natural Killer T %T cell || id:ebi-a-GCST90001622	Hypertension || id:finn-b-I9_HYPTENS	Simple mode	56	-0.0666551	0.163736	0.685523	-0.387577	0.254267	0.935518	0.678699	1.28952
finn-b-I9_HYPTENS	ebi-a-GCST90001622	Natural Killer T %T cell || id:ebi-a-GCST90001622	Hypertension || id:finn-b-I9_HYPTENS	Weighted median	56	-0.0410163	0.0789763	0.603518	-0.19581	0.113777	0.959814	0.822169	1.1205
finn-b-I9_HYPTENS	ebi-a-GCST90001622	Natural Killer T %T cell || id:ebi-a-GCST90001622	Hypertension || id:finn-b-I9_HYPTENS	Weighted mode	56	-0.109294	0.132009	0.411288	-0.368031	0.149443	0.896467	0.692096	1.16119
finn-b-I9_HYPTENS	ebi-a-GCST90001623	Natural Killer T %lymphocyte || id:ebi-a-GCST90001623	Hypertension || id:finn-b-I9_HYPTENS	Inverse variance weighted (fixed effects)	56	0.0281344	0.0546519	0.606697	-0.0789832	0.135252	1.02853	0.924055	1.14483
finn-b-I9_HYPTENS	ebi-a-GCST90001623	Natural Killer T %lymphocyte || id:ebi-a-GCST90001623	Hypertension || id:finn-b-I9_HYPTENS	Inverse variance weighted (multiplicative random effects)	56	0.0281344	0.0525489	0.592376	-0.0748614	0.13113	1.02853	0.927872	1.14012
finn-b-I9_HYPTENS	ebi-a-GCST90001623	Natural Killer T %lymphocyte || id:ebi-a-GCST90001623	Hypertension || id:finn-b-I9_HYPTENS	MR Egger	56	-0.183142	0.187966	0.334234	-0.551555	0.185271	0.83265	0.576053	1.20354
finn-b-I9_HYPTENS	ebi-a-GCST90001623	Natural Killer T %lymphocyte || id:ebi-a-GCST90001623	Hypertension || id:finn-b-I9_HYPTENS	Simple mode	56	-0.0715745	0.168603	0.672847	-0.402037	0.258888	0.930927	0.668956	1.29549
finn-b-I9_HYPTENS	ebi-a-GCST90001623	Natural Killer T %lymphocyte || id:ebi-a-GCST90001623	Hypertension || id:finn-b-I9_HYPTENS	Weighted median	56	-0.0309019	0.0795801	0.697786	-0.186879	0.125075	0.969571	0.829544	1.13323
finn-b-I9_HYPTENS	ebi-a-GCST90001623	Natural Killer T %lymphocyte || id:ebi-a-GCST90001623	Hypertension || id:finn-b-I9_HYPTENS	Weighted mode	56	-0.0715745	0.134738	0.59741	-0.335661	0.192512	0.930927	0.714866	1.21229
finn-b-I9_HYPTENS	ebi-a-GCST90001624	HLA DR+ CD4+ T cell Absolute Count || id:ebi-a-GCST90001624	Hypertension || id:finn-b-I9_HYPTENS	Inverse variance weighted (fixed effects)	56	-0.0850148	0.0523751	0.104548	-0.18767	0.0176404	0.918499	0.828888	1.0178
finn-b-I9_HYPTENS	ebi-a-GCST90001624	HLA DR+ CD4+ T cell Absolute Count || id:ebi-a-GCST90001624	Hypertension || id:finn-b-I9_HYPTENS	Inverse variance weighted (multiplicative random effects)	56	-0.0850148	0.0601172	0.157318	-0.202845	0.0328149	0.918499	0.816405	1.03336
finn-b-I9_HYPTENS	ebi-a-GCST90001624	HLA DR+ CD4+ T cell Absolute Count || id:ebi-a-GCST90001624	Hypertension || id:finn-b-I9_HYPTENS	MR Egger	56	-0.0110667	0.208459	0.957858	-0.419646	0.397513	0.988994	0.65728	1.48812
finn-b-I9_HYPTENS	ebi-a-GCST90001624	HLA DR+ CD4+ T cell Absolute Count || id:ebi-a-GCST90001624	Hypertension || id:finn-b-I9_HYPTENS	Simple mode	56	-0.158622	0.174634	0.367678	-0.500904	0.183661	0.853319	0.605983	1.20161
finn-b-I9_HYPTENS	ebi-a-GCST90001624	HLA DR+ CD4+ T cell Absolute Count || id:ebi-a-GCST90001624	Hypertension || id:finn-b-I9_HYPTENS	Weighted median	56	-0.0973549	0.080957	0.22915	-0.256031	0.0613208	0.907234	0.774118	1.06324
finn-b-I9_HYPTENS	ebi-a-GCST90001624	HLA DR+ CD4+ T cell Absolute Count || id:ebi-a-GCST90001624	Hypertension || id:finn-b-I9_HYPTENS	Weighted mode	56	-0.107818	0.136841	0.434135	-0.376026	0.160391	0.897791	0.686585	1.17397
finn-b-I9_HYPTENS	ebi-a-GCST90001625	HLA DR+ CD4+ T cell %T cell || id:ebi-a-GCST90001625	Hypertension || id:finn-b-I9_HYPTENS	Inverse variance weighted (fixed effects)	56	-0.0605402	0.0469439	0.19718	-0.15255	0.0314698	0.941256	0.858516	1.03197
finn-b-I9_HYPTENS	ebi-a-GCST90001625	HLA DR+ CD4+ T cell %T cell || id:ebi-a-GCST90001625	Hypertension || id:finn-b-I9_HYPTENS	Inverse variance weighted (multiplicative random effects)	56	-0.0605402	0.0542117	0.264107	-0.166795	0.0457148	0.941256	0.846373	1.04678
finn-b-I9_HYPTENS	ebi-a-GCST90001625	HLA DR+ CD4+ T cell %T cell || id:ebi-a-GCST90001625	Hypertension || id:finn-b-I9_HYPTENS	MR Egger	56	0.0870191	0.187112	0.643755	-0.27972	0.453758	1.09092	0.755996	1.57422
finn-b-I9_HYPTENS	ebi-a-GCST90001625	HLA DR+ CD4+ T cell %T cell || id:ebi-a-GCST90001625	Hypertension || id:finn-b-I9_HYPTENS	Simple mode	56	-0.125546	0.158272	0.431055	-0.43576	0.184668	0.882015	0.646773	1.20282
finn-b-I9_HYPTENS	ebi-a-GCST90001625	HLA DR+ CD4+ T cell %T cell || id:ebi-a-GCST90001625	Hypertension || id:finn-b-I9_HYPTENS	Weighted median	56	-0.0927477	0.0707319	0.189771	-0.231382	0.0458869	0.911423	0.793436	1.04696
finn-b-I9_HYPTENS	ebi-a-GCST90001625	HLA DR+ CD4+ T cell %T cell || id:ebi-a-GCST90001625	Hypertension || id:finn-b-I9_HYPTENS	Weighted mode	56	-0.118593	0.124635	0.345504	-0.362878	0.125692	0.88817	0.695672	1.13393
finn-b-I9_HYPTENS	ebi-a-GCST90001626	HLA DR+ CD4+ T cell %lymphocyte || id:ebi-a-GCST90001626	Hypertension || id:finn-b-I9_HYPTENS	Inverse variance weighted (fixed effects)	56	-0.0677079	0.0482901	0.160883	-0.162356	0.0269406	0.934533	0.850138	1.02731
finn-b-I9_HYPTENS	ebi-a-GCST90001626	HLA DR+ CD4+ T cell %lymphocyte || id:ebi-a-GCST90001626	Hypertension || id:finn-b-I9_HYPTENS	Inverse variance weighted (multiplicative random effects)	56	-0.0677079	0.057846	0.241806	-0.181086	0.0456702	0.934533	0.834364	1.04673
finn-b-I9_HYPTENS	ebi-a-GCST90001626	HLA DR+ CD4+ T cell %lymphocyte || id:ebi-a-GCST90001626	Hypertension || id:finn-b-I9_HYPTENS	MR Egger	56	0.134404	0.198849	0.501982	-0.25534	0.524148	1.14385	0.774653	1.68902
finn-b-I9_HYPTENS	ebi-a-GCST90001626	HLA DR+ CD4+ T cell %lymphocyte || id:ebi-a-GCST90001626	Hypertension || id:finn-b-I9_HYPTENS	Simple mode	56	-0.143601	0.179425	0.426957	-0.495273	0.208071	0.866233	0.609404	1.2313
finn-b-I9_HYPTENS	ebi-a-GCST90001626	HLA DR+ CD4+ T cell %lymphocyte || id:ebi-a-GCST90001626	Hypertension || id:finn-b-I9_HYPTENS	Weighted median	56	-0.0856531	0.076729	0.264291	-0.236042	0.0647358	0.917913	0.789747	1.06688
finn-b-I9_HYPTENS	ebi-a-GCST90001626	HLA DR+ CD4+ T cell %lymphocyte || id:ebi-a-GCST90001626	Hypertension || id:finn-b-I9_HYPTENS	Weighted mode	56	-0.177225	0.143152	0.220969	-0.457804	0.103354	0.837591	0.632672	1.10888
finn-b-I9_HYPTENS	ebi-a-GCST90001627	HLA DR+ CD8+ T cell Absolute Count || id:ebi-a-GCST90001627	Hypertension || id:finn-b-I9_HYPTENS	Inverse variance weighted (fixed effects)	56	-0.0305965	0.053305	0.565974	-0.135074	0.0738812	0.969867	0.873651	1.07668
finn-b-I9_HYPTENS	ebi-a-GCST90001627	HLA DR+ CD8+ T cell Absolute Count || id:ebi-a-GCST90001627	Hypertension || id:finn-b-I9_HYPTENS	Inverse variance weighted (multiplicative random effects)	56	-0.0305965	0.0483745	0.527064	-0.12541	0.0642174	0.969867	0.882135	1.06632
finn-b-I9_HYPTENS	ebi-a-GCST90001627	HLA DR+ CD8+ T cell Absolute Count || id:ebi-a-GCST90001627	Hypertension || id:finn-b-I9_HYPTENS	MR Egger	56	-0.268793	0.183387	0.148526	-0.628231	0.0906462	0.764302	0.533535	1.09488
finn-b-I9_HYPTENS	ebi-a-GCST90001627	HLA DR+ CD8+ T cell Absolute Count || id:ebi-a-GCST90001627	Hypertension || id:finn-b-I9_HYPTENS	Simple mode	56	-0.0253285	0.177012	0.886743	-0.372273	0.321616	0.97499	0.689166	1.37935
finn-b-I9_HYPTENS	ebi-a-GCST90001627	HLA DR+ CD8+ T cell Absolute Count || id:ebi-a-GCST90001627	Hypertension || id:finn-b-I9_HYPTENS	Weighted median	56	-0.0524841	0.0766644	0.4936	-0.202746	0.0977782	0.948869	0.816485	1.10272
finn-b-I9_HYPTENS	ebi-a-GCST90001627	HLA DR+ CD8+ T cell Absolute Count || id:ebi-a-GCST90001627	Hypertension || id:finn-b-I9_HYPTENS	Weighted mode	56	-0.0553054	0.143192	0.700814	-0.335961	0.225351	0.946196	0.714651	1.25276
finn-b-I9_HYPTENS	ebi-a-GCST90001628	HLA DR+ CD8+ T cell %T cell || id:ebi-a-GCST90001628	Hypertension || id:finn-b-I9_HYPTENS	Inverse variance weighted (fixed effects)	56	-0.010452	0.0512864	0.838513	-0.110973	0.0900694	0.989602	0.894963	1.09425
finn-b-I9_HYPTENS	ebi-a-GCST90001628	HLA DR+ CD8+ T cell %T cell || id:ebi-a-GCST90001628	Hypertension || id:finn-b-I9_HYPTENS	Inverse variance weighted (multiplicative random effects)	56	-0.010452	0.04182	0.802643	-0.0924192	0.0715152	0.989602	0.911723	1.07413
finn-b-I9_HYPTENS	ebi-a-GCST90001628	HLA DR+ CD8+ T cell %T cell || id:ebi-a-GCST90001628	Hypertension || id:finn-b-I9_HYPTENS	MR Egger	56	-0.21958	0.176476	0.218782	-0.565474	0.126314	0.802856	0.568091	1.13464
finn-b-I9_HYPTENS	ebi-a-GCST90001628	HLA DR+ CD8+ T cell %T cell || id:ebi-a-GCST90001628	Hypertension || id:finn-b-I9_HYPTENS	Simple mode	56	-0.0335012	0.155387	0.830098	-0.33806	0.271058	0.967054	0.713152	1.31135
finn-b-I9_HYPTENS	ebi-a-GCST90001628	HLA DR+ CD8+ T cell %T cell || id:ebi-a-GCST90001628	Hypertension || id:finn-b-I9_HYPTENS	Weighted median	56	-0.0339635	0.072388	0.638936	-0.175844	0.107917	0.966607	0.838749	1.11396
finn-b-I9_HYPTENS	ebi-a-GCST90001628	HLA DR+ CD8+ T cell %T cell || id:ebi-a-GCST90001628	Hypertension || id:finn-b-I9_HYPTENS	Weighted mode	56	-0.0455133	0.145075	0.754918	-0.329859	0.238833	0.955507	0.719025	1.26977
finn-b-I9_HYPTENS	ebi-a-GCST90001629	HLA DR+ CD8+ T cell %lymphocyte || id:ebi-a-GCST90001629	Hypertension || id:finn-b-I9_HYPTENS	Inverse variance weighted (fixed effects)	56	-0.0132022	0.0520213	0.799662	-0.115164	0.0887596	0.986885	0.89122	1.09282
finn-b-I9_HYPTENS	ebi-a-GCST90001629	HLA DR+ CD8+ T cell %lymphocyte || id:ebi-a-GCST90001629	Hypertension || id:finn-b-I9_HYPTENS	Inverse variance weighted (multiplicative random effects)	56	-0.0132022	0.0445505	0.766969	-0.100521	0.0741168	0.986885	0.904366	1.07693
finn-b-I9_HYPTENS	ebi-a-GCST90001629	HLA DR+ CD8+ T cell %lymphocyte || id:ebi-a-GCST90001629	Hypertension || id:finn-b-I9_HYPTENS	MR Egger	56	-0.187768	0.179013	0.298891	-0.538633	0.163097	0.828807	0.583545	1.17715
finn-b-I9_HYPTENS	ebi-a-GCST90001629	HLA DR+ CD8+ T cell %lymphocyte || id:ebi-a-GCST90001629	Hypertension || id:finn-b-I9_HYPTENS	Simple mode	56	0.0281716	0.16306	0.863467	-0.291425	0.347769	1.02857	0.747198	1.4159
finn-b-I9_HYPTENS	ebi-a-GCST90001629	HLA DR+ CD8+ T cell %lymphocyte || id:ebi-a-GCST90001629	Hypertension || id:finn-b-I9_HYPTENS	Weighted median	56	-0.0221374	0.0742902	0.765714	-0.167746	0.123471	0.978106	0.845568	1.13142
finn-b-I9_HYPTENS	ebi-a-GCST90001629	HLA DR+ CD8+ T cell %lymphocyte || id:ebi-a-GCST90001629	Hypertension || id:finn-b-I9_HYPTENS	Weighted mode	56	0.0348975	0.15091	0.817981	-0.260887	0.330682	1.03551	0.770368	1.39192
finn-b-I9_HYPTENS	ebi-a-GCST90001630	CD8+ Natural Killer T Absolute Count || id:ebi-a-GCST90001630	Hypertension || id:finn-b-I9_HYPTENS	Inverse variance weighted (fixed effects)	56	0.000594686	0.0539174	0.9912	-0.105083	0.106273	1.00059	0.900249	1.11213
finn-b-I9_HYPTENS	ebi-a-GCST90001630	CD8+ Natural Killer T Absolute Count || id:ebi-a-GCST90001630	Hypertension || id:finn-b-I9_HYPTENS	Inverse variance weighted (multiplicative random effects)	56	0.000594686	0.0584328	0.99188	-0.113934	0.115123	1.00059	0.892317	1.12201
finn-b-I9_HYPTENS	ebi-a-GCST90001630	CD8+ Natural Killer T Absolute Count || id:ebi-a-GCST90001630	Hypertension || id:finn-b-I9_HYPTENS	MR Egger	56	-0.255931	0.199532	0.20509	-0.647014	0.135151	0.774195	0.523607	1.14471
finn-b-I9_HYPTENS	ebi-a-GCST90001630	CD8+ Natural Killer T Absolute Count || id:ebi-a-GCST90001630	Hypertension || id:finn-b-I9_HYPTENS	Simple mode	56	-0.106889	0.149639	0.478054	-0.400181	0.186403	0.898625	0.670199	1.20491
finn-b-I9_HYPTENS	ebi-a-GCST90001630	CD8+ Natural Killer T Absolute Count || id:ebi-a-GCST90001630	Hypertension || id:finn-b-I9_HYPTENS	Weighted median	56	-0.0365501	0.0771136	0.635517	-0.187693	0.114593	0.96411	0.828869	1.12142
finn-b-I9_HYPTENS	ebi-a-GCST90001630	CD8+ Natural Killer T Absolute Count || id:ebi-a-GCST90001630	Hypertension || id:finn-b-I9_HYPTENS	Weighted mode	56	-0.0498897	0.130118	0.702889	-0.304922	0.205143	0.951334	0.737181	1.2277
finn-b-I9_HYPTENS	ebi-a-GCST90001631	CD8+ Natural Killer T %T cell || id:ebi-a-GCST90001631	Hypertension || id:finn-b-I9_HYPTENS	Inverse variance weighted (fixed effects)	56	0.0165475	0.0531748	0.755656	-0.0876751	0.12077	1.01669	0.916058	1.12837
finn-b-I9_HYPTENS	ebi-a-GCST90001631	CD8+ Natural Killer T %T cell || id:ebi-a-GCST90001631	Hypertension || id:finn-b-I9_HYPTENS	Inverse variance weighted (multiplicative random effects)	56	0.0165475	0.054545	0.761606	-0.0903606	0.123456	1.01669	0.913602	1.1314
finn-b-I9_HYPTENS	ebi-a-GCST90001631	CD8+ Natural Killer T %T cell || id:ebi-a-GCST90001631	Hypertension || id:finn-b-I9_HYPTENS	MR Egger	56	-0.210492	0.186593	0.264273	-0.576214	0.15523	0.810186	0.562022	1.16793
finn-b-I9_HYPTENS	ebi-a-GCST90001631	CD8+ Natural Killer T %T cell || id:ebi-a-GCST90001631	Hypertension || id:finn-b-I9_HYPTENS	Simple mode	56	0.011098	0.16436	0.946411	-0.311047	0.333243	1.01116	0.732679	1.39549
finn-b-I9_HYPTENS	ebi-a-GCST90001631	CD8+ Natural Killer T %T cell || id:ebi-a-GCST90001631	Hypertension || id:finn-b-I9_HYPTENS	Weighted median	56	0.00959561	0.075994	0.89952	-0.139353	0.158544	1.00964	0.869921	1.1718
finn-b-I9_HYPTENS	ebi-a-GCST90001631	CD8+ Natural Killer T %T cell || id:ebi-a-GCST90001631	Hypertension || id:finn-b-I9_HYPTENS	Weighted mode	56	-0.0137661	0.117751	0.907358	-0.244558	0.217026	0.986328	0.783051	1.24238
finn-b-I9_HYPTENS	ebi-a-GCST90001632	CD8+ Natural Killer T %lymphocyte || id:ebi-a-GCST90001632	Hypertension || id:finn-b-I9_HYPTENS	Inverse variance weighted (fixed effects)	54	0.0142414	0.0538811	0.79154	-0.0913656	0.119848	1.01434	0.912684	1.12733
finn-b-I9_HYPTENS	ebi-a-GCST90001632	CD8+ Natural Killer T %lymphocyte || id:ebi-a-GCST90001632	Hypertension || id:finn-b-I9_HYPTENS	Inverse variance weighted (multiplicative random effects)	54	0.0142414	0.0560795	0.799534	-0.0956744	0.124157	1.01434	0.90876	1.13219
finn-b-I9_HYPTENS	ebi-a-GCST90001632	CD8+ Natural Killer T %lymphocyte || id:ebi-a-GCST90001632	Hypertension || id:finn-b-I9_HYPTENS	MR Egger	54	-0.17918	0.192201	0.355513	-0.555894	0.197533	0.835955	0.57356	1.21839
finn-b-I9_HYPTENS	ebi-a-GCST90001632	CD8+ Natural Killer T %lymphocyte || id:ebi-a-GCST90001632	Hypertension || id:finn-b-I9_HYPTENS	Simple mode	54	-0.00188696	0.153201	0.990219	-0.302162	0.298388	0.998115	0.739218	1.34768
finn-b-I9_HYPTENS	ebi-a-GCST90001632	CD8+ Natural Killer T %lymphocyte || id:ebi-a-GCST90001632	Hypertension || id:finn-b-I9_HYPTENS	Weighted median	54	0.0231151	0.0799877	0.772594	-0.133661	0.179891	1.02338	0.874887	1.19709
finn-b-I9_HYPTENS	ebi-a-GCST90001632	CD8+ Natural Killer T %lymphocyte || id:ebi-a-GCST90001632	Hypertension || id:finn-b-I9_HYPTENS	Weighted mode	54	-0.00977943	0.138122	0.943821	-0.280498	0.260939	0.990268	0.755407	1.29815
finn-b-I9_HYPTENS	ebi-a-GCST90001633	CD8dim Natural Killer T Absolute Count || id:ebi-a-GCST90001633	Hypertension || id:finn-b-I9_HYPTENS	Inverse variance weighted (fixed effects)	56	0.125589	0.0533193	0.0185023	0.0210829	0.230095	1.13382	1.02131	1.25872
finn-b-I9_HYPTENS	ebi-a-GCST90001633	CD8dim Natural Killer T Absolute Count || id:ebi-a-GCST90001633	Hypertension || id:finn-b-I9_HYPTENS	Inverse variance weighted (multiplicative random effects)	56	0.125589	0.0588181	0.032744	0.0103054	0.240872	1.13382	1.01036	1.27236
finn-b-I9_HYPTENS	ebi-a-GCST90001633	CD8dim Natural Killer T Absolute Count || id:ebi-a-GCST90001633	Hypertension || id:finn-b-I9_HYPTENS	MR Egger	56	-0.0640322	0.202396	0.752941	-0.460728	0.332664	0.937975	0.630824	1.39468
finn-b-I9_HYPTENS	ebi-a-GCST90001633	CD8dim Natural Killer T Absolute Count || id:ebi-a-GCST90001633	Hypertension || id:finn-b-I9_HYPTENS	Simple mode	56	0.106294	0.159973	0.50918	-0.207253	0.41984	1.11215	0.812814	1.52172
finn-b-I9_HYPTENS	ebi-a-GCST90001633	CD8dim Natural Killer T Absolute Count || id:ebi-a-GCST90001633	Hypertension || id:finn-b-I9_HYPTENS	Weighted median	56	0.103939	0.0790689	0.188666	-0.0510362	0.258914	1.10953	0.950244	1.29552
finn-b-I9_HYPTENS	ebi-a-GCST90001633	CD8dim Natural Killer T Absolute Count || id:ebi-a-GCST90001633	Hypertension || id:finn-b-I9_HYPTENS	Weighted mode	56	0.0773874	0.139353	0.580919	-0.195745	0.35052	1.08046	0.822222	1.41981
finn-b-I9_HYPTENS	ebi-a-GCST90001634	CD8dim Natural Killer T %T cell || id:ebi-a-GCST90001634	Hypertension || id:finn-b-I9_HYPTENS	Inverse variance weighted (fixed effects)	56	0.147564	0.0536771	0.00597591	0.0423566	0.252771	1.15901	1.04327	1.28759
finn-b-I9_HYPTENS	ebi-a-GCST90001634	CD8dim Natural Killer T %T cell || id:ebi-a-GCST90001634	Hypertension || id:finn-b-I9_HYPTENS	Inverse variance weighted (multiplicative random effects)	56	0.147564	0.0556336	0.00799157	0.0385221	0.256606	1.15901	1.03927	1.29254
finn-b-I9_HYPTENS	ebi-a-GCST90001634	CD8dim Natural Killer T %T cell || id:ebi-a-GCST90001634	Hypertension || id:finn-b-I9_HYPTENS	MR Egger	56	0.0171462	0.192252	0.929264	-0.359667	0.393959	1.01729	0.697909	1.48284
finn-b-I9_HYPTENS	ebi-a-GCST90001634	CD8dim Natural Killer T %T cell || id:ebi-a-GCST90001634	Hypertension || id:finn-b-I9_HYPTENS	Simple mode	56	0.0779188	0.159091	0.626241	-0.2339	0.389737	1.08103	0.791441	1.47659
finn-b-I9_HYPTENS	ebi-a-GCST90001634	CD8dim Natural Killer T %T cell || id:ebi-a-GCST90001634	Hypertension || id:finn-b-I9_HYPTENS	Weighted median	56	0.0912895	0.0762357	0.231126	-0.0581325	0.240711	1.09559	0.943525	1.27215
finn-b-I9_HYPTENS	ebi-a-GCST90001634	CD8dim Natural Killer T %T cell || id:ebi-a-GCST90001634	Hypertension || id:finn-b-I9_HYPTENS	Weighted mode	56	0.0779188	0.138612	0.576308	-0.193761	0.349599	1.08103	0.823855	1.4185
finn-b-I9_HYPTENS	ebi-a-GCST90001635	CD8dim Natural Killer T %lymphocyte || id:ebi-a-GCST90001635	Hypertension || id:finn-b-I9_HYPTENS	Inverse variance weighted (fixed effects)	56	0.142508	0.0534399	0.00765984	0.0377663	0.247251	1.15316	1.03849	1.2805
finn-b-I9_HYPTENS	ebi-a-GCST90001635	CD8dim Natural Killer T %lymphocyte || id:ebi-a-GCST90001635	Hypertension || id:finn-b-I9_HYPTENS	Inverse variance weighted (multiplicative random effects)	56	0.142508	0.0556218	0.0104042	0.0334898	0.251527	1.15316	1.03406	1.28599
finn-b-I9_HYPTENS	ebi-a-GCST90001635	CD8dim Natural Killer T %lymphocyte || id:ebi-a-GCST90001635	Hypertension || id:finn-b-I9_HYPTENS	MR Egger	56	0.0354123	0.192501	0.854734	-0.341889	0.412714	1.03605	0.710427	1.51091
finn-b-I9_HYPTENS	ebi-a-GCST90001635	CD8dim Natural Killer T %lymphocyte || id:ebi-a-GCST90001635	Hypertension || id:finn-b-I9_HYPTENS	Simple mode	56	0.0805769	0.163968	0.625085	-0.2408	0.401954	1.08391	0.785999	1.49474
finn-b-I9_HYPTENS	ebi-a-GCST90001635	CD8dim Natural Killer T %lymphocyte || id:ebi-a-GCST90001635	Hypertension || id:finn-b-I9_HYPTENS	Weighted median	56	0.124252	0.0794843	0.118	-0.0315375	0.280041	1.1323	0.968955	1.32318
finn-b-I9_HYPTENS	ebi-a-GCST90001635	CD8dim Natural Killer T %lymphocyte || id:ebi-a-GCST90001635	Hypertension || id:finn-b-I9_HYPTENS	Weighted mode	56	0.0805769	0.140758	0.56935	-0.195309	0.356462	1.08391	0.822581	1.42827
finn-b-I9_HYPTENS	ebi-a-GCST90001636	CD4-CD8- Natural Killer T Absolute Count || id:ebi-a-GCST90001636	Hypertension || id:finn-b-I9_HYPTENS	Inverse variance weighted (fixed effects)	17	-0.0863114	0.0906131	0.34083	-0.263913	0.0912904	0.917309	0.76804	1.09559
finn-b-I9_HYPTENS	ebi-a-GCST90001636	CD4-CD8- Natural Killer T Absolute Count || id:ebi-a-GCST90001636	Hypertension || id:finn-b-I9_HYPTENS	Inverse variance weighted (multiplicative random effects)	17	-0.0863114	0.0782961	0.2703	-0.239772	0.0671489	0.917309	0.786807	1.06945
finn-b-I9_HYPTENS	ebi-a-GCST90001636	CD4-CD8- Natural Killer T Absolute Count || id:ebi-a-GCST90001636	Hypertension || id:finn-b-I9_HYPTENS	MR Egger	17	-0.410599	0.37188	0.28694	-1.13948	0.318286	0.663253	0.319984	1.37477
finn-b-I9_HYPTENS	ebi-a-GCST90001636	CD4-CD8- Natural Killer T Absolute Count || id:ebi-a-GCST90001636	Hypertension || id:finn-b-I9_HYPTENS	Simple mode	17	0.136842	0.23073	0.561415	-0.315389	0.589073	1.14665	0.729505	1.80232
finn-b-I9_HYPTENS	ebi-a-GCST90001636	CD4-CD8- Natural Killer T Absolute Count || id:ebi-a-GCST90001636	Hypertension || id:finn-b-I9_HYPTENS	Weighted median	17	-0.0416884	0.126814	0.742355	-0.290244	0.206867	0.959169	0.748081	1.22982
finn-b-I9_HYPTENS	ebi-a-GCST90001636	CD4-CD8- Natural Killer T Absolute Count || id:ebi-a-GCST90001636	Hypertension || id:finn-b-I9_HYPTENS	Weighted mode	17	0.127981	0.197227	0.525609	-0.258585	0.514546	1.13653	0.772144	1.67288
finn-b-I9_HYPTENS	ebi-a-GCST90001637	CD4-CD8- Natural Killer T %T cell || id:ebi-a-GCST90001637	Hypertension || id:finn-b-I9_HYPTENS	Inverse variance weighted (fixed effects)	56	0.0268507	0.0535098	0.615814	-0.0780284	0.13173	1.02721	0.924938	1.1408
finn-b-I9_HYPTENS	ebi-a-GCST90001637	CD4-CD8- Natural Killer T %T cell || id:ebi-a-GCST90001637	Hypertension || id:finn-b-I9_HYPTENS	Inverse variance weighted (multiplicative random effects)	56	0.0268507	0.0498819	0.59038	-0.0709178	0.124619	1.02721	0.931538	1.13272
finn-b-I9_HYPTENS	ebi-a-GCST90001637	CD4-CD8- Natural Killer T %T cell || id:ebi-a-GCST90001637	Hypertension || id:finn-b-I9_HYPTENS	MR Egger	56	0.00676247	0.184059	0.970827	-0.353993	0.367517	1.00679	0.70188	1.44415
finn-b-I9_HYPTENS	ebi-a-GCST90001637	CD4-CD8- Natural Killer T %T cell || id:ebi-a-GCST90001637	Hypertension || id:finn-b-I9_HYPTENS	Simple mode	56	-0.0658842	0.16608	0.693122	-0.3914	0.259632	0.936239	0.676109	1.29645
finn-b-I9_HYPTENS	ebi-a-GCST90001637	CD4-CD8- Natural Killer T %T cell || id:ebi-a-GCST90001637	Hypertension || id:finn-b-I9_HYPTENS	Weighted median	56	0.0150391	0.0760991	0.843339	-0.134115	0.164193	1.01515	0.874489	1.17844
finn-b-I9_HYPTENS	ebi-a-GCST90001637	CD4-CD8- Natural Killer T %T cell || id:ebi-a-GCST90001637	Hypertension || id:finn-b-I9_HYPTENS	Weighted mode	56	-0.00559364	0.138806	0.968001	-0.277653	0.266466	0.994422	0.757559	1.30534
finn-b-I9_HYPTENS	ebi-a-GCST90001638	CD4-CD8- Natural Killer T %lymphocyte || id:ebi-a-GCST90001638	Hypertension || id:finn-b-I9_HYPTENS	Inverse variance weighted (fixed effects)	56	0.0248627	0.0532934	0.640839	-0.0795922	0.129318	1.02517	0.923493	1.13805
finn-b-I9_HYPTENS	ebi-a-GCST90001638	CD4-CD8- Natural Killer T %lymphocyte || id:ebi-a-GCST90001638	Hypertension || id:finn-b-I9_HYPTENS	Inverse variance weighted (multiplicative random effects)	56	0.0248627	0.05008	0.619569	-0.073294	0.12302	1.02517	0.929328	1.13091
finn-b-I9_HYPTENS	ebi-a-GCST90001638	CD4-CD8- Natural Killer T %lymphocyte || id:ebi-a-GCST90001638	Hypertension || id:finn-b-I9_HYPTENS	MR Egger	56	0.0307991	0.183317	0.867203	-0.328503	0.390101	1.03128	0.720001	1.47713
finn-b-I9_HYPTENS	ebi-a-GCST90001638	CD4-CD8- Natural Killer T %lymphocyte || id:ebi-a-GCST90001638	Hypertension || id:finn-b-I9_HYPTENS	Simple mode	56	-0.0653606	0.160084	0.684647	-0.379126	0.248405	0.93673	0.684459	1.28198
finn-b-I9_HYPTENS	ebi-a-GCST90001638	CD4-CD8- Natural Killer T %lymphocyte || id:ebi-a-GCST90001638	Hypertension || id:finn-b-I9_HYPTENS	Weighted median	56	0.0261339	0.0767636	0.733521	-0.124323	0.176591	1.02648	0.883095	1.19314
finn-b-I9_HYPTENS	ebi-a-GCST90001638	CD4-CD8- Natural Killer T %lymphocyte || id:ebi-a-GCST90001638	Hypertension || id:finn-b-I9_HYPTENS	Weighted mode	56	0.0372966	0.140123	0.791104	-0.237345	0.311939	1.038	0.788719	1.36607
finn-b-I9_HYPTENS	ebi-a-GCST90001639	CD3- lymphocyte Absolute Count || id:ebi-a-GCST90001639	Hypertension || id:finn-b-I9_HYPTENS	Inverse variance weighted (fixed effects)	56	-0.0130021	0.0538967	0.809368	-0.11864	0.0926354	0.987082	0.888128	1.09706
finn-b-I9_HYPTENS	ebi-a-GCST90001639	CD3- lymphocyte Absolute Count || id:ebi-a-GCST90001639	Hypertension || id:finn-b-I9_HYPTENS	Inverse variance weighted (multiplicative random effects)	56	-0.0130021	0.0544641	0.811316	-0.119752	0.0937476	0.987082	0.887141	1.09828
finn-b-I9_HYPTENS	ebi-a-GCST90001639	CD3- lymphocyte Absolute Count || id:ebi-a-GCST90001639	Hypertension || id:finn-b-I9_HYPTENS	MR Egger	56	-0.314637	0.185354	0.0953617	-0.677931	0.0486582	0.730054	0.507666	1.04986
finn-b-I9_HYPTENS	ebi-a-GCST90001639	CD3- lymphocyte Absolute Count || id:ebi-a-GCST90001639	Hypertension || id:finn-b-I9_HYPTENS	Simple mode	56	-0.0963311	0.171873	0.57743	-0.433203	0.240541	0.908163	0.648429	1.27194
finn-b-I9_HYPTENS	ebi-a-GCST90001639	CD3- lymphocyte Absolute Count || id:ebi-a-GCST90001639	Hypertension || id:finn-b-I9_HYPTENS	Weighted median	56	-0.063885	0.0813981	0.432544	-0.223425	0.0956553	0.938113	0.799775	1.10038
finn-b-I9_HYPTENS	ebi-a-GCST90001639	CD3- lymphocyte Absolute Count || id:ebi-a-GCST90001639	Hypertension || id:finn-b-I9_HYPTENS	Weighted mode	56	-0.123189	0.144182	0.396589	-0.405787	0.159408	0.884096	0.666452	1.17282
finn-b-I9_HYPTENS	ebi-a-GCST90001640	CD3- lymphocyte %lymphocyte || id:ebi-a-GCST90001640	Hypertension || id:finn-b-I9_HYPTENS	Inverse variance weighted (fixed effects)	30	0.0208665	0.0717176	0.771087	-0.1197	0.161433	1.02109	0.887187	1.17519
finn-b-I9_HYPTENS	ebi-a-GCST90001640	CD3- lymphocyte %lymphocyte || id:ebi-a-GCST90001640	Hypertension || id:finn-b-I9_HYPTENS	Inverse variance weighted (multiplicative random effects)	30	0.0208665	0.0718731	0.771568	-0.120005	0.161738	1.02109	0.886916	1.17555
finn-b-I9_HYPTENS	ebi-a-GCST90001640	CD3- lymphocyte %lymphocyte || id:ebi-a-GCST90001640	Hypertension || id:finn-b-I9_HYPTENS	MR Egger	30	-0.144729	0.227933	0.530608	-0.591477	0.30202	0.865257	0.553509	1.35259
finn-b-I9_HYPTENS	ebi-a-GCST90001640	CD3- lymphocyte %lymphocyte || id:ebi-a-GCST90001640	Hypertension || id:finn-b-I9_HYPTENS	Simple mode	30	0.374894	0.230287	0.114356	-0.0764698	0.826257	1.45484	0.926381	2.28475
finn-b-I9_HYPTENS	ebi-a-GCST90001640	CD3- lymphocyte %lymphocyte || id:ebi-a-GCST90001640	Hypertension || id:finn-b-I9_HYPTENS	Weighted median	30	-0.00351981	0.105564	0.973401	-0.210425	0.203385	0.996486	0.81024	1.22554
finn-b-I9_HYPTENS	ebi-a-GCST90001640	CD3- lymphocyte %lymphocyte || id:ebi-a-GCST90001640	Hypertension || id:finn-b-I9_HYPTENS	Weighted mode	30	-0.136459	0.185638	0.468193	-0.500311	0.227392	0.872442	0.606342	1.25532
finn-b-I9_HYPTENS	ebi-a-GCST90001641	CD3- lymphocyte %leukocyte || id:ebi-a-GCST90001641	Hypertension || id:finn-b-I9_HYPTENS	Inverse variance weighted (fixed effects)	56	0.0283066	0.0545222	0.603638	-0.0785569	0.13517	1.02871	0.924449	1.14473
finn-b-I9_HYPTENS	ebi-a-GCST90001641	CD3- lymphocyte %leukocyte || id:ebi-a-GCST90001641	Hypertension || id:finn-b-I9_HYPTENS	Inverse variance weighted (multiplicative random effects)	56	0.0283066	0.0539907	0.60008	-0.0775153	0.134128	1.02871	0.925413	1.14354
finn-b-I9_HYPTENS	ebi-a-GCST90001641	CD3- lymphocyte %leukocyte || id:ebi-a-GCST90001641	Hypertension || id:finn-b-I9_HYPTENS	MR Egger	56	-0.26249	0.18753	0.167316	-0.630049	0.10507	0.769134	0.532566	1.11079
finn-b-I9_HYPTENS	ebi-a-GCST90001641	CD3- lymphocyte %leukocyte || id:ebi-a-GCST90001641	Hypertension || id:finn-b-I9_HYPTENS	Simple mode	56	0.157142	0.184488	0.398034	-0.204454	0.518738	1.17016	0.815092	1.67991
finn-b-I9_HYPTENS	ebi-a-GCST90001641	CD3- lymphocyte %leukocyte || id:ebi-a-GCST90001641	Hypertension || id:finn-b-I9_HYPTENS	Weighted median	56	0.0136644	0.0816608	0.867109	-0.146391	0.17372	1.01376	0.86382	1.18972
finn-b-I9_HYPTENS	ebi-a-GCST90001641	CD3- lymphocyte %leukocyte || id:ebi-a-GCST90001641	Hypertension || id:finn-b-I9_HYPTENS	Weighted mode	56	0.0529636	0.144361	0.715114	-0.229984	0.335911	1.05439	0.794547	1.39921
finn-b-I9_HYPTENS	ebi-a-GCST90001642	B cell Absolute Count || id:ebi-a-GCST90001642	Hypertension || id:finn-b-I9_HYPTENS	Inverse variance weighted (fixed effects)	56	0.0204317	0.0526958	0.698217	-0.0828521	0.123715	1.02064	0.920487	1.13169
finn-b-I9_HYPTENS	ebi-a-GCST90001642	B cell Absolute Count || id:ebi-a-GCST90001642	Hypertension || id:finn-b-I9_HYPTENS	Inverse variance weighted (multiplicative random effects)	56	0.0204317	0.0604725	0.735463	-0.0980944	0.138958	1.02064	0.906563	1.14908
finn-b-I9_HYPTENS	ebi-a-GCST90001642	B cell Absolute Count || id:ebi-a-GCST90001642	Hypertension || id:finn-b-I9_HYPTENS	MR Egger	56	-0.229901	0.206843	0.271286	-0.635313	0.17551	0.794612	0.52977	1.19185
finn-b-I9_HYPTENS	ebi-a-GCST90001642	B cell Absolute Count || id:ebi-a-GCST90001642	Hypertension || id:finn-b-I9_HYPTENS	Simple mode	56	-0.0217665	0.159888	0.892211	-0.335146	0.291613	0.978469	0.715234	1.33858
finn-b-I9_HYPTENS	ebi-a-GCST90001642	B cell Absolute Count || id:ebi-a-GCST90001642	Hypertension || id:finn-b-I9_HYPTENS	Weighted median	56	-0.00851515	0.0792548	0.91444	-0.163855	0.146824	0.991521	0.848865	1.15815
finn-b-I9_HYPTENS	ebi-a-GCST90001642	B cell Absolute Count || id:ebi-a-GCST90001642	Hypertension || id:finn-b-I9_HYPTENS	Weighted mode	56	-0.0364726	0.132613	0.784324	-0.296394	0.223449	0.964185	0.743495	1.25038
finn-b-I9_HYPTENS	ebi-a-GCST90001643	B cell %CD3- lymphocyte || id:ebi-a-GCST90001643	Hypertension || id:finn-b-I9_HYPTENS	Inverse variance weighted (fixed effects)	56	0.0487376	0.0517608	0.346401	-0.0527136	0.150189	1.04994	0.948652	1.16205
finn-b-I9_HYPTENS	ebi-a-GCST90001643	B cell %CD3- lymphocyte || id:ebi-a-GCST90001643	Hypertension || id:finn-b-I9_HYPTENS	Inverse variance weighted (multiplicative random effects)	56	0.0487376	0.0616068	0.428881	-0.0720117	0.169487	1.04994	0.93052	1.1847
finn-b-I9_HYPTENS	ebi-a-GCST90001643	B cell %CD3- lymphocyte || id:ebi-a-GCST90001643	Hypertension || id:finn-b-I9_HYPTENS	MR Egger	56	0.0411568	0.213865	0.848117	-0.378018	0.460332	1.04202	0.685218	1.5846
finn-b-I9_HYPTENS	ebi-a-GCST90001643	B cell %CD3- lymphocyte || id:ebi-a-GCST90001643	Hypertension || id:finn-b-I9_HYPTENS	Simple mode	56	-0.161226	0.178248	0.369673	-0.510592	0.18814	0.8511	0.60014	1.207
finn-b-I9_HYPTENS	ebi-a-GCST90001643	B cell %CD3- lymphocyte || id:ebi-a-GCST90001643	Hypertension || id:finn-b-I9_HYPTENS	Weighted median	56	-0.0241973	0.0784564	0.757765	-0.177972	0.129577	0.976093	0.836966	1.13835
finn-b-I9_HYPTENS	ebi-a-GCST90001643	B cell %CD3- lymphocyte || id:ebi-a-GCST90001643	Hypertension || id:finn-b-I9_HYPTENS	Weighted mode	56	-0.0625285	0.150981	0.680376	-0.358451	0.233394	0.939386	0.698758	1.26288
finn-b-I9_HYPTENS	ebi-a-GCST90001644	B cell %lymphocyte || id:ebi-a-GCST90001644	Hypertension || id:finn-b-I9_HYPTENS	Inverse variance weighted (fixed effects)	56	0.0451974	0.0535033	0.398245	-0.0596691	0.150064	1.04623	0.942076	1.16191
finn-b-I9_HYPTENS	ebi-a-GCST90001644	B cell %lymphocyte || id:ebi-a-GCST90001644	Hypertension || id:finn-b-I9_HYPTENS	Inverse variance weighted (multiplicative random effects)	56	0.0451974	0.0515039	0.380187	-0.0557503	0.146145	1.04623	0.945775	1.15736
finn-b-I9_HYPTENS	ebi-a-GCST90001644	B cell %lymphocyte || id:ebi-a-GCST90001644	Hypertension || id:finn-b-I9_HYPTENS	MR Egger	56	-0.169663	0.184035	0.36068	-0.530372	0.191047	0.843949	0.588386	1.21052
finn-b-I9_HYPTENS	ebi-a-GCST90001644	B cell %lymphocyte || id:ebi-a-GCST90001644	Hypertension || id:finn-b-I9_HYPTENS	Simple mode	56	-0.0597239	0.168542	0.724427	-0.390066	0.270618	0.942025	0.677012	1.31077
finn-b-I9_HYPTENS	ebi-a-GCST90001644	B cell %lymphocyte || id:ebi-a-GCST90001644	Hypertension || id:finn-b-I9_HYPTENS	Weighted median	56	0.00994019	0.0787387	0.89954	-0.144388	0.164268	1.00999	0.865552	1.17853
finn-b-I9_HYPTENS	ebi-a-GCST90001644	B cell %lymphocyte || id:ebi-a-GCST90001644	Hypertension || id:finn-b-I9_HYPTENS	Weighted mode	56	-0.0597239	0.143507	0.678902	-0.340997	0.221549	0.942025	0.711061	1.24801
finn-b-I9_HYPTENS	ebi-a-GCST90001645	Natural Killer Absolute Count || id:ebi-a-GCST90001645	Hypertension || id:finn-b-I9_HYPTENS	Inverse variance weighted (fixed effects)	56	-0.0551237	0.0523035	0.29192	-0.157639	0.0473912	0.946368	0.854158	1.04853
finn-b-I9_HYPTENS	ebi-a-GCST90001645	Natural Killer Absolute Count || id:ebi-a-GCST90001645	Hypertension || id:finn-b-I9_HYPTENS	Inverse variance weighted (multiplicative random effects)	56	-0.0551237	0.0530539	0.298798	-0.159109	0.0488619	0.946368	0.852903	1.05008
finn-b-I9_HYPTENS	ebi-a-GCST90001645	Natural Killer Absolute Count || id:ebi-a-GCST90001645	Hypertension || id:finn-b-I9_HYPTENS	MR Egger	56	-0.272542	0.181547	0.139125	-0.628374	0.083291	0.761442	0.533458	1.08686
finn-b-I9_HYPTENS	ebi-a-GCST90001645	Natural Killer Absolute Count || id:ebi-a-GCST90001645	Hypertension || id:finn-b-I9_HYPTENS	Simple mode	56	0.0239952	0.168504	0.887283	-0.306273	0.354264	1.02429	0.736186	1.42513
finn-b-I9_HYPTENS	ebi-a-GCST90001645	Natural Killer Absolute Count || id:ebi-a-GCST90001645	Hypertension || id:finn-b-I9_HYPTENS	Weighted median	56	-0.0435087	0.0739566	0.55633	-0.188464	0.101446	0.957424	0.828231	1.10677
finn-b-I9_HYPTENS	ebi-a-GCST90001645	Natural Killer Absolute Count || id:ebi-a-GCST90001645	Hypertension || id:finn-b-I9_HYPTENS	Weighted mode	56	-0.0711038	0.145793	0.627699	-0.356859	0.214651	0.931365	0.699871	1.23943
finn-b-I9_HYPTENS	ebi-a-GCST90001646	Natural Killer %CD3- lymphocyte || id:ebi-a-GCST90001646	Hypertension || id:finn-b-I9_HYPTENS	Inverse variance weighted (fixed effects)	56	-0.0697568	0.0519669	0.179489	-0.171612	0.0320984	0.932621	0.842306	1.03262
finn-b-I9_HYPTENS	ebi-a-GCST90001646	Natural Killer %CD3- lymphocyte || id:ebi-a-GCST90001646	Hypertension || id:finn-b-I9_HYPTENS	Inverse variance weighted (multiplicative random effects)	56	-0.0697568	0.0622311	0.262317	-0.19173	0.0522161	0.932621	0.82553	1.0536
finn-b-I9_HYPTENS	ebi-a-GCST90001646	Natural Killer %CD3- lymphocyte || id:ebi-a-GCST90001646	Hypertension || id:finn-b-I9_HYPTENS	MR Egger	56	-0.0417764	0.215994	0.84736	-0.465124	0.381571	0.959084	0.628057	1.46458
finn-b-I9_HYPTENS	ebi-a-GCST90001646	Natural Killer %CD3- lymphocyte || id:ebi-a-GCST90001646	Hypertension || id:finn-b-I9_HYPTENS	Simple mode	56	0.182629	0.181134	0.317747	-0.172393	0.537651	1.20037	0.841648	1.71198
finn-b-I9_HYPTENS	ebi-a-GCST90001646	Natural Killer %CD3- lymphocyte || id:ebi-a-GCST90001646	Hypertension || id:finn-b-I9_HYPTENS	Weighted median	56	0.0521764	0.0819327	0.524242	-0.108412	0.212764	1.05356	0.897258	1.23709
finn-b-I9_HYPTENS	ebi-a-GCST90001646	Natural Killer %CD3- lymphocyte || id:ebi-a-GCST90001646	Hypertension || id:finn-b-I9_HYPTENS	Weighted mode	56	0.137486	0.158767	0.39027	-0.173696	0.448669	1.14739	0.840552	1.56623
finn-b-I9_HYPTENS	ebi-a-GCST90001647	Natural Killer %lymphocyte || id:ebi-a-GCST90001647	Hypertension || id:finn-b-I9_HYPTENS	Inverse variance weighted (fixed effects)	56	-0.0422126	0.0505043	0.403254	-0.141201	0.0567757	0.958666	0.868315	1.05842
finn-b-I9_HYPTENS	ebi-a-GCST90001647	Natural Killer %lymphocyte || id:ebi-a-GCST90001647	Hypertension || id:finn-b-I9_HYPTENS	Inverse variance weighted (multiplicative random effects)	56	-0.0422126	0.0598665	0.48074	-0.159551	0.0751257	0.958666	0.852527	1.07802
finn-b-I9_HYPTENS	ebi-a-GCST90001647	Natural Killer %lymphocyte || id:ebi-a-GCST90001647	Hypertension || id:finn-b-I9_HYPTENS	MR Egger	56	-0.165298	0.207119	0.428316	-0.571251	0.240654	0.847641	0.564819	1.27208
finn-b-I9_HYPTENS	ebi-a-GCST90001647	Natural Killer %lymphocyte || id:ebi-a-GCST90001647	Hypertension || id:finn-b-I9_HYPTENS	Simple mode	56	0.0425774	0.163282	0.795251	-0.277454	0.362609	1.0435	0.75771	1.43707
finn-b-I9_HYPTENS	ebi-a-GCST90001647	Natural Killer %lymphocyte || id:ebi-a-GCST90001647	Hypertension || id:finn-b-I9_HYPTENS	Weighted median	56	0.0077662	0.077107	0.919773	-0.143363	0.158896	1.0078	0.866439	1.17222
finn-b-I9_HYPTENS	ebi-a-GCST90001647	Natural Killer %lymphocyte || id:ebi-a-GCST90001647	Hypertension || id:finn-b-I9_HYPTENS	Weighted mode	56	-0.00068597	0.154289	0.996469	-0.303092	0.30172	0.999314	0.738531	1.35218
finn-b-I9_HYPTENS	ebi-a-GCST90001648	HLA DR+ Natural Killer Absolute Count || id:ebi-a-GCST90001648	Hypertension || id:finn-b-I9_HYPTENS	Inverse variance weighted (fixed effects)	56	-0.0199388	0.053688	0.710352	-0.125167	0.0852897	0.980259	0.882349	1.08903
finn-b-I9_HYPTENS	ebi-a-GCST90001648	HLA DR+ Natural Killer Absolute Count || id:ebi-a-GCST90001648	Hypertension || id:finn-b-I9_HYPTENS	Inverse variance weighted (multiplicative random effects)	56	-0.0199388	0.0542472	0.713205	-0.126263	0.0863856	0.980259	0.881383	1.09023
finn-b-I9_HYPTENS	ebi-a-GCST90001648	HLA DR+ Natural Killer Absolute Count || id:ebi-a-GCST90001648	Hypertension || id:finn-b-I9_HYPTENS	MR Egger	56	-0.0119526	0.1883	0.949621	-0.38102	0.357115	0.988119	0.683164	1.4292
finn-b-I9_HYPTENS	ebi-a-GCST90001648	HLA DR+ Natural Killer Absolute Count || id:ebi-a-GCST90001648	Hypertension || id:finn-b-I9_HYPTENS	Simple mode	56	-0.114069	0.16862	0.501567	-0.444563	0.216426	0.892197	0.641104	1.24163
finn-b-I9_HYPTENS	ebi-a-GCST90001648	HLA DR+ Natural Killer Absolute Count || id:ebi-a-GCST90001648	Hypertension || id:finn-b-I9_HYPTENS	Weighted median	56	-0.0771355	0.0777872	0.321382	-0.229598	0.0753274	0.925764	0.794853	1.07824
finn-b-I9_HYPTENS	ebi-a-GCST90001648	HLA DR+ Natural Killer Absolute Count || id:ebi-a-GCST90001648	Hypertension || id:finn-b-I9_HYPTENS	Weighted mode	56	-0.125925	0.131725	0.343271	-0.384106	0.132256	0.881681	0.681059	1.1414
finn-b-I9_HYPTENS	ebi-a-GCST90001649	HLA DR+ Natural Killer %Natural Killer || id:ebi-a-GCST90001649	Hypertension || id:finn-b-I9_HYPTENS	Inverse variance weighted (fixed effects)	56	0.0411843	0.0547833	0.452191	-0.0661909	0.148559	1.04204	0.935952	1.16016
finn-b-I9_HYPTENS	ebi-a-GCST90001649	HLA DR+ Natural Killer %Natural Killer || id:ebi-a-GCST90001649	Hypertension || id:finn-b-I9_HYPTENS	Inverse variance weighted (multiplicative random effects)	56	0.0411843	0.0590745	0.485704	-0.0746018	0.15697	1.04204	0.928113	1.16996
finn-b-I9_HYPTENS	ebi-a-GCST90001649	HLA DR+ Natural Killer %Natural Killer || id:ebi-a-GCST90001649	Hypertension || id:finn-b-I9_HYPTENS	MR Egger	56	0.257212	0.202737	0.209992	-0.140153	0.654576	1.29332	0.869225	1.92433
finn-b-I9_HYPTENS	ebi-a-GCST90001649	HLA DR+ Natural Killer %Natural Killer || id:ebi-a-GCST90001649	Hypertension || id:finn-b-I9_HYPTENS	Simple mode	56	-0.0714481	0.175387	0.685315	-0.415207	0.272311	0.931045	0.660204	1.31299
finn-b-I9_HYPTENS	ebi-a-GCST90001649	HLA DR+ Natural Killer %Natural Killer || id:ebi-a-GCST90001649	Hypertension || id:finn-b-I9_HYPTENS	Weighted median	56	0.0376247	0.0841271	0.654704	-0.127264	0.202514	1.03834	0.880501	1.22448
finn-b-I9_HYPTENS	ebi-a-GCST90001649	HLA DR+ Natural Killer %Natural Killer || id:ebi-a-GCST90001649	Hypertension || id:finn-b-I9_HYPTENS	Weighted mode	56	-0.104336	0.157448	0.510309	-0.412935	0.204262	0.900922	0.661705	1.22662
finn-b-I9_HYPTENS	ebi-a-GCST90001650	HLA DR+ Natural Killer %CD3- lymphocyte || id:ebi-a-GCST90001650	Hypertension || id:finn-b-I9_HYPTENS	Inverse variance weighted (fixed effects)	56	-0.00543598	0.0537105	0.919385	-0.110708	0.0998365	0.994579	0.8952	1.10499
finn-b-I9_HYPTENS	ebi-a-GCST90001650	HLA DR+ Natural Killer %CD3- lymphocyte || id:ebi-a-GCST90001650	Hypertension || id:finn-b-I9_HYPTENS	Inverse variance weighted (multiplicative random effects)	56	-0.00543598	0.0597865	0.927554	-0.122617	0.111746	0.994579	0.884602	1.11823
finn-b-I9_HYPTENS	ebi-a-GCST90001650	HLA DR+ Natural Killer %CD3- lymphocyte || id:ebi-a-GCST90001650	Hypertension || id:finn-b-I9_HYPTENS	MR Egger	56	0.195435	0.205556	0.345961	-0.207455	0.598325	1.21584	0.81265	1.81907
finn-b-I9_HYPTENS	ebi-a-GCST90001650	HLA DR+ Natural Killer %CD3- lymphocyte || id:ebi-a-GCST90001650	Hypertension || id:finn-b-I9_HYPTENS	Simple mode	56	0.0272476	0.156501	0.862422	-0.279493	0.333989	1.02762	0.756167	1.39653
finn-b-I9_HYPTENS	ebi-a-GCST90001650	HLA DR+ Natural Killer %CD3- lymphocyte || id:ebi-a-GCST90001650	Hypertension || id:finn-b-I9_HYPTENS	Weighted median	56	0.00495234	0.0808746	0.951172	-0.153562	0.163466	1.00496	0.857648	1.17759
finn-b-I9_HYPTENS	ebi-a-GCST90001650	HLA DR+ Natural Killer %CD3- lymphocyte || id:ebi-a-GCST90001650	Hypertension || id:finn-b-I9_HYPTENS	Weighted mode	56	0.0166934	0.130358	0.89857	-0.238808	0.272195	1.01683	0.787566	1.31284
finn-b-I9_HYPTENS	ebi-a-GCST90001651	Granulocyte Absolute Count || id:ebi-a-GCST90001651	Hypertension || id:finn-b-I9_HYPTENS	Inverse variance weighted (fixed effects)	56	-0.0590223	0.0543595	0.277578	-0.165567	0.0475223	0.942686	0.847413	1.04867
finn-b-I9_HYPTENS	ebi-a-GCST90001651	Granulocyte Absolute Count || id:ebi-a-GCST90001651	Hypertension || id:finn-b-I9_HYPTENS	Inverse variance weighted (multiplicative random effects)	56	-0.0590223	0.0553713	0.286453	-0.16755	0.0495056	0.942686	0.845734	1.05075
finn-b-I9_HYPTENS	ebi-a-GCST90001651	Granulocyte Absolute Count || id:ebi-a-GCST90001651	Hypertension || id:finn-b-I9_HYPTENS	MR Egger	56	-0.0347079	0.19217	0.85735	-0.411362	0.341946	0.965887	0.662747	1.40768
finn-b-I9_HYPTENS	ebi-a-GCST90001651	Granulocyte Absolute Count || id:ebi-a-GCST90001651	Hypertension || id:finn-b-I9_HYPTENS	Simple mode	56	-0.0922873	0.161517	0.570072	-0.408861	0.224287	0.911843	0.664407	1.25143
finn-b-I9_HYPTENS	ebi-a-GCST90001651	Granulocyte Absolute Count || id:ebi-a-GCST90001651	Hypertension || id:finn-b-I9_HYPTENS	Weighted median	56	-0.0343412	0.07945	0.66557	-0.190063	0.121381	0.966242	0.826907	1.12905
finn-b-I9_HYPTENS	ebi-a-GCST90001651	Granulocyte Absolute Count || id:ebi-a-GCST90001651	Hypertension || id:finn-b-I9_HYPTENS	Weighted mode	56	-0.0650956	0.133094	0.626719	-0.325959	0.195768	0.936978	0.721834	1.21624
finn-b-I9_HYPTENS	ebi-a-GCST90001652	Granulocyte %leukocyte || id:ebi-a-GCST90001652	Hypertension || id:finn-b-I9_HYPTENS	Inverse variance weighted (fixed effects)	56	-0.0315719	0.0542975	0.560929	-0.137995	0.0748511	0.968921	0.871103	1.07772
finn-b-I9_HYPTENS	ebi-a-GCST90001652	Granulocyte %leukocyte || id:ebi-a-GCST90001652	Hypertension || id:finn-b-I9_HYPTENS	Inverse variance weighted (multiplicative random effects)	56	-0.0315719	0.0679719	0.6423	-0.164797	0.101653	0.968921	0.848066	1.107
finn-b-I9_HYPTENS	ebi-a-GCST90001652	Granulocyte %leukocyte || id:ebi-a-GCST90001652	Hypertension || id:finn-b-I9_HYPTENS	MR Egger	56	0.176605	0.2341	0.453887	-0.282231	0.63544	1.19316	0.754099	1.88785
finn-b-I9_HYPTENS	ebi-a-GCST90001652	Granulocyte %leukocyte || id:ebi-a-GCST90001652	Hypertension || id:finn-b-I9_HYPTENS	Simple mode	56	-0.09932	0.178848	0.58092	-0.449863	0.251223	0.905453	0.637716	1.2856
finn-b-I9_HYPTENS	ebi-a-GCST90001652	Granulocyte %leukocyte || id:ebi-a-GCST90001652	Hypertension || id:finn-b-I9_HYPTENS	Weighted median	56	-0.0370778	0.0838431	0.658324	-0.20141	0.127255	0.963601	0.817577	1.13571
finn-b-I9_HYPTENS	ebi-a-GCST90001652	Granulocyte %leukocyte || id:ebi-a-GCST90001652	Hypertension || id:finn-b-I9_HYPTENS	Weighted mode	56	-0.0201631	0.146747	0.891216	-0.307788	0.267461	0.980039	0.735071	1.30664
finn-b-I9_HYPTENS	ebi-a-GCST90001653	CD28- CD4-CD8- T cell %CD4-CD8- T cell || id:ebi-a-GCST90001653	Hypertension || id:finn-b-I9_HYPTENS	Inverse variance weighted (fixed effects)	56	0.0274862	0.0546131	0.61476	-0.0795554	0.134528	1.02787	0.923527	1.144
finn-b-I9_HYPTENS	ebi-a-GCST90001653	CD28- CD4-CD8- T cell %CD4-CD8- T cell || id:ebi-a-GCST90001653	Hypertension || id:finn-b-I9_HYPTENS	Inverse variance weighted (multiplicative random effects)	56	0.0274862	0.0570863	0.630171	-0.0844029	0.139375	1.02787	0.919061	1.14956
finn-b-I9_HYPTENS	ebi-a-GCST90001653	CD28- CD4-CD8- T cell %CD4-CD8- T cell || id:ebi-a-GCST90001653	Hypertension || id:finn-b-I9_HYPTENS	MR Egger	56	0.134273	0.197367	0.499209	-0.252568	0.521113	1.1437	0.776804	1.6839
finn-b-I9_HYPTENS	ebi-a-GCST90001653	CD28- CD4-CD8- T cell %CD4-CD8- T cell || id:ebi-a-GCST90001653	Hypertension || id:finn-b-I9_HYPTENS	Simple mode	56	-0.155186	0.183964	0.402565	-0.515756	0.205384	0.856256	0.597049	1.228
finn-b-I9_HYPTENS	ebi-a-GCST90001653	CD28- CD4-CD8- T cell %CD4-CD8- T cell || id:ebi-a-GCST90001653	Hypertension || id:finn-b-I9_HYPTENS	Weighted median	56	-0.0141529	0.0835012	0.865409	-0.177815	0.149509	0.985947	0.837097	1.16126
finn-b-I9_HYPTENS	ebi-a-GCST90001653	CD28- CD4-CD8- T cell %CD4-CD8- T cell || id:ebi-a-GCST90001653	Hypertension || id:finn-b-I9_HYPTENS	Weighted mode	56	-0.146489	0.152471	0.340874	-0.445333	0.152354	0.863735	0.640611	1.16457
finn-b-I9_HYPTENS	ebi-a-GCST90001654	CD28- CD4-CD8- T cell Absolute Count || id:ebi-a-GCST90001654	Hypertension || id:finn-b-I9_HYPTENS	Inverse variance weighted (fixed effects)	56	0.0148023	0.0549	0.78745	-0.0928017	0.122406	1.01491	0.911374	1.13021
finn-b-I9_HYPTENS	ebi-a-GCST90001654	CD28- CD4-CD8- T cell Absolute Count || id:ebi-a-GCST90001654	Hypertension || id:finn-b-I9_HYPTENS	Inverse variance weighted (multiplicative random effects)	56	0.0148023	0.0595592	0.803724	-0.101934	0.131538	1.01491	0.903089	1.14058
finn-b-I9_HYPTENS	ebi-a-GCST90001654	CD28- CD4-CD8- T cell Absolute Count || id:ebi-a-GCST90001654	Hypertension || id:finn-b-I9_HYPTENS	MR Egger	56	-0.0122156	0.206451	0.953036	-0.41686	0.392429	0.987859	0.659113	1.48057
finn-b-I9_HYPTENS	ebi-a-GCST90001654	CD28- CD4-CD8- T cell Absolute Count || id:ebi-a-GCST90001654	Hypertension || id:finn-b-I9_HYPTENS	Simple mode	56	-0.196888	0.185599	0.293407	-0.560662	0.166887	0.821283	0.570831	1.18162
finn-b-I9_HYPTENS	ebi-a-GCST90001654	CD28- CD4-CD8- T cell Absolute Count || id:ebi-a-GCST90001654	Hypertension || id:finn-b-I9_HYPTENS	Weighted median	56	-0.0494552	0.0833211	0.552813	-0.212765	0.113854	0.951748	0.808346	1.12059
finn-b-I9_HYPTENS	ebi-a-GCST90001654	CD28- CD4-CD8- T cell Absolute Count || id:ebi-a-GCST90001654	Hypertension || id:finn-b-I9_HYPTENS	Weighted mode	56	-0.181743	0.160612	0.262727	-0.496543	0.133057	0.833815	0.608631	1.14231
finn-b-I9_HYPTENS	ebi-a-GCST90001655	CD28+ CD4-CD8- T cell %T cell || id:ebi-a-GCST90001655	Hypertension || id:finn-b-I9_HYPTENS	Inverse variance weighted (fixed effects)	56	0.0109462	0.0493488	0.824459	-0.0857775	0.10767	1.01101	0.917798	1.11368
finn-b-I9_HYPTENS	ebi-a-GCST90001655	CD28+ CD4-CD8- T cell %T cell || id:ebi-a-GCST90001655	Hypertension || id:finn-b-I9_HYPTENS	Inverse variance weighted (multiplicative random effects)	56	0.0109462	0.0496028	0.825343	-0.0862752	0.108168	1.01101	0.917342	1.11423
finn-b-I9_HYPTENS	ebi-a-GCST90001655	CD28+ CD4-CD8- T cell %T cell || id:ebi-a-GCST90001655	Hypertension || id:finn-b-I9_HYPTENS	MR Egger	56	-0.153153	0.170372	0.372677	-0.487082	0.180775	0.857998	0.614417	1.19815
finn-b-I9_HYPTENS	ebi-a-GCST90001655	CD28+ CD4-CD8- T cell %T cell || id:ebi-a-GCST90001655	Hypertension || id:finn-b-I9_HYPTENS	Simple mode	56	-0.117166	0.150592	0.439881	-0.412327	0.177994	0.889437	0.662108	1.19482
finn-b-I9_HYPTENS	ebi-a-GCST90001655	CD28+ CD4-CD8- T cell %T cell || id:ebi-a-GCST90001655	Hypertension || id:finn-b-I9_HYPTENS	Weighted median	56	0.00525696	0.0726562	0.94232	-0.137149	0.147663	1.00527	0.87184	1.15912
finn-b-I9_HYPTENS	ebi-a-GCST90001655	CD28+ CD4-CD8- T cell %T cell || id:ebi-a-GCST90001655	Hypertension || id:finn-b-I9_HYPTENS	Weighted mode	56	0.0143845	0.128362	0.911182	-0.237204	0.265973	1.01449	0.78883	1.3047
finn-b-I9_HYPTENS	ebi-a-GCST90001656	CD28+ CD4-CD8- T cell %CD4-CD8- T cell || id:ebi-a-GCST90001656	Hypertension || id:finn-b-I9_HYPTENS	Inverse variance weighted (fixed effects)	56	-0.0274862	0.0546131	0.61476	-0.134528	0.0795554	0.972888	0.874129	1.08281
finn-b-I9_HYPTENS	ebi-a-GCST90001656	CD28+ CD4-CD8- T cell %CD4-CD8- T cell || id:ebi-a-GCST90001656	Hypertension || id:finn-b-I9_HYPTENS	Inverse variance weighted (multiplicative random effects)	56	-0.0274862	0.0570863	0.630171	-0.139375	0.0844029	0.972888	0.869901	1.08807
finn-b-I9_HYPTENS	ebi-a-GCST90001656	CD28+ CD4-CD8- T cell %CD4-CD8- T cell || id:ebi-a-GCST90001656	Hypertension || id:finn-b-I9_HYPTENS	MR Egger	56	-0.134273	0.197367	0.499209	-0.521113	0.252568	0.874352	0.593859	1.28733
finn-b-I9_HYPTENS	ebi-a-GCST90001656	CD28+ CD4-CD8- T cell %CD4-CD8- T cell || id:ebi-a-GCST90001656	Hypertension || id:finn-b-I9_HYPTENS	Simple mode	56	0.155186	0.18881	0.414674	-0.214882	0.525255	1.16788	0.806636	1.69089
finn-b-I9_HYPTENS	ebi-a-GCST90001656	CD28+ CD4-CD8- T cell %CD4-CD8- T cell || id:ebi-a-GCST90001656	Hypertension || id:finn-b-I9_HYPTENS	Weighted median	56	0.0141529	0.0819081	0.862817	-0.146387	0.174693	1.01425	0.863823	1.19088
finn-b-I9_HYPTENS	ebi-a-GCST90001656	CD28+ CD4-CD8- T cell %CD4-CD8- T cell || id:ebi-a-GCST90001656	Hypertension || id:finn-b-I9_HYPTENS	Weighted mode	56	0.146489	0.159561	0.362589	-0.166251	0.459229	1.15776	0.846834	1.58285
finn-b-I9_HYPTENS	ebi-a-GCST90001657	CD28+ CD4-CD8- T cell Absolute Count || id:ebi-a-GCST90001657	Hypertension || id:finn-b-I9_HYPTENS	Inverse variance weighted (fixed effects)	56	-0.0182964	0.0469969	0.697047	-0.11041	0.0738176	0.98187	0.895467	1.07661
finn-b-I9_HYPTENS	ebi-a-GCST90001657	CD28+ CD4-CD8- T cell Absolute Count || id:ebi-a-GCST90001657	Hypertension || id:finn-b-I9_HYPTENS	Inverse variance weighted (multiplicative random effects)	56	-0.0182964	0.0480409	0.703314	-0.112457	0.0758637	0.98187	0.893636	1.07882
finn-b-I9_HYPTENS	ebi-a-GCST90001657	CD28+ CD4-CD8- T cell Absolute Count || id:ebi-a-GCST90001657	Hypertension || id:finn-b-I9_HYPTENS	MR Egger	56	-0.238261	0.16356	0.150984	-0.558839	0.0823164	0.787997	0.571873	1.0858
finn-b-I9_HYPTENS	ebi-a-GCST90001657	CD28+ CD4-CD8- T cell Absolute Count || id:ebi-a-GCST90001657	Hypertension || id:finn-b-I9_HYPTENS	Simple mode	56	0.00232668	0.15031	0.987706	-0.292281	0.296935	1.00233	0.746559	1.34573
finn-b-I9_HYPTENS	ebi-a-GCST90001657	CD28+ CD4-CD8- T cell Absolute Count || id:ebi-a-GCST90001657	Hypertension || id:finn-b-I9_HYPTENS	Weighted median	56	-0.0320676	0.0727972	0.659571	-0.17475	0.110615	0.968441	0.839667	1.11696
finn-b-I9_HYPTENS	ebi-a-GCST90001657	CD28+ CD4-CD8- T cell Absolute Count || id:ebi-a-GCST90001657	Hypertension || id:finn-b-I9_HYPTENS	Weighted mode	56	-0.0281238	0.118125	0.8127	-0.259649	0.203402	0.972268	0.771322	1.22556
finn-b-I9_HYPTENS	ebi-a-GCST90001658	CD39+ CD4+ T cell %T cell || id:ebi-a-GCST90001658	Hypertension || id:finn-b-I9_HYPTENS	Inverse variance weighted (fixed effects)	56	-0.018704	0.053137	0.724842	-0.122852	0.0854445	0.98147	0.884394	1.0892
finn-b-I9_HYPTENS	ebi-a-GCST90001658	CD39+ CD4+ T cell %T cell || id:ebi-a-GCST90001658	Hypertension || id:finn-b-I9_HYPTENS	Inverse variance weighted (multiplicative random effects)	56	-0.018704	0.0552769	0.735086	-0.127047	0.0896388	0.98147	0.880692	1.09378
finn-b-I9_HYPTENS	ebi-a-GCST90001658	CD39+ CD4+ T cell %T cell || id:ebi-a-GCST90001658	Hypertension || id:finn-b-I9_HYPTENS	MR Egger	56	0.0424961	0.19132	0.825058	-0.332492	0.417484	1.04341	0.717135	1.51814
finn-b-I9_HYPTENS	ebi-a-GCST90001658	CD39+ CD4+ T cell %T cell || id:ebi-a-GCST90001658	Hypertension || id:finn-b-I9_HYPTENS	Simple mode	56	0.0859811	0.158074	0.588689	-0.223844	0.395807	1.08979	0.799439	1.48558
finn-b-I9_HYPTENS	ebi-a-GCST90001658	CD39+ CD4+ T cell %T cell || id:ebi-a-GCST90001658	Hypertension || id:finn-b-I9_HYPTENS	Weighted median	56	0.0176389	0.0787451	0.822758	-0.136702	0.171979	1.0178	0.87223	1.18765
finn-b-I9_HYPTENS	ebi-a-GCST90001658	CD39+ CD4+ T cell %T cell || id:ebi-a-GCST90001658	Hypertension || id:finn-b-I9_HYPTENS	Weighted mode	56	0.0480532	0.138012	0.729033	-0.22245	0.318556	1.04923	0.800555	1.37514
finn-b-I9_HYPTENS	ebi-a-GCST90001659	CD39+ CD4+ T cell %CD4+ T cell || id:ebi-a-GCST90001659	Hypertension || id:finn-b-I9_HYPTENS	Inverse variance weighted (fixed effects)	56	-0.00431766	0.0531449	0.935249	-0.108482	0.0998463	0.995692	0.897195	1.105
finn-b-I9_HYPTENS	ebi-a-GCST90001659	CD39+ CD4+ T cell %CD4+ T cell || id:ebi-a-GCST90001659	Hypertension || id:finn-b-I9_HYPTENS	Inverse variance weighted (multiplicative random effects)	56	-0.00431766	0.0531644	0.935272	-0.10852	0.0998846	0.995692	0.897161	1.10504
finn-b-I9_HYPTENS	ebi-a-GCST90001659	CD39+ CD4+ T cell %CD4+ T cell || id:ebi-a-GCST90001659	Hypertension || id:finn-b-I9_HYPTENS	MR Egger	56	-0.0914836	0.183781	0.620657	-0.451695	0.268728	0.912576	0.636548	1.3083
finn-b-I9_HYPTENS	ebi-a-GCST90001659	CD39+ CD4+ T cell %CD4+ T cell || id:ebi-a-GCST90001659	Hypertension || id:finn-b-I9_HYPTENS	Simple mode	56	0.111731	0.167384	0.507236	-0.216341	0.439803	1.11821	0.80546	1.5524
finn-b-I9_HYPTENS	ebi-a-GCST90001659	CD39+ CD4+ T cell %CD4+ T cell || id:ebi-a-GCST90001659	Hypertension || id:finn-b-I9_HYPTENS	Weighted median	56	0.0424816	0.0814582	0.602009	-0.117177	0.20214	1.0434	0.889428	1.22402
finn-b-I9_HYPTENS	ebi-a-GCST90001659	CD39+ CD4+ T cell %CD4+ T cell || id:ebi-a-GCST90001659	Hypertension || id:finn-b-I9_HYPTENS	Weighted mode	56	0.0805453	0.134321	0.551205	-0.182725	0.343815	1.08388	0.832997	1.41032
finn-b-I9_HYPTENS	ebi-a-GCST90001660	CD39+ CD4+ T cell Absolute Count || id:ebi-a-GCST90001660	Hypertension || id:finn-b-I9_HYPTENS	Inverse variance weighted (fixed effects)	56	-0.0324757	0.0557075	0.559915	-0.141662	0.0767111	0.968046	0.867914	1.07973
finn-b-I9_HYPTENS	ebi-a-GCST90001660	CD39+ CD4+ T cell Absolute Count || id:ebi-a-GCST90001660	Hypertension || id:finn-b-I9_HYPTENS	Inverse variance weighted (multiplicative random effects)	56	-0.0324757	0.0556519	0.559523	-0.141553	0.076602	0.968046	0.868009	1.07961
finn-b-I9_HYPTENS	ebi-a-GCST90001660	CD39+ CD4+ T cell Absolute Count || id:ebi-a-GCST90001660	Hypertension || id:finn-b-I9_HYPTENS	MR Egger	56	0.0369453	0.192549	0.84856	-0.340452	0.414342	1.03764	0.711449	1.51337
finn-b-I9_HYPTENS	ebi-a-GCST90001660	CD39+ CD4+ T cell Absolute Count || id:ebi-a-GCST90001660	Hypertension || id:finn-b-I9_HYPTENS	Simple mode	56	0.0712666	0.171022	0.678512	-0.263937	0.40647	1.07387	0.768022	1.50151
finn-b-I9_HYPTENS	ebi-a-GCST90001660	CD39+ CD4+ T cell Absolute Count || id:ebi-a-GCST90001660	Hypertension || id:finn-b-I9_HYPTENS	Weighted median	56	0.0185393	0.0850266	0.827397	-0.148113	0.185191	1.01871	0.862334	1.20345
finn-b-I9_HYPTENS	ebi-a-GCST90001660	CD39+ CD4+ T cell Absolute Count || id:ebi-a-GCST90001660	Hypertension || id:finn-b-I9_HYPTENS	Weighted mode	56	0.0782443	0.154536	0.614658	-0.224647	0.381136	1.08139	0.798798	1.46395
finn-b-I9_HYPTENS	ebi-a-GCST90001661	CD28- CD8dim T cell %T cell || id:ebi-a-GCST90001661	Hypertension || id:finn-b-I9_HYPTENS	Inverse variance weighted (fixed effects)	56	0.098369	0.05542	0.0759023	-0.0102542	0.206992	1.10337	0.989798	1.22997
finn-b-I9_HYPTENS	ebi-a-GCST90001661	CD28- CD8dim T cell %T cell || id:ebi-a-GCST90001661	Hypertension || id:finn-b-I9_HYPTENS	Inverse variance weighted (multiplicative random effects)	56	0.098369	0.0573224	0.0861502	-0.013983	0.210721	1.10337	0.986114	1.23457
finn-b-I9_HYPTENS	ebi-a-GCST90001661	CD28- CD8dim T cell %T cell || id:ebi-a-GCST90001661	Hypertension || id:finn-b-I9_HYPTENS	MR Egger	56	-0.0238558	0.198009	0.904551	-0.411954	0.364242	0.976426	0.662355	1.43942
finn-b-I9_HYPTENS	ebi-a-GCST90001661	CD28- CD8dim T cell %T cell || id:ebi-a-GCST90001661	Hypertension || id:finn-b-I9_HYPTENS	Simple mode	56	0.141313	0.171964	0.414762	-0.195736	0.478362	1.15179	0.822229	1.61343
finn-b-I9_HYPTENS	ebi-a-GCST90001661	CD28- CD8dim T cell %T cell || id:ebi-a-GCST90001661	Hypertension || id:finn-b-I9_HYPTENS	Weighted median	56	0.106573	0.080133	0.183533	-0.0504874	0.263634	1.11246	0.950766	1.30165
finn-b-I9_HYPTENS	ebi-a-GCST90001661	CD28- CD8dim T cell %T cell || id:ebi-a-GCST90001661	Hypertension || id:finn-b-I9_HYPTENS	Weighted mode	56	0.0799948	0.138087	0.564746	-0.190655	0.350644	1.08328	0.826418	1.41998
finn-b-I9_HYPTENS	ebi-a-GCST90001662	CD28- CD8dim T cell %CD8dim T cell || id:ebi-a-GCST90001662	Hypertension || id:finn-b-I9_HYPTENS	Inverse variance weighted (fixed effects)	56	0.074373	0.0537659	0.166581	-0.0310082	0.179754	1.07721	0.969468	1.19692
finn-b-I9_HYPTENS	ebi-a-GCST90001662	CD28- CD8dim T cell %CD8dim T cell || id:ebi-a-GCST90001662	Hypertension || id:finn-b-I9_HYPTENS	Inverse variance weighted (multiplicative random effects)	56	0.074373	0.0519066	0.151908	-0.0273639	0.17611	1.07721	0.973007	1.19257
finn-b-I9_HYPTENS	ebi-a-GCST90001662	CD28- CD8dim T cell %CD8dim T cell || id:ebi-a-GCST90001662	Hypertension || id:finn-b-I9_HYPTENS	MR Egger	56	0.0276976	0.184702	0.881356	-0.334319	0.389714	1.02808	0.715826	1.47656
finn-b-I9_HYPTENS	ebi-a-GCST90001662	CD28- CD8dim T cell %CD8dim T cell || id:ebi-a-GCST90001662	Hypertension || id:finn-b-I9_HYPTENS	Simple mode	56	0.143958	0.168949	0.397866	-0.187182	0.475097	1.15484	0.829293	1.60817
finn-b-I9_HYPTENS	ebi-a-GCST90001662	CD28- CD8dim T cell %CD8dim T cell || id:ebi-a-GCST90001662	Hypertension || id:finn-b-I9_HYPTENS	Weighted median	56	0.038747	0.07649	0.612461	-0.111173	0.188667	1.03951	0.894784	1.20764
finn-b-I9_HYPTENS	ebi-a-GCST90001662	CD28- CD8dim T cell %CD8dim T cell || id:ebi-a-GCST90001662	Hypertension || id:finn-b-I9_HYPTENS	Weighted mode	56	0.00388324	0.137577	0.977584	-0.265767	0.273533	1.00389	0.766618	1.3146
finn-b-I9_HYPTENS	ebi-a-GCST90001663	CD28- CD8dim T cell Absolute Count || id:ebi-a-GCST90001663	Hypertension || id:finn-b-I9_HYPTENS	Inverse variance weighted (fixed effects)	56	0.072592	0.0556912	0.192413	-0.0365628	0.181747	1.07529	0.964098	1.19931
finn-b-I9_HYPTENS	ebi-a-GCST90001663	CD28- CD8dim T cell Absolute Count || id:ebi-a-GCST90001663	Hypertension || id:finn-b-I9_HYPTENS	Inverse variance weighted (multiplicative random effects)	56	0.072592	0.0600825	0.226968	-0.0451697	0.190354	1.07529	0.955835	1.20968
finn-b-I9_HYPTENS	ebi-a-GCST90001663	CD28- CD8dim T cell Absolute Count || id:ebi-a-GCST90001663	Hypertension || id:finn-b-I9_HYPTENS	MR Egger	56	-0.0677028	0.207357	0.745306	-0.474123	0.338718	0.934538	0.62243	1.40315
finn-b-I9_HYPTENS	ebi-a-GCST90001663	CD28- CD8dim T cell Absolute Count || id:ebi-a-GCST90001663	Hypertension || id:finn-b-I9_HYPTENS	Simple mode	56	-0.0345407	0.17646	0.845533	-0.380402	0.311321	0.966049	0.683586	1.36523
finn-b-I9_HYPTENS	ebi-a-GCST90001663	CD28- CD8dim T cell Absolute Count || id:ebi-a-GCST90001663	Hypertension || id:finn-b-I9_HYPTENS	Weighted median	56	0.0247295	0.0826276	0.76472	-0.137221	0.18668	1.02504	0.871778	1.20524
finn-b-I9_HYPTENS	ebi-a-GCST90001663	CD28- CD8dim T cell Absolute Count || id:ebi-a-GCST90001663	Hypertension || id:finn-b-I9_HYPTENS	Weighted mode	56	-0.0427537	0.144887	0.769041	-0.326732	0.241224	0.958147	0.721277	1.27281
finn-b-I9_HYPTENS	ebi-a-GCST90001664	CD28+ CD45RA+ CD8dim T cell %T cell || id:ebi-a-GCST90001664	Hypertension || id:finn-b-I9_HYPTENS	Inverse variance weighted (fixed effects)	56	0.0116099	0.0507586	0.81908	-0.0878769	0.111097	1.01168	0.915874	1.1175
finn-b-I9_HYPTENS	ebi-a-GCST90001664	CD28+ CD45RA+ CD8dim T cell %T cell || id:ebi-a-GCST90001664	Hypertension || id:finn-b-I9_HYPTENS	Inverse variance weighted (multiplicative random effects)	56	0.0116099	0.0553134	0.833751	-0.0968044	0.120024	1.01168	0.907734	1.12752
finn-b-I9_HYPTENS	ebi-a-GCST90001664	CD28+ CD45RA+ CD8dim T cell %T cell || id:ebi-a-GCST90001664	Hypertension || id:finn-b-I9_HYPTENS	MR Egger	56	-0.206931	0.189234	0.279022	-0.57783	0.163969	0.813076	0.561115	1.17818
finn-b-I9_HYPTENS	ebi-a-GCST90001664	CD28+ CD45RA+ CD8dim T cell %T cell || id:ebi-a-GCST90001664	Hypertension || id:finn-b-I9_HYPTENS	Simple mode	56	0.0311452	0.18225	0.864935	-0.326065	0.388355	1.03164	0.721758	1.47455
finn-b-I9_HYPTENS	ebi-a-GCST90001664	CD28+ CD45RA+ CD8dim T cell %T cell || id:ebi-a-GCST90001664	Hypertension || id:finn-b-I9_HYPTENS	Weighted median	56	0.00163635	0.0766843	0.982975	-0.148665	0.151938	1.00164	0.861858	1.16409
finn-b-I9_HYPTENS	ebi-a-GCST90001664	CD28+ CD45RA+ CD8dim T cell %T cell || id:ebi-a-GCST90001664	Hypertension || id:finn-b-I9_HYPTENS	Weighted mode	56	-0.00162817	0.159479	0.991891	-0.314208	0.310952	0.998373	0.730367	1.36472
finn-b-I9_HYPTENS	ebi-a-GCST90001665	CD28+ CD45RA+ CD8dim T cell %CD8dim T cell || id:ebi-a-GCST90001665	Hypertension || id:finn-b-I9_HYPTENS	Inverse variance weighted (fixed effects)	56	-0.074736	0.0537341	0.164271	-0.180055	0.0305829	0.927988	0.835224	1.03106
finn-b-I9_HYPTENS	ebi-a-GCST90001665	CD28+ CD45RA+ CD8dim T cell %CD8dim T cell || id:ebi-a-GCST90001665	Hypertension || id:finn-b-I9_HYPTENS	Inverse variance weighted (multiplicative random effects)	56	-0.074736	0.0545123	0.170377	-0.18158	0.032108	0.927988	0.833951	1.03263
finn-b-I9_HYPTENS	ebi-a-GCST90001665	CD28+ CD45RA+ CD8dim T cell %CD8dim T cell || id:ebi-a-GCST90001665	Hypertension || id:finn-b-I9_HYPTENS	MR Egger	56	-0.086139	0.189016	0.650417	-0.456611	0.284333	0.917467	0.633427	1.32888
finn-b-I9_HYPTENS	ebi-a-GCST90001665	CD28+ CD45RA+ CD8dim T cell %CD8dim T cell || id:ebi-a-GCST90001665	Hypertension || id:finn-b-I9_HYPTENS	Simple mode	56	-0.18336	0.181801	0.317596	-0.53969	0.17297	0.832469	0.582929	1.18883
finn-b-I9_HYPTENS	ebi-a-GCST90001665	CD28+ CD45RA+ CD8dim T cell %CD8dim T cell || id:ebi-a-GCST90001665	Hypertension || id:finn-b-I9_HYPTENS	Weighted median	56	-0.0832751	0.0775149	0.282683	-0.235204	0.068654	0.920098	0.790409	1.07107
finn-b-I9_HYPTENS	ebi-a-GCST90001665	CD28+ CD45RA+ CD8dim T cell %CD8dim T cell || id:ebi-a-GCST90001665	Hypertension || id:finn-b-I9_HYPTENS	Weighted mode	56	-0.16688	0.141689	0.243954	-0.444591	0.110832	0.846302	0.641086	1.11721
finn-b-I9_HYPTENS	ebi-a-GCST90001666	CD28+ CD45RA+ CD8dim T cell Absolute Count || id:ebi-a-GCST90001666	Hypertension || id:finn-b-I9_HYPTENS	Inverse variance weighted (fixed effects)	56	-0.0144089	0.0482107	0.765036	-0.108902	0.0800841	0.985694	0.896818	1.08338
finn-b-I9_HYPTENS	ebi-a-GCST90001666	CD28+ CD45RA+ CD8dim T cell Absolute Count || id:ebi-a-GCST90001666	Hypertension || id:finn-b-I9_HYPTENS	Inverse variance weighted (multiplicative random effects)	56	-0.0144089	0.0528602	0.785172	-0.118015	0.0891971	0.985694	0.888683	1.0933
finn-b-I9_HYPTENS	ebi-a-GCST90001666	CD28+ CD45RA+ CD8dim T cell Absolute Count || id:ebi-a-GCST90001666	Hypertension || id:finn-b-I9_HYPTENS	MR Egger	56	-0.199406	0.181366	0.276442	-0.554883	0.156071	0.819217	0.57414	1.16891
finn-b-I9_HYPTENS	ebi-a-GCST90001666	CD28+ CD45RA+ CD8dim T cell Absolute Count || id:ebi-a-GCST90001666	Hypertension || id:finn-b-I9_HYPTENS	Simple mode	56	0.0139782	0.154725	0.928343	-0.289282	0.317239	1.01408	0.748801	1.37333
finn-b-I9_HYPTENS	ebi-a-GCST90001666	CD28+ CD45RA+ CD8dim T cell Absolute Count || id:ebi-a-GCST90001666	Hypertension || id:finn-b-I9_HYPTENS	Weighted median	56	-0.0451876	0.0739587	0.54121	-0.190147	0.0997714	0.955818	0.826838	1.10492
finn-b-I9_HYPTENS	ebi-a-GCST90001666	CD28+ CD45RA+ CD8dim T cell Absolute Count || id:ebi-a-GCST90001666	Hypertension || id:finn-b-I9_HYPTENS	Weighted mode	56	-0.0835818	0.135051	0.538542	-0.348281	0.181118	0.919816	0.7059	1.19856
finn-b-I9_HYPTENS	ebi-a-GCST90001667	CD28+ CD45RA- CD8dim T cell %T cell || id:ebi-a-GCST90001667	Hypertension || id:finn-b-I9_HYPTENS	Inverse variance weighted (fixed effects)	56	0.00809515	0.0514697	0.875024	-0.0927855	0.108976	1.00813	0.911389	1.11514
finn-b-I9_HYPTENS	ebi-a-GCST90001667	CD28+ CD45RA- CD8dim T cell %T cell || id:ebi-a-GCST90001667	Hypertension || id:finn-b-I9_HYPTENS	Inverse variance weighted (multiplicative random effects)	56	0.00809515	0.0464753	0.861722	-0.0829964	0.0991867	1.00813	0.920355	1.10427
finn-b-I9_HYPTENS	ebi-a-GCST90001667	CD28+ CD45RA- CD8dim T cell %T cell || id:ebi-a-GCST90001667	Hypertension || id:finn-b-I9_HYPTENS	MR Egger	56	-0.139261	0.176805	0.434343	-0.485799	0.207277	0.870001	0.615205	1.23032
finn-b-I9_HYPTENS	ebi-a-GCST90001667	CD28+ CD45RA- CD8dim T cell %T cell || id:ebi-a-GCST90001667	Hypertension || id:finn-b-I9_HYPTENS	Simple mode	56	-0.00551695	0.144228	0.969626	-0.288203	0.277169	0.994498	0.749609	1.31939
finn-b-I9_HYPTENS	ebi-a-GCST90001667	CD28+ CD45RA- CD8dim T cell %T cell || id:ebi-a-GCST90001667	Hypertension || id:finn-b-I9_HYPTENS	Weighted median	56	-0.0121231	0.075056	0.871683	-0.159233	0.134987	0.98795	0.852798	1.14452
finn-b-I9_HYPTENS	ebi-a-GCST90001667	CD28+ CD45RA- CD8dim T cell %T cell || id:ebi-a-GCST90001667	Hypertension || id:finn-b-I9_HYPTENS	Weighted mode	56	0.01402	0.126547	0.912187	-0.234012	0.262052	1.01412	0.791352	1.29959
finn-b-I9_HYPTENS	ebi-a-GCST90001668	CD28+ CD45RA- CD8dim T cell %CD8dim T cell || id:ebi-a-GCST90001668	Hypertension || id:finn-b-I9_HYPTENS	Inverse variance weighted (fixed effects)	56	-0.0882343	0.053643	0.100002	-0.193375	0.0169059	0.915546	0.824173	1.01705
finn-b-I9_HYPTENS	ebi-a-GCST90001668	CD28+ CD45RA- CD8dim T cell %CD8dim T cell || id:ebi-a-GCST90001668	Hypertension || id:finn-b-I9_HYPTENS	Inverse variance weighted (multiplicative random effects)	56	-0.0882343	0.0535644	0.0995054	-0.193221	0.0167519	0.915546	0.8243	1.01689
finn-b-I9_HYPTENS	ebi-a-GCST90001668	CD28+ CD45RA- CD8dim T cell %CD8dim T cell || id:ebi-a-GCST90001668	Hypertension || id:finn-b-I9_HYPTENS	MR Egger	56	-0.0377757	0.185583	0.839469	-0.401519	0.325968	0.962929	0.669303	1.38537
finn-b-I9_HYPTENS	ebi-a-GCST90001668	CD28+ CD45RA- CD8dim T cell %CD8dim T cell || id:ebi-a-GCST90001668	Hypertension || id:finn-b-I9_HYPTENS	Simple mode	56	0.0660225	0.174781	0.707075	-0.276549	0.408594	1.06825	0.758397	1.5047
finn-b-I9_HYPTENS	ebi-a-GCST90001668	CD28+ CD45RA- CD8dim T cell %CD8dim T cell || id:ebi-a-GCST90001668	Hypertension || id:finn-b-I9_HYPTENS	Weighted median	56	-0.0402589	0.0796295	0.613153	-0.196333	0.115815	0.960541	0.821739	1.12279
finn-b-I9_HYPTENS	ebi-a-GCST90001668	CD28+ CD45RA- CD8dim T cell %CD8dim T cell || id:ebi-a-GCST90001668	Hypertension || id:finn-b-I9_HYPTENS	Weighted mode	56	0.018263	0.144991	0.900223	-0.265919	0.302445	1.01843	0.766501	1.35316
finn-b-I9_HYPTENS	ebi-a-GCST90001669	CD28+ CD45RA- CD8dim T cell Absolute Count || id:ebi-a-GCST90001669	Hypertension || id:finn-b-I9_HYPTENS	Inverse variance weighted (fixed effects)	56	-0.0151675	0.0492476	0.758094	-0.111693	0.0813579	0.984947	0.894319	1.08476
finn-b-I9_HYPTENS	ebi-a-GCST90001669	CD28+ CD45RA- CD8dim T cell Absolute Count || id:ebi-a-GCST90001669	Hypertension || id:finn-b-I9_HYPTENS	Inverse variance weighted (multiplicative random effects)	56	-0.0151675	0.0474396	0.749179	-0.108149	0.0778141	0.984947	0.897494	1.08092
finn-b-I9_HYPTENS	ebi-a-GCST90001669	CD28+ CD45RA- CD8dim T cell Absolute Count || id:ebi-a-GCST90001669	Hypertension || id:finn-b-I9_HYPTENS	MR Egger	56	-0.218313	0.169151	0.202329	-0.54985	0.113224	0.803874	0.577037	1.11988
finn-b-I9_HYPTENS	ebi-a-GCST90001669	CD28+ CD45RA- CD8dim T cell Absolute Count || id:ebi-a-GCST90001669	Hypertension || id:finn-b-I9_HYPTENS	Simple mode	56	0.00737632	0.138311	0.957661	-0.263713	0.278465	1.0074	0.768194	1.3211
finn-b-I9_HYPTENS	ebi-a-GCST90001669	CD28+ CD45RA- CD8dim T cell Absolute Count || id:ebi-a-GCST90001669	Hypertension || id:finn-b-I9_HYPTENS	Weighted median	56	-0.00452659	0.0688034	0.947545	-0.139381	0.130328	0.995484	0.869896	1.1392
finn-b-I9_HYPTENS	ebi-a-GCST90001669	CD28+ CD45RA- CD8dim T cell Absolute Count || id:ebi-a-GCST90001669	Hypertension || id:finn-b-I9_HYPTENS	Weighted mode	56	-0.0373501	0.111467	0.738841	-0.255825	0.181125	0.963339	0.774277	1.19857
finn-b-I9_HYPTENS	ebi-a-GCST90001670	CD39+ CD8+ T cell %T cell || id:ebi-a-GCST90001670	Hypertension || id:finn-b-I9_HYPTENS	Inverse variance weighted (fixed effects)	56	-0.0406053	0.0552877	0.462683	-0.148969	0.0677586	0.960208	0.861596	1.07011
[truncated: 2,711 more rows]
