# Supplementary material for: Causal role of immune cells in hypertension: a bidirectional Mendelian randomization study
Source: Front Cardiovasc Med. 2024 May 27;11:1375704. doi: 10.3389/fcvm.2024.1375704 (PMC11163045; doi:10.3389/fcvm.2024.1375704)
Supplement: Supplementary file 3 [file Table3.xlsx]

## Sheet: sup. 6
SNP	effect_allele.exposure	other_allele.exposure	effect_allele.outcome	other_allele.outcome	beta.exposure	beta.outcome	eaf.exposure	eaf.outcome	remove	palindromic	ambiguous	id.outcome	chr	pos	se.outcome	samplesize.outcome	pval.outcome	outcome	originalname.outcome	outcome.deprecated	mr_keep.outcome	data_source.outcome	proxy.outcome	target_snp.outcome	proxy_snp.outcome	target_a1.outcome	target_a2.outcome	proxy_a1.outcome	proxy_a2.outcome	pval.exposure	chr.exposure	pos.exposure	samplesize.exposure	se.exposure	exposure	mr_keep.exposure	pval_origin.exposure	id.exposure	data_source.exposure	action	SNP_index	mr_keep
rs10002165	C	T	C	T	-0.3786	0.0498	0.0216	0.03666	FALSE	FALSE	FALSE	finn-b-I9_HYPTENS	4	145233527	0.0246	NA	0.0429299	Coronary heart disease	Hypertension	Hypertension || ||	TRUE	igd	NA	NA	NA	NA	NA	NA	NA	9.12494e-06	4	145233527	3652	0.08521	DP (CD4+CD8+) AC	TRUE	reported	YA0mNl	textfile	2	1	TRUE
rs10851760	G	A	G	A	-0.1506	0.0107	0.8111	0.6767	FALSE	FALSE	FALSE	finn-b-I9_HYPTENS	15	66871840	0.0098	NA	0.2719	Coronary heart disease	Hypertension	Hypertension || ||	TRUE	igd	NA	NA	NA	NA	NA	NA	NA	2.339e-06	15	66871840	3652	0.03184	DP (CD4+CD8+) AC	TRUE	reported	YA0mNl	textfile	2	1	TRUE
rs11025036	A	G	A	G	-0.4567	0.0587	0.022	0.009961	FALSE	FALSE	FALSE	finn-b-I9_HYPTENS	11	19175633	0.0462	NA	0.2044	Coronary heart disease	Hypertension	Hypertension || ||	TRUE	igd	NA	NA	NA	NA	NA	NA	NA	3.35097e-08	11	19175633	3652	0.08253	DP (CD4+CD8+) AC	TRUE	reported	YA0mNl	textfile	2	1	TRUE
rs117166897	G	A	G	A	-0.2471	-0.1365	0.0561	0.00247	FALSE	FALSE	FALSE	finn-b-I9_HYPTENS	10	10964820	0.0992	NA	0.169	Coronary heart disease	Hypertension	Hypertension || ||	TRUE	igd	NA	NA	NA	NA	NA	NA	NA	4.22795e-06	10	10964820	3652	0.05363	DP (CD4+CD8+) AC	TRUE	reported	YA0mNl	textfile	2	1	TRUE
rs11725463	G	A	G	A	-0.2338	0.02	0.0589	0.08006	FALSE	FALSE	FALSE	finn-b-I9_HYPTENS	4	94584105	0.0169	NA	0.237	Coronary heart disease	Hypertension	Hypertension || ||	TRUE	igd	NA	NA	NA	NA	NA	NA	NA	9.07006e-06	4	94584105	3652	0.05261	DP (CD4+CD8+) AC	TRUE	reported	YA0mNl	textfile	2	1	TRUE
rs12142860	T	G	T	G	0.5894	-0.0269	0.0096	0.004934	FALSE	FALSE	FALSE	finn-b-I9_HYPTENS	1	215998585	0.0658	NA	0.6822	Coronary heart disease	Hypertension	Hypertension || ||	TRUE	igd	NA	NA	NA	NA	NA	NA	NA	4.96695e-06	1	215998585	3652	0.1289	DP (CD4+CD8+) AC	TRUE	reported	YA0mNl	textfile	2	1	TRUE
rs147688743	A	G	A	G	-0.4601	-0.0021	0.0153	0.01269	FALSE	FALSE	FALSE	finn-b-I9_HYPTENS	10	64810319	0.0412	NA	0.9587	Coronary heart disease	Hypertension	Hypertension || ||	TRUE	igd	NA	NA	NA	NA	NA	NA	NA	3.45398e-06	10	64810319	3652	0.09898	DP (CD4+CD8+) AC	TRUE	reported	YA0mNl	textfile	2	1	TRUE
rs1764923	T	G	T	G	-0.1177	0.0011	0.4094	0.2254	FALSE	FALSE	FALSE	finn-b-I9_HYPTENS	13	86328055	0.0109	NA	0.9194	Coronary heart disease	Hypertension	Hypertension || ||	TRUE	igd	NA	NA	NA	NA	NA	NA	NA	3.95704e-06	13	86328055	3652	0.02548	DP (CD4+CD8+) AC	TRUE	reported	YA0mNl	textfile	2	1	TRUE
rs2857229	G	A	G	A	0.273	-0.026	0.2581	0.3621	FALSE	FALSE	FALSE	finn-b-I9_HYPTENS	12	6900616	0.0095	NA	0.00627393	Coronary heart disease	Hypertension	Hypertension || ||	TRUE	igd	NA	NA	NA	NA	NA	NA	NA	1.033e-22	12	6900616	3652	0.02764	DP (CD4+CD8+) AC	TRUE	reported	YA0mNl	textfile	2	1	TRUE
rs6022045	C	T	C	T	-0.1144	0.0104	0.5743	0.437	FALSE	FALSE	FALSE	finn-b-I9_HYPTENS	20	51305288	0.0092	NA	0.2614	Coronary heart disease	Hypertension	Hypertension || ||	TRUE	igd	NA	NA	NA	NA	NA	NA	NA	5.16202e-06	20	51305288	3652	0.02505	DP (CD4+CD8+) AC	TRUE	reported	YA0mNl	textfile	2	1	TRUE
rs62314120	A	G	A	G	0.1612	0.0277	0.1353	0.1171	FALSE	FALSE	FALSE	finn-b-I9_HYPTENS	4	126951113	0.0142	NA	0.0519302	Coronary heart disease	Hypertension	Hypertension || ||	TRUE	igd	NA	NA	NA	NA	NA	NA	NA	7.95994e-06	4	126951113	3652	0.03605	DP (CD4+CD8+) AC	TRUE	reported	YA0mNl	textfile	2	1	TRUE
rs7141604	T	C	T	C	0.1146	0.009	0.3499	0.4562	FALSE	FALSE	FALSE	finn-b-I9_HYPTENS	14	21252046	0.0092	NA	0.3255	Coronary heart disease	Hypertension	Hypertension || ||	TRUE	igd	NA	NA	NA	NA	NA	NA	NA	7.82204e-06	14	21252046	3652	0.0256	DP (CD4+CD8+) AC	TRUE	reported	YA0mNl	textfile	2	1	TRUE
rs7160965	C	T	C	T	0.1768	-0.0089	0.8951	0.9316	FALSE	FALSE	FALSE	finn-b-I9_HYPTENS	14	31506505	0.018	NA	0.6206	Coronary heart disease	Hypertension	Hypertension || ||	TRUE	igd	NA	NA	NA	NA	NA	NA	NA	9.01509e-06	14	31506505	3652	0.03976	DP (CD4+CD8+) AC	TRUE	reported	YA0mNl	textfile	2	1	TRUE
rs72694502	C	T	C	T	-0.3783	-0.0179	0.0219	0.008224	FALSE	FALSE	FALSE	finn-b-I9_HYPTENS	14	85161244	0.0509	NA	0.7256	Coronary heart disease	Hypertension	Hypertension || ||	TRUE	igd	NA	NA	NA	NA	NA	NA	NA	5.153e-06	14	85161244	3652	0.08288	DP (CD4+CD8+) AC	TRUE	reported	YA0mNl	textfile	2	1	TRUE
rs72728134	T	A	T	A	0.1231	0.0009	0.2833	0.2429	FALSE	TRUE	FALSE	finn-b-I9_HYPTENS	1	100596929	0.0107	NA	0.9321	Coronary heart disease	Hypertension	Hypertension || ||	TRUE	igd	NA	NA	NA	NA	NA	NA	NA	7.90205e-06	1	100596929	3652	0.02752	DP (CD4+CD8+) AC	TRUE	reported	YA0mNl	textfile	2	1	TRUE
rs75275131	G	A	G	A	0.6861	-0.0232	0.0074	0.01436	FALSE	FALSE	FALSE	finn-b-I9_HYPTENS	2	4425244	0.0389	NA	0.551501	Coronary heart disease	Hypertension	Hypertension || ||	TRUE	igd	NA	NA	NA	NA	NA	NA	NA	2.02899e-06	2	4425244	3652	0.1442	DP (CD4+CD8+) AC	TRUE	reported	YA0mNl	textfile	2	1	TRUE
rs77965313	C	A	C	A	-0.3127	-0.0137	0.0377	0.1092	FALSE	FALSE	FALSE	finn-b-I9_HYPTENS	9	120915115	0.0147	NA	0.3524	Coronary heart disease	Hypertension	Hypertension || ||	TRUE	igd	NA	NA	NA	NA	NA	NA	NA	1.82301e-06	9	120915115	3652	0.06542	DP (CD4+CD8+) AC	TRUE	reported	YA0mNl	textfile	2	1	TRUE
rs857241	G	T	G	T	-0.9906	-0.0325	0.0033	0.01508	FALSE	FALSE	FALSE	finn-b-I9_HYPTENS	20	3078879	0.0386	NA	0.3995	Coronary heart disease	Hypertension	Hypertension || ||	TRUE	igd	NA	NA	NA	NA	NA	NA	NA	4.40099e-06	20	3078879	3652	0.2154	DP (CD4+CD8+) AC	TRUE	reported	YA0mNl	textfile	2	1	TRUE
rs10003087	G	T	G	T	0.1291	0.0069	0.3766	0.4635	FALSE	FALSE	FALSE	finn-b-I9_HYPTENS	4	172938730	0.0092	NA	0.4519	Coronary heart disease	Hypertension	Hypertension || ||	TRUE	igd	TRUE	rs10003087	rs34143053	G	T	T	C	9.59003e-07	4	172937884	3395	0.0263	TD DN (CD4-CD8-) AC	TRUE	reported	YnIqVz	textfile	2	1	TRUE
rs10422969	A	G	A	G	0.1742	-0.0105	0.1237	0.09979	FALSE	FALSE	FALSE	finn-b-I9_HYPTENS	19	30096708	0.0152	NA	0.4921	Coronary heart disease	Hypertension	Hypertension || ||	TRUE	igd	NA	NA	NA	NA	NA	NA	NA	5.91494e-06	19	30096708	3395	0.03839	TD DN (CD4-CD8-) AC	TRUE	reported	YnIqVz	textfile	2	1	TRUE
rs114588192	T	C	T	C	0.3812	0.0195	0.0249	0.02975	FALSE	FALSE	FALSE	finn-b-I9_HYPTENS	5	146490228	0.0276	NA	0.4803	Coronary heart disease	Hypertension	Hypertension || ||	TRUE	igd	NA	NA	NA	NA	NA	NA	NA	2.28102e-06	5	146490228	3395	0.08052	TD DN (CD4-CD8-) AC	TRUE	reported	YnIqVz	textfile	2	1	TRUE
rs117257206	A	G	A	G	0.2618	0.0205	0.0513	0.06278	FALSE	FALSE	FALSE	finn-b-I9_HYPTENS	8	120880964	0.0189	NA	0.2794	Coronary heart disease	Hypertension	Hypertension || ||	TRUE	igd	NA	NA	NA	NA	NA	NA	NA	5.91003e-06	8	120880964	3395	0.05771	TD DN (CD4-CD8-) AC	TRUE	reported	YnIqVz	textfile	2	1	TRUE
rs142576649	C	T	C	T	0.37	-0.0004	0.024	0.02326	FALSE	FALSE	FALSE	finn-b-I9_HYPTENS	12	130856799	0.031	NA	0.9893	Coronary heart disease	Hypertension	Hypertension || ||	TRUE	igd	NA	NA	NA	NA	NA	NA	NA	7.51e-06	12	130856799	3395	0.08249	TD DN (CD4-CD8-) AC	TRUE	reported	YnIqVz	textfile	2	1	TRUE
rs17775026	A	G	A	G	0.1223	-0.002	0.3866	0.4135	FALSE	FALSE	FALSE	finn-b-I9_HYPTENS	16	26221619	0.0093	NA	0.8263	Coronary heart disease	Hypertension	Hypertension || ||	TRUE	igd	NA	NA	NA	NA	NA	NA	NA	2.19498e-06	16	26221619	3395	0.0258	TD DN (CD4-CD8-) AC	TRUE	reported	YnIqVz	textfile	2	1	TRUE
rs1891587	T	C	T	C	0.1224	0.009	0.458	0.5241	FALSE	FALSE	FALSE	finn-b-I9_HYPTENS	1	190077813	0.0092	NA	0.3276	Coronary heart disease	Hypertension	Hypertension || ||	TRUE	igd	NA	NA	NA	NA	NA	NA	NA	1.539e-06	1	190077813	3395	0.02543	TD DN (CD4-CD8-) AC	TRUE	reported	YnIqVz	textfile	2	1	TRUE
rs191991810	C	G	C	G	0.3859	0.0087	0.0424	0.1111	FALSE	TRUE	FALSE	finn-b-I9_HYPTENS	12	38160865	0.0147	NA	0.5544	Coronary heart disease	Hypertension	Hypertension || ||	TRUE	igd	NA	NA	NA	NA	NA	NA	NA	1.92101e-06	12	38160865	3395	0.08091	TD DN (CD4-CD8-) AC	TRUE	reported	YnIqVz	textfile	2	1	TRUE
rs2242597	G	T	G	T	-0.2674	0.0547	0.0505	0.02842	FALSE	FALSE	FALSE	finn-b-I9_HYPTENS	17	34245629	0.0274	NA	0.0458902	Coronary heart disease	Hypertension	Hypertension || ||	TRUE	igd	NA	NA	NA	NA	NA	NA	NA	3.111e-06	17	34245629	3395	0.05724	TD DN (CD4-CD8-) AC	TRUE	reported	YnIqVz	textfile	2	1	TRUE
rs36060603	G	A	G	A	0.1218	0.016	0.5203	0.4066	FALSE	FALSE	FALSE	finn-b-I9_HYPTENS	3	78637361	0.0093	NA	0.0853591	Coronary heart disease	Hypertension	Hypertension || ||	TRUE	igd	NA	NA	NA	NA	NA	NA	NA	1.86698e-06	3	78637361	3395	0.0255	TD DN (CD4-CD8-) AC	TRUE	reported	YnIqVz	textfile	2	1	TRUE
rs4497244	A	G	A	G	0.9668	0.0338	0.0034	0.004684	FALSE	FALSE	FALSE	finn-b-I9_HYPTENS	1	197997953	0.0678	NA	0.6186	Coronary heart disease	Hypertension	Hypertension || ||	TRUE	igd	NA	NA	NA	NA	NA	NA	NA	4.492e-06	1	197997953	3395	0.2104	TD DN (CD4-CD8-) AC	TRUE	reported	YnIqVz	textfile	2	1	TRUE
rs61126090	G	A	G	A	-0.2671	0.0605	0.1973	0.008614	FALSE	FALSE	FALSE	finn-b-I9_HYPTENS	6	32586382	0.0507	NA	0.2333	Coronary heart disease	Hypertension	Hypertension || ||	TRUE	igd	NA	NA	NA	NA	NA	NA	NA	1.30497e-12	6	32586382	3395	0.03751	TD DN (CD4-CD8-) AC	TRUE	reported	YnIqVz	textfile	2	1	TRUE
rs6431734	A	C	A	C	0.1405	-0.0146	0.7922	0.5944	FALSE	FALSE	FALSE	finn-b-I9_HYPTENS	2	15874207	0.0093	NA	0.1176	Coronary heart disease	Hypertension	Hypertension || ||	TRUE	igd	NA	NA	NA	NA	NA	NA	NA	7.92301e-06	2	15874207	3395	0.03141	TD DN (CD4-CD8-) AC	TRUE	reported	YnIqVz	textfile	2	1	TRUE
rs6751481	C	T	C	T	0.115	0.0049	0.4694	0.5252	FALSE	FALSE	FALSE	finn-b-I9_HYPTENS	2	38897810	0.0091	NA	0.593999	Coronary heart disease	Hypertension	Hypertension || ||	TRUE	igd	NA	NA	NA	NA	NA	NA	NA	6.71599e-06	2	38897810	3395	0.02551	TD DN (CD4-CD8-) AC	TRUE	reported	YnIqVz	textfile	2	1	TRUE
rs6755452	G	T	G	T	0.1651	-0.002	0.1895	0.1867	FALSE	FALSE	FALSE	finn-b-I9_HYPTENS	2	87035076	0.0118	NA	0.8681	Coronary heart disease	Hypertension	Hypertension || ||	TRUE	igd	NA	NA	NA	NA	NA	NA	NA	2.939e-07	2	87035076	3395	0.03214	TD DN (CD4-CD8-) AC	TRUE	reported	YnIqVz	textfile	2	1	TRUE
rs72731805	A	T	A	T	-0.2948	-0.0158	0.0368	0.0366	FALSE	TRUE	FALSE	finn-b-I9_HYPTENS	4	147400930	0.0245	NA	0.5179	Coronary heart disease	Hypertension	Hypertension || ||	TRUE	igd	NA	NA	NA	NA	NA	NA	NA	9.62897e-06	4	147400930	3395	0.06653	TD DN (CD4-CD8-) AC	TRUE	reported	YnIqVz	textfile	2	1	TRUE
rs75865132	C	T	C	T	-1.143	0.0131	0.0024	0.03382	FALSE	FALSE	FALSE	finn-b-I9_HYPTENS	7	27625612	0.0253	NA	0.605701	Coronary heart disease	Hypertension	Hypertension || ||	TRUE	igd	NA	NA	NA	NA	NA	NA	NA	8.77304e-06	7	27625612	3395	0.2566	TD DN (CD4-CD8-) AC	TRUE	reported	YnIqVz	textfile	2	1	TRUE
rs7744522	G	A	G	A	0.1133	0.012	0.5859	0.7372	FALSE	FALSE	FALSE	finn-b-I9_HYPTENS	6	11109693	0.0104	NA	0.2462	Coronary heart disease	Hypertension	Hypertension || ||	TRUE	igd	NA	NA	NA	NA	NA	NA	NA	6.11998e-06	6	11109693	3395	0.02501	TD DN (CD4-CD8-) AC	TRUE	reported	YnIqVz	textfile	2	1	TRUE
rs78513507	T	C	T	C	0.3442	0.0376	0.0286	0.01908	FALSE	FALSE	FALSE	finn-b-I9_HYPTENS	5	98468131	0.0336	NA	0.2625	Coronary heart disease	Hypertension	Hypertension || ||	TRUE	igd	NA	NA	NA	NA	NA	NA	NA	6.57597e-06	5	98468131	3395	0.07624	TD DN (CD4-CD8-) AC	TRUE	reported	YnIqVz	textfile	2	1	TRUE
rs9461666	G	T	G	T	-0.2244	0.0529	0.1133	0.005722	FALSE	FALSE	FALSE	finn-b-I9_HYPTENS	6	31207763	0.0612	NA	0.387	Coronary heart disease	Hypertension	Hypertension || ||	TRUE	igd	NA	NA	NA	NA	NA	NA	NA	5.696e-06	6	31207763	3395	0.04937	TD DN (CD4-CD8-) AC	TRUE	reported	YnIqVz	textfile	2	1	TRUE
rs9660907	C	T	C	T	0.2323	0.0028	0.0632	0.07448	FALSE	FALSE	FALSE	finn-b-I9_HYPTENS	1	245039866	0.0175	NA	0.8728	Coronary heart disease	Hypertension	Hypertension || ||	TRUE	igd	NA	NA	NA	NA	NA	NA	NA	6.30406e-06	1	245039866	3395	0.05137	TD DN (CD4-CD8-) AC	TRUE	reported	YnIqVz	textfile	2	1	TRUE
rs10003087	G	T	G	T	0.127	0.0069	0.3764	0.4635	FALSE	FALSE	FALSE	finn-b-I9_HYPTENS	4	172938730	0.0092	NA	0.4519	Coronary heart disease	Hypertension	Hypertension || ||	TRUE	igd	TRUE	rs10003087	rs34143053	G	T	T	C	1.844e-06	4	172937884	3427	0.02658	TD DN (CD4-CD8-) %T cell	TRUE	reported	FFBDnk	textfile	2	1	TRUE
rs10876180	T	C	T	C	-0.1219	-0.0183	0.6315	0.5846	FALSE	FALSE	FALSE	finn-b-I9_HYPTENS	12	51836616	0.0092	NA	0.0477804	Coronary heart disease	Hypertension	Hypertension || ||	TRUE	igd	NA	NA	NA	NA	NA	NA	NA	4.82903e-06	12	51836616	3427	0.02662	TD DN (CD4-CD8-) %T cell	TRUE	reported	FFBDnk	textfile	2	1	TRUE
rs10920583	A	G	A	G	0.1148	0.0042	0.4943	0.4566	FALSE	FALSE	FALSE	finn-b-I9_HYPTENS	1	190099416	0.0092	NA	0.645	Coronary heart disease	Hypertension	Hypertension || ||	TRUE	igd	NA	NA	NA	NA	NA	NA	NA	7.13493e-06	1	190099416	3427	0.02554	TD DN (CD4-CD8-) %T cell	TRUE	reported	FFBDnk	textfile	2	1	TRUE
rs111983490	A	G	A	G	-0.2166	0.0492	0.2107	0.02088	FALSE	FALSE	FALSE	finn-b-I9_HYPTENS	6	32205324	0.032	NA	0.1234	Coronary heart disease	Hypertension	Hypertension || ||	TRUE	igd	NA	NA	NA	NA	NA	NA	NA	3.73904e-09	6	32205324	3427	0.03665	TD DN (CD4-CD8-) %T cell	TRUE	reported	FFBDnk	textfile	2	1	TRUE
rs114892491	T	C	T	C	-0.2886	0.0642	0.042	0.02042	FALSE	FALSE	FALSE	finn-b-I9_HYPTENS	1	156921889	0.0323	NA	0.0466498	Coronary heart disease	Hypertension	Hypertension || ||	TRUE	igd	NA	NA	NA	NA	NA	NA	NA	4.13304e-06	1	156921889	3427	0.06257	TD DN (CD4-CD8-) %T cell	TRUE	reported	FFBDnk	textfile	2	1	TRUE
rs116088408	T	A	T	A	-0.6539	-0.0226	0.0083	0.006657	FALSE	TRUE	FALSE	finn-b-I9_HYPTENS	12	27632799	0.0566	NA	0.6902	Coronary heart disease	Hypertension	Hypertension || ||	TRUE	igd	NA	NA	NA	NA	NA	NA	NA	2.32702e-06	12	27632799	3427	0.1382	TD DN (CD4-CD8-) %T cell	TRUE	reported	FFBDnk	textfile	2	1	TRUE
rs11669637	T	G	T	G	-0.1748	0.0098	0.1263	0.1448	FALSE	FALSE	FALSE	finn-b-I9_HYPTENS	19	12690226	0.013	NA	0.4522	Coronary heart disease	Hypertension	Hypertension || ||	TRUE	igd	NA	NA	NA	NA	NA	NA	NA	4.95097e-06	19	12690226	3427	0.03821	TD DN (CD4-CD8-) %T cell	TRUE	reported	FFBDnk	textfile	2	1	TRUE
rs117481225	C	T	C	T	-1.329	0.0366	0.0019	0.008532	FALSE	FALSE	FALSE	finn-b-I9_HYPTENS	7	146971931	0.0504	NA	0.4671	Coronary heart disease	Hypertension	Hypertension || ||	TRUE	igd	NA	NA	NA	NA	NA	NA	NA	9.62809e-06	7	146971931	3427	0.2999	TD DN (CD4-CD8-) %T cell	TRUE	reported	FFBDnk	textfile	2	1	TRUE
rs142421834	G	A	G	A	-0.493	-0.0175	0.0128	0.02425	FALSE	FALSE	FALSE	finn-b-I9_HYPTENS	5	52915612	0.0296	NA	0.5531	Coronary heart disease	Hypertension	Hypertension || ||	TRUE	igd	NA	NA	NA	NA	NA	NA	NA	7.90606e-06	5	52915612	3427	0.1102	TD DN (CD4-CD8-) %T cell	TRUE	reported	FFBDnk	textfile	2	1	TRUE
rs146907982	A	G	A	G	0.2461	0.0044	0.0584	0.05958	FALSE	FALSE	FALSE	finn-b-I9_HYPTENS	9	120231514	0.0194	NA	0.8201	Coronary heart disease	Hypertension	Hypertension || ||	TRUE	igd	NA	NA	NA	NA	NA	NA	NA	8.72891e-06	9	120231514	3427	0.05526	TD DN (CD4-CD8-) %T cell	TRUE	reported	FFBDnk	textfile	2	1	TRUE
rs147717252	A	T	A	T	-1.179	0.0101	0.0023	0.0338	FALSE	TRUE	FALSE	finn-b-I9_HYPTENS	7	27567035	0.0253	NA	0.6897	Coronary heart disease	Hypertension	Hypertension || ||	TRUE	igd	NA	NA	NA	NA	NA	NA	NA	5.09003e-06	7	27567035	3427	0.2581	TD DN (CD4-CD8-) %T cell	TRUE	reported	FFBDnk	textfile	2	1	TRUE
rs35706962	T	C	T	C	0.558	-0.0043	0.0114	0.1035	FALSE	FALSE	FALSE	finn-b-I9_HYPTENS	11	106402698	0.0152	NA	0.776301	Coronary heart disease	Hypertension	Hypertension || ||	TRUE	igd	NA	NA	NA	NA	NA	NA	NA	5.55495e-06	11	106402698	3427	0.1226	TD DN (CD4-CD8-) %T cell	TRUE	reported	FFBDnk	textfile	2	1	TRUE
rs36060603	G	A	G	A	0.1294	0.016	0.5201	0.4066	FALSE	FALSE	FALSE	finn-b-I9_HYPTENS	3	78637361	0.0093	NA	0.0853591	Coronary heart disease	Hypertension	Hypertension || ||	TRUE	igd	NA	NA	NA	NA	NA	NA	NA	5.11399e-07	3	78637361	3427	0.02573	TD DN (CD4-CD8-) %T cell	TRUE	reported	FFBDnk	textfile	2	1	TRUE
rs541367304	A	G	A	G	1.561	0.0381	0.0032	0.004506	FALSE	FALSE	FALSE	finn-b-I9_HYPTENS	1	198283058	0.0696	NA	0.5837	Coronary heart disease	Hypertension	Hypertension || ||	TRUE	igd	NA	NA	NA	NA	NA	NA	NA	3.70203e-09	1	198283058	3427	0.264	TD DN (CD4-CD8-) %T cell	TRUE	reported	FFBDnk	textfile	2	1	TRUE
rs57305384	C	G	C	G	0.2029	-0.0015	0.1142	0.03416	FALSE	TRUE	FALSE	finn-b-I9_HYPTENS	1	229002885	0.0254	NA	0.9518	Coronary heart disease	Hypertension	Hypertension || ||	TRUE	igd	NA	NA	NA	NA	NA	NA	NA	4.73097e-07	1	229002885	3427	0.04021	TD DN (CD4-CD8-) %T cell	TRUE	reported	FFBDnk	textfile	2	1	TRUE
rs6751481	C	T	C	T	0.1217	0.0049	0.4704	0.5252	FALSE	FALSE	FALSE	finn-b-I9_HYPTENS	2	38897810	0.0091	NA	0.593999	Coronary heart disease	Hypertension	Hypertension || ||	TRUE	igd	NA	NA	NA	NA	NA	NA	NA	2.36499e-06	2	38897810	3427	0.02575	TD DN (CD4-CD8-) %T cell	TRUE	reported	FFBDnk	textfile	2	1	TRUE
rs6755452	G	T	G	T	0.1903	-0.002	0.1886	0.1867	FALSE	FALSE	FALSE	finn-b-I9_HYPTENS	2	87035076	0.0118	NA	0.8681	Coronary heart disease	Hypertension	Hypertension || ||	TRUE	igd	NA	NA	NA	NA	NA	NA	NA	4.74602e-09	2	87035076	3427	0.03241	TD DN (CD4-CD8-) %T cell	TRUE	reported	FFBDnk	textfile	2	1	TRUE
rs7530076	A	G	A	G	-0.4005	-0.0156	0.9748	0.9603	FALSE	FALSE	FALSE	finn-b-I9_HYPTENS	1	195825276	0.0235	NA	0.5082	Coronary heart disease	Hypertension	Hypertension || ||	TRUE	igd	NA	NA	NA	NA	NA	NA	NA	1.74e-06	1	195825276	3427	0.08361	TD DN (CD4-CD8-) %T cell	TRUE	reported	FFBDnk	textfile	2	1	TRUE
rs76673582	T	C	T	C	-0.2404	-0.021	0.0681	0.06647	FALSE	FALSE	FALSE	finn-b-I9_HYPTENS	5	149696943	0.0184	NA	0.2529	Coronary heart disease	Hypertension	Hypertension || ||	TRUE	igd	NA	NA	NA	NA	NA	NA	NA	3.56303e-06	5	149696943	3427	0.05179	TD DN (CD4-CD8-) %T cell	TRUE	reported	FFBDnk	textfile	2	1	TRUE
rs78513507	T	C	T	C	0.3462	0.0376	0.0285	0.01908	FALSE	FALSE	FALSE	finn-b-I9_HYPTENS	5	98468131	0.0336	NA	0.2625	Coronary heart disease	Hypertension	Hypertension || ||	TRUE	igd	NA	NA	NA	NA	NA	NA	NA	7.26307e-06	5	98468131	3427	0.07706	TD DN (CD4-CD8-) %T cell	TRUE	reported	FFBDnk	textfile	2	1	TRUE
rs78911530	A	G	A	G	-0.7933	-0.0024	0.0053	0.0394	FALSE	FALSE	FALSE	finn-b-I9_HYPTENS	2	67552373	0.0235	NA	0.9192	Coronary heart disease	Hypertension	Hypertension || ||	TRUE	igd	TRUE	rs78911530	rs75105840	A	G	G	A	4.79999e-06	2	67543324	3427	0.1732	TD DN (CD4-CD8-) %T cell	TRUE	reported	FFBDnk	textfile	2	1	TRUE
rs9266797	T	C	T	C	0.15	0.0104	0.4581	0.2297	FALSE	FALSE	FALSE	finn-b-I9_HYPTENS	6	31363510	0.0109	NA	0.3393	Coronary heart disease	Hypertension	Hypertension || ||	TRUE	igd	NA	NA	NA	NA	NA	NA	NA	1.575e-06	6	31363510	3427	0.03118	TD DN (CD4-CD8-) %T cell	TRUE	reported	FFBDnk	textfile	2	1	TRUE
rs9660907	C	T	C	T	0.2574	0.0028	0.0629	0.07448	FALSE	FALSE	FALSE	finn-b-I9_HYPTENS	1	245039866	0.0175	NA	0.8728	Coronary heart disease	Hypertension	Hypertension || ||	TRUE	igd	NA	NA	NA	NA	NA	NA	NA	7.18903e-07	1	245039866	3427	0.05184	TD DN (CD4-CD8-) %T cell	TRUE	reported	FFBDnk	textfile	2	1	TRUE
rs1000411	T	C	T	C	0.1341	0.012	0.2729	0.1503	FALSE	FALSE	FALSE	finn-b-I9_HYPTENS	20	39634616	0.0128	NA	0.3484	Coronary heart disease	Hypertension	Hypertension || ||	TRUE	igd	NA	NA	NA	NA	NA	NA	NA	4.96295e-06	20	39634616	3435	0.02931	CD25 on CD45RA- CD4 not Treg	TRUE	reported	SOkeUI	textfile	2	1	TRUE
rs10509573	C	T	C	T	-0.1305	0.0131	0.262	0.2472	FALSE	FALSE	FALSE	finn-b-I9_HYPTENS	10	91189221	0.0106	NA	0.2184	Coronary heart disease	Hypertension	Hypertension || ||	TRUE	igd	NA	NA	NA	NA	NA	NA	NA	7.71596e-06	10	91189221	3435	0.02914	CD25 on CD45RA- CD4 not Treg	TRUE	reported	SOkeUI	textfile	2	1	TRUE
rs116928928	C	T	C	T	-0.3318	0.0687	0.0409	0.00897	FALSE	FALSE	FALSE	finn-b-I9_HYPTENS	11	32030595	0.0492	NA	0.1628	Coronary heart disease	Hypertension	Hypertension || ||	TRUE	igd	NA	NA	NA	NA	NA	NA	NA	4.52304e-07	11	32030595	3435	0.06563	CD25 on CD45RA- CD4 not Treg	TRUE	reported	SOkeUI	textfile	2	1	TRUE
rs118110714	A	G	A	G	1.117	-0.0062	0.0031	0.06497	FALSE	FALSE	FALSE	finn-b-I9_HYPTENS	12	16060925	0.0186	NA	0.737999	Coronary heart disease	Hypertension	Hypertension || ||	TRUE	igd	NA	NA	NA	NA	NA	NA	NA	9.21595e-07	12	16060925	3435	0.2272	CD25 on CD45RA- CD4 not Treg	TRUE	reported	SOkeUI	textfile	2	1	TRUE
rs139194198	G	A	G	A	0.4981	-0.0118	0.013	0.03037	FALSE	FALSE	FALSE	finn-b-I9_HYPTENS	13	82921880	0.027	NA	0.6618	Coronary heart disease	Hypertension	Hypertension || ||	TRUE	igd	NA	NA	NA	NA	NA	NA	NA	9.45301e-06	13	82921880	3435	0.1123	CD25 on CD45RA- CD4 not Treg	TRUE	reported	SOkeUI	textfile	2	1	TRUE
rs139210967	G	A	G	A	2.576	0.0247	0.0004	0.01562	FALSE	FALSE	FALSE	finn-b-I9_HYPTENS	1	157286941	0.0372	NA	0.5077	Coronary heart disease	Hypertension	Hypertension || ||	TRUE	igd	NA	NA	NA	NA	NA	NA	NA	5.82895e-06	1	157286941	3435	0.5674	CD25 on CD45RA- CD4 not Treg	TRUE	reported	SOkeUI	textfile	2	1	TRUE
rs143987752	C	T	C	T	-0.4097	-0.1058	0.0198	0.001992	FALSE	FALSE	FALSE	finn-b-I9_HYPTENS	2	33587355	0.1043	NA	0.3103	Coronary heart disease	Hypertension	Hypertension || ||	TRUE	igd	NA	NA	NA	NA	NA	NA	NA	8.45006e-06	2	33587355	3435	0.09185	CD25 on CD45RA- CD4 not Treg	TRUE	reported	SOkeUI	textfile	2	1	TRUE
rs144239147	A	G	A	G	0.5126	0.0563	0.013	0.01207	FALSE	FALSE	FALSE	finn-b-I9_HYPTENS	17	48154668	0.0424	NA	0.1839	Coronary heart disease	Hypertension	Hypertension || ||	TRUE	igd	NA	NA	NA	NA	NA	NA	NA	6.06694e-06	17	48154668	3435	0.1131	CD25 on CD45RA- CD4 not Treg	TRUE	reported	SOkeUI	textfile	2	1	TRUE
rs145627854	C	T	C	T	0.8384	-0.0467	0.0048	0.002472	FALSE	FALSE	FALSE	finn-b-I9_HYPTENS	18	67524006	0.1013	NA	0.644899	Coronary heart disease	Hypertension	Hypertension || ||	TRUE	igd	NA	NA	NA	NA	NA	NA	NA	5.92598e-06	18	67524006	3435	0.1848	CD25 on CD45RA- CD4 not Treg	TRUE	reported	SOkeUI	textfile	2	1	TRUE
rs149326960	G	T	G	T	-0.4159	-0.0002	0.0201	0.003845	FALSE	FALSE	FALSE	finn-b-I9_HYPTENS	3	21012581	0.0758	NA	0.9976	Coronary heart disease	Hypertension	Hypertension || ||	TRUE	igd	NA	NA	NA	NA	NA	NA	NA	5.52904e-06	3	21012581	3435	0.09138	CD25 on CD45RA- CD4 not Treg	TRUE	reported	SOkeUI	textfile	2	1	TRUE
rs16884012	T	C	T	C	-1.603	0.0541	0.0013	0.002151	FALSE	FALSE	FALSE	finn-b-I9_HYPTENS	5	10034219	0.1054	NA	0.6079	Coronary heart disease	Hypertension	Hypertension || ||	TRUE	igd	NA	NA	NA	NA	NA	NA	NA	3.40997e-06	5	10034219	3435	0.3446	CD25 on CD45RA- CD4 not Treg	TRUE	reported	SOkeUI	textfile	2	1	TRUE
rs175717	T	A	T	A	-0.1327	-0.0127	0.7202	0.8407	FALSE	TRUE	FALSE	finn-b-I9_HYPTENS	14	75985604	0.0125	NA	0.311	Coronary heart disease	Hypertension	Hypertension || ||	TRUE	igd	NA	NA	NA	NA	NA	NA	NA	2.36401e-06	14	75985604	3435	0.02806	CD25 on CD45RA- CD4 not Treg	TRUE	reported	SOkeUI	textfile	2	1	TRUE
rs181516190	A	T	A	T	0.4995	0.0223	0.0223	0.008613	FALSE	TRUE	FALSE	finn-b-I9_HYPTENS	7	35264731	0.0496	NA	0.6524	Coronary heart disease	Hypertension	Hypertension || ||	TRUE	igd	NA	NA	NA	NA	NA	NA	NA	8.29908e-09	7	35264731	3435	0.08646	CD25 on CD45RA- CD4 not Treg	TRUE	reported	SOkeUI	textfile	2	1	TRUE
rs181741769	C	T	C	T	1.229	-0.0975	0.002	0.03099	FALSE	FALSE	FALSE	finn-b-I9_HYPTENS	1	26999658	0.0264	NA	0.0002261	Coronary heart disease	Hypertension	Hypertension || ||	TRUE	igd	NA	NA	NA	NA	NA	NA	NA	6.33301e-06	1	26999658	3435	0.2718	CD25 on CD45RA- CD4 not Treg	TRUE	reported	SOkeUI	textfile	2	1	TRUE
rs35894198	A	G	A	G	0.1808	-0.0147	0.1259	0.1035	FALSE	FALSE	FALSE	finn-b-I9_HYPTENS	2	9361836	0.0151	NA	0.3325	Coronary heart disease	Hypertension	Hypertension || ||	TRUE	igd	NA	NA	NA	NA	NA	NA	NA	2.60699e-06	2	9361836	3435	0.0384	CD25 on CD45RA- CD4 not Treg	TRUE	reported	SOkeUI	textfile	2	1	TRUE
rs4075635	G	A	G	A	-0.1156	0.0321	0.4515	0.3263	FALSE	FALSE	FALSE	finn-b-I9_HYPTENS	11	28511643	0.0097	NA	0.000976405	Coronary heart disease	Hypertension	Hypertension || ||	TRUE	igd	NA	NA	NA	NA	NA	NA	NA	6.41505e-06	11	28511643	3435	0.02558	CD25 on CD45RA- CD4 not Treg	TRUE	reported	SOkeUI	textfile	2	1	TRUE
rs4080481	A	C	A	C	0.1326	-0.0178	0.3738	0.2376	FALSE	FALSE	FALSE	finn-b-I9_HYPTENS	22	37905285	0.0108	NA	0.0987302	Coronary heart disease	Hypertension	Hypertension || ||	TRUE	igd	NA	NA	NA	NA	NA	NA	NA	5.76196e-07	22	37905285	3435	0.02647	CD25 on CD45RA- CD4 not Treg	TRUE	reported	SOkeUI	textfile	2	1	TRUE
rs4669451	C	T	C	T	0.1396	0.014	0.7378	0.7202	FALSE	FALSE	FALSE	finn-b-I9_HYPTENS	2	9898172	0.0102	NA	0.1726	Coronary heart disease	Hypertension	Hypertension || ||	TRUE	igd	NA	NA	NA	NA	NA	NA	NA	1.378e-06	2	9898172	3435	0.02887	CD25 on CD45RA- CD4 not Treg	TRUE	reported	SOkeUI	textfile	2	1	TRUE
rs61839660	T	C	T	C	0.6113	0.01	0.0544	0.04073	FALSE	FALSE	FALSE	finn-b-I9_HYPTENS	10	6094697	0.0231	NA	0.6645	Coronary heart disease	Hypertension	Hypertension || ||	TRUE	igd	NA	NA	NA	NA	NA	NA	NA	6.69576e-28	10	6094697	3435	0.05534	CD25 on CD45RA- CD4 not Treg	TRUE	reported	SOkeUI	textfile	2	1	TRUE
rs62626343	G	C	G	C	0.1385	0.0081	0.2132	0.1426	FALSE	TRUE	FALSE	finn-b-I9_HYPTENS	10	6128374	0.0131	NA	0.5357	Coronary heart disease	Hypertension	Hypertension || ||	TRUE	igd	NA	NA	NA	NA	NA	NA	NA	7.95591e-06	10	6128374	3435	0.03097	CD25 on CD45RA- CD4 not Treg	TRUE	reported	SOkeUI	textfile	2	1	TRUE
rs67403544	A	G	A	G	0.4626	-0.003	0.0167	0.04657	FALSE	FALSE	FALSE	finn-b-I9_HYPTENS	4	21653587	0.0219	NA	0.8922	Coronary heart disease	Hypertension	Hypertension || ||	TRUE	igd	NA	NA	NA	NA	NA	NA	NA	2.474e-06	4	21653587	3435	0.09804	CD25 on CD45RA- CD4 not Treg	TRUE	reported	SOkeUI	textfile	2	1	TRUE
rs7406899	G	A	G	A	0.195	0.0191	0.8771	0.9516	FALSE	FALSE	FALSE	finn-b-I9_HYPTENS	17	39766504	0.0215	NA	0.3743	Coronary heart disease	Hypertension	Hypertension || ||	TRUE	igd	NA	NA	NA	NA	NA	NA	NA	6.49606e-07	17	39766504	3435	0.03913	CD25 on CD45RA- CD4 not Treg	TRUE	reported	SOkeUI	textfile	2	1	TRUE
rs74553250	T	C	T	C	-0.2023	-0.0204	0.1134	0.009489	FALSE	FALSE	FALSE	finn-b-I9_HYPTENS	17	40063525	0.0489	NA	0.6767	Coronary heart disease	Hypertension	Hypertension || ||	TRUE	igd	NA	NA	NA	NA	NA	NA	NA	6.42096e-07	17	40063525	3435	0.04055	CD25 on CD45RA- CD4 not Treg	TRUE	reported	SOkeUI	textfile	2	1	TRUE
rs79062365	C	T	C	T	0.4552	-0.0589	0.0167	0.02219	FALSE	FALSE	FALSE	finn-b-I9_HYPTENS	8	82262167	0.032	NA	0.0655798	Coronary heart disease	Hypertension	Hypertension || ||	TRUE	igd	NA	NA	NA	NA	NA	NA	NA	2.55499e-06	8	82262167	3435	0.09661	CD25 on CD45RA- CD4 not Treg	TRUE	reported	SOkeUI	textfile	2	1	TRUE
rs80026829	A	G	A	G	1.015	0.0028	0.0029	0.01658	FALSE	FALSE	FALSE	finn-b-I9_HYPTENS	7	8618736	0.0373	NA	0.9403	Coronary heart disease	Hypertension	Hypertension || ||	TRUE	igd	NA	NA	NA	NA	NA	NA	NA	8.78901e-06	7	8618736	3435	0.2281	CD25 on CD45RA- CD4 not Treg	TRUE	reported	SOkeUI	textfile	2	1	TRUE
rs9480540	G	A	G	A	0.8126	0.0213	0.0047	0.06119	FALSE	FALSE	FALSE	finn-b-I9_HYPTENS	6	151021074	0.019	NA	0.2618	Coronary heart disease	Hypertension	Hypertension || ||	TRUE	igd	NA	NA	NA	NA	NA	NA	NA	9.71404e-06	6	151021074	3435	0.1834	CD25 on CD45RA- CD4 not Treg	TRUE	reported	SOkeUI	textfile	2	1	TRUE
rs10008912	G	A	G	A	0.1962	-0.0067	0.5754	0.4746	FALSE	FALSE	FALSE	finn-b-I9_HYPTENS	4	7148069	0.0094	NA	0.4766	Coronary heart disease	Hypertension	Hypertension || ||	TRUE	igd	NA	NA	NA	NA	NA	NA	NA	3.91697e-06	4	7148069	1247	0.04231	HVEM on T cell	TRUE	reported	sw79U7	textfile	2	1	TRUE
rs10747856	G	A	G	A	0.1824	-0.0034	0.5225	0.4778	FALSE	FALSE	FALSE	finn-b-I9_HYPTENS	12	60262116	0.0092	NA	0.7104	Coronary heart disease	Hypertension	Hypertension || ||	TRUE	igd	NA	NA	NA	NA	NA	NA	NA	5.98398e-06	12	60262116	1247	0.04013	HVEM on T cell	TRUE	reported	sw79U7	textfile	2	1	TRUE
rs11212429	T	C	T	C	-1.345	0.0314	0.0064	0.006728	FALSE	FALSE	FALSE	finn-b-I9_HYPTENS	11	107761682	0.0568	NA	0.5802	Coronary heart disease	Hypertension	Hypertension || ||	TRUE	igd	NA	NA	NA	NA	NA	NA	NA	1.73101e-07	11	107761682	1247	0.256	HVEM on T cell	TRUE	reported	sw79U7	textfile	2	1	TRUE
rs114178658	G	A	G	A	0.2853	-0.0393	0.1091	0.04068	FALSE	FALSE	FALSE	finn-b-I9_HYPTENS	4	35188325	0.0233	NA	0.0917593	Coronary heart disease	Hypertension	Hypertension || ||	TRUE	igd	NA	NA	NA	NA	NA	NA	NA	8.84301e-06	4	35188325	1247	0.06394	HVEM on T cell	TRUE	reported	sw79U7	textfile	2	1	TRUE
rs116783256	T	C	T	C	0.295	-0.0032	0.1127	0.05911	FALSE	FALSE	FALSE	finn-b-I9_HYPTENS	2	209940257	0.0196	NA	0.8721	Coronary heart disease	Hypertension	Hypertension || ||	TRUE	igd	NA	NA	NA	NA	NA	NA	NA	8.88792e-06	2	209940257	1247	0.06613	HVEM on T cell	TRUE	reported	sw79U7	textfile	2	1	TRUE
rs12284339	A	G	A	G	-1.363	0.0549	0.0048	0.01234	FALSE	FALSE	FALSE	finn-b-I9_HYPTENS	11	107699559	0.0409	NA	0.1801	Coronary heart disease	Hypertension	Hypertension || ||	TRUE	igd	NA	NA	NA	NA	NA	NA	NA	3.30202e-06	11	107699559	1247	0.2918	HVEM on T cell	TRUE	reported	sw79U7	textfile	2	1	TRUE
rs12818999	A	G	A	G	0.4837	-0.0055	0.0365	0.04946	FALSE	FALSE	FALSE	finn-b-I9_HYPTENS	12	5133216	0.0212	NA	0.7972	Coronary heart disease	Hypertension	Hypertension || ||	TRUE	igd	NA	NA	NA	NA	NA	NA	NA	5.59706e-06	12	5133216	1247	0.106	HVEM on T cell	TRUE	reported	sw79U7	textfile	2	1	TRUE
rs140639767	A	C	A	C	-0.7914	-0.1277	0.0124	0.004369	FALSE	FALSE	FALSE	finn-b-I9_HYPTENS	1	146998040	0.0718	NA	0.0755492	Coronary heart disease	Hypertension	Hypertension || ||	TRUE	igd	NA	NA	NA	NA	NA	NA	NA	9.66807e-06	1	146998040	1247	0.1781	HVEM on T cell	TRUE	reported	sw79U7	textfile	2	1	TRUE
rs1499672	G	A	G	A	-0.194	0.0007	0.5978	0.5452	FALSE	FALSE	FALSE	finn-b-I9_HYPTENS	1	56037629	0.0092	NA	0.9366	Coronary heart disease	Hypertension	Hypertension || ||	TRUE	igd	NA	NA	NA	NA	NA	NA	NA	4.47899e-06	1	56037629	1247	0.04209	HVEM on T cell	TRUE	reported	sw79U7	textfile	2	1	TRUE
rs1552721	C	G	C	G	-0.4352	-0.0173	0.0497	0.06418	FALSE	TRUE	FALSE	finn-b-I9_HYPTENS	11	7000368	0.0189	NA	0.3586	Coronary heart disease	Hypertension	Hypertension || ||	TRUE	igd	NA	NA	NA	NA	NA	NA	NA	4.52002e-06	11	7000368	1247	0.09448	HVEM on T cell	TRUE	reported	sw79U7	textfile	2	1	TRUE
rs1886730	C	T	C	T	0.2864	0.0232	0.5778	0.4811	FALSE	FALSE	FALSE	finn-b-I9_HYPTENS	1	2488608	0.0091	NA	0.01102	Coronary heart disease	Hypertension	Hypertension || ||	TRUE	igd	NA	NA	NA	NA	NA	NA	NA	7.00164e-13	1	2488608	1247	0.03948	HVEM on T cell	TRUE	reported	sw79U7	textfile	2	1	TRUE
rs2246952	G	A	G	A	0.279	-0.0013	0.1371	0.0897	FALSE	FALSE	FALSE	finn-b-I9_HYPTENS	10	70782592	0.016	NA	0.9355	Coronary heart disease	Hypertension	Hypertension || ||	TRUE	igd	NA	NA	NA	NA	NA	NA	NA	1.84701e-06	10	70782592	1247	0.05822	HVEM on T cell	TRUE	reported	sw79U7	textfile	2	1	TRUE
rs2731518	A	G	A	G	0.1923	-0.0037	0.6135	0.4995	FALSE	FALSE	FALSE	finn-b-I9_HYPTENS	3	1896695	0.0091	NA	0.6854	Coronary heart disease	Hypertension	Hypertension || ||	TRUE	igd	NA	NA	NA	NA	NA	NA	NA	9.23294e-06	3	1896695	1247	0.04318	HVEM on T cell	TRUE	reported	sw79U7	textfile	2	1	TRUE
rs3138035	T	C	T	C	0.2134	-0.0076	0.2979	0.4082	FALSE	FALSE	FALSE	finn-b-I9_HYPTENS	17	32645949	0.0093	NA	0.4129	Coronary heart disease	Hypertension	Hypertension || ||	TRUE	igd	NA	NA	NA	NA	NA	NA	NA	1.42298e-06	17	32645949	1247	0.04403	HVEM on T cell	TRUE	reported	sw79U7	textfile	2	1	TRUE
rs313856	C	T	C	T	0.2265	0.0164	0.7522	0.6968	FALSE	FALSE	FALSE	finn-b-I9_HYPTENS	19	47298263	0.01	NA	0.1009	Coronary heart disease	Hypertension	Hypertension || ||	TRUE	igd	NA	NA	NA	NA	NA	NA	NA	2.35603e-06	19	47298263	1247	0.04776	HVEM on T cell	TRUE	reported	sw79U7	textfile	2	1	TRUE
rs62140870	G	A	G	A	-0.6421	-0.0215	0.02	0.03167	FALSE	FALSE	FALSE	finn-b-I9_HYPTENS	2	47713921	0.0261	NA	0.4086	Coronary heart disease	Hypertension	Hypertension || ||	TRUE	igd	NA	NA	NA	NA	NA	NA	NA	8.81901e-06	2	47713921	1247	0.1439	HVEM on T cell	TRUE	reported	sw79U7	textfile	2	1	TRUE
rs6577804	C	T	C	T	-0.1933	0.0052	0.3741	0.4716	FALSE	FALSE	FALSE	finn-b-I9_HYPTENS	8	138522864	0.0092	NA	0.5716	Coronary heart disease	Hypertension	Hypertension || ||	TRUE	igd	NA	NA	NA	NA	NA	NA	NA	6.1e-06	8	138522864	1247	0.04255	HVEM on T cell	TRUE	reported	sw79U7	textfile	2	1	TRUE
rs73049692	C	T	C	T	-0.3789	0.0185	0.0593	0.06343	FALSE	FALSE	FALSE	finn-b-I9_HYPTENS	19	51995348	0.0189	NA	0.3277	Coronary heart disease	Hypertension	Hypertension || ||	TRUE	igd	NA	NA	NA	NA	NA	NA	NA	7.32099e-06	19	51995348	1247	0.08413	HVEM on T cell	TRUE	reported	sw79U7	textfile	2	1	TRUE
rs73227426	T	C	T	C	0.9814	0.0016	0.0084	0.1063	FALSE	FALSE	FALSE	finn-b-I9_HYPTENS	3	112068503	0.0148	NA	0.9112	Coronary heart disease	Hypertension	Hypertension || ||	TRUE	igd	NA	NA	NA	NA	NA	NA	NA	8.56505e-06	3	112068503	1247	0.2196	HVEM on T cell	TRUE	reported	sw79U7	textfile	2	1	TRUE
rs73449242	T	C	T	C	0.2877	0.0152	0.1239	0.04781	FALSE	FALSE	FALSE	finn-b-I9_HYPTENS	13	24033981	0.0215	NA	0.4777	Coronary heart disease	Hypertension	Hypertension || ||	TRUE	igd	NA	NA	NA	NA	NA	NA	NA	4.45102e-06	13	24033981	1247	0.06242	HVEM on T cell	TRUE	reported	sw79U7	textfile	2	1	TRUE
rs7731342	T	C	T	C	0.3429	0.008	0.0798	0.08944	FALSE	FALSE	FALSE	finn-b-I9_HYPTENS	5	104549911	0.016	NA	0.616	Coronary heart disease	Hypertension	Hypertension || ||	TRUE	igd	NA	NA	NA	NA	NA	NA	NA	7.58106e-06	5	104549911	1247	0.07627	HVEM on T cell	TRUE	reported	sw79U7	textfile	2	1	TRUE
rs7738988	A	C	A	C	0.2264	0.0056	0.751	0.7617	FALSE	FALSE	FALSE	finn-b-I9_HYPTENS	6	83760703	0.0107	NA	0.599	Coronary heart disease	Hypertension	Hypertension || ||	TRUE	igd	NA	NA	NA	NA	NA	NA	NA	1.736e-06	6	83760703	1247	0.04713	HVEM on T cell	TRUE	reported	sw79U7	textfile	2	1	TRUE
rs78389375	T	C	T	C	-0.5153	-0.3341	0.0357	0.001121	FALSE	FALSE	FALSE	finn-b-I9_HYPTENS	7	81160961	0.1419	NA	0.0185699	Coronary heart disease	Hypertension	Hypertension || ||	TRUE	igd	NA	NA	NA	NA	NA	NA	NA	2.249e-06	7	81160961	1247	0.1084	HVEM on T cell	TRUE	reported	sw79U7	textfile	2	1	TRUE
rs79388518	C	T	C	T	-0.5518	0.0786	0.0329	0.006078	FALSE	FALSE	FALSE	finn-b-I9_HYPTENS	18	1705002	0.0586	NA	0.1797	Coronary heart disease	Hypertension	Hypertension || ||	TRUE	igd	NA	NA	NA	NA	NA	NA	NA	3.80198e-06	18	1705002	1247	0.1189	HVEM on T cell	TRUE	reported	sw79U7	textfile	2	1	TRUE
rs9870329	T	C	T	C	0.4262	-0.0308	0.0541	0.0324	FALSE	FALSE	FALSE	finn-b-I9_HYPTENS	3	126102109	0.0259	NA	0.2358	Coronary heart disease	Hypertension	Hypertension || ||	TRUE	igd	NA	NA	NA	NA	NA	NA	NA	7.61693e-06	3	126102109	1247	0.09482	HVEM on T cell	TRUE	reported	sw79U7	textfile	2	1	TRUE
rs10011142	T	C	T	C	-0.1374	-0.0163	0.1991	0.09353	FALSE	FALSE	FALSE	finn-b-I9_HYPTENS	4	5015486	0.0161	NA	0.3112	Coronary heart disease	Hypertension	Hypertension || ||	TRUE	igd	NA	NA	NA	NA	NA	NA	NA	9.36807e-06	4	5015486	3579	0.03097	CX3CR1 on CD14+ CD16+ monocyte	TRUE	reported	2ML1pM	textfile	2	1	TRUE
rs10499824	T	C	T	C	0.439	-0.1644	0.0168	0.0009393	FALSE	FALSE	FALSE	finn-b-I9_HYPTENS	7	75171091	0.1623	NA	0.3108	Coronary heart disease	Hypertension	Hypertension || ||	TRUE	igd	NA	NA	NA	NA	NA	NA	NA	6.22601e-06	7	75171091	3579	0.09702	CX3CR1 on CD14+ CD16+ monocyte	TRUE	reported	2ML1pM	textfile	2	1	TRUE
rs117043578	T	C	T	C	2.527	0.0422	0.0004	0.01011	FALSE	FALSE	FALSE	finn-b-I9_HYPTENS	13	104381481	0.0459	NA	0.3574	Coronary heart disease	Hypertension	Hypertension || ||	TRUE	igd	NA	NA	NA	NA	NA	NA	NA	9.91311e-06	13	104381481	3579	0.5709	CX3CR1 on CD14+ CD16+ monocyte	TRUE	reported	2ML1pM	textfile	2	1	TRUE
rs11768517	T	G	T	G	0.1326	-0.0137	0.3061	0.3715	FALSE	FALSE	FALSE	finn-b-I9_HYPTENS	7	54919768	0.0094	NA	0.1456	Coronary heart disease	Hypertension	Hypertension || ||	TRUE	igd	NA	NA	NA	NA	NA	NA	NA	8.74903e-07	7	54919768	3579	0.02691	CX3CR1 on CD14+ CD16+ monocyte	TRUE	reported	2ML1pM	textfile	2	1	TRUE
rs117871360	G	A	G	A	-0.7288	0.0435	0.0056	0.07399	FALSE	FALSE	FALSE	finn-b-I9_HYPTENS	8	3690065	0.0174	NA	0.01237	Coronary heart disease	Hypertension	Hypertension || ||	TRUE	igd	NA	NA	NA	NA	NA	NA	NA	8.47305e-06	8	3690065	3579	0.1634	CX3CR1 on CD14+ CD16+ monocyte	TRUE	reported	2ML1pM	textfile	2	1	TRUE
rs117896307	C	T	C	T	-0.257	-0.0044	0.0499	0.02108	FALSE	FALSE	FALSE	finn-b-I9_HYPTENS	18	70433020	0.0329	NA	0.8929	Coronary heart disease	Hypertension	Hypertension || ||	TRUE	igd	NA	NA	NA	NA	NA	NA	NA	8.35603e-06	18	70433020	3579	0.0576	CX3CR1 on CD14+ CD16+ monocyte	TRUE	reported	2ML1pM	textfile	2	1	TRUE
rs117940302	A	G	A	G	0.4039	-0.0193	0.0226	0.01507	FALSE	FALSE	FALSE	finn-b-I9_HYPTENS	8	123834904	0.0383	NA	0.6148	Coronary heart disease	Hypertension	Hypertension || ||	TRUE	igd	NA	NA	NA	NA	NA	NA	NA	2.28402e-06	8	123834904	3579	0.08531	CX3CR1 on CD14+ CD16+ monocyte	TRUE	reported	2ML1pM	textfile	2	1	TRUE
rs12372861	G	C	G	C	-1.136	0.0055	0.0022	0.004648	FALSE	TRUE	FALSE	finn-b-I9_HYPTENS	14	96662640	0.0682	NA	0.936	Coronary heart disease	Hypertension	Hypertension || ||	TRUE	igd	NA	NA	NA	NA	NA	NA	NA	6.26902e-06	14	96662640	3579	0.2511	CX3CR1 on CD14+ CD16+ monocyte	TRUE	reported	2ML1pM	textfile	2	1	TRUE
rs1376624	C	T	C	T	0.1412	0.0056	0.2161	0.1725	FALSE	FALSE	FALSE	finn-b-I9_HYPTENS	2	187771135	0.0121	NA	0.643301	Coronary heart disease	Hypertension	Hypertension || ||	TRUE	igd	NA	NA	NA	NA	NA	NA	NA	3.90499e-06	2	187771135	3579	0.03053	CX3CR1 on CD14+ CD16+ monocyte	TRUE	reported	2ML1pM	textfile	2	1	TRUE
rs143002526	A	T	A	T	-0.55	0.0229	0.0133	0.01733	FALSE	TRUE	FALSE	finn-b-I9_HYPTENS	3	184649632	0.0351	NA	0.5133	Coronary heart disease	Hypertension	Hypertension || ||	TRUE	igd	NA	NA	NA	NA	NA	NA	NA	1.104e-06	3	184649632	3579	0.1127	CX3CR1 on CD14+ CD16+ monocyte	TRUE	reported	2ML1pM	textfile	2	1	TRUE
rs148057702	T	C	T	C	-0.3442	-0.0072	0.0305	0.02015	FALSE	FALSE	FALSE	finn-b-I9_HYPTENS	7	97555278	0.0331	NA	0.8267	Coronary heart disease	Hypertension	Hypertension || ||	TRUE	igd	TRUE	rs148057702	rs112157332	T	C	T	C	4.01301e-06	7	97552526	3579	0.07454	CX3CR1 on CD14+ CD16+ monocyte	TRUE	reported	2ML1pM	textfile	2	1	TRUE
rs149100	G	T	G	T	-0.1347	0.0027	0.4225	0.3331	FALSE	FALSE	FALSE	finn-b-I9_HYPTENS	1	162441037	0.0097	NA	0.780601	Coronary heart disease	Hypertension	Hypertension || ||	TRUE	igd	NA	NA	NA	NA	NA	NA	NA	8.48594e-08	1	162441037	3579	0.0251	CX3CR1 on CD14+ CD16+ monocyte	TRUE	reported	2ML1pM	textfile	2	1	TRUE
rs16843658	T	C	T	C	-0.3609	0.0426	0.0309	0.01818	FALSE	FALSE	FALSE	finn-b-I9_HYPTENS	1	162672134	0.0341	NA	0.2114	Coronary heart disease	Hypertension	Hypertension || ||	TRUE	igd	NA	NA	NA	NA	NA	NA	NA	1.014e-06	1	162672134	3579	0.07369	CX3CR1 on CD14+ CD16+ monocyte	TRUE	reported	2ML1pM	textfile	2	1	TRUE
rs16867973	G	A	G	A	0.1506	0.0113	0.165	0.1165	FALSE	FALSE	FALSE	finn-b-I9_HYPTENS	8	102610279	0.0142	NA	0.4274	Coronary heart disease	Hypertension	Hypertension || ||	TRUE	igd	NA	NA	NA	NA	NA	NA	NA	8.30195e-06	8	102610279	3579	0.03374	CX3CR1 on CD14+ CD16+ monocyte	TRUE	reported	2ML1pM	textfile	2	1	TRUE
rs17095454	C	T	C	T	-1.15	0.0218	0.0029	0.003168	FALSE	FALSE	FALSE	finn-b-I9_HYPTENS	10	113333619	0.0843	NA	0.7958	Coronary heart disease	Hypertension	Hypertension || ||	TRUE	igd	NA	NA	NA	NA	NA	NA	NA	3.15101e-07	10	113333619	3579	0.2244	CX3CR1 on CD14+ CD16+ monocyte	TRUE	reported	2ML1pM	textfile	2	1	TRUE
rs17549676	A	G	A	G	-0.1916	-0.0334	0.0928	0.04118	FALSE	FALSE	FALSE	finn-b-I9_HYPTENS	16	63344732	0.0231	NA	0.1482	Coronary heart disease	Hypertension	Hypertension || ||	TRUE	igd	NA	NA	NA	NA	NA	NA	NA	7.84495e-06	16	63344732	3579	0.04281	CX3CR1 on CD14+ CD16+ monocyte	TRUE	reported	2ML1pM	textfile	2	1	TRUE
rs1801274	G	A	G	A	-0.4628	-0.0002	0.327	0.5026	FALSE	FALSE	FALSE	finn-b-I9_HYPTENS	1	161479745	0.0091	NA	0.9793	Coronary heart disease	Hypertension	Hypertension || ||	TRUE	igd	NA	NA	NA	NA	NA	NA	NA	2.61517e-69	1	161479745	3579	0.02573	CX3CR1 on CD14+ CD16+ monocyte	TRUE	reported	2ML1pM	textfile	2	1	TRUE
rs182244806	T	C	T	C	-0.7264	0.068	0.0056	0.008824	FALSE	FALSE	FALSE	finn-b-I9_HYPTENS	15	68651749	0.0492	NA	0.1671	Coronary heart disease	Hypertension	Hypertension || ||	TRUE	igd	NA	NA	NA	NA	NA	NA	NA	6.93202e-06	15	68651749	3579	0.1613	CX3CR1 on CD14+ CD16+ monocyte	TRUE	reported	2ML1pM	textfile	2	1	TRUE
rs2649752	A	C	A	C	0.1581	0.023	0.2677	0.2999	FALSE	FALSE	FALSE	finn-b-I9_HYPTENS	3	39351805	0.01	NA	0.02174	Coronary heart disease	Hypertension	Hypertension || ||	TRUE	igd	NA	NA	NA	NA	NA	NA	NA	3.51099e-08	3	39351805	3579	0.02862	CX3CR1 on CD14+ CD16+ monocyte	TRUE	reported	2ML1pM	textfile	2	1	TRUE
rs28491136	T	C	T	C	-0.1603	0.0047	0.1442	0.2348	FALSE	FALSE	FALSE	finn-b-I9_HYPTENS	3	106964051	0.0108	NA	0.6622	Coronary heart disease	Hypertension	Hypertension || ||	TRUE	igd	NA	NA	NA	NA	NA	NA	NA	7.17893e-06	3	106964051	3579	0.03567	CX3CR1 on CD14+ CD16+ monocyte	TRUE	reported	2ML1pM	textfile	2	1	TRUE
rs372655475	T	G	T	G	-0.2806	-0.0044	0.0426	0.07027	FALSE	FALSE	FALSE	finn-b-I9_HYPTENS	6	68886782	0.0179	NA	0.8038	Coronary heart disease	Hypertension	Hypertension || ||	TRUE	igd	NA	NA	NA	NA	NA	NA	NA	9.18502e-06	6	68886782	3579	0.06317	CX3CR1 on CD14+ CD16+ monocyte	TRUE	reported	2ML1pM	textfile	2	1	TRUE
rs4957969	G	A	G	A	-0.2538	-0.0302	0.9389	0.9328	FALSE	FALSE	FALSE	finn-b-I9_HYPTENS	5	110958260	0.0182	NA	0.0970108	Coronary heart disease	Hypertension	Hypertension || ||	TRUE	igd	NA	NA	NA	NA	NA	NA	NA	2.09899e-06	5	110958260	3579	0.05341	CX3CR1 on CD14+ CD16+ monocyte	TRUE	reported	2ML1pM	textfile	2	1	TRUE
rs58215329	T	C	T	C	0.1816	-0.0144	0.1157	0.07219	FALSE	FALSE	FALSE	finn-b-I9_HYPTENS	3	196465812	0.0177	NA	0.4167	Coronary heart disease	Hypertension	Hypertension || ||	TRUE	igd	NA	NA	NA	NA	NA	NA	NA	3.43598e-06	3	196465812	3579	0.03906	CX3CR1 on CD14+ CD16+ monocyte	TRUE	reported	2ML1pM	textfile	2	1	TRUE
rs59871438	C	T	C	T	-0.962	-0.3921	0.0032	0.001242	FALSE	FALSE	FALSE	finn-b-I9_HYPTENS	15	97432077	0.1308	NA	0.00270901	Coronary heart disease	Hypertension	Hypertension || ||	TRUE	igd	NA	NA	NA	NA	NA	NA	NA	6.14299e-06	15	97432077	3579	0.2124	CX3CR1 on CD14+ CD16+ monocyte	TRUE	reported	2ML1pM	textfile	2	1	TRUE
rs62170788	T	C	T	C	-0.2816	0.0059	0.0418	0.07091	FALSE	FALSE	FALSE	finn-b-I9_HYPTENS	2	170958389	0.0179	NA	0.743401	Coronary heart disease	Hypertension	Hypertension || ||	TRUE	igd	NA	NA	NA	NA	NA	NA	NA	4.92595e-06	2	170958389	3579	0.06155	CX3CR1 on CD14+ CD16+ monocyte	TRUE	reported	2ML1pM	textfile	2	1	TRUE
rs6952061	T	C	T	C	0.2141	0.016	0.0745	0.086	FALSE	FALSE	FALSE	finn-b-I9_HYPTENS	7	30459852	0.0163	NA	0.3272	Coronary heart disease	Hypertension	Hypertension || ||	TRUE	igd	NA	NA	NA	NA	NA	NA	NA	8.17805e-06	7	30459852	3579	0.04792	CX3CR1 on CD14+ CD16+ monocyte	TRUE	reported	2ML1pM	textfile	2	1	TRUE
rs72918158	A	G	A	G	-1.499	-0.0416	0.0017	0.02972	FALSE	FALSE	FALSE	finn-b-I9_HYPTENS	3	87078837	0.0268	NA	0.1215	Coronary heart disease	Hypertension	Hypertension || ||	TRUE	igd	NA	NA	NA	NA	NA	NA	NA	1.33101e-06	3	87078837	3579	0.3095	CX3CR1 on CD14+ CD16+ monocyte	TRUE	reported	2ML1pM	textfile	2	1	TRUE
rs74574092	C	T	C	T	0.2025	0.0209	0.0915	0.05587	FALSE	FALSE	FALSE	finn-b-I9_HYPTENS	11	100513751	0.0199	NA	0.2943	Coronary heart disease	Hypertension	Hypertension || ||	TRUE	igd	NA	NA	NA	NA	NA	NA	NA	2.68398e-06	11	100513751	3579	0.04307	CX3CR1 on CD14+ CD16+ monocyte	TRUE	reported	2ML1pM	textfile	2	1	TRUE
rs7791415	T	C	T	C	-0.4614	0.0211	0.0166	0.04281	FALSE	FALSE	FALSE	finn-b-I9_HYPTENS	7	44433778	0.0227	NA	0.3526	Coronary heart disease	Hypertension	Hypertension || ||	TRUE	igd	NA	NA	NA	NA	NA	NA	NA	1.68601e-06	7	44433778	3579	0.0962	CX3CR1 on CD14+ CD16+ monocyte	TRUE	reported	2ML1pM	textfile	2	1	TRUE
rs894107	C	T	C	T	0.1991	-0.0171	0.1167	0.1798	FALSE	FALSE	FALSE	finn-b-I9_HYPTENS	11	71019939	0.012	NA	0.152	Coronary heart disease	Hypertension	Hypertension || ||	TRUE	igd	NA	NA	NA	NA	NA	NA	NA	3.41397e-07	11	71019939	3579	0.03898	CX3CR1 on CD14+ CD16+ monocyte	TRUE	reported	2ML1pM	textfile	2	1	TRUE
rs9542786	C	A	C	A	-0.2675	-0.0099	0.95	0.9378	FALSE	FALSE	FALSE	finn-b-I9_HYPTENS	13	72514633	0.019	NA	0.604	Coronary heart disease	Hypertension	Hypertension || ||	TRUE	igd	NA	NA	NA	NA	NA	NA	NA	2.93603e-06	13	72514633	3579	0.05713	CX3CR1 on CD14+ CD16+ monocyte	TRUE	reported	2ML1pM	textfile	2	1	TRUE
rs9823718	G	C	G	C	-0.3271	0.0107	0.132	0.07048	FALSE	TRUE	FALSE	finn-b-I9_HYPTENS	3	39293757	0.0179	NA	0.5499	Coronary heart disease	Hypertension	Hypertension || ||	TRUE	igd	NA	NA	NA	NA	NA	NA	NA	5.15229e-19	3	39293757	3579	0.03651	CX3CR1 on CD14+ CD16+ monocyte	TRUE	reported	2ML1pM	textfile	2	1	TRUE
rs10011663	G	A	G	A	0.1837	-0.0116	0.2411	0.2403	FALSE	FALSE	FALSE	finn-b-I9_HYPTENS	4	190338080	0.0107	NA	0.2808	Coronary heart disease	Hypertension	Hypertension || ||	TRUE	igd	NA	NA	NA	NA	NA	NA	NA	1.29799e-06	4	190338080	1858	0.03783	CD33dim HLA DR+ CD11b+ AC	TRUE	reported	22UWpZ	textfile	2	1	TRUE
rs10025005	T	G	T	G	0.1934	0.0153	0.7764	0.782	FALSE	FALSE	FALSE	finn-b-I9_HYPTENS	4	181288587	0.0111	NA	0.1689	Coronary heart disease	Hypertension	Hypertension || ||	TRUE	igd	NA	NA	NA	NA	NA	NA	NA	5.85706e-07	4	181288587	1858	0.03857	CD33dim HLA DR+ CD11b+ AC	TRUE	reported	22UWpZ	textfile	2	1	TRUE
rs11594395	G	C	G	C	0.514	0.0109	0.024	0.01158	FALSE	TRUE	FALSE	finn-b-I9_HYPTENS	10	2817998	0.0431	NA	0.8001	Coronary heart disease	Hypertension	Hypertension || ||	TRUE	igd	NA	NA	NA	NA	NA	NA	NA	3.94403e-06	10	2817998	1858	0.1111	CD33dim HLA DR+ CD11b+ AC	TRUE	reported	22UWpZ	textfile	2	1	TRUE
rs11631677	T	C	T	C	-0.1627	-0.006	0.5509	0.5647	FALSE	FALSE	FALSE	finn-b-I9_HYPTENS	15	86647805	0.0092	NA	0.516699	Coronary heart disease	Hypertension	Hypertension || ||	TRUE	igd	NA	NA	NA	NA	NA	NA	NA	8.79205e-07	15	86647805	1858	0.03297	CD33dim HLA DR+ CD11b+ AC	TRUE	reported	22UWpZ	textfile	2	1	TRUE
rs11709025	T	C	T	C	0.1544	0.0137	0.3149	0.2287	FALSE	FALSE	FALSE	finn-b-I9_HYPTENS	3	177439366	0.0109	NA	0.2094	Coronary heart disease	Hypertension	Hypertension || ||	TRUE	igd	NA	NA	NA	NA	NA	NA	NA	8.7791e-06	3	177439366	1858	0.03464	CD33dim HLA DR+ CD11b+ AC	TRUE	reported	22UWpZ	textfile	2	1	TRUE
rs1201940	C	T	C	T	-0.1483	-0.0026	0.5073	0.5932	FALSE	FALSE	FALSE	finn-b-I9_HYPTENS	20	59281507	0.0093	NA	0.777401	Coronary heart disease	Hypertension	Hypertension || ||	TRUE	igd	NA	NA	NA	NA	NA	NA	NA	5.33003e-06	20	59281507	1858	0.03248	CD33dim HLA DR+ CD11b+ AC	TRUE	reported	22UWpZ	textfile	2	1	TRUE
rs141080550	A	G	A	G	0.4746	0.0314	0.0307	0.01932	FALSE	FALSE	FALSE	finn-b-I9_HYPTENS	13	111287945	0.0341	NA	0.3578	Coronary heart disease	Hypertension	Hypertension || ||	TRUE	igd	NA	NA	NA	NA	NA	NA	NA	3.40997e-07	13	111287945	1858	0.09273	CD33dim HLA DR+ CD11b+ AC	TRUE	reported	22UWpZ	textfile	2	1	TRUE
rs143383466	T	C	T	C	1.142	-0.0005	0.0043	0.04175	FALSE	FALSE	FALSE	finn-b-I9_HYPTENS	3	196068066	0.0229	NA	0.9823	Coronary heart disease	Hypertension	Hypertension || ||	TRUE	igd	NA	NA	NA	NA	NA	NA	NA	3.90499e-06	3	196068066	1858	0.2466	CD33dim HLA DR+ CD11b+ AC	TRUE	reported	22UWpZ	textfile	2	1	TRUE
rs144894656	C	A	C	A	-0.7728	0.0339	0.0094	0.004949	FALSE	FALSE	FALSE	finn-b-I9_HYPTENS	9	118222268	0.0654	NA	0.6037	Coronary heart disease	Hypertension	Hypertension || ||	TRUE	igd	NA	NA	NA	NA	NA	NA	NA	3.77998e-06	9	118222268	1858	0.1667	CD33dim HLA DR+ CD11b+ AC	TRUE	reported	22UWpZ	textfile	2	1	TRUE
rs145231100	A	G	A	G	-0.6579	-0.012	0.0137	0.05187	FALSE	FALSE	FALSE	finn-b-I9_HYPTENS	18	33141890	0.0207	NA	0.5634	Coronary heart disease	Hypertension	Hypertension || ||	TRUE	igd	NA	NA	NA	NA	NA	NA	NA	1.28399e-06	18	33141890	1858	0.1354	CD33dim HLA DR+ CD11b+ AC	TRUE	reported	22UWpZ	textfile	2	1	TRUE
rs148937000	T	G	T	G	1.666	-0.0265	0.0019	0.01312	FALSE	FALSE	FALSE	finn-b-I9_HYPTENS	1	94437964	0.041	NA	0.516901	Coronary heart disease	Hypertension	Hypertension || ||	TRUE	igd	NA	NA	NA	NA	NA	NA	NA	9.65695e-06	1	94437964	1858	0.3755	CD33dim HLA DR+ CD11b+ AC	TRUE	reported	22UWpZ	textfile	2	1	TRUE
rs17721845	T	C	T	C	0.1862	-0.024	0.2511	0.2416	FALSE	FALSE	FALSE	finn-b-I9_HYPTENS	6	149234718	0.0108	NA	0.0258	Coronary heart disease	Hypertension	Hypertension || ||	TRUE	igd	NA	NA	NA	NA	NA	NA	NA	7.67892e-07	6	149234718	1858	0.03754	CD33dim HLA DR+ CD11b+ AC	TRUE	reported	22UWpZ	textfile	2	1	TRUE
rs1801274	G	A	G	A	0.2617	-0.0002	0.3334	0.5026	FALSE	FALSE	FALSE	finn-b-I9_HYPTENS	1	161479745	0.0091	NA	0.9793	Coronary heart disease	Hypertension	Hypertension || ||	TRUE	igd	NA	NA	NA	NA	NA	NA	NA	8.34065e-14	1	161479745	1858	0.03479	CD33dim HLA DR+ CD11b+ AC	TRUE	reported	22UWpZ	textfile	2	1	TRUE
rs192715019	T	C	T	C	-0.5266	-0.0403	0.0277	0.005078	FALSE	FALSE	FALSE	finn-b-I9_HYPTENS	12	83087530	0.0664	NA	0.544	Coronary heart disease	Hypertension	Hypertension || ||	TRUE	igd	NA	NA	NA	NA	NA	NA	NA	1.36301e-07	12	83087530	1858	0.09953	CD33dim HLA DR+ CD11b+ AC	TRUE	reported	22UWpZ	textfile	2	1	TRUE
rs2868992	G	T	G	T	-0.205	0.0011	0.1502	0.1623	FALSE	FALSE	FALSE	finn-b-I9_HYPTENS	2	56232555	0.0124	NA	0.9298	Coronary heart disease	Hypertension	Hypertension || ||	TRUE	igd	NA	NA	NA	NA	NA	NA	NA	7.14299e-06	2	56232555	1858	0.04553	CD33dim HLA DR+ CD11b+ AC	TRUE	reported	22UWpZ	textfile	2	1	TRUE
rs4606283	T	C	T	C	0.1686	0.014	0.7274	0.6864	FALSE	FALSE	FALSE	finn-b-I9_HYPTENS	1	227581017	0.0099	NA	0.157	Coronary heart disease	Hypertension	Hypertension || ||	TRUE	igd	NA	NA	NA	NA	NA	NA	NA	4.71205e-06	1	227581017	1858	0.03672	CD33dim HLA DR+ CD11b+ AC	TRUE	reported	22UWpZ	textfile	2	1	TRUE
rs58051708	G	A	G	A	-0.721	-0.0732	0.0102	0.00443	FALSE	FALSE	FALSE	finn-b-I9_HYPTENS	17	72998954	0.0687	NA	0.2867	Coronary heart disease	Hypertension	Hypertension || ||	TRUE	igd	NA	NA	NA	NA	NA	NA	NA	6.12393e-06	17	72998954	1858	0.159	CD33dim HLA DR+ CD11b+ AC	TRUE	reported	22UWpZ	textfile	2	1	TRUE
rs62146115	G	A	G	A	-0.2861	0.0431	0.0753	0.01082	FALSE	FALSE	FALSE	finn-b-I9_HYPTENS	2	95456961	0.0457	NA	0.3464	Coronary heart disease	Hypertension	Hypertension || ||	TRUE	igd	NA	NA	NA	NA	NA	NA	NA	5.16297e-06	2	95456961	1858	0.06259	CD33dim HLA DR+ CD11b+ AC	TRUE	reported	22UWpZ	textfile	2	1	TRUE
rs62362950	T	C	T	C	-0.3383	0.0019	0.0597	0.07496	FALSE	FALSE	FALSE	finn-b-I9_HYPTENS	5	83003910	0.0174	NA	0.9134	Coronary heart disease	Hypertension	Hypertension || ||	TRUE	igd	NA	NA	NA	NA	NA	NA	NA	6.87005e-07	5	83003910	1858	0.0679	CD33dim HLA DR+ CD11b+ AC	TRUE	reported	22UWpZ	textfile	2	1	TRUE
rs71596080	C	T	C	T	0.2853	0.0053	0.0826	0.04877	FALSE	FALSE	FALSE	finn-b-I9_HYPTENS	4	82676237	0.0216	NA	0.8077	Coronary heart disease	Hypertension	Hypertension || ||	TRUE	igd	NA	NA	NA	NA	NA	NA	NA	1.12001e-06	4	82676237	1858	0.0584	CD33dim HLA DR+ CD11b+ AC	TRUE	reported	22UWpZ	textfile	2	1	TRUE
rs73716755	C	G	C	G	-0.3748	0.0115	0.0455	0.05159	FALSE	TRUE	FALSE	finn-b-I9_HYPTENS	7	116308013	0.0207	NA	0.5781	Coronary heart disease	Hypertension	Hypertension || ||	TRUE	igd	NA	NA	NA	NA	NA	NA	NA	1.67598e-06	7	116308013	1858	0.078	CD33dim HLA DR+ CD11b+ AC	TRUE	reported	22UWpZ	textfile	2	1	TRUE
rs74638799	G	A	G	A	0.2768	-0.0117	0.0797	0.1046	FALSE	FALSE	FALSE	finn-b-I9_HYPTENS	12	11652069	0.0151	NA	0.4371	Coronary heart disease	Hypertension	Hypertension || ||	TRUE	igd	NA	NA	NA	NA	NA	NA	NA	3.81303e-06	12	11652069	1858	0.05971	CD33dim HLA DR+ CD11b+ AC	TRUE	reported	22UWpZ	textfile	2	1	TRUE
rs74851637	T	G	T	G	0.8135	-0.0015	0.0091	0.05219	FALSE	FALSE	FALSE	finn-b-I9_HYPTENS	5	144893255	0.0212	NA	0.9426	Coronary heart disease	Hypertension	Hypertension || ||	TRUE	igd	NA	NA	NA	NA	NA	NA	NA	2.60597e-06	5	144893255	1858	0.1725	CD33dim HLA DR+ CD11b+ AC	TRUE	reported	22UWpZ	textfile	2	1	TRUE
rs76640602	A	G	A	G	0.5875	-0.0553	0.0202	0.004652	FALSE	FALSE	FALSE	finn-b-I9_HYPTENS	22	39737217	0.0672	NA	0.4107	Coronary heart disease	Hypertension	Hypertension || ||	TRUE	igd	NA	NA	NA	NA	NA	NA	NA	3.94503e-07	22	39737217	1858	0.1154	CD33dim HLA DR+ CD11b+ AC	TRUE	reported	22UWpZ	textfile	2	1	TRUE
rs78173101	G	C	G	C	-0.5888	-0.0092	0.0167	0.04878	FALSE	TRUE	FALSE	finn-b-I9_HYPTENS	5	148830537	0.0213	NA	0.665001	Coronary heart disease	Hypertension	Hypertension || ||	TRUE	igd	NA	NA	NA	NA	NA	NA	NA	3.68502e-06	5	148830537	1858	0.1268	CD33dim HLA DR+ CD11b+ AC	TRUE	reported	22UWpZ	textfile	2	1	TRUE
rs9510371	T	C	T	C	0.2146	0.0059	0.158	0.3391	FALSE	FALSE	FALSE	finn-b-I9_HYPTENS	13	23410009	0.0096	NA	0.5378	Coronary heart disease	Hypertension	Hypertension || ||	TRUE	igd	NA	NA	NA	NA	NA	NA	NA	2.133e-06	13	23410009	1858	0.04513	CD33dim HLA DR+ CD11b+ AC	TRUE	reported	22UWpZ	textfile	2	1	TRUE
rs9524403	C	T	C	T	1.043	0.0298	0.0057	0.01506	FALSE	FALSE	FALSE	finn-b-I9_HYPTENS	13	94948147	0.0375	NA	0.4267	Coronary heart disease	Hypertension	Hypertension || ||	TRUE	igd	TRUE	rs9524403	rs9524417	C	T	T	G	2.65601e-06	13	94940936	1858	0.2214	CD33dim HLA DR+ CD11b+ AC	TRUE	reported	22UWpZ	textfile	2	1	TRUE
rs10013442	A	G	A	G	0.1825	-0.0237	0.0944	0.04273	FALSE	FALSE	FALSE	finn-b-I9_HYPTENS	4	185924195	0.023	NA	0.302	Coronary heart disease	Hypertension	Hypertension || ||	TRUE	igd	NA	NA	NA	NA	NA	NA	NA	8.05805e-06	4	185924195	3427	0.04082	CD45RA- CD4+ %T cell	TRUE	reported	FYooe4	textfile	2	1	TRUE
rs11201613	A	G	A	G	-0.4646	0.0581	0.0144	0.04665	FALSE	FALSE	FALSE	finn-b-I9_HYPTENS	10	87172617	0.022	NA	0.00825392	Coronary heart disease	Hypertension	Hypertension || ||	TRUE	igd	NA	NA	NA	NA	NA	NA	NA	4.11604e-06	10	87172617	3427	0.1007	CD45RA- CD4+ %T cell	TRUE	reported	FYooe4	textfile	2	1	TRUE
rs11579717	A	G	A	G	-0.9339	-0.0424	0.0044	0.07462	FALSE	FALSE	FALSE	finn-b-I9_HYPTENS	1	199999121	0.0174	NA	0.01501	Coronary heart disease	Hypertension	Hypertension || ||	TRUE	igd	NA	NA	NA	NA	NA	NA	NA	1.793e-07	1	199999121	3427	0.1786	CD45RA- CD4+ %T cell	TRUE	reported	FYooe4	textfile	2	1	TRUE
rs12160006	C	T	C	T	-0.1697	0.0059	0.1106	0.07287	FALSE	FALSE	FALSE	finn-b-I9_HYPTENS	22	32667243	0.0177	NA	0.736901	Coronary heart disease	Hypertension	Hypertension || ||	TRUE	igd	NA	NA	NA	NA	NA	NA	NA	7.31493e-06	22	32667243	3427	0.03778	CD45RA- CD4+ %T cell	TRUE	reported	FYooe4	textfile	2	1	TRUE
rs12448994	T	C	T	C	0.1905	0.0075	0.0925	0.136	FALSE	FALSE	FALSE	finn-b-I9_HYPTENS	16	989381	0.0134	NA	0.5743	Coronary heart disease	Hypertension	Hypertension || ||	TRUE	igd	NA	NA	NA	NA	NA	NA	NA	3.27597e-06	16	989381	3427	0.04089	CD45RA- CD4+ %T cell	TRUE	reported	FYooe4	textfile	2	1	TRUE
rs12498745	A	G	A	G	-2.198	-0.023	0.0006	0.0364	FALSE	FALSE	FALSE	finn-b-I9_HYPTENS	4	99216768	0.0244	NA	0.3469	Coronary heart disease	Hypertension	Hypertension || ||	TRUE	igd	NA	NA	NA	NA	NA	NA	NA	5.72506e-07	4	99216768	3427	0.4387	CD45RA- CD4+ %T cell	TRUE	reported	FYooe4	textfile	2	1	TRUE
rs12712610	G	A	G	A	-0.1632	-0.0008	0.2969	0.124	FALSE	FALSE	FALSE	finn-b-I9_HYPTENS	2	38897249	0.0139	NA	0.9548	Coronary heart disease	Hypertension	Hypertension || ||	TRUE	igd	NA	NA	NA	NA	NA	NA	NA	7.82492e-10	2	38897249	3427	0.02646	CD45RA- CD4+ %T cell	TRUE	reported	FYooe4	textfile	2	1	TRUE
rs1380699	G	A	G	A	-0.1468	0.0032	0.2015	0.1892	FALSE	FALSE	FALSE	finn-b-I9_HYPTENS	2	57906216	0.0117	NA	0.785599	Coronary heart disease	Hypertension	Hypertension || ||	TRUE	igd	NA	NA	NA	NA	NA	NA	NA	1.89701e-06	2	57906216	3427	0.03075	CD45RA- CD4+ %T cell	TRUE	reported	FYooe4	textfile	2	1	TRUE
rs138143706	A	G	A	G	-0.3731	-0.0679	0.0207	0.01238	FALSE	FALSE	FALSE	finn-b-I9_HYPTENS	6	13138376	0.0424	NA	0.1094	Coronary heart disease	Hypertension	Hypertension || ||	TRUE	igd	NA	NA	NA	NA	NA	NA	NA	8.03397e-06	6	13138376	3427	0.08345	CD45RA- CD4+ %T cell	TRUE	reported	FYooe4	textfile	2	1	TRUE
rs142403852	C	T	C	T	-0.6934	-0.0242	0.0077	0.01407	FALSE	FALSE	FALSE	finn-b-I9_HYPTENS	12	86979143	0.0393	NA	0.537499	Coronary heart disease	Hypertension	Hypertension || ||	TRUE	igd	NA	NA	NA	NA	NA	NA	NA	1.366e-06	12	86979143	3427	0.1433	CD45RA- CD4+ %T cell	TRUE	reported	FYooe4	textfile	2	1	TRUE
rs144196931	A	G	A	G	-0.3683	-0.0099	0.0229	0.04578	FALSE	FALSE	FALSE	finn-b-I9_HYPTENS	7	139232896	0.0219	NA	0.651499	Coronary heart disease	Hypertension	Hypertension || ||	TRUE	igd	NA	NA	NA	NA	NA	NA	NA	4.454e-06	7	139232896	3427	0.08013	CD45RA- CD4+ %T cell	TRUE	reported	FYooe4	textfile	2	1	TRUE
rs146620586	T	G	T	G	-1.991	-0.0382	0.0032	0.005674	FALSE	FALSE	FALSE	finn-b-I9_HYPTENS	1	198524264	0.0634	NA	0.5463	Coronary heart disease	Hypertension	Hypertension || ||	TRUE	igd	NA	NA	NA	NA	NA	NA	NA	1.77992e-13	1	198524264	3427	0.2693	CD45RA- CD4+ %T cell	TRUE	reported	FYooe4	textfile	2	1	TRUE
rs1550856	G	A	G	A	0.1562	0.0211	0.7785	0.8493	FALSE	FALSE	FALSE	finn-b-I9_HYPTENS	8	117805397	0.0129	NA	0.1021	Coronary heart disease	Hypertension	Hypertension || ||	TRUE	igd	NA	NA	NA	NA	NA	NA	NA	8.58796e-08	8	117805397	3427	0.02912	CD45RA- CD4+ %T cell	TRUE	reported	FYooe4	textfile	2	1	TRUE
rs1581998	G	T	G	T	-0.13	-0.0185	0.3166	0.241	FALSE	FALSE	FALSE	finn-b-I9_HYPTENS	1	157535842	0.0107	NA	0.0832607	Coronary heart disease	Hypertension	Hypertension || ||	TRUE	igd	NA	NA	NA	NA	NA	NA	NA	5.659e-07	1	157535842	3427	0.02593	CD45RA- CD4+ %T cell	TRUE	reported	FYooe4	textfile	2	1	TRUE
rs1626874	A	G	A	G	0.1388	0.0231	0.2164	0.1997	FALSE	FALSE	FALSE	finn-b-I9_HYPTENS	18	66895282	0.0114	NA	0.0433501	Coronary heart disease	Hypertension	Hypertension || ||	TRUE	igd	NA	NA	NA	NA	NA	NA	NA	1.639e-06	18	66895282	3427	0.0289	CD45RA- CD4+ %T cell	TRUE	reported	FYooe4	textfile	2	1	TRUE
rs188628982	T	G	T	G	0.3353	-0.099	0.0261	0.002641	FALSE	FALSE	FALSE	finn-b-I9_HYPTENS	11	86965976	0.0909	NA	0.2759	Coronary heart disease	Hypertension	Hypertension || ||	TRUE	igd	NA	NA	NA	NA	NA	NA	NA	9.15503e-06	11	86965976	3427	0.07547	CD45RA- CD4+ %T cell	TRUE	reported	FYooe4	textfile	2	1	TRUE
rs190665193	G	A	G	A	-3.149	0.0029	0.0003	0.0667	FALSE	FALSE	FALSE	finn-b-I9_HYPTENS	2	106438361	0.0186	NA	0.8759	Coronary heart disease	Hypertension	Hypertension || ||	TRUE	igd	NA	NA	NA	NA	NA	NA	NA	1.30299e-06	2	106438361	3427	0.6495	CD45RA- CD4+ %T cell	TRUE	reported	FYooe4	textfile	2	1	TRUE
rs543009646	T	C	T	C	-0.3734	0.0292	0.0225	0.02313	FALSE	FALSE	FALSE	finn-b-I9_HYPTENS	16	16334247	0.0313	NA	0.3509	Coronary heart disease	Hypertension	Hypertension || ||	TRUE	igd	NA	NA	NA	NA	NA	NA	NA	9.51393e-06	16	16334247	3427	0.08419	CD45RA- CD4+ %T cell	TRUE	reported	FYooe4	textfile	2	1	TRUE
rs62539662	C	A	C	A	0.4998	0.0142	0.0117	0.0791	FALSE	FALSE	FALSE	finn-b-I9_HYPTENS	9	10237013	0.0169	NA	0.402	Coronary heart disease	Hypertension	Hypertension || ||	TRUE	igd	NA	NA	NA	NA	NA	NA	NA	5.00495e-06	9	10237013	3427	0.1093	CD45RA- CD4+ %T cell	TRUE	reported	FYooe4	textfile	2	1	TRUE
rs72795179	A	G	A	G	0.1112	0.0049	0.4444	0.4898	FALSE	FALSE	FALSE	finn-b-I9_HYPTENS	2	38931153	0.0091	NA	0.588499	Coronary heart disease	Hypertension	Hypertension || ||	TRUE	igd	NA	NA	NA	NA	NA	NA	NA	5.39299e-06	2	38931153	3427	0.02442	CD45RA- CD4+ %T cell	TRUE	reported	FYooe4	textfile	2	1	TRUE
rs73196629	G	A	G	A	-0.6057	-0.0009	0.0083	0.06742	FALSE	FALSE	FALSE	finn-b-I9_HYPTENS	21	19399885	0.0183	NA	0.9607	Coronary heart disease	Hypertension	Hypertension || ||	TRUE	igd	NA	NA	NA	NA	NA	NA	NA	1.31801e-06	21	19399885	3427	0.125	CD45RA- CD4+ %T cell	TRUE	reported	FYooe4	textfile	2	1	TRUE
rs74911099	C	T	C	T	-0.7845	0.0129	0.0048	0.01755	FALSE	FALSE	FALSE	finn-b-I9_HYPTENS	6	85644512	0.0348	NA	0.7119	Coronary heart disease	Hypertension	Hypertension || ||	TRUE	igd	NA	NA	NA	NA	NA	NA	NA	3.41397e-06	6	85644512	3427	0.1687	CD45RA- CD4+ %T cell	TRUE	reported	FYooe4	textfile	2	1	TRUE
rs7675607	G	T	G	T	-0.1152	-0.0031	0.6344	0.5777	FALSE	FALSE	FALSE	finn-b-I9_HYPTENS	4	37884855	0.0093	NA	0.738901	Coronary heart disease	Hypertension	Hypertension || ||	TRUE	igd	NA	NA	NA	NA	NA	NA	NA	4.35702e-06	4	37884855	3427	0.02503	CD45RA- CD4+ %T cell	TRUE	reported	FYooe4	textfile	2	1	TRUE
rs79647440	T	C	T	C	-4.107	-0.0258	0.0004	0.02586	FALSE	FALSE	FALSE	finn-b-I9_HYPTENS	7	142438302	0.0297	NA	0.3859	Coronary heart disease	Hypertension	Hypertension || ||	TRUE	igd	NA	NA	NA	NA	NA	NA	NA	1.01801e-07	7	142438302	3427	0.7699	CD45RA- CD4+ %T cell	TRUE	reported	FYooe4	textfile	2	1	TRUE
rs9271766	G	A	G	A	-0.1842	0.0169	0.782	0.7569	FALSE	FALSE	FALSE	finn-b-I9_HYPTENS	6	32594169	0.0108	NA	0.1178	Coronary heart disease	Hypertension	Hypertension || ||	TRUE	igd	NA	NA	NA	NA	NA	NA	NA	9.54289e-08	6	32594169	3427	0.03445	CD45RA- CD4+ %T cell	TRUE	reported	FYooe4	textfile	2	1	TRUE
rs10013469	A	G	A	G	0.192	-0.0223	0.0943	0.04255	FALSE	FALSE	FALSE	finn-b-I9_HYPTENS	4	185924276	0.023	NA	0.3324	Coronary heart disease	Hypertension	Hypertension || ||	TRUE	igd	NA	NA	NA	NA	NA	NA	NA	1.894e-06	4	185924276	3427	0.04023	CD45RA- CD4+ %CD4+	TRUE	reported	WTf8PU	textfile	2	1	TRUE
rs10230422	A	G	A	G	0.1892	0.0189	0.087	0.08917	FALSE	FALSE	FALSE	finn-b-I9_HYPTENS	7	16431997	0.016	NA	0.2394	Coronary heart disease	Hypertension	Hypertension || ||	TRUE	igd	NA	NA	NA	NA	NA	NA	NA	6.61302e-06	7	16431997	3427	0.04192	CD45RA- CD4+ %CD4+	TRUE	reported	WTf8PU	textfile	2	1	TRUE
rs10432663	C	T	C	T	-0.1402	0.0116	0.1959	0.2071	FALSE	FALSE	FALSE	finn-b-I9_HYPTENS	2	41955462	0.0113	NA	0.3024	Coronary heart disease	Hypertension	Hypertension || ||	TRUE	igd	NA	NA	NA	NA	NA	NA	NA	3.14398e-06	2	41955462	3427	0.03003	CD45RA- CD4+ %CD4+	TRUE	reported	WTf8PU	textfile	2	1	TRUE
rs11124653	A	C	A	C	0.1345	0.0104	0.5909	0.6572	FALSE	FALSE	FALSE	finn-b-I9_HYPTENS	2	39112166	0.0096	NA	0.2777	Coronary heart disease	Hypertension	Hypertension || ||	TRUE	igd	NA	NA	NA	NA	NA	NA	NA	3.92202e-08	2	39112166	3427	0.02443	CD45RA- CD4+ %CD4+	TRUE	reported	WTf8PU	textfile	2	1	TRUE
rs114825362	C	G	C	G	-0.3913	-0.023	0.0201	0.006155	FALSE	TRUE	FALSE	finn-b-I9_HYPTENS	1	101526164	0.0584	NA	0.6939	Coronary heart disease	Hypertension	Hypertension || ||	TRUE	igd	NA	NA	NA	NA	NA	NA	NA	4.70197e-06	1	101526164	3427	0.08534	CD45RA- CD4+ %CD4+	TRUE	reported	WTf8PU	textfile	2	1	TRUE
rs11579717	A	G	A	G	-1.081	-0.0424	0.0044	0.07462	FALSE	FALSE	FALSE	finn-b-I9_HYPTENS	1	199999121	0.0174	NA	0.01501	Coronary heart disease	Hypertension	Hypertension || ||	TRUE	igd	NA	NA	NA	NA	NA	NA	NA	8.86993e-10	1	199999121	3427	0.1759	CD45RA- CD4+ %CD4+	TRUE	reported	WTf8PU	textfile	2	1	TRUE
rs116794175	C	T	C	T	-0.8093	-0.0584	0.0042	0.001303	FALSE	FALSE	FALSE	finn-b-I9_HYPTENS	1	194010208	0.1304	NA	0.6543	Coronary heart disease	Hypertension	Hypertension || ||	TRUE	igd	NA	NA	NA	NA	NA	NA	NA	9.4241e-06	1	194010208	3427	0.1824	CD45RA- CD4+ %CD4+	TRUE	reported	WTf8PU	textfile	2	1	TRUE
rs12121018	A	G	A	G	-0.1566	0.0044	0.1882	0.05845	FALSE	FALSE	FALSE	finn-b-I9_HYPTENS	1	94176595	0.0198	NA	0.8247	Coronary heart disease	Hypertension	Hypertension || ||	TRUE	igd	NA	NA	NA	NA	NA	NA	NA	5.99805e-07	1	94176595	3427	0.03132	CD45RA- CD4+ %CD4+	TRUE	reported	WTf8PU	textfile	2	1	TRUE
rs1250600	G	T	G	T	-0.1145	-0.0045	0.6733	0.6864	FALSE	FALSE	FALSE	finn-b-I9_HYPTENS	10	81010850	0.0098	NA	0.6503	Coronary heart disease	Hypertension	Hypertension || ||	TRUE	igd	NA	NA	NA	NA	NA	NA	NA	7.58106e-06	10	81010850	3427	0.02553	CD45RA- CD4+ %CD4+	TRUE	reported	WTf8PU	textfile	2	1	TRUE
rs12712610	G	A	G	A	-0.1902	-0.0008	0.2969	0.124	FALSE	FALSE	FALSE	finn-b-I9_HYPTENS	2	38897249	0.0139	NA	0.9548	Coronary heart disease	Hypertension	Hypertension || ||	TRUE	igd	NA	NA	NA	NA	NA	NA	NA	3.13112e-13	2	38897249	3427	0.02599	CD45RA- CD4+ %CD4+	TRUE	reported	WTf8PU	textfile	2	1	TRUE
rs141350785	C	G	C	G	-0.2543	0.049	0.0461	0.1155	FALSE	TRUE	FALSE	finn-b-I9_HYPTENS	11	5240669	0.0144	NA	0.000651193	Coronary heart disease	Hypertension	Hypertension || ||	TRUE	igd	NA	NA	NA	NA	NA	NA	NA	4.95005e-06	11	5240669	3427	0.0556	CD45RA- CD4+ %CD4+	TRUE	reported	WTf8PU	textfile	2	1	TRUE
rs146329634	T	C	T	C	0.3128	-0.0174	0.0328	0.01798	FALSE	FALSE	FALSE	finn-b-I9_HYPTENS	14	89433599	0.0349	NA	0.619001	Coronary heart disease	Hypertension	Hypertension || ||	TRUE	igd	NA	NA	NA	NA	NA	NA	NA	1.82201e-06	14	89433599	3427	0.06543	CD45RA- CD4+ %CD4+	TRUE	reported	WTf8PU	textfile	2	1	TRUE
rs146620586	T	G	T	G	-2.021	-0.0382	0.0032	0.005674	FALSE	FALSE	FALSE	finn-b-I9_HYPTENS	1	198524264	0.0634	NA	0.5463	Coronary heart disease	Hypertension	Hypertension || ||	TRUE	igd	NA	NA	NA	NA	NA	NA	NA	3.4578e-14	1	198524264	3427	0.2655	CD45RA- CD4+ %CD4+	TRUE	reported	WTf8PU	textfile	2	1	TRUE
rs146674398	T	C	T	C	-0.4158	0.0103	0.0159	0.05406	FALSE	FALSE	FALSE	finn-b-I9_HYPTENS	1	187940731	0.0203	NA	0.611899	Coronary heart disease	Hypertension	Hypertension || ||	TRUE	igd	NA	NA	NA	NA	NA	NA	NA	9.44104e-06	1	187940731	3427	0.09372	CD45RA- CD4+ %CD4+	TRUE	reported	WTf8PU	textfile	2	1	TRUE
rs150607181	C	G	C	G	-0.4267	0.008	0.0168	0.01735	FALSE	TRUE	FALSE	finn-b-I9_HYPTENS	1	239680551	0.0356	NA	0.822	Coronary heart disease	Hypertension	Hypertension || ||	TRUE	igd	NA	NA	NA	NA	NA	NA	NA	6.01105e-06	1	239680551	3427	0.09412	CD45RA- CD4+ %CD4+	TRUE	reported	WTf8PU	textfile	2	1	TRUE
rs183293285	T	C	T	C	-0.425	0.0255	0.0171	0.02074	FALSE	FALSE	FALSE	finn-b-I9_HYPTENS	3	75917650	0.0334	NA	0.4461	Coronary heart disease	Hypertension	Hypertension || ||	TRUE	igd	NA	NA	NA	NA	NA	NA	NA	3.81303e-06	3	75917650	3427	0.09182	CD45RA- CD4+ %CD4+	TRUE	reported	WTf8PU	textfile	2	1	TRUE
rs1849779	T	C	T	C	-0.1119	0.0006	0.3826	0.3818	FALSE	FALSE	FALSE	finn-b-I9_HYPTENS	12	43674787	0.0094	NA	0.9529	Coronary heart disease	Hypertension	Hypertension || ||	TRUE	igd	NA	NA	NA	NA	NA	NA	NA	5.04104e-06	12	43674787	3427	0.02448	CD45RA- CD4+ %CD4+	TRUE	reported	WTf8PU	textfile	2	1	TRUE
rs2252009	G	T	G	T	0.1373	-0.0048	0.1773	0.2988	FALSE	FALSE	FALSE	finn-b-I9_HYPTENS	16	3214442	0.01	NA	0.6323	Coronary heart disease	Hypertension	Hypertension || ||	TRUE	igd	NA	NA	NA	NA	NA	NA	NA	7.22005e-06	16	3214442	3427	0.03055	CD45RA- CD4+ %CD4+	TRUE	reported	WTf8PU	textfile	2	1	TRUE
rs62341785	G	A	G	A	0.1329	-0.0009	0.2022	0.1557	FALSE	FALSE	FALSE	finn-b-I9_HYPTENS	5	7272022	0.0126	NA	0.9447	Coronary heart disease	Hypertension	Hypertension || ||	TRUE	igd	NA	NA	NA	NA	NA	NA	NA	5.94306e-06	5	7272022	3427	0.02929	CD45RA- CD4+ %CD4+	TRUE	reported	WTf8PU	textfile	2	1	TRUE
rs71569312	T	C	T	C	0.4277	-0.0231	0.0177	0.02395	FALSE	FALSE	FALSE	finn-b-I9_HYPTENS	6	35830034	0.0303	NA	0.4459	Coronary heart disease	Hypertension	Hypertension || ||	TRUE	igd	NA	NA	NA	NA	NA	NA	NA	3.34603e-06	6	35830034	3427	0.09186	CD45RA- CD4+ %CD4+	TRUE	reported	WTf8PU	textfile	2	1	TRUE
rs7216330	T	C	T	C	-0.1152	-0.0218	0.5057	0.604	FALSE	FALSE	FALSE	finn-b-I9_HYPTENS	17	4102387	0.0093	NA	0.0194998	Coronary heart disease	Hypertension	Hypertension || ||	TRUE	igd	NA	NA	NA	NA	NA	NA	NA	1.77101e-06	17	4102387	3427	0.02407	CD45RA- CD4+ %CD4+	TRUE	reported	WTf8PU	textfile	2	1	TRUE
rs72613709	G	T	G	T	0.2888	0.016	0.0376	0.09236	FALSE	FALSE	FALSE	finn-b-I9_HYPTENS	2	197060767	0.0159	NA	0.3157	Coronary heart disease	Hypertension	Hypertension || ||	TRUE	igd	NA	NA	NA	NA	NA	NA	NA	3.93804e-06	2	197060767	3427	0.06249	CD45RA- CD4+ %CD4+	TRUE	reported	WTf8PU	textfile	2	1	TRUE
rs73189225	A	G	A	G	-0.1661	0.0229	0.1103	0.3038	FALSE	FALSE	FALSE	finn-b-I9_HYPTENS	12	108927798	0.0099	NA	0.02103	Coronary heart disease	Hypertension	Hypertension || ||	TRUE	igd	NA	NA	NA	NA	NA	NA	NA	8.12101e-06	12	108927798	3427	0.03716	CD45RA- CD4+ %CD4+	TRUE	reported	WTf8PU	textfile	2	1	TRUE
rs76139558	C	G	C	G	0.6888	0.0445	0.0067	0.002823	FALSE	TRUE	FALSE	finn-b-I9_HYPTENS	10	2787360	0.0876	NA	0.611399	Coronary heart disease	Hypertension	Hypertension || ||	TRUE	igd	NA	NA	NA	NA	NA	NA	NA	8.18408e-07	10	2787360	3427	0.1394	CD45RA- CD4+ %CD4+	TRUE	reported	WTf8PU	textfile	2	1	TRUE
rs76201922	G	C	G	C	-0.3839	-0.0217	0.0193	0.03916	FALSE	TRUE	FALSE	finn-b-I9_HYPTENS	1	226764439	0.0236	NA	0.3572	Coronary heart disease	Hypertension	Hypertension || ||	TRUE	igd	NA	NA	NA	NA	NA	NA	NA	6.77407e-06	1	226764439	3427	0.08517	CD45RA- CD4+ %CD4+	TRUE	reported	WTf8PU	textfile	2	1	TRUE
rs76516339	T	A	T	A	-0.1648	0.0065	0.1533	0.2634	FALSE	TRUE	FALSE	finn-b-I9_HYPTENS	18	74287337	0.0104	NA	0.531001	Coronary heart disease	Hypertension	Hypertension || ||	TRUE	igd	NA	NA	NA	NA	NA	NA	NA	3.05401e-07	18	74287337	3427	0.03213	CD45RA- CD4+ %CD4+	TRUE	reported	WTf8PU	textfile	2	1	TRUE
rs7700617	A	C	A	C	-0.1075	0.0103	0.4181	0.6277	FALSE	FALSE	FALSE	finn-b-I9_HYPTENS	5	39546706	0.0095	NA	0.2774	Coronary heart disease	Hypertension	Hypertension || ||	TRUE	igd	NA	NA	NA	NA	NA	NA	NA	6.86705e-06	5	39546706	3427	0.02387	CD45RA- CD4+ %CD4+	TRUE	reported	WTf8PU	textfile	2	1	TRUE
rs9271766	G	A	G	A	-0.1619	0.0169	0.782	0.7569	FALSE	FALSE	FALSE	finn-b-I9_HYPTENS	6	32594169	0.0108	NA	0.1178	Coronary heart disease	Hypertension	Hypertension || ||	TRUE	igd	NA	NA	NA	NA	NA	NA	NA	1.509e-06	6	32594169	3427	0.03361	CD45RA- CD4+ %CD4+	TRUE	reported	WTf8PU	textfile	2	1	TRUE
rs931555	T	C	T	C	-0.1246	0.0095	0.2613	0.3966	FALSE	FALSE	FALSE	finn-b-I9_HYPTENS	5	35803577	0.0094	NA	0.3104	Coronary heart disease	Hypertension	Hypertension || ||	TRUE	igd	NA	NA	NA	NA	NA	NA	NA	9.25209e-06	5	35803577	3427	0.02807	CD45RA- CD4+ %CD4+	TRUE	reported	WTf8PU	textfile	2	1	TRUE
rs10018308	G	A	G	A	0.1198	0.0015	0.3441	0.3134	FALSE	FALSE	FALSE	finn-b-I9_HYPTENS	4	120657899	0.0098	NA	0.8829	Coronary heart disease	Hypertension	Hypertension || ||	TRUE	igd	NA	NA	NA	NA	NA	NA	NA	8.09003e-06	4	120657899	3656	0.0268	Memory B cell AC	TRUE	reported	ZSihUU	textfile	2	1	TRUE
rs11653761	T	G	T	G	-0.1161	0.0049	0.592	0.5982	FALSE	FALSE	FALSE	finn-b-I9_HYPTENS	17	2716535	0.0093	NA	0.6017	Coronary heart disease	Hypertension	Hypertension || ||	TRUE	igd	NA	NA	NA	NA	NA	NA	NA	2.93799e-06	17	2716535	3656	0.02478	Memory B cell AC	TRUE	reported	ZSihUU	textfile	2	1	TRUE
rs12216018	T	C	T	C	-0.1641	0.0125	0.1415	0.2299	FALSE	FALSE	FALSE	finn-b-I9_HYPTENS	6	130514590	0.0109	NA	0.249	Coronary heart disease	Hypertension	Hypertension || ||	TRUE	igd	NA	NA	NA	NA	NA	NA	NA	5.39399e-06	6	130514590	3656	0.03601	Memory B cell AC	TRUE	reported	ZSihUU	textfile	2	1	TRUE
rs12763172	C	T	C	T	0.1259	0.0003	0.7213	0.5445	FALSE	FALSE	FALSE	finn-b-I9_HYPTENS	10	85447519	0.0091	NA	0.9765	Coronary heart disease	Hypertension	Hypertension || ||	TRUE	igd	NA	NA	NA	NA	NA	NA	NA	6.26801e-06	10	85447519	3656	0.02783	Memory B cell AC	TRUE	reported	ZSihUU	textfile	2	1	TRUE
rs12874404	G	A	G	A	0.173	0.0191	0.3256	0.03512	FALSE	FALSE	FALSE	finn-b-I9_HYPTENS	13	108993494	0.0253	NA	0.4512	Coronary heart disease	Hypertension	Hypertension || ||	TRUE	igd	NA	NA	NA	NA	NA	NA	NA	9.13903e-11	13	108993494	3656	0.02661	Memory B cell AC	TRUE	reported	ZSihUU	textfile	2	1	TRUE
rs144295598	A	G	A	G	0.6102	0.0205	0.0103	0.008147	FALSE	FALSE	FALSE	finn-b-I9_HYPTENS	22	45164171	0.0523	NA	0.6949	Coronary heart disease	Hypertension	Hypertension || ||	TRUE	igd	NA	NA	NA	NA	NA	NA	NA	4.46303e-07	22	45164171	3656	0.1207	Memory B cell AC	TRUE	reported	ZSihUU	textfile	2	1	TRUE
rs16867231	A	G	A	G	0.538	0.0001	0.0108	0.02582	FALSE	FALSE	FALSE	finn-b-I9_HYPTENS	2	181050023	0.0288	NA	0.9977	Coronary heart disease	Hypertension	Hypertension || ||	TRUE	igd	NA	NA	NA	NA	NA	NA	NA	3.44897e-06	2	181050023	3656	0.1157	Memory B cell AC	TRUE	reported	ZSihUU	textfile	2	1	TRUE
rs17708396	A	C	A	C	2.504	0.0126	0.0005	0.06242	FALSE	FALSE	FALSE	finn-b-I9_HYPTENS	5	148410250	0.019	NA	0.5064	Coronary heart disease	Hypertension	Hypertension || ||	TRUE	igd	NA	NA	NA	NA	NA	NA	NA	1.67699e-06	5	148410250	3656	0.522	Memory B cell AC	TRUE	reported	ZSihUU	textfile	2	1	TRUE
rs2879633	A	G	A	G	-0.1301	0.0164	0.2884	0.3199	FALSE	FALSE	FALSE	finn-b-I9_HYPTENS	10	53757050	0.0098	NA	0.0930101	Coronary heart disease	Hypertension	Hypertension || ||	TRUE	igd	NA	NA	NA	NA	NA	NA	NA	2.84302e-06	10	53757050	3656	0.02775	Memory B cell AC	TRUE	reported	ZSihUU	textfile	2	1	TRUE
rs36072728	T	C	T	C	0.305	0.0174	0.0356	0.1252	FALSE	FALSE	FALSE	finn-b-I9_HYPTENS	11	29448646	0.0138	NA	0.2091	Coronary heart disease	Hypertension	Hypertension || ||	TRUE	igd	NA	NA	NA	NA	NA	NA	NA	5.80805e-06	11	29448646	3656	0.06718	Memory B cell AC	TRUE	reported	ZSihUU	textfile	2	1	TRUE
rs61997631	G	C	G	C	-0.2972	0.0011	0.0432	0.06088	FALSE	TRUE	FALSE	finn-b-I9_HYPTENS	14	104600920	0.0195	NA	0.9546	Coronary heart disease	Hypertension	Hypertension || ||	TRUE	igd	NA	NA	NA	NA	NA	NA	NA	1.357e-06	14	104600920	3656	0.06141	Memory B cell AC	TRUE	reported	ZSihUU	textfile	2	1	TRUE
rs74565175	A	G	A	G	0.1371	-0.0057	0.2009	0.1192	FALSE	FALSE	FALSE	finn-b-I9_HYPTENS	7	81370578	0.0142	NA	0.6866	Coronary heart disease	Hypertension	Hypertension || ||	TRUE	igd	NA	NA	NA	NA	NA	NA	NA	7.27394e-06	7	81370578	3656	0.03052	Memory B cell AC	TRUE	reported	ZSihUU	textfile	2	1	TRUE
rs77643931	G	T	G	T	0.1235	-0.0024	0.2798	0.1167	FALSE	FALSE	FALSE	finn-b-I9_HYPTENS	9	129171041	0.0142	NA	0.8633	Coronary heart disease	Hypertension	Hypertension || ||	TRUE	igd	NA	NA	NA	NA	NA	NA	NA	8.97408e-06	9	129171041	3656	0.02777	Memory B cell AC	TRUE	reported	ZSihUU	textfile	2	1	TRUE
rs77762131	C	G	C	G	0.2713	-0.0211	0.045	0.007256	FALSE	TRUE	FALSE	finn-b-I9_HYPTENS	14	96205838	0.0544	NA	0.698601	Coronary heart disease	Hypertension	Hypertension || ||	TRUE	igd	NA	NA	NA	NA	NA	NA	NA	2.94503e-06	14	96205838	3656	0.05795	Memory B cell AC	TRUE	reported	ZSihUU	textfile	2	1	TRUE
rs9614226	G	T	G	T	-0.4235	0.0185	0.9792	0.9775	FALSE	FALSE	FALSE	finn-b-I9_HYPTENS	22	44688150	0.0311	NA	0.5513	Coronary heart disease	Hypertension	Hypertension || ||	TRUE	igd	NA	NA	NA	NA	NA	NA	NA	1.22101e-06	22	44688150	3656	0.08713	Memory B cell AC	TRUE	reported	ZSihUU	textfile	2	1	TRUE
rs10022333	G	C	G	C	-0.1337	0.0143	0.2527	0.2283	FALSE	TRUE	FALSE	finn-b-I9_HYPTENS	4	19362367	0.0109	NA	0.1889	Coronary heart disease	Hypertension	Hypertension || ||	TRUE	igd	NA	NA	NA	NA	NA	NA	NA	7.58298e-06	4	19362367	2910	0.02982	CD45RA on naive CD4+	TRUE	reported	1kbOXq	textfile	2	1	TRUE
rs113885925	T	C	T	C	0.4252	0.0321	0.0203	0.01251	FALSE	FALSE	FALSE	finn-b-I9_HYPTENS	2	38094107	0.0416	NA	0.4406	Coronary heart disease	Hypertension	Hypertension || ||	TRUE	igd	NA	NA	NA	NA	NA	NA	NA	6.15503e-06	2	38094107	2910	0.09388	CD45RA on naive CD4+	TRUE	reported	1kbOXq	textfile	2	1	TRUE
rs115645435	C	T	C	T	0.4693	0.0235	0.0153	0.01707	FALSE	FALSE	FALSE	finn-b-I9_HYPTENS	4	22091595	0.0354	NA	0.5073	Coronary heart disease	Hypertension	Hypertension || ||	TRUE	igd	NA	NA	NA	NA	NA	NA	NA	6.92006e-06	4	22091595	2910	0.1042	CD45RA on naive CD4+	TRUE	reported	1kbOXq	textfile	2	1	TRUE
rs117626397	G	A	G	A	2.551	-0.025	0.0005	0.0152	FALSE	FALSE	FALSE	finn-b-I9_HYPTENS	10	131423918	0.0392	NA	0.5231	Coronary heart disease	Hypertension	Hypertension || ||	TRUE	igd	NA	NA	NA	NA	NA	NA	NA	5.36105e-06	10	131423918	2910	0.5596	CD45RA on naive CD4+	TRUE	reported	1kbOXq	textfile	2	1	TRUE
rs12730924	G	A	G	A	0.1271	0.0294	0.2859	0.3324	FALSE	FALSE	FALSE	finn-b-I9_HYPTENS	1	10870863	0.0098	NA	0.002784	Coronary heart disease	Hypertension	Hypertension || ||	TRUE	igd	NA	NA	NA	NA	NA	NA	NA	9.44909e-06	1	10870863	2910	0.02865	CD45RA on naive CD4+	TRUE	reported	1kbOXq	textfile	2	1	TRUE
rs138915779	A	C	A	C	1.33	0.0267	0.0036	0.01546	FALSE	FALSE	FALSE	finn-b-I9_HYPTENS	1	190079170	0.0368	NA	0.4683	Coronary heart disease	Hypertension	Hypertension || ||	TRUE	igd	NA	NA	NA	NA	NA	NA	NA	6.18899e-09	1	190079170	2910	0.2281	CD45RA on naive CD4+	TRUE	reported	1kbOXq	textfile	2	1	TRUE
rs139544135	T	C	T	C	0.3938	0.0051	0.0223	0.008652	FALSE	FALSE	FALSE	finn-b-I9_HYPTENS	2	37885284	0.0498	NA	0.918	Coronary heart disease	Hypertension	Hypertension || ||	TRUE	igd	NA	NA	NA	NA	NA	NA	NA	6.45595e-06	2	37885284	2910	0.08713	CD45RA on naive CD4+	TRUE	reported	1kbOXq	textfile	2	1	TRUE
rs145947216	T	C	T	C	0.7147	-0.0205	0.0375	0.007526	FALSE	FALSE	FALSE	finn-b-I9_HYPTENS	2	38596674	0.0555	NA	0.711101	Coronary heart disease	Hypertension	Hypertension || ||	TRUE	igd	NA	NA	NA	NA	NA	NA	NA	9.977e-24	2	38596674	2910	0.07055	CD45RA on naive CD4+	TRUE	reported	1kbOXq	textfile	2	1	TRUE
rs147071297	A	G	A	G	1.525	-0.0171	0.0036	0.0214	FALSE	FALSE	FALSE	finn-b-I9_HYPTENS	1	191648600	0.0323	NA	0.5955	Coronary heart disease	Hypertension	Hypertension || ||	TRUE	igd	NA	NA	NA	NA	NA	NA	NA	9.25124e-13	1	191648600	2910	0.2126	CD45RA on naive CD4+	TRUE	reported	1kbOXq	textfile	2	1	TRUE
rs147692482	T	C	T	C	0.6089	0.077	0.0246	0.01445	FALSE	FALSE	FALSE	finn-b-I9_HYPTENS	2	39864242	0.0384	NA	0.0452199	Coronary heart disease	Hypertension	Hypertension || ||	TRUE	igd	NA	NA	NA	NA	NA	NA	NA	6.3183e-13	2	39864242	2910	0.08426	CD45RA on naive CD4+	TRUE	reported	1kbOXq	textfile	2	1	TRUE
rs1641548	T	C	T	C	0.176	-0.0304	0.1533	0.1366	FALSE	FALSE	FALSE	finn-b-I9_HYPTENS	17	7574779	0.0134	NA	0.0230399	Coronary heart disease	Hypertension	Hypertension || ||	TRUE	igd	NA	NA	NA	NA	NA	NA	NA	1.04501e-06	17	7574779	2910	0.03597	CD45RA on naive CD4+	TRUE	reported	1kbOXq	textfile	2	1	TRUE
rs17583875	A	G	A	G	2.212	-0.0182	0.0029	0.02202	FALSE	FALSE	FALSE	finn-b-I9_HYPTENS	1	197924770	0.0314	NA	0.5632	Coronary heart disease	Hypertension	Hypertension || ||	TRUE	igd	NA	NA	NA	NA	NA	NA	NA	2.83074e-21	1	197924770	2910	0.2318	CD45RA on naive CD4+	TRUE	reported	1kbOXq	textfile	2	1	TRUE
rs182240059	G	C	G	C	0.6602	0.0033	0.0351	0.0154	FALSE	TRUE	FALSE	finn-b-I9_HYPTENS	2	38955419	0.0375	NA	0.9302	Coronary heart disease	Hypertension	Hypertension || ||	TRUE	igd	NA	NA	NA	NA	NA	NA	NA	2.53105e-20	2	38955419	2910	0.07094	CD45RA on naive CD4+	TRUE	reported	1kbOXq	textfile	2	1	TRUE
rs187089343	C	A	C	A	1.023	-0.0493	0.004	0.01441	FALSE	FALSE	FALSE	finn-b-I9_HYPTENS	1	182091538	0.0386	NA	0.2009	Coronary heart disease	Hypertension	Hypertension || ||	TRUE	igd	NA	NA	NA	NA	NA	NA	NA	7.12492e-07	1	182091538	2910	0.206	CD45RA on naive CD4+	TRUE	reported	1kbOXq	textfile	2	1	TRUE
rs28590272	G	A	G	A	0.1304	-0.0152	0.2668	0.4186	FALSE	FALSE	FALSE	finn-b-I9_HYPTENS	7	50360663	0.0093	NA	0.1022	Coronary heart disease	Hypertension	Hypertension || ||	TRUE	igd	NA	NA	NA	NA	NA	NA	NA	9.35901e-06	7	50360663	2910	0.02937	CD45RA on naive CD4+	TRUE	reported	1kbOXq	textfile	2	1	TRUE
rs34558770	T	C	T	C	0.4963	0.0335	0.1871	0.05701	FALSE	FALSE	FALSE	finn-b-I9_HYPTENS	2	38933040	0.0197	NA	0.0892093	Coronary heart disease	Hypertension	Hypertension || ||	TRUE	igd	NA	NA	NA	NA	NA	NA	NA	5.75043e-51	2	38933040	2910	0.03241	CD45RA on naive CD4+	TRUE	reported	1kbOXq	textfile	2	1	TRUE
rs35550194	A	G	A	G	0.3391	0.0157	0.0375	0.06019	FALSE	FALSE	FALSE	finn-b-I9_HYPTENS	3	10639764	0.0192	NA	0.4145	Coronary heart disease	Hypertension	Hypertension || ||	TRUE	igd	NA	NA	NA	NA	NA	NA	NA	6.00095e-07	3	10639764	2910	0.06779	CD45RA on naive CD4+	TRUE	reported	1kbOXq	textfile	2	1	TRUE
rs35592432	C	G	C	G	-0.4046	-0.0746	0.0259	0.02486	FALSE	TRUE	FALSE	finn-b-I9_HYPTENS	3	71355240	0.0297	NA	0.01196	Coronary heart disease	Hypertension	Hypertension || ||	TRUE	igd	NA	NA	NA	NA	NA	NA	NA	5.04801e-07	3	71355240	2910	0.08034	CD45RA on naive CD4+	TRUE	reported	1kbOXq	textfile	2	1	TRUE
rs531042	T	G	T	G	-0.1404	0.019	0.7608	0.8288	FALSE	FALSE	FALSE	finn-b-I9_HYPTENS	6	124879453	0.0122	NA	0.1186	Coronary heart disease	Hypertension	Hypertension || ||	TRUE	igd	NA	NA	NA	NA	NA	NA	NA	6.65396e-06	6	124879453	2910	0.03111	CD45RA on naive CD4+	TRUE	reported	1kbOXq	textfile	2	1	TRUE
rs55733272	C	G	C	G	0.1463	-0.0133	0.194	0.2223	FALSE	TRUE	FALSE	finn-b-I9_HYPTENS	18	4765016	0.0112	NA	0.2356	Coronary heart disease	Hypertension	Hypertension || ||	TRUE	igd	NA	NA	NA	NA	NA	NA	NA	8.46993e-06	18	4765016	2910	0.0328	CD45RA on naive CD4+	TRUE	reported	1kbOXq	textfile	2	1	TRUE
rs61913600	G	A	G	A	0.1272	0.0405	0.332	0.3533	FALSE	FALSE	FALSE	finn-b-I9_HYPTENS	12	12884357	0.0097	NA	2.87799e-05	Coronary heart disease	Hypertension	Hypertension || ||	TRUE	igd	NA	NA	NA	NA	NA	NA	NA	4.917e-06	12	12884357	2910	0.0278	CD45RA on naive CD4+	TRUE	reported	1kbOXq	textfile	2	1	TRUE
rs61938012	A	G	A	G	-0.1286	0.0179	0.2789	0.2904	FALSE	FALSE	FALSE	finn-b-I9_HYPTENS	12	119526748	0.0101	NA	0.0770407	Coronary heart disease	Hypertension	Hypertension || ||	TRUE	igd	NA	NA	NA	NA	NA	NA	NA	9.22104e-06	12	119526748	2910	0.02895	CD45RA on naive CD4+	TRUE	reported	1kbOXq	textfile	2	1	TRUE
rs62328019	T	C	T	C	0.2505	0.0199	0.0565	0.09417	FALSE	FALSE	FALSE	finn-b-I9_HYPTENS	4	147691255	0.0158	NA	0.2068	Coronary heart disease	Hypertension	Hypertension || ||	TRUE	igd	NA	NA	NA	NA	NA	NA	NA	9.15293e-06	4	147691255	2910	0.05636	CD45RA on naive CD4+	TRUE	reported	1kbOXq	textfile	2	1	TRUE
rs72859264	A	G	A	G	-0.4805	0.0104	0.0139	0.03531	FALSE	FALSE	FALSE	finn-b-I9_HYPTENS	11	11304233	0.0249	NA	0.6766	Coronary heart disease	Hypertension	Hypertension || ||	TRUE	igd	NA	NA	NA	NA	NA	NA	NA	8.93305e-06	11	11304233	2910	0.108	CD45RA on naive CD4+	TRUE	reported	1kbOXq	textfile	2	1	TRUE
rs74967706	C	T	C	T	0.7222	0.0428	0.0089	0.03028	FALSE	FALSE	FALSE	finn-b-I9_HYPTENS	1	195466150	0.0267	NA	0.1086	Coronary heart disease	Hypertension	Hypertension || ||	TRUE	igd	NA	NA	NA	NA	NA	NA	NA	8.94602e-08	1	195466150	2910	0.1347	CD45RA on naive CD4+	TRUE	reported	1kbOXq	textfile	2	1	TRUE
rs75425544	T	C	T	C	-0.4207	0.0053	0.0192	0.01131	FALSE	FALSE	FALSE	finn-b-I9_HYPTENS	20	31591228	0.0442	NA	0.9053	Coronary heart disease	Hypertension	Hypertension || ||	TRUE	igd	NA	NA	NA	NA	NA	NA	NA	6.58506e-06	20	31591228	2910	0.09318	CD45RA on naive CD4+	TRUE	reported	1kbOXq	textfile	2	1	TRUE
rs7605193	G	T	G	T	-0.3245	-0.037	0.0643	0.05571	FALSE	FALSE	FALSE	finn-b-I9_HYPTENS	2	38698112	0.0198	NA	0.0617106	Coronary heart disease	Hypertension	Hypertension || ||	TRUE	igd	NA	NA	NA	NA	NA	NA	NA	1.19001e-09	2	38698112	2910	0.05318	CD45RA on naive CD4+	TRUE	reported	1kbOXq	textfile	2	1	TRUE
rs79000121	G	A	G	A	-0.3227	0.0089	0.0416	0.07408	FALSE	FALSE	FALSE	finn-b-I9_HYPTENS	7	10126364	0.0177	NA	0.6153	Coronary heart disease	Hypertension	Hypertension || ||	TRUE	igd	NA	NA	NA	NA	NA	NA	NA	5.96499e-07	7	10126364	2910	0.0645	CD45RA on naive CD4+	TRUE	reported	1kbOXq	textfile	2	1	TRUE
rs79505210	T	C	T	C	0.4859	-0.0378	0.0194	0.02909	FALSE	FALSE	FALSE	finn-b-I9_HYPTENS	12	132969270	0.0274	NA	0.1675	Coronary heart disease	Hypertension	Hypertension || ||	TRUE	igd	NA	NA	NA	NA	NA	NA	NA	3.13199e-07	12	132969270	2910	0.09477	CD45RA on naive CD4+	TRUE	reported	1kbOXq	textfile	2	1	TRUE
rs79747818	T	C	T	C	0.3184	0.0864	0.0689	0.00597	FALSE	FALSE	FALSE	finn-b-I9_HYPTENS	2	41757305	0.0596	NA	0.1473	Coronary heart disease	Hypertension	Hypertension || ||	TRUE	igd	NA	NA	NA	NA	NA	NA	NA	1.59302e-09	2	41757305	2910	0.0526	CD45RA on naive CD4+	TRUE	reported	1kbOXq	textfile	2	1	TRUE
rs917116	G	T	G	T	0.1762	0.0171	0.2548	0.1836	FALSE	FALSE	FALSE	finn-b-I9_HYPTENS	7	28172739	0.0117	NA	0.1445	Coronary heart disease	Hypertension	Hypertension || ||	TRUE	igd	NA	NA	NA	NA	NA	NA	NA	4.25598e-09	7	28172739	2910	0.0299	CD45RA on naive CD4+	TRUE	reported	1kbOXq	textfile	2	1	TRUE
rs9834739	C	T	C	T	-0.3956	-0.044	0.0225	0.01671	FALSE	FALSE	FALSE	finn-b-I9_HYPTENS	3	11614492	0.0358	NA	0.2192	Coronary heart disease	Hypertension	Hypertension || ||	TRUE	igd	NA	NA	NA	NA	NA	NA	NA	7.02393e-06	3	11614492	2910	0.08788	CD45RA on naive CD4+	TRUE	reported	1kbOXq	textfile	2	1	TRUE
rs10022829	A	G	A	G	-0.1723	-0.0043	0.6087	0.5317	FALSE	FALSE	FALSE	finn-b-I9_HYPTENS	4	506471	0.0097	NA	0.659699	Coronary heart disease	Hypertension	Hypertension || ||	TRUE	igd	NA	NA	NA	NA	NA	NA	NA	5.59397e-06	4	506471	1569	0.0378	CD33 on Mo MDSC	TRUE	reported	lTf8rA	textfile	2	1	TRUE
rs10164761	T	C	T	C	0.1855	0.0128	0.6348	0.7906	FALSE	FALSE	FALSE	finn-b-I9_HYPTENS	2	220066209	0.0113	NA	0.26	Coronary heart disease	Hypertension	Hypertension || ||	TRUE	igd	NA	NA	NA	NA	NA	NA	NA	1.80901e-06	2	220066209	1569	0.0387	CD33 on Mo MDSC	TRUE	reported	lTf8rA	textfile	2	1	TRUE
rs10861528	A	C	A	C	0.1809	0.0155	0.2929	0.2018	FALSE	FALSE	FALSE	finn-b-I9_HYPTENS	12	106266488	0.0114	NA	0.172	Coronary heart disease	Hypertension	Hypertension || ||	TRUE	igd	NA	NA	NA	NA	NA	NA	NA	8.23398e-06	12	106266488	1569	0.04043	CD33 on Mo MDSC	TRUE	reported	lTf8rA	textfile	2	1	TRUE
rs117150385	A	G	A	G	-0.887	0.0786	0.0083	0.01498	FALSE	FALSE	FALSE	finn-b-I9_HYPTENS	17	9157491	0.0384	NA	0.0409798	Coronary heart disease	Hypertension	Hypertension || ||	TRUE	igd	NA	NA	NA	NA	NA	NA	NA	8.66603e-06	17	9157491	1569	0.1988	CD33 on Mo MDSC	TRUE	reported	lTf8rA	textfile	2	1	TRUE
rs138138479	T	G	T	G	0.7945	0.0139	0.0108	0.03815	FALSE	FALSE	FALSE	finn-b-I9_HYPTENS	10	22339808	0.0243	NA	0.567799	Coronary heart disease	Hypertension	Hypertension || ||	TRUE	igd	NA	NA	NA	NA	NA	NA	NA	6.28304e-06	10	22339808	1569	0.1753	CD33 on Mo MDSC	TRUE	reported	lTf8rA	textfile	2	1	TRUE
rs2362605	A	G	A	G	-0.2041	-0.0083	0.2157	0.4574	FALSE	FALSE	FALSE	finn-b-I9_HYPTENS	3	190480177	0.0092	NA	0.365	Coronary heart disease	Hypertension	Hypertension || ||	TRUE	igd	NA	NA	NA	NA	NA	NA	NA	5.33495e-06	3	190480177	1569	0.04469	CD33 on Mo MDSC	TRUE	reported	lTf8rA	textfile	2	1	TRUE
rs3865444	A	C	A	C	-1.151	0.0027	0.1896	0.3626	FALSE	FALSE	FALSE	finn-b-I9_HYPTENS	19	51727962	0.0095	NA	0.7743	Coronary heart disease	Hypertension	Hypertension || ||	TRUE	igd	NA	NA	NA	NA	NA	NA	NA	1.71396e-153	19	51727962	1569	0.03884	CD33 on Mo MDSC	TRUE	reported	lTf8rA	textfile	2	1	TRUE
rs403286	A	G	A	G	0.178	0.0044	0.5223	0.5284	FALSE	FALSE	FALSE	finn-b-I9_HYPTENS	3	55264003	0.0092	NA	0.629901	Coronary heart disease	Hypertension	Hypertension || ||	TRUE	igd	NA	NA	NA	NA	NA	NA	NA	2.76401e-06	3	55264003	1569	0.03783	CD33 on Mo MDSC	TRUE	reported	lTf8rA	textfile	2	1	TRUE
rs4747079	A	G	A	G	0.377	-0.0086	0.0491	0.06166	FALSE	FALSE	FALSE	finn-b-I9_HYPTENS	10	72466435	0.019	NA	0.651199	Coronary heart disease	Hypertension	Hypertension || ||	TRUE	igd	NA	NA	NA	NA	NA	NA	NA	9.26894e-06	10	72466435	1569	0.08474	CD33 on Mo MDSC	TRUE	reported	lTf8rA	textfile	2	1	TRUE
rs58301181	G	C	G	C	-0.3795	0.002	0.0848	0.1084	FALSE	TRUE	FALSE	finn-b-I9_HYPTENS	19	52097261	0.0147	NA	0.8925	Coronary heart disease	Hypertension	Hypertension || ||	TRUE	igd	NA	NA	NA	NA	NA	NA	NA	1.93999e-08	19	52097261	1569	0.06721	CD33 on Mo MDSC	TRUE	reported	lTf8rA	textfile	2	1	TRUE
rs62114147	T	C	T	C	0.2625	-0.0035	0.5586	0.5461	FALSE	FALSE	FALSE	finn-b-I9_HYPTENS	19	51588018	0.0092	NA	0.7011	Coronary heart disease	Hypertension	Hypertension || ||	TRUE	igd	NA	NA	NA	NA	NA	NA	NA	2.56271e-12	19	51588018	1569	0.03721	CD33 on Mo MDSC	TRUE	reported	lTf8rA	textfile	2	1	TRUE
rs6828373	C	T	C	T	0.2291	0.0122	0.1992	0.2178	FALSE	FALSE	FALSE	finn-b-I9_HYPTENS	4	154476924	0.0112	NA	0.2766	Coronary heart disease	Hypertension	Hypertension || ||	TRUE	igd	NA	NA	NA	NA	NA	NA	NA	9.37389e-07	4	154476924	1569	0.04653	CD33 on Mo MDSC	TRUE	reported	lTf8rA	textfile	2	1	TRUE
rs6879785	G	A	G	A	0.1882	-0.0134	0.289	0.3226	FALSE	FALSE	FALSE	finn-b-I9_HYPTENS	5	75450373	0.0098	NA	0.1715	Coronary heart disease	Hypertension	Hypertension || ||	TRUE	igd	NA	NA	NA	NA	NA	NA	NA	6.27004e-06	5	75450373	1569	0.04153	CD33 on Mo MDSC	TRUE	reported	lTf8rA	textfile	2	1	TRUE
rs6974483	A	T	A	T	0.1843	-0.0069	0.3161	0.2057	FALSE	TRUE	FALSE	finn-b-I9_HYPTENS	7	52705752	0.0113	NA	0.54	Coronary heart disease	Hypertension	Hypertension || ||	TRUE	igd	NA	NA	NA	NA	NA	NA	NA	5.79402e-06	7	52705752	1569	0.0405	CD33 on Mo MDSC	TRUE	reported	lTf8rA	textfile	2	1	TRUE
rs7047105	G	A	G	A	-0.1918	-0.011	0.5641	0.7564	FALSE	FALSE	FALSE	finn-b-I9_HYPTENS	9	105951980	0.0106	NA	0.2992	Coronary heart disease	Hypertension	Hypertension || ||	TRUE	igd	NA	NA	NA	NA	NA	NA	NA	6.02296e-07	9	105951980	1569	0.03828	CD33 on Mo MDSC	TRUE	reported	lTf8rA	textfile	2	1	TRUE
rs73015201	T	C	T	C	-0.1973	-0.0161	0.2384	0.1149	FALSE	FALSE	FALSE	finn-b-I9_HYPTENS	6	148351645	0.0143	NA	0.2576	Coronary heart disease	Hypertension	Hypertension || ||	TRUE	igd	NA	NA	NA	NA	NA	NA	NA	6.77704e-06	6	148351645	1569	0.04369	CD33 on Mo MDSC	TRUE	reported	lTf8rA	textfile	2	1	TRUE
rs73051934	G	A	G	A	-0.5175	-0.0017	0.0258	0.006983	FALSE	FALSE	FALSE	finn-b-I9_HYPTENS	19	48582916	0.0563	NA	0.9764	Coronary heart disease	Hypertension	Hypertension || ||	TRUE	igd	NA	NA	NA	NA	NA	NA	NA	4.18398e-06	19	48582916	1569	0.1121	CD33 on Mo MDSC	TRUE	reported	lTf8rA	textfile	2	1	TRUE
rs73259850	C	A	C	A	-0.3828	0.0004	0.0641	0.1034	FALSE	FALSE	FALSE	finn-b-I9_HYPTENS	10	56897405	0.0152	NA	0.9785	Coronary heart disease	Hypertension	Hypertension || ||	TRUE	igd	NA	NA	NA	NA	NA	NA	NA	4.12098e-07	10	56897405	1569	0.07528	CD33 on Mo MDSC	TRUE	reported	lTf8rA	textfile	2	1	TRUE
rs7351079	G	A	G	A	-0.3677	-0.0158	0.2604	0.1543	FALSE	FALSE	FALSE	finn-b-I9_HYPTENS	19	51574038	0.0127	NA	0.2123	Coronary heart disease	Hypertension	Hypertension || ||	TRUE	igd	NA	NA	NA	NA	NA	NA	NA	9.03441e-18	19	51574038	1569	0.04232	CD33 on Mo MDSC	TRUE	reported	lTf8rA	textfile	2	1	TRUE
rs8108687	G	A	G	A	-0.1787	-0.0068	0.646	0.7248	FALSE	FALSE	FALSE	finn-b-I9_HYPTENS	19	927971	0.0103	NA	0.506499	Coronary heart disease	Hypertension	Hypertension || ||	TRUE	igd	NA	NA	NA	NA	NA	NA	NA	3.65898e-06	19	927971	1569	0.03845	CD33 on Mo MDSC	TRUE	reported	lTf8rA	textfile	2	1	TRUE
rs9867350	A	G	A	G	0.2165	0.0029	0.1839	0.1882	FALSE	FALSE	FALSE	finn-b-I9_HYPTENS	3	129451519	0.0118	NA	0.8043	Coronary heart disease	Hypertension	Hypertension || ||	TRUE	igd	NA	NA	NA	NA	NA	NA	NA	7.23303e-06	3	129451519	1569	0.0481	CD33 on Mo MDSC	TRUE	reported	lTf8rA	textfile	2	1	TRUE
rs10022829	A	G	A	G	-0.1696	-0.0043	0.6062	0.5317	FALSE	FALSE	FALSE	finn-b-I9_HYPTENS	4	506471	0.0097	NA	0.659699	Coronary heart disease	Hypertension	Hypertension || ||	TRUE	igd	NA	NA	NA	NA	NA	NA	NA	7.42198e-06	4	506471	1554	0.03773	CD33 on Im MDSC	TRUE	reported	peoR24	textfile	2	1	TRUE
rs10040068	T	C	T	C	0.1917	-0.013	0.7452	0.7121	FALSE	FALSE	FALSE	finn-b-I9_HYPTENS	5	17802169	0.01	NA	0.1943	Coronary heart disease	Hypertension	Hypertension || ||	TRUE	igd	NA	NA	NA	NA	NA	NA	NA	7.50395e-06	5	17802169	1554	0.04266	CD33 on Im MDSC	TRUE	reported	peoR24	textfile	2	1	TRUE
rs111695695	A	C	A	C	-0.5128	-0.0053	0.0772	0.02781	FALSE	FALSE	FALSE	finn-b-I9_HYPTENS	19	51897760	0.028	NA	0.8494	Coronary heart disease	Hypertension	Hypertension || ||	TRUE	igd	NA	NA	NA	NA	NA	NA	NA	1.05609e-13	19	51897760	1554	0.06836	CD33 on Im MDSC	TRUE	reported	peoR24	textfile	2	1	TRUE
rs117140964	T	C	T	C	0.418	-0.1146	0.0444	0.01229	FALSE	FALSE	FALSE	finn-b-I9_HYPTENS	10	101609403	0.0426	NA	0.00708598	Coronary heart disease	Hypertension	Hypertension || ||	TRUE	igd	NA	NA	NA	NA	NA	NA	NA	2.524e-06	10	101609403	1554	0.08848	CD33 on Im MDSC	TRUE	reported	peoR24	textfile	2	1	TRUE
rs11765781	A	G	A	G	0.1816	0.0107	0.6245	0.6911	FALSE	FALSE	FALSE	finn-b-I9_HYPTENS	7	4764861	0.01	NA	0.2866	Coronary heart disease	Hypertension	Hypertension || ||	TRUE	igd	NA	NA	NA	NA	NA	NA	NA	4.97496e-06	7	4764861	1554	0.03963	CD33 on Im MDSC	TRUE	reported	peoR24	textfile	2	1	TRUE
rs117893093	T	G	T	G	0.4385	-0.0194	0.0418	0.05284	FALSE	FALSE	FALSE	finn-b-I9_HYPTENS	20	36543774	0.0205	NA	0.3432	Coronary heart disease	Hypertension	Hypertension || ||	TRUE	igd	NA	NA	NA	NA	NA	NA	NA	3.06302e-06	20	36543774	1554	0.09362	CD33 on Im MDSC	TRUE	reported	peoR24	textfile	2	1	TRUE
rs1218959	A	C	A	C	0.169	0.0071	0.6403	0.6616	FALSE	FALSE	FALSE	finn-b-I9_HYPTENS	13	28193877	0.0096	NA	0.457	Coronary heart disease	Hypertension	Hypertension || ||	TRUE	igd	NA	NA	NA	NA	NA	NA	NA	9.6221e-06	13	28193877	1554	0.03806	CD33 on Im MDSC	TRUE	reported	peoR24	textfile	2	1	TRUE
rs1397071	A	G	A	G	-0.5361	-0.003	0.0251	0.022	FALSE	FALSE	FALSE	finn-b-I9_HYPTENS	18	68477432	0.0312	NA	0.9229	Coronary heart disease	Hypertension	Hypertension || ||	TRUE	igd	NA	NA	NA	NA	NA	NA	NA	3.17103e-06	18	68477432	1554	0.1146	CD33 on Im MDSC	TRUE	reported	peoR24	textfile	2	1	TRUE
rs141122591	C	T	C	T	0.5083	-0.0254	0.0344	0.01202	FALSE	FALSE	FALSE	finn-b-I9_HYPTENS	19	51900858	0.044	NA	0.5636	Coronary heart disease	Hypertension	Hypertension || ||	TRUE	igd	NA	NA	NA	NA	NA	NA	NA	4.39997e-07	19	51900858	1554	0.1002	CD33 on Im MDSC	TRUE	reported	peoR24	textfile	2	1	TRUE
rs1421461	C	T	C	T	0.2027	0.0244	0.2169	0.2522	FALSE	FALSE	FALSE	finn-b-I9_HYPTENS	12	106320886	0.0105	NA	0.02006	Coronary heart disease	Hypertension	Hypertension || ||	TRUE	igd	NA	NA	NA	NA	NA	NA	NA	8.687e-06	12	106320886	1554	0.04543	CD33 on Im MDSC	TRUE	reported	peoR24	textfile	2	1	TRUE
rs1922127	T	C	T	C	-0.3769	-0.0002	0.047	0.1348	FALSE	FALSE	FALSE	finn-b-I9_HYPTENS	10	53348048	0.0134	NA	0.9897	Coronary heart disease	Hypertension	Hypertension || ||	TRUE	igd	NA	NA	NA	NA	NA	NA	NA	8.127e-06	10	53348048	1554	0.08418	CD33 on Im MDSC	TRUE	reported	peoR24	textfile	2	1	TRUE
rs4567661	C	A	C	A	-0.1856	0.008	0.3179	0.3468	FALSE	FALSE	FALSE	finn-b-I9_HYPTENS	15	38786114	0.0096	NA	0.4047	Coronary heart disease	Hypertension	Hypertension || ||	TRUE	igd	NA	NA	NA	NA	NA	NA	NA	3.24101e-06	15	38786114	1554	0.03972	CD33 on Im MDSC	TRUE	reported	peoR24	textfile	2	1	TRUE
rs548194341	G	C	G	C	-2.404	0.1255	0.0013	0.001421	FALSE	TRUE	FALSE	finn-b-I9_HYPTENS	17	9133857	0.1273	NA	0.3242	Coronary heart disease	Hypertension	Hypertension || ||	TRUE	igd	TRUE	rs548194341	rs148796218	G	C	T	C	6.07995e-07	17	9130998	1554	0.4798	CD33 on Im MDSC	TRUE	reported	peoR24	textfile	2	1	TRUE
rs56043070	A	G	A	G	0.4156	0.0235	0.0566	0.05423	FALSE	FALSE	FALSE	finn-b-I9_HYPTENS	1	247719769	0.0202	NA	0.2456	Coronary heart disease	Hypertension	Hypertension || ||	TRUE	igd	NA	NA	NA	NA	NA	NA	NA	1.52398e-07	1	247719769	1554	0.0788	CD33 on Im MDSC	TRUE	reported	peoR24	textfile	2	1	TRUE
rs58483275	T	C	T	C	0.5046	0.1112	0.0734	0.004529	FALSE	FALSE	FALSE	finn-b-I9_HYPTENS	19	51868443	0.0685	NA	0.1042	Coronary heart disease	Hypertension	Hypertension || ||	TRUE	igd	NA	NA	NA	NA	NA	NA	NA	5.20955e-12	19	51868443	1554	0.07256	CD33 on Im MDSC	TRUE	reported	peoR24	textfile	2	1	TRUE
rs7245846	A	G	A	G	-1.115	0.0004	0.1934	0.372	FALSE	FALSE	FALSE	finn-b-I9_HYPTENS	19	51731176	0.0095	NA	0.9655	Coronary heart disease	Hypertension	Hypertension || ||	TRUE	igd	NA	NA	NA	NA	NA	NA	NA	6.08135e-143	19	51731176	1554	0.0393	CD33 on Im MDSC	TRUE	reported	peoR24	textfile	2	1	TRUE
rs7351079	G	A	G	A	-0.3351	-0.0158	0.258	0.1543	FALSE	FALSE	FALSE	finn-b-I9_HYPTENS	19	51574038	0.0127	NA	0.2123	Coronary heart disease	Hypertension	Hypertension || ||	TRUE	igd	NA	NA	NA	NA	NA	NA	NA	5.06641e-15	19	51574038	1554	0.0424	CD33 on Im MDSC	TRUE	reported	peoR24	textfile	2	1	TRUE
rs74707127	C	G	C	G	0.4197	0.0055	0.0492	0.04972	FALSE	TRUE	FALSE	finn-b-I9_HYPTENS	2	174284380	0.0218	NA	0.7998	Coronary heart disease	Hypertension	Hypertension || ||	TRUE	igd	NA	NA	NA	NA	NA	NA	NA	1.523e-06	2	174284380	1554	0.08695	CD33 on Im MDSC	TRUE	reported	peoR24	textfile	2	1	TRUE
rs75773078	A	G	A	G	-0.5252	-0.0098	0.0705	0.03767	FALSE	FALSE	FALSE	finn-b-I9_HYPTENS	19	51742145	0.0243	NA	0.6877	Coronary heart disease	Hypertension	Hypertension || ||	TRUE	igd	NA	NA	NA	NA	NA	NA	NA	1.63795e-13	19	51742145	1554	0.07057	CD33 on Im MDSC	TRUE	reported	peoR24	textfile	2	1	TRUE
rs77040155	G	C	G	C	-0.3763	0.0044	0.0534	0.01193	FALSE	TRUE	FALSE	finn-b-I9_HYPTENS	11	5402836	0.0424	NA	0.9182	Coronary heart disease	Hypertension	Hypertension || ||	TRUE	igd	NA	NA	NA	NA	NA	NA	NA	9.46106e-06	11	5402836	1554	0.08467	CD33 on Im MDSC	TRUE	reported	peoR24	textfile	2	1	TRUE
rs77635331	T	C	T	C	-0.2765	-0.0189	0.0985	0.01219	FALSE	FALSE	FALSE	finn-b-I9_HYPTENS	16	8691661	0.0423	NA	0.654201	Coronary heart disease	Hypertension	Hypertension || ||	TRUE	igd	NA	NA	NA	NA	NA	NA	NA	6.59295e-06	16	8691661	1554	0.06116	CD33 on Im MDSC	TRUE	reported	peoR24	textfile	2	1	TRUE
rs79377141	A	G	A	G	0.3376	0.0254	0.2008	0.05308	FALSE	FALSE	FALSE	finn-b-I9_HYPTENS	19	51538952	0.0207	NA	0.2201	Coronary heart disease	Hypertension	Hypertension || ||	TRUE	igd	NA	NA	NA	NA	NA	NA	NA	3.07326e-13	19	51538952	1554	0.0459	CD33 on Im MDSC	TRUE	reported	peoR24	textfile	2	1	TRUE
rs79965644	G	T	G	T	0.4811	-0.0123	0.0296	0.08512	FALSE	FALSE	FALSE	finn-b-I9_HYPTENS	13	79484369	0.0166	NA	0.4592	Coronary heart disease	Hypertension	Hypertension || ||	TRUE	igd	NA	NA	NA	NA	NA	NA	NA	6.09902e-06	13	79484369	1554	0.106	CD33 on Im MDSC	TRUE	reported	peoR24	textfile	2	1	TRUE
rs10024641	A	G	A	G	0.1143	0.0107	0.5082	0.3637	FALSE	FALSE	FALSE	finn-b-I9_HYPTENS	4	188051690	0.0095	NA	0.2608	Coronary heart disease	Hypertension	Hypertension || ||	TRUE	igd	NA	NA	NA	NA	NA	NA	NA	8.94994e-06	4	188051690	2920	0.0257	CD127 on CD8br	TRUE	reported	YvmfSU	textfile	2	1	TRUE
rs117239506	A	C	A	C	1.832	-0.0044	0.001	0.009477	FALSE	FALSE	FALSE	finn-b-I9_HYPTENS	12	16351043	0.0482	NA	0.9271	Coronary heart disease	Hypertension	Hypertension || ||	TRUE	igd	NA	NA	NA	NA	NA	NA	NA	3.32499e-06	12	16351043	2920	0.3932	CD127 on CD8br	TRUE	reported	YvmfSU	textfile	2	1	TRUE
rs13165333	T	C	T	C	0.1984	0.0006	0.1036	0.1259	FALSE	FALSE	FALSE	finn-b-I9_HYPTENS	5	82275571	0.0137	NA	0.9631	Coronary heart disease	Hypertension	Hypertension || ||	TRUE	igd	NA	NA	NA	NA	NA	NA	NA	2.78702e-06	5	82275571	2920	0.04226	CD127 on CD8br	TRUE	reported	YvmfSU	textfile	2	1	TRUE
rs1377028	G	A	G	A	-0.1222	-0.0193	0.5479	0.4527	FALSE	FALSE	FALSE	finn-b-I9_HYPTENS	4	75738792	0.0092	NA	0.0361601	Coronary heart disease	Hypertension	Hypertension || ||	TRUE	igd	NA	NA	NA	NA	NA	NA	NA	2.76898e-06	4	75738792	2920	0.02603	CD127 on CD8br	TRUE	reported	YvmfSU	textfile	2	1	TRUE
rs148460149	A	G	A	G	0.326	0.1166	0.033	0.001182	FALSE	FALSE	FALSE	finn-b-I9_HYPTENS	20	50115542	0.1402	NA	0.4055	Coronary heart disease	Hypertension	Hypertension || ||	TRUE	igd	NA	NA	NA	NA	NA	NA	NA	9.27001e-06	20	50115542	2920	0.07341	CD127 on CD8br	TRUE	reported	YvmfSU	textfile	2	1	TRUE
rs159608	G	A	G	A	0.1236	0.0077	0.3096	0.249	FALSE	FALSE	FALSE	finn-b-I9_HYPTENS	5	59174103	0.0106	NA	0.4649	Coronary heart disease	Hypertension	Hypertension || ||	TRUE	igd	NA	NA	NA	NA	NA	NA	NA	9.9339e-06	5	59174103	2920	0.02793	CD127 on CD8br	TRUE	reported	YvmfSU	textfile	2	1	TRUE
rs1911151	C	T	C	T	-0.1953	-0.0051	0.8719	0.7748	FALSE	FALSE	FALSE	finn-b-I9_HYPTENS	11	60546636	0.011	NA	0.643101	Coronary heart disease	Hypertension	Hypertension || ||	TRUE	igd	NA	NA	NA	NA	NA	NA	NA	5.39299e-07	11	60546636	2920	0.03888	CD127 on CD8br	TRUE	reported	YvmfSU	textfile	2	1	TRUE
rs2009425	T	C	T	C	-0.3232	-0.0321	0.033	0.03233	FALSE	FALSE	FALSE	finn-b-I9_HYPTENS	5	174034800	0.0263	NA	0.2224	Coronary heart disease	Hypertension	Hypertension || ||	TRUE	igd	NA	NA	NA	NA	NA	NA	NA	9.92705e-06	5	174034800	2920	0.07302	CD127 on CD8br	TRUE	reported	YvmfSU	textfile	2	1	TRUE
rs28869816	T	G	T	G	0.2939	-0.0947	0.0401	0.01985	FALSE	FALSE	FALSE	finn-b-I9_HYPTENS	2	116742575	0.0327	NA	0.00379699	Coronary heart disease	Hypertension	Hypertension || ||	TRUE	igd	NA	NA	NA	NA	NA	NA	NA	9.23209e-06	2	116742575	2920	0.06617	CD127 on CD8br	TRUE	reported	YvmfSU	textfile	2	1	TRUE
rs3130901	T	A	T	A	-0.18	0.0148	0.193	0.2813	FALSE	TRUE	FALSE	finn-b-I9_HYPTENS	6	31419065	0.0105	NA	0.1584	Coronary heart disease	Hypertension	Hypertension || ||	TRUE	igd	NA	NA	NA	NA	NA	NA	NA	1.97702e-07	6	31419065	2920	0.03453	CD127 on CD8br	TRUE	reported	YvmfSU	textfile	2	1	TRUE
rs457979	A	G	A	G	0.2164	0.0086	0.9146	0.8394	FALSE	FALSE	FALSE	finn-b-I9_HYPTENS	5	2382270	0.0124	NA	0.4883	Coronary heart disease	Hypertension	Hypertension || ||	TRUE	igd	NA	NA	NA	NA	NA	NA	NA	2.92799e-06	5	2382270	2920	0.04618	CD127 on CD8br	TRUE	reported	YvmfSU	textfile	2	1	TRUE
rs4668705	A	G	A	G	-0.1189	-0.0256	0.5443	0.3384	FALSE	FALSE	FALSE	finn-b-I9_HYPTENS	2	11152503	0.0097	NA	0.00830807	Coronary heart disease	Hypertension	Hypertension || ||	TRUE	igd	NA	NA	NA	NA	NA	NA	NA	3.578e-06	2	11152503	2920	0.02562	CD127 on CD8br	TRUE	reported	YvmfSU	textfile	2	1	TRUE
rs4925660	T	C	T	C	-0.2148	-0.0244	0.0827	0.01861	FALSE	FALSE	FALSE	finn-b-I9_HYPTENS	1	247251150	0.034	NA	0.4737	Coronary heart disease	Hypertension	Hypertension || ||	TRUE	igd	NA	NA	NA	NA	NA	NA	NA	7.21905e-06	1	247251150	2920	0.04779	CD127 on CD8br	TRUE	reported	YvmfSU	textfile	2	1	TRUE
rs5770311	G	A	G	A	-0.1216	0.0037	0.3666	0.314	FALSE	FALSE	FALSE	finn-b-I9_HYPTENS	22	49767656	0.0099	NA	0.709601	Coronary heart disease	Hypertension	Hypertension || ||	TRUE	igd	NA	NA	NA	NA	NA	NA	NA	7.142e-06	22	49767656	2920	0.02704	CD127 on CD8br	TRUE	reported	YvmfSU	textfile	2	1	TRUE
rs5770659	G	C	G	C	0.1293	0.0031	0.6822	0.7178	FALSE	TRUE	FALSE	finn-b-I9_HYPTENS	22	50083852	0.0101	NA	0.7611	Coronary heart disease	Hypertension	Hypertension || ||	TRUE	igd	NA	NA	NA	NA	NA	NA	NA	3.26498e-06	22	50083852	2920	0.02774	CD127 on CD8br	TRUE	reported	YvmfSU	textfile	2	1	TRUE
rs72824431	C	T	C	T	-0.2416	0.017	0.0647	0.07694	FALSE	FALSE	FALSE	finn-b-I9_HYPTENS	2	104853841	0.0173	NA	0.3254	Coronary heart disease	Hypertension	Hypertension || ||	TRUE	igd	NA	NA	NA	NA	NA	NA	NA	4.60903e-06	2	104853841	2920	0.05262	CD127 on CD8br	TRUE	reported	YvmfSU	textfile	2	1	TRUE
rs73354288	T	C	T	C	-0.1928	-0.006	0.1166	0.06406	FALSE	FALSE	FALSE	finn-b-I9_HYPTENS	17	79157596	0.0188	NA	0.749401	Coronary heart disease	Hypertension	Hypertension || ||	TRUE	igd	NA	NA	NA	NA	NA	NA	NA	1.39801e-06	17	79157596	2920	0.03987	CD127 on CD8br	TRUE	reported	YvmfSU	textfile	2	1	TRUE
rs73561877	C	G	C	G	0.3813	0.0192	0.0284	0.006421	FALSE	TRUE	FALSE	finn-b-I9_HYPTENS	19	6365399	0.0577	NA	0.7391	Coronary heart disease	Hypertension	Hypertension || ||	TRUE	igd	NA	NA	NA	NA	NA	NA	NA	9.99102e-07	19	6365399	2920	0.07778	CD127 on CD8br	TRUE	reported	YvmfSU	textfile	2	1	TRUE
rs74785296	A	C	A	C	0.5285	0.0657	0.0132	0.007339	FALSE	FALSE	FALSE	finn-b-I9_HYPTENS	7	156120842	0.0535	NA	0.2194	Coronary heart disease	Hypertension	Hypertension || ||	TRUE	igd	NA	NA	NA	NA	NA	NA	NA	2.38501e-06	7	156120842	2920	0.1118	CD127 on CD8br	TRUE	reported	YvmfSU	textfile	2	1	TRUE
rs7533594	G	T	G	T	0.149	0.0082	0.1966	0.3271	FALSE	FALSE	FALSE	finn-b-I9_HYPTENS	1	205558402	0.0098	NA	0.4002	Coronary heart disease	Hypertension	Hypertension || ||	TRUE	igd	NA	NA	NA	NA	NA	NA	NA	4.80496e-06	1	205558402	2920	0.03253	CD127 on CD8br	TRUE	reported	YvmfSU	textfile	2	1	TRUE
rs7643142	T	C	T	C	0.2601	-0.001	0.0596	0.1282	FALSE	FALSE	FALSE	finn-b-I9_HYPTENS	3	175109345	0.0137	NA	0.9419	Coronary heart disease	Hypertension	Hypertension || ||	TRUE	igd	NA	NA	NA	NA	NA	NA	NA	1.86402e-06	3	175109345	2920	0.05444	CD127 on CD8br	TRUE	reported	YvmfSU	textfile	2	1	TRUE
rs7801342	C	T	C	T	0.1834	-0.0202	0.2342	0.4082	FALSE	FALSE	FALSE	finn-b-I9_HYPTENS	7	31163003	0.0093	NA	0.0297002	Coronary heart disease	Hypertension	Hypertension || ||	TRUE	igd	NA	NA	NA	NA	NA	NA	NA	1.63399e-09	7	31163003	2920	0.03032	CD127 on CD8br	TRUE	reported	YvmfSU	textfile	2	1	TRUE
rs7813990	T	C	T	C	0.1488	0.0156	0.2048	0.2471	FALSE	FALSE	FALSE	finn-b-I9_HYPTENS	8	37671140	0.0106	NA	0.1406	Coronary heart disease	Hypertension	Hypertension || ||	TRUE	igd	NA	NA	NA	NA	NA	NA	NA	4.31996e-06	8	37671140	2920	0.03232	CD127 on CD8br	TRUE	reported	YvmfSU	textfile	2	1	TRUE
rs9739743	A	G	A	G	0.1337	0.0048	0.3533	0.4073	FALSE	FALSE	FALSE	finn-b-I9_HYPTENS	12	54596797	0.0094	NA	0.6089	Coronary heart disease	Hypertension	Hypertension || ||	TRUE	igd	NA	NA	NA	NA	NA	NA	NA	9.433e-07	12	54596797	2920	0.0272	CD127 on CD8br	TRUE	reported	YvmfSU	textfile	2	1	TRUE
rs10025910	T	C	T	C	0.5074	0.042	0.0074	0.02373	FALSE	FALSE	FALSE	finn-b-I9_HYPTENS	4	25610903	0.0302	NA	0.1634	Coronary heart disease	Hypertension	Hypertension || ||	TRUE	igd	NA	NA	NA	NA	NA	NA	NA	1.21099e-06	4	25610903	3440	0.1043	CD28+ CD45RA+ CD8br %CD8br	TRUE	reported	rFc4FQ	textfile	2	1	TRUE
rs10242630	A	G	A	G	0.1978	0.0203	0.0541	0.1164	FALSE	FALSE	FALSE	finn-b-I9_HYPTENS	7	146469943	0.0142	NA	0.155	Coronary heart disease	Hypertension	Hypertension || ||	TRUE	igd	NA	NA	NA	NA	NA	NA	NA	1.52799e-06	7	146469943	3440	0.04107	CD28+ CD45RA+ CD8br %CD8br	TRUE	reported	rFc4FQ	textfile	2	1	TRUE
rs1064086	A	G	A	G	-0.103	0.0003	0.3275	0.4254	FALSE	FALSE	FALSE	finn-b-I9_HYPTENS	2	237034061	0.0093	NA	0.9768	Coronary heart disease	Hypertension	Hypertension || ||	TRUE	igd	NA	NA	NA	NA	NA	NA	NA	2.22998e-07	2	237034061	3440	0.01985	CD28+ CD45RA+ CD8br %CD8br	TRUE	reported	rFc4FQ	textfile	2	1	TRUE
rs10840675	T	C	T	C	0.1139	-0.0053	0.1624	0.2369	FALSE	FALSE	FALSE	finn-b-I9_HYPTENS	12	17367587	0.0112	NA	0.6342	Coronary heart disease	Hypertension	Hypertension || ||	TRUE	igd	NA	NA	NA	NA	NA	NA	NA	7.77804e-06	12	17367587	3440	0.02544	CD28+ CD45RA+ CD8br %CD8br	TRUE	reported	rFc4FQ	textfile	2	1	TRUE
rs112258643	T	C	T	C	3.271	-0.0681	0.0001	0.006106	FALSE	FALSE	FALSE	finn-b-I9_HYPTENS	12	55672838	0.0609	NA	0.2632	Coronary heart disease	Hypertension	Hypertension || ||	TRUE	igd	NA	NA	NA	NA	NA	NA	NA	5.92393e-07	12	55672838	3440	0.6538	CD28+ CD45RA+ CD8br %CD8br	TRUE	reported	rFc4FQ	textfile	2	1	TRUE
rs117403703	C	T	C	T	3.043	0.049	0.0001	0.0242	FALSE	FALSE	FALSE	finn-b-I9_HYPTENS	6	93203850	0.0298	NA	0.0994191	Coronary heart disease	Hypertension	Hypertension || ||	TRUE	igd	NA	NA	NA	NA	NA	NA	NA	5.72796e-06	6	93203850	3440	0.6699	CD28+ CD45RA+ CD8br %CD8br	TRUE	reported	rFc4FQ	textfile	2	1	TRUE
rs117475733	T	C	T	C	1.491	-0.0325	0.0004	0.01708	FALSE	FALSE	FALSE	finn-b-I9_HYPTENS	6	148775706	0.036	NA	0.3672	Coronary heart disease	Hypertension	Hypertension || ||	TRUE	igd	NA	NA	NA	NA	NA	NA	NA	4.43997e-06	6	148775706	3440	0.3243	CD28+ CD45RA+ CD8br %CD8br	TRUE	reported	rFc4FQ	textfile	2	1	TRUE
rs11896593	C	G	C	G	0.1024	0.0065	0.3703	0.1326	FALSE	TRUE	FALSE	finn-b-I9_HYPTENS	2	38925155	0.0135	NA	0.6295	Coronary heart disease	Hypertension	Hypertension || ||	TRUE	igd	NA	NA	NA	NA	NA	NA	NA	2.49799e-07	2	38925155	3440	0.01981	CD28+ CD45RA+ CD8br %CD8br	TRUE	reported	rFc4FQ	textfile	2	1	TRUE
rs139580802	T	C	T	C	1.187	-0.0304	0.001	0.007854	FALSE	FALSE	FALSE	finn-b-I9_HYPTENS	17	76213606	0.0522	NA	0.559899	Coronary heart disease	Hypertension	Hypertension || ||	TRUE	igd	NA	NA	NA	NA	NA	NA	NA	9.90992e-06	17	76213606	3440	0.2682	CD28+ CD45RA+ CD8br %CD8br	TRUE	reported	rFc4FQ	textfile	2	1	TRUE
rs141596789	C	G	C	G	1.424	-0.0508	0.0009	0.02072	FALSE	TRUE	FALSE	finn-b-I9_HYPTENS	7	28687227	0.0324	NA	0.1167	Coronary heart disease	Hypertension	Hypertension || ||	TRUE	igd	NA	NA	NA	NA	NA	NA	NA	9.13503e-06	7	28687227	3440	0.3204	CD28+ CD45RA+ CD8br %CD8br	TRUE	reported	rFc4FQ	textfile	2	1	TRUE
rs143788880	A	G	A	G	0.4914	-0.0284	0.0074	0.02157	FALSE	FALSE	FALSE	finn-b-I9_HYPTENS	17	57361218	0.0319	NA	0.3739	Coronary heart disease	Hypertension	Hypertension || ||	TRUE	igd	NA	NA	NA	NA	NA	NA	NA	6.42096e-06	17	57361218	3440	0.1087	CD28+ CD45RA+ CD8br %CD8br	TRUE	reported	rFc4FQ	textfile	2	1	TRUE
rs145827119	T	C	T	C	4.134	-0.0767	0.0001	0.0312	FALSE	FALSE	FALSE	finn-b-I9_HYPTENS	20	57132122	0.0264	NA	0.00366404	Coronary heart disease	Hypertension	Hypertension || ||	TRUE	igd	NA	NA	NA	NA	NA	NA	NA	6.04296e-06	20	57132122	3440	0.9121	CD28+ CD45RA+ CD8br %CD8br	TRUE	reported	rFc4FQ	textfile	2	1	TRUE
rs146741472	A	G	A	G	3.535	-0.0068	0.0001	0.02108	FALSE	FALSE	FALSE	finn-b-I9_HYPTENS	2	120215812	0.0321	NA	0.8327	Coronary heart disease	Hypertension	Hypertension || ||	TRUE	igd	NA	NA	NA	NA	NA	NA	NA	2.69699e-06	2	120215812	3440	0.7519	CD28+ CD45RA+ CD8br %CD8br	TRUE	reported	rFc4FQ	textfile	2	1	TRUE
rs146985291	G	A	G	A	5.539	0.0374	0.0001	0.02122	FALSE	FALSE	FALSE	finn-b-I9_HYPTENS	3	170169608	0.0321	NA	0.2437	Coronary heart disease	Hypertension	Hypertension || ||	TRUE	igd	NA	NA	NA	NA	NA	NA	NA	6.23204e-06	3	170169608	3440	1.224	CD28+ CD45RA+ CD8br %CD8br	TRUE	reported	rFc4FQ	textfile	2	1	TRUE
rs149655274	T	C	T	C	1.504	0.03	0.0012	0.005066	FALSE	FALSE	FALSE	finn-b-I9_HYPTENS	4	154029285	0.0666	NA	0.6522	Coronary heart disease	Hypertension	Hypertension || ||	TRUE	igd	NA	NA	NA	NA	NA	NA	NA	1.00399e-06	4	154029285	3440	0.3069	CD28+ CD45RA+ CD8br %CD8br	TRUE	reported	rFc4FQ	textfile	2	1	TRUE
rs17583875	A	G	A	G	0.9979	-0.0182	0.0029	0.02202	FALSE	FALSE	FALSE	finn-b-I9_HYPTENS	1	197924770	0.0314	NA	0.5632	Coronary heart disease	Hypertension	Hypertension || ||	TRUE	igd	NA	NA	NA	NA	NA	NA	NA	8.81901e-09	1	197924770	3440	0.1731	CD28+ CD45RA+ CD8br %CD8br	TRUE	reported	rFc4FQ	textfile	2	1	TRUE
rs182236332	G	A	G	A	4.274	-0.0399	0.0001	0.004673	FALSE	FALSE	FALSE	finn-b-I9_HYPTENS	7	124954943	0.0712	NA	0.5753	Coronary heart disease	Hypertension	Hypertension || ||	TRUE	igd	NA	NA	NA	NA	NA	NA	NA	1.23299e-06	7	124954943	3440	0.8797	CD28+ CD45RA+ CD8br %CD8br	TRUE	reported	rFc4FQ	textfile	2	1	TRUE
rs184082746	C	T	C	T	3.525	-0.045	0.0001	0.01556	FALSE	FALSE	FALSE	finn-b-I9_HYPTENS	7	92791863	0.0376	NA	0.2322	Coronary heart disease	Hypertension	Hypertension || ||	TRUE	igd	NA	NA	NA	NA	NA	NA	NA	4.41804e-07	7	92791863	3440	0.6966	CD28+ CD45RA+ CD8br %CD8br	TRUE	reported	rFc4FQ	textfile	2	1	TRUE
rs1879612	C	T	C	T	0.08909	-0.0094	0.4751	0.3937	FALSE	FALSE	FALSE	finn-b-I9_HYPTENS	15	99398708	0.0094	NA	0.3167	Coronary heart disease	Hypertension	Hypertension || ||	TRUE	igd	NA	NA	NA	NA	NA	NA	NA	1.59801e-06	15	99398708	3440	0.01853	CD28+ CD45RA+ CD8br %CD8br	TRUE	reported	rFc4FQ	textfile	2	1	TRUE
rs1978254	A	G	A	G	-0.1733	0.0346	0.0592	0.005228	FALSE	FALSE	FALSE	finn-b-I9_HYPTENS	19	57281224	0.0641	NA	0.5897	Coronary heart disease	Hypertension	Hypertension || ||	TRUE	igd	NA	NA	NA	NA	NA	NA	NA	9.71695e-06	19	57281224	3440	0.03911	CD28+ CD45RA+ CD8br %CD8br	TRUE	reported	rFc4FQ	textfile	2	1	TRUE
rs2629824	G	A	G	A	-0.1289	-0.0032	0.8225	0.6147	FALSE	FALSE	FALSE	finn-b-I9_HYPTENS	1	114687316	0.0094	NA	0.731499	Coronary heart disease	Hypertension	Hypertension || ||	TRUE	igd	NA	NA	NA	NA	NA	NA	NA	1.52901e-07	1	114687316	3440	0.02451	CD28+ CD45RA+ CD8br %CD8br	TRUE	reported	rFc4FQ	textfile	2	1	TRUE
rs2802930	T	C	T	C	0.4087	-0.0056	0.9894	0.9109	FALSE	FALSE	FALSE	finn-b-I9_HYPTENS	1	235096612	0.0163	NA	0.7335	Coronary heart disease	Hypertension	Hypertension || ||	TRUE	igd	NA	NA	NA	NA	NA	NA	NA	5.60506e-06	1	235096612	3440	0.08986	CD28+ CD45RA+ CD8br %CD8br	TRUE	reported	rFc4FQ	textfile	2	1	TRUE
rs28460753	A	G	A	G	0.6077	0.009	0.0048	0.05253	FALSE	FALSE	FALSE	finn-b-I9_HYPTENS	15	62991760	0.0204	NA	0.659601	Coronary heart disease	Hypertension	Hypertension || ||	TRUE	igd	NA	NA	NA	NA	NA	NA	NA	3.11702e-06	15	62991760	3440	0.1301	CD28+ CD45RA+ CD8br %CD8br	TRUE	reported	rFc4FQ	textfile	2	1	TRUE
rs28576084	G	T	G	T	0.1012	-0.0103	0.2205	0.3107	FALSE	FALSE	FALSE	finn-b-I9_HYPTENS	14	82062494	0.0099	NA	0.2961	Coronary heart disease	Hypertension	Hypertension || ||	TRUE	igd	NA	NA	NA	NA	NA	NA	NA	8.04507e-06	14	82062494	3440	0.02264	CD28+ CD45RA+ CD8br %CD8br	TRUE	reported	rFc4FQ	textfile	2	1	TRUE
rs34752208	A	G	A	G	0.1011	0.0004	0.325	0.3791	FALSE	FALSE	FALSE	finn-b-I9_HYPTENS	9	137165566	0.0099	NA	0.9705	Coronary heart disease	Hypertension	Hypertension || ||	TRUE	igd	NA	NA	NA	NA	NA	NA	NA	5.88695e-07	9	137165566	3440	0.0202	CD28+ CD45RA+ CD8br %CD8br	TRUE	reported	rFc4FQ	textfile	2	1	TRUE
rs5011724	C	T	C	T	-0.09624	-0.0021	0.3209	0.5381	FALSE	FALSE	FALSE	finn-b-I9_HYPTENS	17	41759061	0.0092	NA	0.8213	Coronary heart disease	Hypertension	Hypertension || ||	TRUE	igd	NA	NA	NA	NA	NA	NA	NA	2.23398e-06	17	41759061	3440	0.02031	CD28+ CD45RA+ CD8br %CD8br	TRUE	reported	rFc4FQ	textfile	2	1	TRUE
rs60220946	T	C	T	C	0.2919	-0.0486	0.0212	0.008791	FALSE	FALSE	FALSE	finn-b-I9_HYPTENS	1	193505625	0.0508	NA	0.3387	Coronary heart disease	Hypertension	Hypertension || ||	TRUE	igd	NA	NA	NA	NA	NA	NA	NA	7.68299e-06	1	193505625	3440	0.06514	CD28+ CD45RA+ CD8br %CD8br	TRUE	reported	rFc4FQ	textfile	2	1	TRUE
rs62572596	T	C	T	C	0.3597	-0.0032	0.0157	0.02098	FALSE	FALSE	FALSE	finn-b-I9_HYPTENS	9	114588604	0.0318	NA	0.9209	Coronary heart disease	Hypertension	Hypertension || ||	TRUE	igd	NA	NA	NA	NA	NA	NA	NA	5.79802e-06	9	114588604	3440	0.07921	CD28+ CD45RA+ CD8br %CD8br	TRUE	reported	rFc4FQ	textfile	2	1	TRUE
rs7033084	T	C	T	C	0.0849	-0.0113	0.5055	0.6082	FALSE	FALSE	FALSE	finn-b-I9_HYPTENS	9	16904641	0.0094	NA	0.2278	Coronary heart disease	Hypertension	Hypertension || ||	TRUE	igd	NA	NA	NA	NA	NA	NA	NA	9.438e-06	9	16904641	3440	0.01914	CD28+ CD45RA+ CD8br %CD8br	TRUE	reported	rFc4FQ	textfile	2	1	TRUE
rs72723766	C	T	C	T	-2.308	0.0951	0.0003	0.009531	FALSE	FALSE	FALSE	finn-b-I9_HYPTENS	4	152131193	0.0476	NA	0.0458005	Coronary heart disease	Hypertension	Hypertension || ||	TRUE	igd	NA	NA	NA	NA	NA	NA	NA	5.68696e-06	4	152131193	3440	0.5078	CD28+ CD45RA+ CD8br %CD8br	TRUE	reported	rFc4FQ	textfile	2	1	TRUE
rs73061672	A	T	A	T	0.1863	-0.0072	0.0637	0.03011	FALSE	TRUE	FALSE	finn-b-I9_HYPTENS	7	8326430	0.0271	NA	0.7904	Coronary heart disease	Hypertension	Hypertension || ||	TRUE	igd	NA	NA	NA	NA	NA	NA	NA	1.75102e-06	7	8326430	3440	0.0389	CD28+ CD45RA+ CD8br %CD8br	TRUE	reported	rFc4FQ	textfile	2	1	TRUE
rs76014368	T	C	T	C	1.535	-0.2563	0.0007	0.0008483	FALSE	FALSE	FALSE	finn-b-I9_HYPTENS	12	123513519	0.1633	NA	0.1164	Coronary heart disease	Hypertension	Hypertension || ||	TRUE	igd	NA	NA	NA	NA	NA	NA	NA	8.65605e-06	12	123513519	3440	0.3446	CD28+ CD45RA+ CD8br %CD8br	TRUE	reported	rFc4FQ	textfile	2	1	TRUE
rs76313555	T	C	T	C	0.4644	-0.0225	0.0083	0.01161	FALSE	FALSE	FALSE	finn-b-I9_HYPTENS	3	59914042	0.043	NA	0.6013	Coronary heart disease	Hypertension	Hypertension || ||	TRUE	igd	NA	NA	NA	NA	NA	NA	NA	6.09705e-06	3	59914042	3440	0.1025	CD28+ CD45RA+ CD8br %CD8br	TRUE	reported	rFc4FQ	textfile	2	1	TRUE
rs76668354	G	C	G	C	0.5165	-0.0368	0.0089	0.06172	FALSE	TRUE	FALSE	finn-b-I9_HYPTENS	2	103587624	0.0192	NA	0.0549895	Coronary heart disease	Hypertension	Hypertension || ||	TRUE	igd	NA	NA	NA	NA	NA	NA	NA	3.52598e-07	2	103587624	3440	0.1012	CD28+ CD45RA+ CD8br %CD8br	TRUE	reported	rFc4FQ	textfile	2	1	TRUE
rs79638560	A	C	A	C	-1.499	0.0259	0.0009	0.004675	FALSE	FALSE	FALSE	finn-b-I9_HYPTENS	4	183402200	0.0678	NA	0.7026	Coronary heart disease	Hypertension	Hypertension || ||	TRUE	igd	NA	NA	NA	NA	NA	NA	NA	4.72596e-06	4	183402200	3440	0.327	CD28+ CD45RA+ CD8br %CD8br	TRUE	reported	rFc4FQ	textfile	2	1	TRUE
rs9260902	C	T	C	T	-0.117	0.0025	0.4702	0.8181	FALSE	FALSE	FALSE	finn-b-I9_HYPTENS	6	29976838	0.0118	NA	0.834	Coronary heart disease	Hypertension	Hypertension || ||	TRUE	igd	TRUE	rs9260902	rs2275854	T	C	A	G	5.68696e-07	6	29947740	3440	0.02335	CD28+ CD45RA+ CD8br %CD8br	TRUE	reported	rFc4FQ	textfile	2	1	TRUE
rs9577271	G	A	G	A	0.1114	-0.0001	0.1812	0.1533	FALSE	FALSE	FALSE	finn-b-I9_HYPTENS	13	114096507	0.0127	NA	0.9952	Coronary heart disease	Hypertension	Hypertension || ||	TRUE	igd	NA	NA	NA	NA	NA	NA	NA	5.45595e-06	13	114096507	3440	0.02447	CD28+ CD45RA+ CD8br %CD8br	TRUE	reported	rFc4FQ	textfile	2	1	TRUE
rs9792050	T	G	T	G	-0.1499	0.0197	0.8994	0.8992	FALSE	FALSE	FALSE	finn-b-I9_HYPTENS	7	31164655	0.0153	NA	0.1974	Coronary heart disease	Hypertension	Hypertension || ||	TRUE	igd	NA	NA	NA	NA	NA	NA	NA	1.72799e-06	7	31164655	3440	0.03129	CD28+ CD45RA+ CD8br %CD8br	TRUE	reported	rFc4FQ	textfile	2	1	TRUE
rs10094039	G	A	G	A	-0.137	0.0138	0.7531	0.6195	FALSE	FALSE	FALSE	finn-b-I9_HYPTENS	8	130589676	0.0094	NA	0.1408	Coronary heart disease	Hypertension	Hypertension || ||	TRUE	igd	NA	NA	NA	NA	NA	NA	NA	9.08908e-07	8	130589676	3629	0.02784	CD14+ CD16- monocyte AC	TRUE	reported	UBmuxC	textfile	2	1	TRUE
rs111463078	A	T	A	T	0.3431	-0.0002	0.0263	0.005741	FALSE	TRUE	FALSE	finn-b-I9_HYPTENS	8	2350689	0.061	NA	0.9973	Coronary heart disease	Hypertension	Hypertension || ||	TRUE	igd	NA	NA	NA	NA	NA	NA	NA	6.83093e-06	8	2350689	3629	0.07615	CD14+ CD16- monocyte AC	TRUE	reported	UBmuxC	textfile	2	1	TRUE
rs11177104	A	G	A	G	-0.6203	-0.0023	0.0076	0.06945	FALSE	FALSE	FALSE	finn-b-I9_HYPTENS	12	68605883	0.0179	NA	0.8968	Coronary heart disease	Hypertension	Hypertension || ||	TRUE	igd	NA	NA	NA	NA	NA	NA	NA	4.583e-06	12	68605883	3629	0.1351	CD14+ CD16- monocyte AC	TRUE	reported	UBmuxC	textfile	2	1	TRUE
rs118111037	T	C	T	C	-1.458	0.025	0.0012	0.02523	FALSE	FALSE	FALSE	finn-b-I9_HYPTENS	22	35958024	0.0293	NA	0.392	Coronary heart disease	Hypertension	Hypertension || ||	TRUE	igd	NA	NA	NA	NA	NA	NA	NA	6.81397e-06	22	35958024	3629	0.3235	CD14+ CD16- monocyte AC	TRUE	reported	UBmuxC	textfile	2	1	TRUE
rs12501003	G	A	G	A	0.1613	-0.0219	0.1674	0.034	FALSE	FALSE	FALSE	finn-b-I9_HYPTENS	4	92510918	0.0256	NA	0.3907	Coronary heart disease	Hypertension	Hypertension || ||	TRUE	igd	NA	NA	NA	NA	NA	NA	NA	4.44795e-07	4	92510918	3629	0.03189	CD14+ CD16- monocyte AC	TRUE	reported	UBmuxC	textfile	2	1	TRUE
rs1375493	A	G	A	G	0.1517	-0.0032	0.3781	0.6124	FALSE	FALSE	FALSE	finn-b-I9_HYPTENS	2	182323766	0.0094	NA	0.7329	Coronary heart disease	Hypertension	Hypertension || ||	TRUE	igd	NA	NA	NA	NA	NA	NA	NA	9.91791e-10	2	182323766	3629	0.02476	CD14+ CD16- monocyte AC	TRUE	reported	UBmuxC	textfile	2	1	TRUE
rs149927978	C	T	C	T	-0.5694	0.1051	0.0087	0.01144	FALSE	FALSE	FALSE	finn-b-I9_HYPTENS	14	105638349	0.0438	NA	0.0165101	Coronary heart disease	Hypertension	Hypertension || ||	TRUE	igd	NA	NA	NA	NA	NA	NA	NA	9.36009e-06	14	105638349	3629	0.1283	CD14+ CD16- monocyte AC	TRUE	reported	UBmuxC	textfile	2	1	TRUE
rs150649461	C	G	C	G	0.2921	-0.0441	0.0459	0.0275	FALSE	TRUE	FALSE	finn-b-I9_HYPTENS	1	92925654	0.0279	NA	0.1134	Coronary heart disease	Hypertension	Hypertension || ||	TRUE	igd	NA	NA	NA	NA	NA	NA	NA	4.83203e-06	1	92925654	3629	0.06379	CD14+ CD16- monocyte AC	TRUE	reported	UBmuxC	textfile	2	1	TRUE
rs17465420	C	T	C	T	0.1094	-0.0054	0.4241	0.6093	FALSE	FALSE	FALSE	finn-b-I9_HYPTENS	1	38398588	0.0094	NA	0.5629	Coronary heart disease	Hypertension	Hypertension || ||	TRUE	igd	NA	NA	NA	NA	NA	NA	NA	9.53103e-06	1	38398588	3629	0.02467	CD14+ CD16- monocyte AC	TRUE	reported	UBmuxC	textfile	2	1	TRUE
rs183716470	G	T	G	T	-0.2044	-0.0142	0.081	0.03409	FALSE	FALSE	FALSE	finn-b-I9_HYPTENS	3	81299703	0.0252	NA	0.5743	Coronary heart disease	Hypertension	Hypertension || ||	TRUE	igd	NA	NA	NA	NA	NA	NA	NA	6.32004e-06	3	81299703	3629	0.04519	CD14+ CD16- monocyte AC	TRUE	reported	UBmuxC	textfile	2	1	TRUE
rs189962728	C	T	C	T	-2.572	-0.0189	0.0004	0.04048	FALSE	FALSE	FALSE	finn-b-I9_HYPTENS	4	58124445	0.0232	NA	0.4166	Coronary heart disease	Hypertension	Hypertension || ||	TRUE	igd	NA	NA	NA	NA	NA	NA	NA	5.67205e-06	4	58124445	3629	0.5658	CD14+ CD16- monocyte AC	TRUE	reported	UBmuxC	textfile	2	1	TRUE
rs2120231	G	T	G	T	-0.1154	0.0101	0.5141	0.5578	FALSE	FALSE	FALSE	finn-b-I9_HYPTENS	17	1015996	0.0092	NA	0.2737	Coronary heart disease	Hypertension	Hypertension || ||	TRUE	igd	NA	NA	NA	NA	NA	NA	NA	1.81798e-06	17	1015996	3629	0.02415	CD14+ CD16- monocyte AC	TRUE	reported	UBmuxC	textfile	2	1	TRUE
rs2247998	A	G	A	G	-0.1145	0.0138	0.6503	0.7989	FALSE	FALSE	FALSE	finn-b-I9_HYPTENS	16	85801445	0.0114	NA	0.2288	Coronary heart disease	Hypertension	Hypertension || ||	TRUE	igd	NA	NA	NA	NA	NA	NA	NA	6.69993e-06	16	85801445	3629	0.0254	CD14+ CD16- monocyte AC	TRUE	reported	UBmuxC	textfile	2	1	TRUE
rs2418135	A	G	A	G	-0.1487	-0.0098	0.5236	0.5342	FALSE	FALSE	FALSE	finn-b-I9_HYPTENS	9	113901309	0.0091	NA	0.2848	Coronary heart disease	Hypertension	Hypertension || ||	TRUE	igd	NA	NA	NA	NA	NA	NA	NA	1.16001e-09	9	113901309	3629	0.02438	CD14+ CD16- monocyte AC	TRUE	reported	UBmuxC	textfile	2	1	TRUE
rs2904118	T	C	T	C	-0.1157	-0.0115	0.6645	0.7564	FALSE	FALSE	FALSE	finn-b-I9_HYPTENS	2	56402320	0.0107	NA	0.2836	Coronary heart disease	Hypertension	Hypertension || ||	TRUE	igd	NA	NA	NA	NA	NA	NA	NA	6.99407e-06	2	56402320	3629	0.02572	CD14+ CD16- monocyte AC	TRUE	reported	UBmuxC	textfile	2	1	TRUE
rs310730	C	T	C	T	0.3004	0.0187	0.0338	0.07785	FALSE	FALSE	FALSE	finn-b-I9_HYPTENS	3	4328811	0.0171	NA	0.2723	Coronary heart disease	Hypertension	Hypertension || ||	TRUE	igd	NA	NA	NA	NA	NA	NA	NA	5.91099e-06	3	4328811	3629	0.06623	CD14+ CD16- monocyte AC	TRUE	reported	UBmuxC	textfile	2	1	TRUE
rs41331448	G	A	G	A	0.7646	0.023	0.0056	0.00426	FALSE	FALSE	FALSE	finn-b-I9_HYPTENS	13	21289312	0.0721	NA	0.749501	Coronary heart disease	Hypertension	Hypertension || ||	TRUE	igd	NA	NA	NA	NA	NA	NA	NA	3.46897e-06	13	21289312	3629	0.1645	CD14+ CD16- monocyte AC	TRUE	reported	UBmuxC	textfile	2	1	TRUE
rs445	T	C	T	C	-0.1822	-0.0152	0.1941	0.05855	FALSE	FALSE	FALSE	finn-b-I9_HYPTENS	7	92408370	0.0196	NA	0.4381	Coronary heart disease	Hypertension	Hypertension || ||	TRUE	igd	NA	NA	NA	NA	NA	NA	NA	1.36301e-09	7	92408370	3629	0.02999	CD14+ CD16- monocyte AC	TRUE	reported	UBmuxC	textfile	2	1	TRUE
rs536943	G	A	G	A	-0.1442	-0.0039	0.1637	0.09827	FALSE	FALSE	FALSE	finn-b-I9_HYPTENS	3	173213883	0.0153	NA	0.8013	Coronary heart disease	Hypertension	Hypertension || ||	TRUE	igd	NA	NA	NA	NA	NA	NA	NA	7.78198e-06	3	173213883	3629	0.03221	CD14+ CD16- monocyte AC	TRUE	reported	UBmuxC	textfile	2	1	TRUE
rs55779804	C	G	C	G	-0.1931	0.0102	0.0805	0.08263	FALSE	TRUE	FALSE	finn-b-I9_HYPTENS	19	6371660	0.0166	NA	0.5385	Coronary heart disease	Hypertension	Hypertension || ||	TRUE	igd	NA	NA	NA	NA	NA	NA	NA	7.37497e-06	19	6371660	3629	0.04302	CD14+ CD16- monocyte AC	TRUE	reported	UBmuxC	textfile	2	1	TRUE
rs56010301	T	C	T	C	-0.1354	0.0175	0.2097	0.179	FALSE	FALSE	FALSE	finn-b-I9_HYPTENS	5	52645510	0.0119	NA	0.1413	Coronary heart disease	Hypertension	Hypertension || ||	TRUE	igd	NA	NA	NA	NA	NA	NA	NA	4.34e-06	5	52645510	3629	0.02942	CD14+ CD16- monocyte AC	TRUE	reported	UBmuxC	textfile	2	1	TRUE
rs58943387	G	T	G	T	-0.1471	0.0198	0.1768	0.1464	FALSE	FALSE	FALSE	finn-b-I9_HYPTENS	3	190720967	0.0129	NA	0.1257	Coronary heart disease	Hypertension	Hypertension || ||	TRUE	igd	NA	NA	NA	NA	NA	NA	NA	2.89801e-06	3	190720967	3629	0.0314	CD14+ CD16- monocyte AC	TRUE	reported	UBmuxC	textfile	2	1	TRUE
rs613224	C	T	C	T	0.3132	-0.0198	0.0366	0.004536	FALSE	FALSE	FALSE	finn-b-I9_HYPTENS	8	2803266	0.0682	NA	0.7718	Coronary heart disease	Hypertension	Hypertension || ||	TRUE	igd	NA	NA	NA	NA	NA	NA	NA	6.53296e-07	8	2803266	3629	0.06285	CD14+ CD16- monocyte AC	TRUE	reported	UBmuxC	textfile	2	1	TRUE
rs78355921	C	G	C	G	-0.1946	0.0042	0.0915	0.02046	FALSE	TRUE	FALSE	finn-b-I9_HYPTENS	1	159941852	0.0329	NA	0.8989	Coronary heart disease	Hypertension	Hypertension || ||	TRUE	igd	NA	NA	NA	NA	NA	NA	NA	2.65497e-06	1	159941852	3629	0.04137	CD14+ CD16- monocyte AC	TRUE	reported	UBmuxC	textfile	2	1	TRUE
rs8076666	G	A	G	A	0.1284	0.033	0.7778	0.8803	FALSE	FALSE	FALSE	finn-b-I9_HYPTENS	17	78223817	0.0141	NA	0.01895	Coronary heart disease	Hypertension	Hypertension || ||	TRUE	igd	NA	NA	NA	NA	NA	NA	NA	7.82294e-06	17	78223817	3629	0.02869	CD14+ CD16- monocyte AC	TRUE	reported	UBmuxC	textfile	2	1	TRUE
rs9599503	C	T	C	T	-0.1276	-0.005	0.2827	0.1084	FALSE	FALSE	FALSE	finn-b-I9_HYPTENS	13	35314819	0.0148	NA	0.7359	Coronary heart disease	Hypertension	Hypertension || ||	TRUE	igd	NA	NA	NA	NA	NA	NA	NA	1.67699e-06	13	35314819	3629	0.02661	CD14+ CD16- monocyte AC	TRUE	reported	UBmuxC	textfile	2	1	TRUE
rs1002938	T	A	T	A	-0.275	-0.0101	0.0776	0.04042	FALSE	TRUE	FALSE	finn-b-I9_HYPTENS	10	99461284	0.0237	NA	0.6694	Coronary heart disease	Hypertension	Hypertension || ||	TRUE	igd	NA	NA	NA	NA	NA	NA	NA	2.123e-08	10	99461284	3408	0.04897	CD39+ CD4+ AC	TRUE	reported	O8zMul	textfile	2	1	TRUE
rs10800381	T	C	T	C	0.1562	-0.0037	0.1643	0.2222	FALSE	FALSE	FALSE	finn-b-I9_HYPTENS	1	168744353	0.011	NA	0.7366	Coronary heart disease	Hypertension	Hypertension || ||	TRUE	igd	NA	NA	NA	NA	NA	NA	NA	9.37001e-06	1	168744353	3408	0.03519	CD39+ CD4+ AC	TRUE	reported	O8zMul	textfile	2	1	TRUE
rs10882324	T	C	T	C	-0.1207	-0.0039	0.3498	0.3052	FALSE	FALSE	FALSE	finn-b-I9_HYPTENS	10	82674931	0.0101	NA	0.7013	Coronary heart disease	Hypertension	Hypertension || ||	TRUE	igd	NA	NA	NA	NA	NA	NA	NA	4.96398e-06	10	82674931	3408	0.0264	CD39+ CD4+ AC	TRUE	reported	O8zMul	textfile	2	1	TRUE
rs10882701	C	A	C	A	-0.4118	0.0112	0.5139	0.5757	FALSE	FALSE	FALSE	finn-b-I9_HYPTENS	10	97741071	0.0093	NA	0.2306	Coronary heart disease	Hypertension	Hypertension || ||	TRUE	igd	NA	NA	NA	NA	NA	NA	NA	3.85301e-59	10	97741071	3408	0.0249	CD39+ CD4+ AC	TRUE	reported	O8zMul	textfile	2	1	TRUE
rs112392069	T	A	T	A	0.2664	-0.0337	0.0491	0.0122	FALSE	TRUE	FALSE	finn-b-I9_HYPTENS	10	98925325	0.0435	NA	0.4382	Coronary heart disease	Hypertension	Hypertension || ||	TRUE	igd	NA	NA	NA	NA	NA	NA	NA	7.01504e-06	10	98925325	3408	0.05919	CD39+ CD4+ AC	TRUE	reported	O8zMul	textfile	2	1	TRUE
rs113087753	A	G	A	G	0.2554	-0.022	0.0524	0.04991	FALSE	FALSE	FALSE	finn-b-I9_HYPTENS	7	80556308	0.021	NA	0.2948	Coronary heart disease	Hypertension	Hypertension || ||	TRUE	igd	NA	NA	NA	NA	NA	NA	NA	6.27393e-06	7	80556308	3408	0.05646	CD39+ CD4+ AC	TRUE	reported	O8zMul	textfile	2	1	TRUE
rs114844216	C	T	C	T	0.6311	0.0021	0.0459	0.003469	FALSE	FALSE	FALSE	finn-b-I9_HYPTENS	10	98158952	0.0776	NA	0.978	Coronary heart disease	Hypertension	Hypertension || ||	TRUE	igd	NA	NA	NA	NA	NA	NA	NA	2.66011e-25	10	98158952	3408	0.06024	CD39+ CD4+ AC	TRUE	reported	O8zMul	textfile	2	1	TRUE
rs11598645	C	T	C	T	-0.6196	-0.0118	0.011	0.02944	FALSE	FALSE	FALSE	finn-b-I9_HYPTENS	10	68351521	0.0272	NA	0.6635	Coronary heart disease	Hypertension	Hypertension || ||	TRUE	igd	NA	NA	NA	NA	NA	NA	NA	5.74196e-06	10	68351521	3408	0.1364	CD39+ CD4+ AC	TRUE	reported	O8zMul	textfile	2	1	TRUE
rs11718018	C	T	C	T	-0.1208	-0.0039	0.4134	0.3985	FALSE	FALSE	FALSE	finn-b-I9_HYPTENS	3	60364770	0.0093	NA	0.6767	Coronary heart disease	Hypertension	Hypertension || ||	TRUE	igd	NA	NA	NA	NA	NA	NA	NA	3.18002e-06	3	60364770	3408	0.02589	CD39+ CD4+ AC	TRUE	reported	O8zMul	textfile	2	1	TRUE
rs12778797	C	T	C	T	0.2544	0.015	0.3841	0.3465	FALSE	FALSE	FALSE	finn-b-I9_HYPTENS	10	96998688	0.0096	NA	0.1176	Coronary heart disease	Hypertension	Hypertension || ||	TRUE	igd	NA	NA	NA	NA	NA	NA	NA	3.11674e-21	10	96998688	3408	0.02672	CD39+ CD4+ AC	TRUE	reported	O8zMul	textfile	2	1	TRUE
rs138807420	T	A	T	A	1.022	-0.0213	0.0034	0.03816	FALSE	TRUE	FALSE	finn-b-I9_HYPTENS	5	6231929	0.0241	NA	0.3772	Coronary heart disease	Hypertension	Hypertension || ||	TRUE	igd	NA	NA	NA	NA	NA	NA	NA	5.82103e-07	5	6231929	3408	0.204	CD39+ CD4+ AC	TRUE	reported	O8zMul	textfile	2	1	TRUE
rs139577399	C	T	C	T	-0.3243	0.022	0.0414	0.003762	FALSE	FALSE	FALSE	finn-b-I9_HYPTENS	7	23203415	0.0772	NA	0.7759	Coronary heart disease	Hypertension	Hypertension || ||	TRUE	igd	NA	NA	NA	NA	NA	NA	NA	4.69105e-07	7	23203415	3408	0.06424	CD39+ CD4+ AC	TRUE	reported	O8zMul	textfile	2	1	TRUE
rs140503524	T	C	T	C	-1.428	0.0312	0.0021	0.03757	FALSE	FALSE	FALSE	finn-b-I9_HYPTENS	11	44646709	0.025	NA	0.2114	Coronary heart disease	Hypertension	Hypertension || ||	TRUE	igd	NA	NA	NA	NA	NA	NA	NA	3.49398e-06	11	44646709	3408	0.3074	CD39+ CD4+ AC	TRUE	reported	O8zMul	textfile	2	1	TRUE
rs1410600	T	C	T	C	-0.2402	0.0183	0.4073	0.5274	FALSE	FALSE	FALSE	finn-b-I9_HYPTENS	10	97070694	0.0091	NA	0.0454203	Coronary heart disease	Hypertension	Hypertension || ||	TRUE	igd	NA	NA	NA	NA	NA	NA	NA	1.19812e-19	10	97070694	3408	0.02632	CD39+ CD4+ AC	TRUE	reported	O8zMul	textfile	2	1	TRUE
rs145557266	G	A	G	A	0.7936	0.0156	0.021	0.01336	FALSE	FALSE	FALSE	finn-b-I9_HYPTENS	10	95850055	0.0398	NA	0.6957	Coronary heart disease	Hypertension	Hypertension || ||	TRUE	igd	NA	NA	NA	NA	NA	NA	NA	2.4581e-18	10	95850055	3408	0.09034	CD39+ CD4+ AC	TRUE	reported	O8zMul	textfile	2	1	TRUE
rs149951966	C	T	C	T	0.1983	0.0121	0.1034	0.1935	FALSE	FALSE	FALSE	finn-b-I9_HYPTENS	17	41137136	0.0117	NA	0.301	Coronary heart disease	Hypertension	Hypertension || ||	TRUE	igd	NA	NA	NA	NA	NA	NA	NA	4.98896e-06	17	41137136	3408	0.04337	CD39+ CD4+ AC	TRUE	reported	O8zMul	textfile	2	1	TRUE
rs17091864	G	A	G	A	0.5315	-0.0075	0.0123	0.05729	FALSE	FALSE	FALSE	finn-b-I9_HYPTENS	14	57103379	0.0196	NA	0.7022	Coronary heart disease	Hypertension	Hypertension || ||	TRUE	igd	NA	NA	NA	NA	NA	NA	NA	9.87802e-06	14	57103379	3408	0.1201	CD39+ CD4+ AC	TRUE	reported	O8zMul	textfile	2	1	TRUE
rs191265355	C	T	C	T	1.095	0.0516	0.0028	0.01358	FALSE	FALSE	FALSE	finn-b-I9_HYPTENS	2	123442119	0.0423	NA	0.2219	Coronary heart disease	Hypertension	Hypertension || ||	TRUE	igd	NA	NA	NA	NA	NA	NA	NA	9.40199e-06	2	123442119	3408	0.2467	CD39+ CD4+ AC	TRUE	reported	O8zMul	textfile	2	1	TRUE
rs2251521	T	C	T	C	-0.199	0.0023	0.1021	0.2244	FALSE	FALSE	FALSE	finn-b-I9_HYPTENS	10	109471331	0.011	NA	0.8344	Coronary heart disease	Hypertension	Hypertension || ||	TRUE	igd	NA	NA	NA	NA	NA	NA	NA	3.35699e-06	10	109471331	3408	0.04274	CD39+ CD4+ AC	TRUE	reported	O8zMul	textfile	2	1	TRUE
rs35163827	G	A	G	A	-0.3193	0.0372	0.0392	0.0239	FALSE	FALSE	FALSE	finn-b-I9_HYPTENS	8	9606332	0.031	NA	0.23	Coronary heart disease	Hypertension	Hypertension || ||	TRUE	igd	NA	NA	NA	NA	NA	NA	NA	7.72592e-06	8	9606332	3408	0.07127	CD39+ CD4+ AC	TRUE	reported	O8zMul	textfile	2	1	TRUE
rs4321083	A	G	A	G	0.156	0.0151	0.2139	0.2964	FALSE	FALSE	FALSE	finn-b-I9_HYPTENS	13	84031916	0.0101	NA	0.1346	Coronary heart disease	Hypertension	Hypertension || ||	TRUE	igd	NA	NA	NA	NA	NA	NA	NA	7.07995e-07	13	84031916	3408	0.03139	CD39+ CD4+ AC	TRUE	reported	O8zMul	textfile	2	1	TRUE
rs57516532	T	C	T	C	0.3142	0.049	0.0342	0.05087	FALSE	FALSE	FALSE	finn-b-I9_HYPTENS	7	1172869	0.0207	NA	0.0180302	Coronary heart disease	Hypertension	Hypertension || ||	TRUE	igd	NA	NA	NA	NA	NA	NA	NA	7.25905e-06	7	1172869	3408	0.06993	CD39+ CD4+ AC	TRUE	reported	O8zMul	textfile	2	1	TRUE
rs59143200	C	T	C	T	-0.1181	0.0157	0.4325	0.4738	FALSE	FALSE	FALSE	finn-b-I9_HYPTENS	19	1092511	0.0094	NA	0.0936699	Coronary heart disease	Hypertension	Hypertension || ||	TRUE	igd	NA	NA	NA	NA	NA	NA	NA	5.47596e-06	19	1092511	3408	0.02594	CD39+ CD4+ AC	TRUE	reported	O8zMul	textfile	2	1	TRUE
rs62421103	T	G	T	G	0.2313	0.0081	0.0712	0.08823	FALSE	FALSE	FALSE	finn-b-I9_HYPTENS	6	113160344	0.0162	NA	0.6167	Coronary heart disease	Hypertension	Hypertension || ||	TRUE	igd	NA	NA	NA	NA	NA	NA	NA	4.73097e-06	6	113160344	3408	0.05047	CD39+ CD4+ AC	TRUE	reported	O8zMul	textfile	2	1	TRUE
rs72968495	C	T	C	T	2.034	0.0023	0.0007	0.03342	FALSE	FALSE	FALSE	finn-b-I9_HYPTENS	6	119638473	0.0255	NA	0.9286	Coronary heart disease	Hypertension	Hypertension || ||	TRUE	igd	NA	NA	NA	NA	NA	NA	NA	5.36698e-06	6	119638473	3408	0.4463	CD39+ CD4+ AC	TRUE	reported	O8zMul	textfile	2	1	TRUE
rs74791100	C	T	C	T	0.5331	0.1142	0.0123	0.002069	FALSE	FALSE	FALSE	finn-b-I9_HYPTENS	9	86052403	0.1037	NA	0.2708	Coronary heart disease	Hypertension	Hypertension || ||	TRUE	igd	NA	NA	NA	NA	NA	NA	NA	5.27995e-06	9	86052403	3408	0.1169	CD39+ CD4+ AC	TRUE	reported	O8zMul	textfile	2	1	TRUE
rs78027772	A	G	A	G	0.2207	-0.0065	0.0848	0.09826	FALSE	FALSE	FALSE	finn-b-I9_HYPTENS	7	126248228	0.0154	NA	0.6738	Coronary heart disease	Hypertension	Hypertension || ||	TRUE	igd	NA	NA	NA	NA	NA	NA	NA	2.151e-06	7	126248228	3408	0.04649	CD39+ CD4+ AC	TRUE	reported	O8zMul	textfile	2	1	TRUE
rs8076447	A	G	A	G	0.1441	0.0105	0.2515	0.1813	FALSE	FALSE	FALSE	finn-b-I9_HYPTENS	17	75229883	0.0119	NA	0.3745	Coronary heart disease	Hypertension	Hypertension || ||	TRUE	igd	NA	NA	NA	NA	NA	NA	NA	7.47997e-07	17	75229883	3408	0.02906	CD39+ CD4+ AC	TRUE	reported	O8zMul	textfile	2	1	TRUE
rs821702	G	A	G	A	-0.1393	0.0043	0.7525	0.5746	FALSE	FALSE	FALSE	finn-b-I9_HYPTENS	10	108095070	0.0092	NA	0.6432	Coronary heart disease	Hypertension	Hypertension || ||	TRUE	igd	NA	NA	NA	NA	NA	NA	NA	2.07802e-06	10	108095070	3408	0.0293	CD39+ CD4+ AC	TRUE	reported	O8zMul	textfile	2	1	TRUE
rs10033650	T	G	T	G	0.2734	0.004	0.1083	0.04056	FALSE	FALSE	FALSE	finn-b-I9_HYPTENS	4	53954014	0.0232	NA	0.8644	Coronary heart disease	Hypertension	Hypertension || ||	TRUE	igd	NA	NA	NA	NA	NA	NA	NA	1.60299e-06	4	53954014	1634	0.05678	CD33 on CD33dim HLA DR+ CD11b-	TRUE	reported	hDNdc9	textfile	2	1	TRUE
rs10869456	G	A	G	A	-0.2539	0.0069	0.8767	0.8176	FALSE	FALSE	FALSE	finn-b-I9_HYPTENS	9	77499330	0.0118	NA	0.5587	Coronary heart disease	Hypertension	Hypertension || ||	TRUE	igd	NA	NA	NA	NA	NA	NA	NA	3.93704e-06	9	77499330	1634	0.05483	CD33 on CD33dim HLA DR+ CD11b-	TRUE	reported	hDNdc9	textfile	2	1	TRUE
rs113460642	T	C	T	C	0.3152	0.006	0.0725	0.01615	FALSE	FALSE	FALSE	finn-b-I9_HYPTENS	8	66816831	0.0365	NA	0.8688	Coronary heart disease	Hypertension	Hypertension || ||	TRUE	igd	TRUE	rs113460642	rs113944933	T	C	A	G	9.99194e-06	8	66569270	1634	0.07113	CD33 on CD33dim HLA DR+ CD11b-	TRUE	reported	hDNdc9	textfile	2	1	TRUE
rs11720960	C	T	C	T	-0.2641	0.0105	0.1154	0.05874	FALSE	FALSE	FALSE	finn-b-I9_HYPTENS	3	123957942	0.0196	NA	0.592	Coronary heart disease	Hypertension	Hypertension || ||	TRUE	igd	NA	NA	NA	NA	NA	NA	NA	4.94698e-06	3	123957942	1634	0.05763	CD33 on CD33dim HLA DR+ CD11b-	TRUE	reported	hDNdc9	textfile	2	1	TRUE
rs138564050	G	A	G	A	-0.2489	-0.0027	0.1209	0.1914	FALSE	FALSE	FALSE	finn-b-I9_HYPTENS	18	2873692	0.0119	NA	0.823	Coronary heart disease	Hypertension	Hypertension || ||	TRUE	igd	NA	NA	NA	NA	NA	NA	NA	6.09607e-06	18	2873692	1634	0.05484	CD33 on CD33dim HLA DR+ CD11b-	TRUE	reported	hDNdc9	textfile	2	1	TRUE
rs139876813	T	C	T	C	-0.2801	-0.016	0.1092	0.09651	FALSE	FALSE	FALSE	finn-b-I9_HYPTENS	17	2689271	0.0157	NA	0.3077	Coronary heart disease	Hypertension	Hypertension || ||	TRUE	igd	NA	NA	NA	NA	NA	NA	NA	5.837e-07	17	2689271	1634	0.05585	CD33 on CD33dim HLA DR+ CD11b-	TRUE	reported	hDNdc9	textfile	2	1	TRUE
rs1801274	G	A	G	A	-0.261	-0.0002	0.3299	0.5026	FALSE	FALSE	FALSE	finn-b-I9_HYPTENS	1	161479745	0.0091	NA	0.9793	Coronary heart disease	Hypertension	Hypertension || ||	TRUE	igd	NA	NA	NA	NA	NA	NA	NA	1.83781e-11	1	161479745	1634	0.03857	CD33 on CD33dim HLA DR+ CD11b-	TRUE	reported	hDNdc9	textfile	2	1	TRUE
rs187981347	T	A	T	A	-0.4994	-0.0007	0.0303	0.02317	FALSE	TRUE	FALSE	finn-b-I9_HYPTENS	5	172080662	0.0304	NA	0.9824	Coronary heart disease	Hypertension	Hypertension || ||	TRUE	igd	NA	NA	NA	NA	NA	NA	NA	2.16202e-06	5	172080662	1634	0.105	CD33 on CD33dim HLA DR+ CD11b-	TRUE	reported	hDNdc9	textfile	2	1	TRUE
rs35305059	G	A	G	A	0.1619	0.0069	0.5477	0.365	FALSE	FALSE	FALSE	finn-b-I9_HYPTENS	12	128658240	0.0095	NA	0.4712	Coronary heart disease	Hypertension	Hypertension || ||	TRUE	igd	NA	NA	NA	NA	NA	NA	NA	5.66005e-06	12	128658240	1634	0.03555	CD33 on CD33dim HLA DR+ CD11b-	TRUE	reported	hDNdc9	textfile	2	1	TRUE
rs3865444	A	C	A	C	-1.119	0.0027	0.2121	0.3626	FALSE	FALSE	FALSE	finn-b-I9_HYPTENS	19	51727962	0.0095	NA	0.7743	Coronary heart disease	Hypertension	Hypertension || ||	TRUE	igd	NA	NA	NA	NA	NA	NA	NA	2.39883e-183	19	51727962	1634	0.03392	CD33 on CD33dim HLA DR+ CD11b-	TRUE	reported	hDNdc9	textfile	2	1	TRUE
rs4442789	T	C	T	C	0.2086	0.0098	0.8048	0.838	FALSE	FALSE	FALSE	finn-b-I9_HYPTENS	15	98373329	0.0124	NA	0.4287	Coronary heart disease	Hypertension	Hypertension || ||	TRUE	igd	NA	NA	NA	NA	NA	NA	NA	6.584e-06	15	98373329	1634	0.04613	CD33 on CD33dim HLA DR+ CD11b-	TRUE	reported	hDNdc9	textfile	2	1	TRUE
rs4802858	C	T	C	T	-0.188	0.0157	0.571	0.5796	FALSE	FALSE	FALSE	finn-b-I9_HYPTENS	19	52253150	0.0093	NA	0.0907695	Coronary heart disease	Hypertension	Hypertension || ||	TRUE	igd	NA	NA	NA	NA	NA	NA	NA	2.06001e-07	19	52253150	1634	0.03603	CD33 on CD33dim HLA DR+ CD11b-	TRUE	reported	hDNdc9	textfile	2	1	TRUE
rs558625031	A	G	A	G	-0.6956	0.015	0.0483	0.02671	FALSE	FALSE	FALSE	finn-b-I9_HYPTENS	19	51858911	0.0288	NA	0.6013	Coronary heart disease	Hypertension	Hypertension || ||	TRUE	igd	NA	NA	NA	NA	NA	NA	NA	1.95884e-17	19	51858911	1634	0.08096	CD33 on CD33dim HLA DR+ CD11b-	TRUE	reported	hDNdc9	textfile	2	1	TRUE
rs58301181	G	C	G	C	-0.4079	0.002	0.0872	0.1084	FALSE	TRUE	FALSE	finn-b-I9_HYPTENS	19	52097261	0.0147	NA	0.8925	Coronary heart disease	Hypertension	Hypertension || ||	TRUE	igd	NA	NA	NA	NA	NA	NA	NA	1.80901e-10	19	52097261	1634	0.06357	CD33 on CD33dim HLA DR+ CD11b-	TRUE	reported	hDNdc9	textfile	2	1	TRUE
rs6100482	G	A	G	A	-0.2023	-0.0137	0.2576	0.151	FALSE	FALSE	FALSE	finn-b-I9_HYPTENS	20	58103645	0.0128	NA	0.2842	Coronary heart disease	Hypertension	Hypertension || ||	TRUE	igd	NA	NA	NA	NA	NA	NA	NA	5.33495e-07	20	58103645	1634	0.04019	CD33 on CD33dim HLA DR+ CD11b-	TRUE	reported	hDNdc9	textfile	2	1	TRUE
rs73051934	G	A	G	A	-0.6094	-0.0017	0.0278	0.006983	FALSE	FALSE	FALSE	finn-b-I9_HYPTENS	19	48582916	0.0563	NA	0.9764	Coronary heart disease	Hypertension	Hypertension || ||	TRUE	igd	NA	NA	NA	NA	NA	NA	NA	7.88497e-09	19	48582916	1634	0.105	CD33 on CD33dim HLA DR+ CD11b-	TRUE	reported	hDNdc9	textfile	2	1	TRUE
rs7351079	G	A	G	A	-0.3832	-0.0158	0.2708	0.1543	FALSE	FALSE	FALSE	finn-b-I9_HYPTENS	19	51574038	0.0127	NA	0.2123	Coronary heart disease	Hypertension	Hypertension || ||	TRUE	igd	NA	NA	NA	NA	NA	NA	NA	2.9067e-21	19	51574038	1634	0.03992	CD33 on CD33dim HLA DR+ CD11b-	TRUE	reported	hDNdc9	textfile	2	1	TRUE
rs75216873	G	A	G	A	-0.345	-0.0844	0.0621	0.002609	FALSE	FALSE	FALSE	finn-b-I9_HYPTENS	14	53742598	0.101	NA	0.4035	Coronary heart disease	Hypertension	Hypertension || ||	TRUE	igd	NA	NA	NA	NA	NA	NA	NA	3.21203e-06	14	53742598	1634	0.07384	CD33 on CD33dim HLA DR+ CD11b-	TRUE	reported	hDNdc9	textfile	2	1	TRUE
rs76647540	T	A	T	A	-0.237	-0.0033	0.1359	0.1395	FALSE	TRUE	FALSE	finn-b-I9_HYPTENS	19	51088199	0.0132	NA	0.8006	Coronary heart disease	Hypertension	Hypertension || ||	TRUE	igd	NA	NA	NA	NA	NA	NA	NA	5.84602e-06	19	51088199	1634	0.05213	CD33 on CD33dim HLA DR+ CD11b-	TRUE	reported	hDNdc9	textfile	2	1	TRUE
rs7798098	T	C	T	C	0.2453	0.0069	0.1233	0.1361	FALSE	FALSE	FALSE	finn-b-I9_HYPTENS	7	36494338	0.0133	NA	0.6033	Coronary heart disease	Hypertension	Hypertension || ||	TRUE	igd	NA	NA	NA	NA	NA	NA	NA	7.44201e-06	7	36494338	1634	0.05456	CD33 on CD33dim HLA DR+ CD11b-	TRUE	reported	hDNdc9	textfile	2	1	TRUE
rs78949787	T	C	T	C	0.2977	-0.0047	0.5535	0.5487	FALSE	FALSE	FALSE	finn-b-I9_HYPTENS	19	51591138	0.0092	NA	0.6076	Coronary heart disease	Hypertension	Hypertension || ||	TRUE	igd	NA	NA	NA	NA	NA	NA	NA	1.33015e-16	19	51591138	1634	0.03561	CD33 on CD33dim HLA DR+ CD11b-	TRUE	reported	hDNdc9	textfile	2	1	TRUE
rs9493075	A	G	A	G	-0.3934	-0.0065	0.0584	0.07388	FALSE	FALSE	FALSE	finn-b-I9_HYPTENS	6	132047934	0.0176	NA	0.7122	Coronary heart disease	Hypertension	Hypertension || ||	TRUE	igd	TRUE	rs9493075	rs7738667	A	G	A	T	1.19399e-06	6	132038487	1634	0.0807	CD33 on CD33dim HLA DR+ CD11b-	TRUE	reported	hDNdc9	textfile	2	1	TRUE
rs10035567	A	T	A	T	-0.1854	-0.0203	0.0992	0.02138	FALSE	TRUE	FALSE	finn-b-I9_HYPTENS	5	173005364	0.0318	NA	0.522001	Coronary heart disease	Hypertension	Hypertension || ||	TRUE	igd	NA	NA	NA	NA	NA	NA	NA	7.03493e-06	5	173005364	3427	0.04119	CM CD8br %CD8br	TRUE	reported	xkftTe	textfile	2	1	TRUE
rs116515477	G	A	G	A	0.4004	0.0267	0.0239	0.02988	FALSE	FALSE	FALSE	finn-b-I9_HYPTENS	3	68134416	0.027	NA	0.3213	Coronary heart disease	Hypertension	Hypertension || ||	TRUE	igd	NA	NA	NA	NA	NA	NA	NA	1.42498e-06	3	68134416	3427	0.0829	CM CD8br %CD8br	TRUE	reported	xkftTe	textfile	2	1	TRUE
rs116858348	G	T	G	T	0.5202	-0.038	0.0117	0.01831	FALSE	FALSE	FALSE	finn-b-I9_HYPTENS	10	92780623	0.0343	NA	0.2685	Coronary heart disease	Hypertension	Hypertension || ||	TRUE	igd	NA	NA	NA	NA	NA	NA	NA	5.19697e-06	10	92780623	3427	0.114	CM CD8br %CD8br	TRUE	reported	xkftTe	textfile	2	1	TRUE
rs117299036	T	G	T	G	0.5813	-0.0097	0.0099	0.03636	FALSE	FALSE	FALSE	finn-b-I9_HYPTENS	7	17645647	0.0245	NA	0.6928	Coronary heart disease	Hypertension	Hypertension || ||	TRUE	igd	NA	NA	NA	NA	NA	NA	NA	4.27297e-06	7	17645647	3427	0.1262	CM CD8br %CD8br	TRUE	reported	xkftTe	textfile	2	1	TRUE
rs11887842	T	C	T	C	-0.1755	0.0121	0.1224	0.09967	FALSE	FALSE	FALSE	finn-b-I9_HYPTENS	2	102839478	0.0153	NA	0.4271	Coronary heart disease	Hypertension	Hypertension || ||	TRUE	igd	NA	NA	NA	NA	NA	NA	NA	8.97098e-06	2	102839478	3427	0.03947	CM CD8br %CD8br	TRUE	reported	xkftTe	textfile	2	1	TRUE
rs13037846	T	C	T	C	-0.2959	0.0372	0.0363	0.03615	FALSE	FALSE	FALSE	finn-b-I9_HYPTENS	20	59379480	0.0258	NA	0.1489	Coronary heart disease	Hypertension	Hypertension || ||	TRUE	igd	NA	NA	NA	NA	NA	NA	NA	9.04191e-06	20	59379480	3427	0.06656	CM CD8br %CD8br	TRUE	reported	xkftTe	textfile	2	1	TRUE
rs16878206	G	A	G	A	0.1422	0.0199	0.1911	0.2515	FALSE	FALSE	FALSE	finn-b-I9_HYPTENS	5	59816794	0.0105	NA	0.0594005	Coronary heart disease	Hypertension	Hypertension || ||	TRUE	igd	NA	NA	NA	NA	NA	NA	NA	9.91791e-06	5	59816794	3427	0.03213	CM CD8br %CD8br	TRUE	reported	xkftTe	textfile	2	1	TRUE
rs16881729	T	C	T	C	0.248	0.0175	0.0527	0.1253	FALSE	FALSE	FALSE	finn-b-I9_HYPTENS	4	29389538	0.0138	NA	0.2057	Coronary heart disease	Hypertension	Hypertension || ||	TRUE	igd	NA	NA	NA	NA	NA	NA	NA	8.43995e-06	4	29389538	3427	0.05561	CM CD8br %CD8br	TRUE	reported	xkftTe	textfile	2	1	TRUE
rs183732116	A	G	A	G	0.3128	-0.0144	0.0427	0.04392	FALSE	FALSE	FALSE	finn-b-I9_HYPTENS	2	168003496	0.0223	NA	0.5203	Coronary heart disease	Hypertension	Hypertension || ||	TRUE	igd	TRUE	rs183732116	rs1155283	A	G	C	T	2.79698e-06	2	168003021	3427	0.06665	CM CD8br %CD8br	TRUE	reported	xkftTe	textfile	2	1	TRUE
rs192829014	A	G	A	G	0.5404	-0.2467	0.0109	0.001822	FALSE	FALSE	FALSE	finn-b-I9_HYPTENS	9	5750067	0.1198	NA	0.0394303	Coronary heart disease	Hypertension	Hypertension || ||	TRUE	igd	NA	NA	NA	NA	NA	NA	NA	3.96105e-06	9	5750067	3427	0.1169	CM CD8br %CD8br	TRUE	reported	xkftTe	textfile	2	1	TRUE
rs2040680	C	T	C	T	-0.3202	-0.0003	0.9718	0.9227	FALSE	FALSE	FALSE	finn-b-I9_HYPTENS	7	88785449	0.0172	NA	0.9851	Coronary heart disease	Hypertension	Hypertension || ||	TRUE	igd	NA	NA	NA	NA	NA	NA	NA	9.90011e-06	7	88785449	3427	0.07234	CM CD8br %CD8br	TRUE	reported	xkftTe	textfile	2	1	TRUE
rs2123414	G	A	G	A	0.2645	-0.0137	0.0455	0.04473	FALSE	FALSE	FALSE	finn-b-I9_HYPTENS	10	130834276	0.0224	NA	0.541101	Coronary heart disease	Hypertension	Hypertension || ||	TRUE	igd	NA	NA	NA	NA	NA	NA	NA	8.66702e-06	10	130834276	3427	0.05938	CM CD8br %CD8br	TRUE	reported	xkftTe	textfile	2	1	TRUE
rs2424193	G	A	G	A	0.3458	0.0081	0.0308	0.01601	FALSE	FALSE	FALSE	finn-b-I9_HYPTENS	20	18417321	0.0367	NA	0.8261	Coronary heart disease	Hypertension	Hypertension || ||	TRUE	igd	NA	NA	NA	NA	NA	NA	NA	1.275e-06	20	18417321	3427	0.07126	CM CD8br %CD8br	TRUE	reported	xkftTe	textfile	2	1	TRUE
rs2713981	G	A	G	A	0.1176	0.0025	0.6526	0.6905	FALSE	FALSE	FALSE	finn-b-I9_HYPTENS	17	70743094	0.0099	NA	0.8021	Coronary heart disease	Hypertension	Hypertension || ||	TRUE	igd	NA	NA	NA	NA	NA	NA	NA	7.00793e-06	17	70743094	3427	0.02613	CM CD8br %CD8br	TRUE	reported	xkftTe	textfile	2	1	TRUE
rs2840005	C	T	C	T	0.1519	0.0251	0.1722	0.136	FALSE	FALSE	FALSE	finn-b-I9_HYPTENS	19	56314899	0.0133	NA	0.0593103	Coronary heart disease	Hypertension	Hypertension || ||	TRUE	igd	NA	NA	NA	NA	NA	NA	NA	2.79402e-06	19	56314899	3427	0.03237	CM CD8br %CD8br	TRUE	reported	xkftTe	textfile	2	1	TRUE
rs2866112	C	G	C	G	-0.2005	-0.0167	0.8971	0.887	FALSE	TRUE	FALSE	finn-b-I9_HYPTENS	19	54310961	0.0144	NA	0.246	Coronary heart disease	Hypertension	Hypertension || ||	TRUE	igd	NA	NA	NA	NA	NA	NA	NA	7.92994e-07	19	54310961	3427	0.04054	CM CD8br %CD8br	TRUE	reported	xkftTe	textfile	2	1	TRUE
rs350280	G	A	G	A	-0.1208	0.0117	0.4316	0.3344	FALSE	FALSE	FALSE	finn-b-I9_HYPTENS	16	12231997	0.0097	NA	0.2272	Coronary heart disease	Hypertension	Hypertension || ||	TRUE	igd	NA	NA	NA	NA	NA	NA	NA	2.63998e-06	16	12231997	3427	0.02566	CM CD8br %CD8br	TRUE	reported	xkftTe	textfile	2	1	TRUE
rs35069110	A	G	A	G	-0.1233	0.0084	0.4613	0.3848	FALSE	FALSE	FALSE	finn-b-I9_HYPTENS	7	157454257	0.0094	NA	0.3702	Coronary heart disease	Hypertension	Hypertension || ||	TRUE	igd	NA	NA	NA	NA	NA	NA	NA	6.84195e-07	7	157454257	3427	0.02478	CM CD8br %CD8br	TRUE	reported	xkftTe	textfile	2	1	TRUE
rs35121986	C	T	C	T	0.2568	0.0145	0.0522	0.07087	FALSE	FALSE	FALSE	finn-b-I9_HYPTENS	2	187692908	0.0178	NA	0.4151	Coronary heart disease	Hypertension	Hypertension || ||	TRUE	igd	TRUE	rs35121986	rs17852916	C	T	G	T	9.71404e-06	2	187690214	3427	0.05797	CM CD8br %CD8br	TRUE	reported	xkftTe	textfile	2	1	TRUE
rs4796089	C	T	C	T	0.1638	-0.0084	0.1344	0.09291	FALSE	FALSE	FALSE	finn-b-I9_HYPTENS	17	33814758	0.0158	NA	0.5938	Coronary heart disease	Hypertension	Hypertension || ||	TRUE	igd	NA	NA	NA	NA	NA	NA	NA	8.97202e-06	17	33814758	3427	0.03683	CM CD8br %CD8br	TRUE	reported	xkftTe	textfile	2	1	TRUE
rs4868220	G	A	G	A	-0.113	-0.0165	0.5455	0.3824	FALSE	FALSE	FALSE	finn-b-I9_HYPTENS	5	172266325	0.0094	NA	0.0772592	Coronary heart disease	Hypertension	Hypertension || ||	TRUE	igd	NA	NA	NA	NA	NA	NA	NA	4.617e-06	5	172266325	3427	0.02463	CM CD8br %CD8br	TRUE	reported	xkftTe	textfile	2	1	TRUE
rs541367304	A	G	A	G	-1.186	0.0381	0.0032	0.004506	FALSE	FALSE	FALSE	finn-b-I9_HYPTENS	1	198283058	0.0696	NA	0.5837	Coronary heart disease	Hypertension	Hypertension || ||	TRUE	igd	NA	NA	NA	NA	NA	NA	NA	4.94504e-06	1	198283058	3427	0.2593	CM CD8br %CD8br	TRUE	reported	xkftTe	textfile	2	1	TRUE
rs55699240	C	G	C	G	-0.16	0.0175	0.1936	0.2984	FALSE	TRUE	FALSE	finn-b-I9_HYPTENS	2	113838725	0.01	NA	0.0791899	Coronary heart disease	Hypertension	Hypertension || ||	TRUE	igd	NA	NA	NA	NA	NA	NA	NA	5.48997e-07	2	113838725	3427	0.03188	CM CD8br %CD8br	TRUE	reported	xkftTe	textfile	2	1	TRUE
rs62037700	T	G	T	G	-0.1237	-0.022	0.3115	0.06183	FALSE	FALSE	FALSE	finn-b-I9_HYPTENS	16	12102157	0.0191	NA	0.2492	Coronary heart disease	Hypertension	Hypertension || ||	TRUE	igd	NA	NA	NA	NA	NA	NA	NA	4.76398e-06	16	12102157	3427	0.02699	CM CD8br %CD8br	TRUE	reported	xkftTe	textfile	2	1	TRUE
rs62047982	T	C	T	C	-0.1224	-0.0162	0.4721	0.2117	FALSE	FALSE	FALSE	finn-b-I9_HYPTENS	16	53154832	0.0112	NA	0.1488	Coronary heart disease	Hypertension	Hypertension || ||	TRUE	igd	NA	NA	NA	NA	NA	NA	NA	8.97904e-07	16	53154832	3427	0.02487	CM CD8br %CD8br	TRUE	reported	xkftTe	textfile	2	1	TRUE
rs6558408	A	G	A	G	-0.1456	-0.0088	0.8039	0.5535	FALSE	FALSE	FALSE	finn-b-I9_HYPTENS	8	145033734	0.0093	NA	0.3405	Coronary heart disease	Hypertension	Hypertension || ||	TRUE	igd	NA	NA	NA	NA	NA	NA	NA	4.07202e-06	8	145033734	3427	0.03155	CM CD8br %CD8br	TRUE	reported	xkftTe	textfile	2	1	TRUE
rs66550246	G	A	G	A	-0.1351	-0.0091	0.2454	0.1977	FALSE	FALSE	FALSE	finn-b-I9_HYPTENS	3	159822228	0.0117	NA	0.4353	Coronary heart disease	Hypertension	Hypertension || ||	TRUE	igd	NA	NA	NA	NA	NA	NA	NA	4.67401e-06	3	159822228	3427	0.02946	CM CD8br %CD8br	TRUE	reported	xkftTe	textfile	2	1	TRUE
rs74559159	A	G	A	G	-0.3646	-0.0457	0.0274	0.005365	FALSE	FALSE	FALSE	finn-b-I9_HYPTENS	1	3835304	0.0636	NA	0.4725	Coronary heart disease	Hypertension	Hypertension || ||	TRUE	igd	NA	NA	NA	NA	NA	NA	NA	1.91801e-06	1	3835304	3427	0.07643	CM CD8br %CD8br	TRUE	reported	xkftTe	textfile	2	1	TRUE
rs75518360	T	C	T	C	0.4829	0.0379	0.0177	0.005338	FALSE	FALSE	FALSE	finn-b-I9_HYPTENS	1	14881805	0.0631	NA	0.5475	Coronary heart disease	Hypertension	Hypertension || ||	TRUE	igd	NA	NA	NA	NA	NA	NA	NA	3.176e-07	1	14881805	3427	0.09427	CM CD8br %CD8br	TRUE	reported	xkftTe	textfile	2	1	TRUE
rs78719136	G	A	G	A	-0.3411	0.04	0.0279	0.01657	FALSE	FALSE	FALSE	finn-b-I9_HYPTENS	14	21355951	0.0358	NA	0.264	Coronary heart disease	Hypertension	Hypertension || ||	TRUE	igd	NA	NA	NA	NA	NA	NA	NA	6.78907e-06	14	21355951	3427	0.07568	CM CD8br %CD8br	TRUE	reported	xkftTe	textfile	2	1	TRUE
rs78845536	G	T	G	T	0.3273	0.0018	0.0321	0.06275	FALSE	FALSE	FALSE	finn-b-I9_HYPTENS	9	10866626	0.0188	NA	0.9241	Coronary heart disease	Hypertension	Hypertension || ||	TRUE	igd	NA	NA	NA	NA	NA	NA	NA	4.26796e-06	9	10866626	3427	0.07107	CM CD8br %CD8br	TRUE	reported	xkftTe	textfile	2	1	TRUE
rs10036919	A	G	A	G	-0.129	-0.0077	0.3392	0.2854	FALSE	FALSE	FALSE	finn-b-I9_HYPTENS	5	160219464	0.0101	NA	0.4465	Coronary heart disease	Hypertension	Hypertension || ||	TRUE	igd	NA	NA	NA	NA	NA	NA	NA	1.28499e-06	5	160219464	3614	0.02659	CD64 on CD14- CD16+ monocyte	TRUE	reported	on0aX7	textfile	2	1	TRUE
rs11065979	T	C	T	C	0.1181	0.0703	0.4691	0.3851	FALSE	FALSE	FALSE	finn-b-I9_HYPTENS	12	112059557	0.0094	NA	6.22587e-14	Coronary heart disease	Hypertension	Hypertension || ||	TRUE	igd	NA	NA	NA	NA	NA	NA	NA	4.43302e-06	12	112059557	3614	0.0257	CD64 on CD14- CD16+ monocyte	TRUE	reported	on0aX7	textfile	2	1	TRUE
rs111279951	A	C	A	C	0.3	-0.0074	0.0418	0.05078	FALSE	FALSE	FALSE	finn-b-I9_HYPTENS	5	18068020	0.0208	NA	0.721601	Coronary heart disease	Hypertension	Hypertension || ||	TRUE	igd	NA	NA	NA	NA	NA	NA	NA	2.323e-06	5	18068020	3614	0.06342	CD64 on CD14- CD16+ monocyte	TRUE	reported	on0aX7	textfile	2	1	TRUE
rs1138358	C	A	C	A	0.142	-0.0089	0.2286	0.2252	FALSE	FALSE	FALSE	finn-b-I9_HYPTENS	15	80263345	0.0109	NA	0.4175	Coronary heart disease	Hypertension	Hypertension || ||	TRUE	igd	NA	NA	NA	NA	NA	NA	NA	1.75501e-06	15	80263345	3614	0.02965	CD64 on CD14- CD16+ monocyte	TRUE	reported	on0aX7	textfile	2	1	TRUE
rs115383270	A	G	A	G	0.2927	-0.0163	0.1699	0.061	FALSE	FALSE	FALSE	finn-b-I9_HYPTENS	1	161531340	0.0193	NA	0.3965	Coronary heart disease	Hypertension	Hypertension || ||	TRUE	igd	NA	NA	NA	NA	NA	NA	NA	1.80801e-18	1	161531340	3614	0.0332	CD64 on CD14- CD16+ monocyte	TRUE	reported	on0aX7	textfile	2	1	TRUE
rs117283705	A	G	A	G	0.5584	-0.2528	0.0104	0.0007593	FALSE	FALSE	FALSE	finn-b-I9_HYPTENS	6	102881264	0.1961	NA	0.1974	Coronary heart disease	Hypertension	Hypertension || ||	TRUE	igd	NA	NA	NA	NA	NA	NA	NA	5.96005e-06	6	102881264	3614	0.1231	CD64 on CD14- CD16+ monocyte	TRUE	reported	on0aX7	textfile	2	1	TRUE
rs117446496	G	A	G	A	-0.2712	0.0368	0.043	0.04924	FALSE	FALSE	FALSE	finn-b-I9_HYPTENS	17	78773924	0.0209	NA	0.0783502	Coronary heart disease	Hypertension	Hypertension || ||	TRUE	igd	NA	NA	NA	NA	NA	NA	NA	5.54102e-06	17	78773924	3614	0.05961	CD64 on CD14- CD16+ monocyte	TRUE	reported	on0aX7	textfile	2	1	TRUE
rs11772145	A	C	A	C	-0.1849	0.0029	0.1054	0.1517	FALSE	FALSE	FALSE	finn-b-I9_HYPTENS	7	67584032	0.0127	NA	0.8207	Coronary heart disease	Hypertension	Hypertension || ||	TRUE	igd	NA	NA	NA	NA	NA	NA	NA	4.77705e-06	7	67584032	3614	0.04036	CD64 on CD14- CD16+ monocyte	TRUE	reported	on0aX7	textfile	2	1	TRUE
rs13161932	G	A	G	A	-0.2119	-0.0031	0.0742	0.2336	FALSE	FALSE	FALSE	finn-b-I9_HYPTENS	5	42074341	0.0108	NA	0.7724	Coronary heart disease	Hypertension	Hypertension || ||	TRUE	igd	NA	NA	NA	NA	NA	NA	NA	8.55993e-06	5	42074341	3614	0.04753	CD64 on CD14- CD16+ monocyte	TRUE	reported	on0aX7	textfile	2	1	TRUE
rs1333255	A	G	A	G	-0.1577	0.0347	0.1467	0.09322	FALSE	FALSE	FALSE	finn-b-I9_HYPTENS	13	94844743	0.0157	NA	0.0266901	Coronary heart disease	Hypertension	Hypertension || ||	TRUE	igd	NA	NA	NA	NA	NA	NA	NA	7.92903e-06	13	94844743	3614	0.03525	CD64 on CD14- CD16+ monocyte	TRUE	reported	on0aX7	textfile	2	1	TRUE
rs146963227	A	G	A	G	-0.4704	-0.0695	0.0149	0.001018	FALSE	FALSE	FALSE	finn-b-I9_HYPTENS	4	17530633	0.1441	NA	0.6293	Coronary heart disease	Hypertension	Hypertension || ||	TRUE	igd	NA	NA	NA	NA	NA	NA	NA	3.73904e-06	4	17530633	3614	0.1015	CD64 on CD14- CD16+ monocyte	TRUE	reported	on0aX7	textfile	2	1	TRUE
rs150145799	C	T	C	T	0.2869	-0.0125	0.1328	0.06129	FALSE	FALSE	FALSE	finn-b-I9_HYPTENS	1	149738590	0.0195	NA	0.5224	Coronary heart disease	Hypertension	Hypertension || ||	TRUE	igd	NA	NA	NA	NA	NA	NA	NA	2.35776e-14	1	149738590	3614	0.03746	CD64 on CD14- CD16+ monocyte	TRUE	reported	on0aX7	textfile	2	1	TRUE
rs150375532	A	G	A	G	1.124	0.0237	0.0026	0.02991	FALSE	FALSE	FALSE	finn-b-I9_HYPTENS	1	38146353	0.0269	NA	0.3784	Coronary heart disease	Hypertension	Hypertension || ||	TRUE	igd	NA	NA	NA	NA	NA	NA	NA	4.86396e-06	1	38146353	3614	0.2456	CD64 on CD14- CD16+ monocyte	TRUE	reported	on0aX7	textfile	2	1	TRUE
rs1932805	T	C	T	C	0.2052	0.0082	0.8915	0.8949	FALSE	FALSE	FALSE	finn-b-I9_HYPTENS	13	82498699	0.0149	NA	0.5836	Coronary heart disease	Hypertension	Hypertension || ||	TRUE	igd	NA	NA	NA	NA	NA	NA	NA	2.49299e-07	13	82498699	3614	0.0397	CD64 on CD14- CD16+ monocyte	TRUE	reported	on0aX7	textfile	2	1	TRUE
rs2197098	C	T	C	T	-0.1495	0.0086	0.7954	0.8375	FALSE	FALSE	FALSE	finn-b-I9_HYPTENS	2	154685822	0.0124	NA	0.4899	Coronary heart disease	Hypertension	Hypertension || ||	TRUE	igd	NA	NA	NA	NA	NA	NA	NA	1.15499e-06	2	154685822	3614	0.0307	CD64 on CD14- CD16+ monocyte	TRUE	reported	on0aX7	textfile	2	1	TRUE
rs34710782	C	T	C	T	0.1506	0.0079	0.1969	0.2071	FALSE	FALSE	FALSE	finn-b-I9_HYPTENS	1	11903241	0.0112	NA	0.4814	Coronary heart disease	Hypertension	Hypertension || ||	TRUE	igd	NA	NA	NA	NA	NA	NA	NA	1.92101e-06	1	11903241	3614	0.03159	CD64 on CD14- CD16+ monocyte	TRUE	reported	on0aX7	textfile	2	1	TRUE
rs35944461	T	C	T	C	0.198	0.0096	0.0952	0.2033	FALSE	FALSE	FALSE	finn-b-I9_HYPTENS	8	999862	0.0114	NA	0.3998	Coronary heart disease	Hypertension	Hypertension || ||	TRUE	igd	TRUE	rs35944461	rs28593383	T	C	A	G	3.97796e-06	8	990572	3614	0.04286	CD64 on CD14- CD16+ monocyte	TRUE	reported	on0aX7	textfile	2	1	TRUE
rs74970695	A	T	A	T	0.2212	0.0031	0.0844	0.08757	FALSE	TRUE	FALSE	finn-b-I9_HYPTENS	12	27651592	0.0164	NA	0.8511	Coronary heart disease	Hypertension	Hypertension || ||	TRUE	igd	NA	NA	NA	NA	NA	NA	NA	1.20401e-06	12	27651592	3614	0.04548	CD64 on CD14- CD16+ monocyte	TRUE	reported	on0aX7	textfile	2	1	TRUE
rs9467953	T	C	T	C	-0.1206	0.0159	0.5491	0.2579	FALSE	FALSE	FALSE	finn-b-I9_HYPTENS	6	26965804	0.0106	NA	0.1357	Coronary heart disease	Hypertension	Hypertension || ||	TRUE	igd	NA	NA	NA	NA	NA	NA	NA	4.67197e-06	6	26965804	3614	0.02631	CD64 on CD14- CD16+ monocyte	TRUE	reported	on0aX7	textfile	2	1	TRUE
rs947853	T	C	T	C	0.1222	-0.0008	0.6187	0.5319	FALSE	FALSE	FALSE	finn-b-I9_HYPTENS	11	70567194	0.0092	NA	0.9311	Coronary heart disease	Hypertension	Hypertension || ||	TRUE	igd	NA	NA	NA	NA	NA	NA	NA	2.37898e-06	11	70567194	3614	0.02586	CD64 on CD14- CD16+ monocyte	TRUE	reported	on0aX7	textfile	2	1	TRUE
rs10040068	T	C	T	C	0.1888	-0.013	0.7453	0.7121	FALSE	FALSE	FALSE	finn-b-I9_HYPTENS	5	17802169	0.01	NA	0.1943	Coronary heart disease	Hypertension	Hypertension || ||	TRUE	igd	NA	NA	NA	NA	NA	NA	NA	9.99194e-06	5	17802169	1555	0.04261	CD33 on basophil	TRUE	reported	BhS16N	textfile	2	1	TRUE
rs111695695	A	C	A	C	-0.5454	-0.0053	0.0772	0.02781	FALSE	FALSE	FALSE	finn-b-I9_HYPTENS	19	51897760	0.028	NA	0.8494	Coronary heart disease	Hypertension	Hypertension || ||	TRUE	igd	NA	NA	NA	NA	NA	NA	NA	2.03798e-15	19	51897760	1555	0.06799	CD33 on basophil	TRUE	reported	BhS16N	textfile	2	1	TRUE
rs114475810	A	G	A	G	-2.111	0.0035	0.0013	0.01708	FALSE	FALSE	FALSE	finn-b-I9_HYPTENS	19	36056431	0.0354	NA	0.9208	Coronary heart disease	Hypertension	Hypertension || ||	TRUE	igd	NA	NA	NA	NA	NA	NA	NA	6.35199e-06	19	36056431	1555	0.4661	CD33 on basophil	TRUE	reported	BhS16N	textfile	2	1	TRUE
rs117140964	T	C	T	C	0.4057	-0.1146	0.0444	0.01229	FALSE	FALSE	FALSE	finn-b-I9_HYPTENS	10	101609403	0.0426	NA	0.00708598	Coronary heart disease	Hypertension	Hypertension || ||	TRUE	igd	NA	NA	NA	NA	NA	NA	NA	4.77101e-06	10	101609403	1555	0.08837	CD33 on basophil	TRUE	reported	BhS16N	textfile	2	1	TRUE
rs141122591	C	T	C	T	0.4857	-0.0254	0.0344	0.01202	FALSE	FALSE	FALSE	finn-b-I9_HYPTENS	19	51900858	0.044	NA	0.5636	Coronary heart disease	Hypertension	Hypertension || ||	TRUE	igd	NA	NA	NA	NA	NA	NA	NA	1.367e-06	19	51900858	1555	0.1002	CD33 on basophil	TRUE	reported	BhS16N	textfile	2	1	TRUE
rs1836704	C	A	C	A	-0.1775	-0.0014	0.3029	0.2704	FALSE	FALSE	FALSE	finn-b-I9_HYPTENS	4	30413400	0.0103	NA	0.888	Coronary heart disease	Hypertension	Hypertension || ||	TRUE	igd	NA	NA	NA	NA	NA	NA	NA	9.17191e-06	4	30413400	1555	0.03988	CD33 on basophil	TRUE	reported	BhS16N	textfile	2	1	TRUE
rs4567661	C	A	C	A	-0.1841	0.008	0.318	0.3468	FALSE	FALSE	FALSE	finn-b-I9_HYPTENS	15	38786114	0.0096	NA	0.4047	Coronary heart disease	Hypertension	Hypertension || ||	TRUE	igd	NA	NA	NA	NA	NA	NA	NA	3.804e-06	15	38786114	1555	0.03969	CD33 on basophil	TRUE	reported	BhS16N	textfile	2	1	TRUE
rs462331	T	A	T	A	-0.2264	0.021	0.1588	0.1359	FALSE	TRUE	FALSE	finn-b-I9_HYPTENS	16	83832299	0.0133	NA	0.1157	Coronary heart disease	Hypertension	Hypertension || ||	TRUE	igd	NA	NA	NA	NA	NA	NA	NA	9.75102e-06	16	83832299	1555	0.05102	CD33 on basophil	TRUE	reported	BhS16N	textfile	2	1	TRUE
rs548194341	G	C	G	C	-2.21	0.1255	0.0013	0.001421	FALSE	TRUE	FALSE	finn-b-I9_HYPTENS	17	9133857	0.1273	NA	0.3242	Coronary heart disease	Hypertension	Hypertension || ||	TRUE	igd	TRUE	rs548194341	rs148796218	G	C	T	C	3.92699e-06	17	9130998	1555	0.4772	CD33 on basophil	TRUE	reported	BhS16N	textfile	2	1	TRUE
rs56043070	A	G	A	G	0.4881	0.0235	0.0566	0.05423	FALSE	FALSE	FALSE	finn-b-I9_HYPTENS	1	247719769	0.0202	NA	0.2456	Coronary heart disease	Hypertension	Hypertension || ||	TRUE	igd	NA	NA	NA	NA	NA	NA	NA	6.29593e-10	1	247719769	1555	0.07845	CD33 on basophil	TRUE	reported	BhS16N	textfile	2	1	TRUE
rs57883729	A	C	A	C	-0.6872	0.0011	0.0135	0.1115	FALSE	FALSE	FALSE	finn-b-I9_HYPTENS	2	162100169	0.0146	NA	0.9377	Coronary heart disease	Hypertension	Hypertension || ||	TRUE	igd	NA	NA	NA	NA	NA	NA	NA	5.36599e-06	2	162100169	1555	0.1505	CD33 on basophil	TRUE	reported	BhS16N	textfile	2	1	TRUE
rs58337014	A	C	A	C	-0.4142	-0.0081	0.0392	0.1133	FALSE	FALSE	FALSE	finn-b-I9_HYPTENS	10	53354043	0.0146	NA	0.578	Coronary heart disease	Hypertension	Hypertension || ||	TRUE	igd	NA	NA	NA	NA	NA	NA	NA	8.39305e-06	10	53354043	1555	0.09267	CD33 on basophil	TRUE	reported	BhS16N	textfile	2	1	TRUE
rs58483275	T	C	T	C	0.5176	0.1112	0.0733	0.004529	FALSE	FALSE	FALSE	finn-b-I9_HYPTENS	19	51868443	0.0685	NA	0.1042	Coronary heart disease	Hypertension	Hypertension || ||	TRUE	igd	NA	NA	NA	NA	NA	NA	NA	1.32892e-12	19	51868443	1555	0.07238	CD33 on basophil	TRUE	reported	BhS16N	textfile	2	1	TRUE
rs6974483	A	T	A	T	0.1895	-0.0069	0.3154	0.2057	FALSE	TRUE	FALSE	finn-b-I9_HYPTENS	7	52705752	0.0113	NA	0.54	Coronary heart disease	Hypertension	Hypertension || ||	TRUE	igd	NA	NA	NA	NA	NA	NA	NA	3.15798e-06	7	52705752	1555	0.04051	CD33 on basophil	TRUE	reported	BhS16N	textfile	2	1	TRUE
rs6979650	A	G	A	G	0.4393	0.0432	0.036	0.02505	FALSE	FALSE	FALSE	finn-b-I9_HYPTENS	7	36536896	0.0294	NA	0.1424	Coronary heart disease	Hypertension	Hypertension || ||	TRUE	igd	NA	NA	NA	NA	NA	NA	NA	8.15793e-06	7	36536896	1555	0.09814	CD33 on basophil	TRUE	reported	BhS16N	textfile	2	1	TRUE
rs7245846	A	G	A	G	-1.131	0.0004	0.1939	0.372	FALSE	FALSE	FALSE	finn-b-I9_HYPTENS	19	51731176	0.0095	NA	0.9655	Coronary heart disease	Hypertension	Hypertension || ||	TRUE	igd	NA	NA	NA	NA	NA	NA	NA	1.81134e-150	19	51731176	1555	0.03861	CD33 on basophil	TRUE	reported	BhS16N	textfile	2	1	TRUE
rs72640540	A	G	A	G	-2.857	0.0156	0.0006	0.05321	FALSE	FALSE	FALSE	finn-b-I9_HYPTENS	4	67038487	0.021	NA	0.4564	Coronary heart disease	Hypertension	Hypertension || ||	TRUE	igd	NA	NA	NA	NA	NA	NA	NA	9.94604e-06	4	67038487	1555	0.6446	CD33 on basophil	TRUE	reported	BhS16N	textfile	2	1	TRUE
rs7351079	G	A	G	A	-0.3642	-0.0158	0.2579	0.1543	FALSE	FALSE	FALSE	finn-b-I9_HYPTENS	19	51574038	0.0127	NA	0.2123	Coronary heart disease	Hypertension	Hypertension || ||	TRUE	igd	NA	NA	NA	NA	NA	NA	NA	1.39991e-17	19	51574038	1555	0.04217	CD33 on basophil	TRUE	reported	BhS16N	textfile	2	1	TRUE
rs75773078	A	G	A	G	-0.4918	-0.0098	0.0707	0.03767	FALSE	FALSE	FALSE	finn-b-I9_HYPTENS	19	51742145	0.0243	NA	0.6877	Coronary heart disease	Hypertension	Hypertension || ||	TRUE	igd	NA	NA	NA	NA	NA	NA	NA	4.52898e-12	19	51742145	1555	0.07051	CD33 on basophil	TRUE	reported	BhS16N	textfile	2	1	TRUE
rs77635331	T	C	T	C	-0.3018	-0.0189	0.0987	0.01219	FALSE	FALSE	FALSE	finn-b-I9_HYPTENS	16	8691661	0.0423	NA	0.654201	Coronary heart disease	Hypertension	Hypertension || ||	TRUE	igd	NA	NA	NA	NA	NA	NA	NA	7.83195e-07	16	8691661	1555	0.06084	CD33 on basophil	TRUE	reported	BhS16N	textfile	2	1	TRUE
rs79349965	C	G	C	G	0.3012	0.0013	0.082	0.01835	FALSE	TRUE	FALSE	finn-b-I9_HYPTENS	1	248009263	0.0342	NA	0.9691	Coronary heart disease	Hypertension	Hypertension || ||	TRUE	igd	NA	NA	NA	NA	NA	NA	NA	7.17794e-06	1	248009263	1555	0.06688	CD33 on basophil	TRUE	reported	BhS16N	textfile	2	1	TRUE
rs79377141	A	G	A	G	0.3421	0.0254	0.2006	0.05308	FALSE	FALSE	FALSE	finn-b-I9_HYPTENS	19	51538952	0.0207	NA	0.2201	Coronary heart disease	Hypertension	Hypertension || ||	TRUE	igd	NA	NA	NA	NA	NA	NA	NA	1.26386e-13	19	51538952	1555	0.04576	CD33 on basophil	TRUE	reported	BhS16N	textfile	2	1	TRUE
rs8069226	T	C	T	C	0.165	-0.0099	0.5122	0.6424	FALSE	FALSE	FALSE	finn-b-I9_HYPTENS	17	8938562	0.0096	NA	0.3022	Coronary heart disease	Hypertension	Hypertension || ||	TRUE	igd	NA	NA	NA	NA	NA	NA	NA	6.97397e-06	17	8938562	1555	0.03658	CD33 on basophil	TRUE	reported	BhS16N	textfile	2	1	TRUE
rs10040274	A	G	A	G	0.1212	0.0178	0.2684	0.1801	FALSE	FALSE	FALSE	finn-b-I9_HYPTENS	5	114822737	0.0119	NA	0.1361	Coronary heart disease	Hypertension	Hypertension || ||	TRUE	igd	NA	NA	NA	NA	NA	NA	NA	8.59607e-06	5	114822737	3653	0.02719	Lymphocyte AC	TRUE	reported	3horV1	textfile	2	1	TRUE
rs10410390	C	T	C	T	0.1125	0.0034	0.5865	0.5223	FALSE	FALSE	FALSE	finn-b-I9_HYPTENS	19	54603419	0.0092	NA	0.7126	Coronary heart disease	Hypertension	Hypertension || ||	TRUE	igd	NA	NA	NA	NA	NA	NA	NA	7.13493e-06	19	54603419	3653	0.02503	Lymphocyte AC	TRUE	reported	3horV1	textfile	2	1	TRUE
rs112839163	A	T	A	T	-0.5037	-0.0999	0.0131	0.01819	FALSE	TRUE	FALSE	finn-b-I9_HYPTENS	20	14708666	0.0346	NA	0.00384397	Coronary heart disease	Hypertension	Hypertension || ||	TRUE	igd	NA	NA	NA	NA	NA	NA	NA	7.69502e-07	20	14708666	3653	0.1017	Lymphocyte AC	TRUE	reported	3horV1	textfile	2	1	TRUE
rs115885535	C	G	C	G	-0.8695	-0.0067	0.0038	0.02122	FALSE	TRUE	FALSE	finn-b-I9_HYPTENS	4	99705681	0.0326	NA	0.8366	Coronary heart disease	Hypertension	Hypertension || ||	TRUE	igd	NA	NA	NA	NA	NA	NA	NA	9.75506e-06	4	99705681	3653	0.1963	Lymphocyte AC	TRUE	reported	3horV1	textfile	2	1	TRUE
rs11702153	T	C	T	C	0.1591	-0.021	0.4347	0.2648	FALSE	FALSE	FALSE	finn-b-I9_HYPTENS	21	14911701	0.0107	NA	0.0494094	Coronary heart disease	Hypertension	Hypertension || ||	TRUE	igd	NA	NA	NA	NA	NA	NA	NA	5.75997e-06	21	14911701	3653	0.03503	Lymphocyte AC	TRUE	reported	3horV1	textfile	2	1	TRUE
rs117336432	T	C	T	C	-1.537	0.0531	0.0011	0.01047	FALSE	FALSE	FALSE	finn-b-I9_HYPTENS	20	62523193	0.0461	NA	0.2499	Coronary heart disease	Hypertension	Hypertension || ||	TRUE	igd	NA	NA	NA	NA	NA	NA	NA	4.70695e-06	20	62523193	3653	0.3352	Lymphocyte AC	TRUE	reported	3horV1	textfile	2	1	TRUE
rs11850806	G	T	G	T	-0.6792	-0.0077	0.0083	0.02806	FALSE	FALSE	FALSE	finn-b-I9_HYPTENS	14	78669137	0.0275	NA	0.7802	Coronary heart disease	Hypertension	Hypertension || ||	TRUE	igd	NA	NA	NA	NA	NA	NA	NA	2.34299e-07	14	78669137	3653	0.1311	Lymphocyte AC	TRUE	reported	3horV1	textfile	2	1	TRUE
rs12417637	G	A	G	A	0.1866	0.012	0.1068	0.08975	FALSE	FALSE	FALSE	finn-b-I9_HYPTENS	11	128303735	0.016	NA	0.4529	Coronary heart disease	Hypertension	Hypertension || ||	TRUE	igd	NA	NA	NA	NA	NA	NA	NA	3.85097e-06	11	128303735	3653	0.04033	Lymphocyte AC	TRUE	reported	3horV1	textfile	2	1	TRUE
rs142551447	G	C	G	C	0.2811	-0.1112	0.0387	0.003293	FALSE	TRUE	FALSE	finn-b-I9_HYPTENS	16	28203694	0.0812	NA	0.1705	Coronary heart disease	Hypertension	Hypertension || ||	TRUE	igd	NA	NA	NA	NA	NA	NA	NA	8.66303e-06	16	28203694	3653	0.06311	Lymphocyte AC	TRUE	reported	3horV1	textfile	2	1	TRUE
rs17824379	G	A	G	A	-1.046	-0.0118	0.0027	0.006426	FALSE	FALSE	FALSE	finn-b-I9_HYPTENS	3	5810961	0.0597	NA	0.8432	Coronary heart disease	Hypertension	Hypertension || ||	TRUE	igd	NA	NA	NA	NA	NA	NA	NA	4.02903e-06	3	5810961	3653	0.2266	Lymphocyte AC	TRUE	reported	3horV1	textfile	2	1	TRUE
rs2797531	A	G	A	G	0.1303	0.0462	0.7446	0.8944	FALSE	FALSE	FALSE	finn-b-I9_HYPTENS	1	111173494	0.0148	NA	0.001834	Coronary heart disease	Hypertension	Hypertension || ||	TRUE	igd	NA	NA	NA	NA	NA	NA	NA	5.87706e-06	1	111173494	3653	0.02871	Lymphocyte AC	TRUE	reported	3horV1	textfile	2	1	TRUE
rs55802874	G	A	G	A	0.1317	-0.0069	0.2275	0.3533	FALSE	FALSE	FALSE	finn-b-I9_HYPTENS	7	55923072	0.0096	NA	0.4688	Coronary heart disease	Hypertension	Hypertension || ||	TRUE	igd	NA	NA	NA	NA	NA	NA	NA	8.15493e-06	7	55923072	3653	0.02947	Lymphocyte AC	TRUE	reported	3horV1	textfile	2	1	TRUE
rs597808	G	A	G	A	-0.1543	-0.0801	0.5363	0.5853	FALSE	FALSE	FALSE	finn-b-I9_HYPTENS	12	111973358	0.0093	NA	5.17369e-18	Coronary heart disease	Hypertension	Hypertension || ||	TRUE	igd	NA	NA	NA	NA	NA	NA	NA	9.39399e-09	12	111973358	3653	0.02682	Lymphocyte AC	TRUE	reported	3horV1	textfile	2	1	TRUE
rs6942586	A	G	A	G	-0.1163	-0.0046	0.6393	0.651	FALSE	FALSE	FALSE	finn-b-I9_HYPTENS	7	36530276	0.0096	NA	0.6321	Coronary heart disease	Hypertension	Hypertension || ||	TRUE	igd	NA	NA	NA	NA	NA	NA	NA	5.96499e-06	7	36530276	3653	0.02565	Lymphocyte AC	TRUE	reported	3horV1	textfile	2	1	TRUE
rs72960548	C	T	C	T	0.2319	0.0309	0.073	0.03699	FALSE	FALSE	FALSE	finn-b-I9_HYPTENS	6	127873865	0.0246	NA	0.209	Coronary heart disease	Hypertension	Hypertension || ||	TRUE	igd	NA	NA	NA	NA	NA	NA	NA	2.073e-06	6	127873865	3653	0.04877	Lymphocyte AC	TRUE	reported	3horV1	textfile	2	1	TRUE
rs7302662	C	T	C	T	-0.4219	0.0397	0.017	0.002823	FALSE	FALSE	FALSE	finn-b-I9_HYPTENS	12	129172288	0.0884	NA	0.653699	Coronary heart disease	Hypertension	Hypertension || ||	TRUE	igd	NA	NA	NA	NA	NA	NA	NA	6.74202e-06	12	129172288	3653	0.09359	Lymphocyte AC	TRUE	reported	3horV1	textfile	2	1	TRUE
rs79508330	T	C	T	C	-0.3326	0.0693	0.0281	0.03826	FALSE	FALSE	FALSE	finn-b-I9_HYPTENS	16	86445957	0.0237	NA	0.00351301	Coronary heart disease	Hypertension	Hypertension || ||	TRUE	igd	NA	NA	NA	NA	NA	NA	NA	4.71303e-06	16	86445957	3653	0.07255	Lymphocyte AC	TRUE	reported	3horV1	textfile	2	1	TRUE
rs9271629	A	C	A	C	0.1945	0.0169	0.7416	0.7569	FALSE	FALSE	FALSE	finn-b-I9_HYPTENS	6	32591976	0.0108	NA	0.1179	Coronary heart disease	Hypertension	Hypertension || ||	TRUE	igd	NA	NA	NA	NA	NA	NA	NA	1.646e-08	6	32591976	3653	0.03437	Lymphocyte AC	TRUE	reported	3horV1	textfile	2	1	TRUE
rs941767	G	A	G	A	-0.1772	0.0185	0.8901	0.9094	FALSE	FALSE	FALSE	finn-b-I9_HYPTENS	14	91864872	0.0159	NA	0.2455	Coronary heart disease	Hypertension	Hypertension || ||	TRUE	igd	NA	NA	NA	NA	NA	NA	NA	6.11195e-06	14	91864872	3653	0.03912	Lymphocyte AC	TRUE	reported	3horV1	textfile	2	1	TRUE
rs10040274	A	G	A	G	0.132	0.0178	0.2685	0.1801	FALSE	FALSE	FALSE	finn-b-I9_HYPTENS	5	114822737	0.0119	NA	0.1361	Coronary heart disease	Hypertension	Hypertension || ||	TRUE	igd	NA	NA	NA	NA	NA	NA	NA	1.064e-06	5	114822737	3652	0.02702	CD4+ AC	TRUE	reported	iLF5yE	textfile	2	1	TRUE
rs117563350	G	A	G	A	-0.324	-0.0374	0.0312	0.005157	FALSE	FALSE	FALSE	finn-b-I9_HYPTENS	6	151699396	0.0649	NA	0.5645	Coronary heart disease	Hypertension	Hypertension || ||	TRUE	igd	NA	NA	NA	NA	NA	NA	NA	3.12399e-06	6	151699396	3652	0.06938	CD4+ AC	TRUE	reported	iLF5yE	textfile	2	1	TRUE
rs137903114	C	T	C	T	-0.9366	-0.0598	0.004	0.01211	FALSE	FALSE	FALSE	finn-b-I9_HYPTENS	11	130770585	0.0421	NA	0.1552	Coronary heart disease	Hypertension	Hypertension || ||	TRUE	igd	NA	NA	NA	NA	NA	NA	NA	8.72107e-07	11	130770585	3652	0.1901	CD4+ AC	TRUE	reported	iLF5yE	textfile	2	1	TRUE
rs143021470	G	C	G	C	1.633	-0.0228	0.001	0.004732	FALSE	TRUE	FALSE	finn-b-I9_HYPTENS	6	81026437	0.0671	NA	0.734301	Coronary heart disease	Hypertension	Hypertension || ||	TRUE	igd	NA	NA	NA	NA	NA	NA	NA	5.58406e-06	6	81026437	3652	0.359	CD4+ AC	TRUE	reported	iLF5yE	textfile	2	1	TRUE
rs1849876	C	T	C	T	0.1324	-0.0009	0.7529	0.7489	FALSE	FALSE	FALSE	finn-b-I9_HYPTENS	22	45611053	0.0105	NA	0.9351	Coronary heart disease	Hypertension	Hypertension || ||	TRUE	igd	NA	NA	NA	NA	NA	NA	NA	1.81301e-06	22	45611053	3652	0.02769	CD4+ AC	TRUE	reported	iLF5yE	textfile	2	1	TRUE
rs28578320	C	T	C	T	0.1133	-0.0068	0.3482	0.327	FALSE	FALSE	FALSE	finn-b-I9_HYPTENS	15	96213772	0.0097	NA	0.4827	Coronary heart disease	Hypertension	Hypertension || ||	TRUE	igd	NA	NA	NA	NA	NA	NA	NA	9.7771e-06	15	96213772	3652	0.02558	CD4+ AC	TRUE	reported	iLF5yE	textfile	2	1	TRUE
rs2972073	C	T	C	T	0.1612	-0.0009	0.8612	0.7544	FALSE	FALSE	FALSE	finn-b-I9_HYPTENS	2	55293730	0.0106	NA	0.9349	Coronary heart disease	Hypertension	Hypertension || ||	TRUE	igd	NA	NA	NA	NA	NA	NA	NA	7.86104e-06	2	55293730	3652	0.03603	CD4+ AC	TRUE	reported	iLF5yE	textfile	2	1	TRUE
rs3129891	A	G	A	G	-0.1631	-0.0035	0.2249	0.2195	FALSE	FALSE	FALSE	finn-b-I9_HYPTENS	6	32415080	0.0123	NA	0.7778	Coronary heart disease	Hypertension	Hypertension || ||	TRUE	igd	NA	NA	NA	NA	NA	NA	NA	2.32097e-06	6	32415080	3652	0.03448	CD4+ AC	TRUE	reported	iLF5yE	textfile	2	1	TRUE
rs3184504	C	T	C	T	-0.1838	-0.0796	0.5305	0.5912	FALSE	FALSE	FALSE	finn-b-I9_HYPTENS	12	111884608	0.0093	NA	9.63163e-18	Coronary heart disease	Hypertension	Hypertension || ||	TRUE	igd	NA	NA	NA	NA	NA	NA	NA	7.66126e-12	12	111884608	3652	0.02676	CD4+ AC	TRUE	reported	iLF5yE	textfile	2	1	TRUE
rs3211602	A	G	A	G	-1.654	-0.0327	0.0012	0.03932	FALSE	FALSE	FALSE	finn-b-I9_HYPTENS	12	58147219	0.0235	NA	0.1644	Coronary heart disease	Hypertension	Hypertension || ||	TRUE	igd	NA	NA	NA	NA	NA	NA	NA	3.879e-06	12	58147219	3652	0.3577	CD4+ AC	TRUE	reported	iLF5yE	textfile	2	1	TRUE
rs414743	A	G	A	G	0.1352	-0.0028	0.2367	0.2162	FALSE	FALSE	FALSE	finn-b-I9_HYPTENS	21	46512075	0.0111	NA	0.8023	Coronary heart disease	Hypertension	Hypertension || ||	TRUE	igd	NA	NA	NA	NA	NA	NA	NA	3.73001e-06	21	46512075	3652	0.02918	CD4+ AC	TRUE	reported	iLF5yE	textfile	2	1	TRUE
rs4425753	G	C	G	C	0.1776	-0.0099	0.1247	0.1226	FALSE	TRUE	FALSE	finn-b-I9_HYPTENS	8	15369837	0.0141	NA	0.4814	Coronary heart disease	Hypertension	Hypertension || ||	TRUE	igd	NA	NA	NA	NA	NA	NA	NA	2.13501e-06	8	15369837	3652	0.0374	CD4+ AC	TRUE	reported	iLF5yE	textfile	2	1	TRUE
rs61935579	A	G	A	G	-0.2776	0.0046	0.0412	0.03218	FALSE	FALSE	FALSE	finn-b-I9_HYPTENS	12	60195749	0.0262	NA	0.8606	Coronary heart disease	Hypertension	Hypertension || ||	TRUE	igd	NA	NA	NA	NA	NA	NA	NA	4.87899e-06	12	60195749	3652	0.06065	CD4+ AC	TRUE	reported	iLF5yE	textfile	2	1	TRUE
rs7162344	A	G	A	G	-0.1136	0.0023	0.4295	0.303	FALSE	FALSE	FALSE	finn-b-I9_HYPTENS	15	26030485	0.01	NA	0.82	Coronary heart disease	Hypertension	Hypertension || ||	TRUE	igd	NA	NA	NA	NA	NA	NA	NA	3.37101e-06	15	26030485	3652	0.02442	CD4+ AC	TRUE	reported	iLF5yE	textfile	2	1	TRUE
rs72960548	C	T	C	T	0.2456	0.0309	0.073	0.03699	FALSE	FALSE	FALSE	finn-b-I9_HYPTENS	6	127873865	0.0246	NA	0.209	Coronary heart disease	Hypertension	Hypertension || ||	TRUE	igd	NA	NA	NA	NA	NA	NA	NA	4.341e-07	6	127873865	3652	0.04852	CD4+ AC	TRUE	reported	iLF5yE	textfile	2	1	TRUE
rs73132830	A	G	A	G	0.1352	-0.0036	0.2054	0.2393	FALSE	FALSE	FALSE	finn-b-I9_HYPTENS	7	55936249	0.0107	NA	0.737801	Coronary heart disease	Hypertension	Hypertension || ||	TRUE	igd	NA	NA	NA	NA	NA	NA	NA	7.93597e-06	7	55936249	3652	0.03023	CD4+ AC	TRUE	reported	iLF5yE	textfile	2	1	TRUE
rs7537437	A	G	A	G	-0.1404	0.0187	0.1785	0.1924	FALSE	FALSE	FALSE	finn-b-I9_HYPTENS	1	39439538	0.0116	NA	0.1077	Coronary heart disease	Hypertension	Hypertension || ||	TRUE	igd	NA	NA	NA	NA	NA	NA	NA	9.06901e-06	1	39439538	3652	0.03159	CD4+ AC	TRUE	reported	iLF5yE	textfile	2	1	TRUE
rs75494288	A	T	A	T	-0.3345	0.0108	0.0305	0.0346	FALSE	TRUE	FALSE	finn-b-I9_HYPTENS	2	59985834	0.025	NA	0.6652	Coronary heart disease	Hypertension	Hypertension || ||	TRUE	igd	NA	NA	NA	NA	NA	NA	NA	6.4e-06	2	59985834	3652	0.07401	CD4+ AC	TRUE	reported	iLF5yE	textfile	2	1	TRUE
rs75697875	G	C	G	C	0.2783	0.0241	0.0439	0.03611	FALSE	TRUE	FALSE	finn-b-I9_HYPTENS	1	23233895	0.0249	NA	0.3344	Coronary heart disease	Hypertension	Hypertension || ||	TRUE	igd	NA	NA	NA	NA	NA	NA	NA	3.80803e-06	1	23233895	3652	0.06013	CD4+ AC	TRUE	reported	iLF5yE	textfile	2	1	TRUE
rs78628680	G	A	G	A	0.3565	-0.0133	0.0245	0.007665	FALSE	FALSE	FALSE	finn-b-I9_HYPTENS	10	114300633	0.0537	NA	0.8041	Coronary heart disease	Hypertension	Hypertension || ||	TRUE	igd	NA	NA	NA	NA	NA	NA	NA	9.37692e-06	10	114300633	3652	0.08034	CD4+ AC	TRUE	reported	iLF5yE	textfile	2	1	TRUE
rs905461	C	A	C	A	0.1209	-0.02	0.7223	0.7455	FALSE	FALSE	FALSE	finn-b-I9_HYPTENS	3	104884917	0.0105	NA	0.0563599	Coronary heart disease	Hypertension	Hypertension || ||	TRUE	igd	NA	NA	NA	NA	NA	NA	NA	9.48702e-06	3	104884917	3652	0.02726	CD4+ AC	TRUE	reported	iLF5yE	textfile	2	1	TRUE
rs9271772	A	G	A	G	0.1877	0.0169	0.774	0.7569	FALSE	FALSE	FALSE	finn-b-I9_HYPTENS	6	32594275	0.0108	NA	0.1178	Coronary heart disease	Hypertension	Hypertension || ||	TRUE	igd	NA	NA	NA	NA	NA	NA	NA	1.006e-07	6	32594275	3652	0.03517	CD4+ AC	TRUE	reported	iLF5yE	textfile	2	1	TRUE
rs10042327	A	G	A	G	0.233	0.0099	0.0613	0.1192	FALSE	FALSE	FALSE	finn-b-I9_HYPTENS	5	58278611	0.0141	NA	0.4839	Coronary heart disease	Hypertension	Hypertension || ||	TRUE	igd	NA	NA	NA	NA	NA	NA	NA	7.40491e-06	5	58278611	3656	0.05192	Naive-mature B cell AC	TRUE	reported	mtCkax	textfile	2	1	TRUE
rs115150472	T	C	T	C	2.627	-0.0141	0.0004	0.02718	FALSE	FALSE	FALSE	finn-b-I9_HYPTENS	5	146138788	0.0283	NA	0.6191	Coronary heart disease	Hypertension	Hypertension || ||	TRUE	igd	NA	NA	NA	NA	NA	NA	NA	5.91398e-06	5	146138788	3656	0.579	Naive-mature B cell AC	TRUE	reported	mtCkax	textfile	2	1	TRUE
rs117344365	A	G	A	G	-0.4129	-0.0047	0.0178	0.00549	FALSE	FALSE	FALSE	finn-b-I9_HYPTENS	10	33779474	0.0621	NA	0.9393	Coronary heart disease	Hypertension	Hypertension || ||	TRUE	igd	NA	NA	NA	NA	NA	NA	NA	8.12905e-06	10	33779474	3656	0.09241	Naive-mature B cell AC	TRUE	reported	mtCkax	textfile	2	1	TRUE
rs12799241	A	G	A	G	0.138	0.0036	0.2619	0.1892	FALSE	FALSE	FALSE	finn-b-I9_HYPTENS	11	119980729	0.0117	NA	0.7611	Coronary heart disease	Hypertension	Hypertension || ||	TRUE	igd	NA	NA	NA	NA	NA	NA	NA	9.06797e-07	11	119980729	3656	0.02805	Naive-mature B cell AC	TRUE	reported	mtCkax	textfile	2	1	TRUE
rs139077655	T	C	T	C	-0.1159	-0.0086	0.382	0.4272	FALSE	FALSE	FALSE	finn-b-I9_HYPTENS	2	132741527	0.0093	NA	0.3549	Coronary heart disease	Hypertension	Hypertension || ||	TRUE	igd	NA	NA	NA	NA	NA	NA	NA	4.36697e-06	2	132741527	3656	0.02519	Naive-mature B cell AC	TRUE	reported	mtCkax	textfile	2	1	TRUE
rs143176410	C	G	C	G	1.819	0.1393	0.001	0.007096	FALSE	TRUE	FALSE	finn-b-I9_HYPTENS	16	84305239	0.0542	NA	0.01022	Coronary heart disease	Hypertension	Hypertension || ||	TRUE	igd	NA	NA	NA	NA	NA	NA	NA	7.65297e-06	16	84305239	3656	0.4058	Naive-mature B cell AC	TRUE	reported	mtCkax	textfile	2	1	TRUE
rs143397127	C	T	C	T	-0.4624	-0.0092	0.0157	0.001016	FALSE	FALSE	FALSE	finn-b-I9_HYPTENS	7	12847391	0.1504	NA	0.9512	Coronary heart disease	Hypertension	Hypertension || ||	TRUE	igd	NA	NA	NA	NA	NA	NA	NA	3.298e-06	7	12847391	3656	0.09926	Naive-mature B cell AC	TRUE	reported	mtCkax	textfile	2	1	TRUE
rs17056318	C	T	C	T	-0.2366	-0.0333	0.081	0.05668	FALSE	FALSE	FALSE	finn-b-I9_HYPTENS	5	158285953	0.0198	NA	0.0922104	Coronary heart disease	Hypertension	Hypertension || ||	TRUE	igd	NA	NA	NA	NA	NA	NA	NA	2.36499e-07	5	158285953	3656	0.0457	Naive-mature B cell AC	TRUE	reported	mtCkax	textfile	2	1	TRUE
rs189761842	T	C	T	C	0.7902	0.0212	0.0055	0.02379	FALSE	FALSE	FALSE	finn-b-I9_HYPTENS	10	125485345	0.0306	NA	0.4887	Coronary heart disease	Hypertension	Hypertension || ||	TRUE	igd	NA	NA	NA	NA	NA	NA	NA	3.91796e-06	10	125485345	3656	0.1709	Naive-mature B cell AC	TRUE	reported	mtCkax	textfile	2	1	TRUE
rs2286599	A	G	A	G	0.1183	-0.0015	0.32	0.102	FALSE	FALSE	FALSE	finn-b-I9_HYPTENS	12	6499533	0.0155	NA	0.9215	Coronary heart disease	Hypertension	Hypertension || ||	TRUE	igd	NA	NA	NA	NA	NA	NA	NA	8.96004e-06	12	6499533	3656	0.0266	Naive-mature B cell AC	TRUE	reported	mtCkax	textfile	2	1	TRUE
rs2390504	A	G	A	G	-0.2668	0.0058	0.0486	0.2256	FALSE	FALSE	FALSE	finn-b-I9_HYPTENS	7	21321670	0.0109	NA	0.5975	Coronary heart disease	Hypertension	Hypertension || ||	TRUE	igd	NA	NA	NA	NA	NA	NA	NA	3.51002e-06	7	21321670	3656	0.05743	Naive-mature B cell AC	TRUE	reported	mtCkax	textfile	2	1	TRUE
rs2395904	G	T	G	T	-0.1445	-0.0074	0.2657	0.2666	FALSE	FALSE	FALSE	finn-b-I9_HYPTENS	8	130617819	0.0103	NA	0.472	Coronary heart disease	Hypertension	Hypertension || ||	TRUE	igd	NA	NA	NA	NA	NA	NA	NA	1.74e-07	8	130617819	3656	0.02761	Naive-mature B cell AC	TRUE	reported	mtCkax	textfile	2	1	TRUE
rs283340	C	T	C	T	0.1251	-0.0206	0.5621	0.529	FALSE	FALSE	FALSE	finn-b-I9_HYPTENS	8	70193536	0.0092	NA	0.02551	Coronary heart disease	Hypertension	Hypertension || ||	TRUE	igd	NA	NA	NA	NA	NA	NA	NA	4.59505e-07	8	70193536	3656	0.02477	Naive-mature B cell AC	TRUE	reported	mtCkax	textfile	2	1	TRUE
rs34764986	C	T	C	T	-0.2347	-0.0201	0.0699	0.0292	FALSE	FALSE	FALSE	finn-b-I9_HYPTENS	20	59926554	0.0273	NA	0.4611	Coronary heart disease	Hypertension	Hypertension || ||	TRUE	igd	NA	NA	NA	NA	NA	NA	NA	1.08201e-06	20	59926554	3656	0.04805	Naive-mature B cell AC	TRUE	reported	mtCkax	textfile	2	1	TRUE
rs35607968	T	C	T	C	0.1584	0.0081	0.1536	0.2392	FALSE	FALSE	FALSE	finn-b-I9_HYPTENS	7	67653879	0.0107	NA	0.4483	Coronary heart disease	Hypertension	Hypertension || ||	TRUE	igd	NA	NA	NA	NA	NA	NA	NA	3.71304e-06	7	67653879	3656	0.03419	Naive-mature B cell AC	TRUE	reported	mtCkax	textfile	2	1	TRUE
rs3811215	T	G	T	G	-0.1229	0.001	0.3032	0.1704	FALSE	FALSE	FALSE	finn-b-I9_HYPTENS	14	22954777	0.0122	NA	0.9326	Coronary heart disease	Hypertension	Hypertension || ||	TRUE	igd	NA	NA	NA	NA	NA	NA	NA	5.33495e-06	14	22954777	3656	0.02697	Naive-mature B cell AC	TRUE	reported	mtCkax	textfile	2	1	TRUE
rs58114937	G	A	G	A	0.1702	-0.0297	0.1302	0.04735	FALSE	FALSE	FALSE	finn-b-I9_HYPTENS	12	67638132	0.0216	NA	0.1694	Coronary heart disease	Hypertension	Hypertension || ||	TRUE	igd	NA	NA	NA	NA	NA	NA	NA	2.84499e-06	12	67638132	3656	0.0363	Naive-mature B cell AC	TRUE	reported	mtCkax	textfile	2	1	TRUE
rs62115322	G	C	G	C	0.1382	-0.0135	0.2083	0.1725	FALSE	TRUE	FALSE	finn-b-I9_HYPTENS	19	53848484	0.0122	NA	0.2672	Coronary heart disease	Hypertension	Hypertension || ||	TRUE	igd	NA	NA	NA	NA	NA	NA	NA	3.31002e-06	19	53848484	3656	0.02968	Naive-mature B cell AC	TRUE	reported	mtCkax	textfile	2	1	TRUE
rs76263497	A	G	A	G	-0.1886	0.0083	0.0989	0.1613	FALSE	FALSE	FALSE	finn-b-I9_HYPTENS	15	60878804	0.0124	NA	0.5048	Coronary heart disease	Hypertension	Hypertension || ||	TRUE	igd	NA	NA	NA	NA	NA	NA	NA	5.33703e-06	15	60878804	3656	0.04138	Naive-mature B cell AC	TRUE	reported	mtCkax	textfile	2	1	TRUE
rs76981518	T	C	T	C	-0.2134	0.0673	0.0744	0.03524	FALSE	FALSE	FALSE	finn-b-I9_HYPTENS	4	152777207	0.0249	NA	0.00687005	Coronary heart disease	Hypertension	Hypertension || ||	TRUE	igd	NA	NA	NA	NA	NA	NA	NA	6.00897e-06	4	152777207	3656	0.04708	Naive-mature B cell AC	TRUE	reported	mtCkax	textfile	2	1	TRUE
rs77983244	A	G	A	G	-0.3088	0.0036	0.0325	0.08556	FALSE	FALSE	FALSE	finn-b-I9_HYPTENS	17	7316027	0.0166	NA	0.8281	Coronary heart disease	Hypertension	Hypertension || ||	TRUE	igd	NA	NA	NA	NA	NA	NA	NA	4.341e-06	17	7316027	3656	0.06711	Naive-mature B cell AC	TRUE	reported	mtCkax	textfile	2	1	TRUE
rs9564767	G	A	G	A	-0.1163	0.0146	0.6075	0.4013	FALSE	FALSE	FALSE	finn-b-I9_HYPTENS	13	71534535	0.0094	NA	0.1189	Coronary heart disease	Hypertension	Hypertension || ||	TRUE	igd	NA	NA	NA	NA	NA	NA	NA	3.62602e-06	13	71534535	3656	0.02507	Naive-mature B cell AC	TRUE	reported	mtCkax	textfile	2	1	TRUE
rs10042722	C	G	C	G	-0.1264	-0.0177	0.3827	0.2727	FALSE	TRUE	FALSE	finn-b-I9_HYPTENS	5	67121250	0.0103	NA	0.0853493	Coronary heart disease	Hypertension	Hypertension || ||	TRUE	igd	NA	NA	NA	NA	NA	NA	NA	7.10003e-06	5	67121250	2919	0.02809	CD3 on CD28- CD8br	TRUE	reported	rz5y2b	textfile	2	1	TRUE
rs10280171	C	T	C	T	-0.5408	-0.0321	0.013	0.03032	FALSE	FALSE	FALSE	finn-b-I9_HYPTENS	7	155971101	0.0281	NA	0.2538	Coronary heart disease	Hypertension	Hypertension || ||	TRUE	igd	NA	NA	NA	NA	NA	NA	NA	2.89701e-06	7	155971101	2919	0.1154	CD3 on CD28- CD8br	TRUE	reported	rz5y2b	textfile	2	1	TRUE
rs10861453	G	A	G	A	-0.1298	0.0076	0.4459	0.5098	FALSE	FALSE	FALSE	finn-b-I9_HYPTENS	12	105931980	0.0092	NA	0.4063	Coronary heart disease	Hypertension	Hypertension || ||	TRUE	igd	NA	NA	NA	NA	NA	NA	NA	3.15697e-06	12	105931980	2919	0.0278	CD3 on CD28- CD8br	TRUE	reported	rz5y2b	textfile	2	1	TRUE
rs12570957	A	C	A	C	0.1445	0.0036	0.2681	0.4554	FALSE	FALSE	FALSE	finn-b-I9_HYPTENS	10	101981274	0.0091	NA	0.695601	Coronary heart disease	Hypertension	Hypertension || ||	TRUE	igd	NA	NA	NA	NA	NA	NA	NA	2.88098e-06	10	101981274	2919	0.03082	CD3 on CD28- CD8br	TRUE	reported	rz5y2b	textfile	2	1	TRUE
rs141566851	A	G	A	G	-0.5188	-0.0318	0.0149	0.02335	FALSE	FALSE	FALSE	finn-b-I9_HYPTENS	3	170163167	0.0302	NA	0.2928	Coronary heart disease	Hypertension	Hypertension || ||	TRUE	igd	NA	NA	NA	NA	NA	NA	NA	5.04104e-06	3	170163167	2919	0.1135	CD3 on CD28- CD8br	TRUE	reported	rz5y2b	textfile	2	1	TRUE
rs143007860	T	A	T	A	0.2933	0.067	0.0486	0.004191	FALSE	TRUE	FALSE	finn-b-I9_HYPTENS	7	13007100	0.073	NA	0.3591	Coronary heart disease	Hypertension	Hypertension || ||	TRUE	igd	NA	NA	NA	NA	NA	NA	NA	5.91494e-06	7	13007100	2919	0.06464	CD3 on CD28- CD8br	TRUE	reported	rz5y2b	textfile	2	1	TRUE
rs28620385	C	T	C	T	0.14	-0.0186	0.3114	0.3614	FALSE	FALSE	FALSE	finn-b-I9_HYPTENS	21	46488731	0.0095	NA	0.0514103	Coronary heart disease	Hypertension	Hypertension || ||	TRUE	igd	NA	NA	NA	NA	NA	NA	NA	1.66598e-06	21	46488731	2919	0.02917	CD3 on CD28- CD8br	TRUE	reported	rz5y2b	textfile	2	1	TRUE
rs2988279	A	G	A	G	0.2396	0.0116	0.4849	0.2828	FALSE	FALSE	FALSE	finn-b-I9_HYPTENS	1	167419839	0.0101	NA	0.2513	Coronary heart disease	Hypertension	Hypertension || ||	TRUE	igd	NA	NA	NA	NA	NA	NA	NA	1.75388e-18	1	167419839	2919	0.02713	CD3 on CD28- CD8br	TRUE	reported	rz5y2b	textfile	2	1	TRUE
rs4689428	G	C	G	C	-0.186	0.0121	0.2052	0.3911	FALSE	TRUE	FALSE	finn-b-I9_HYPTENS	4	6388191	0.0094	NA	0.1963	Coronary heart disease	Hypertension	Hypertension || ||	TRUE	igd	NA	NA	NA	NA	NA	NA	NA	4.21396e-08	4	6388191	2919	0.03384	CD3 on CD28- CD8br	TRUE	reported	rz5y2b	textfile	2	1	TRUE
rs59837469	C	G	C	G	0.3624	0.0102	0.0331	0.09491	FALSE	TRUE	FALSE	finn-b-I9_HYPTENS	5	169629818	0.0159	NA	0.5193	Coronary heart disease	Hypertension	Hypertension || ||	TRUE	igd	NA	NA	NA	NA	NA	NA	NA	2.40602e-06	5	169629818	2919	0.0767	CD3 on CD28- CD8br	TRUE	reported	rz5y2b	textfile	2	1	TRUE
rs6120663	A	C	A	C	-0.1254	0.006	0.4726	0.4886	FALSE	FALSE	FALSE	finn-b-I9_HYPTENS	20	33081906	0.0091	NA	0.5123	Coronary heart disease	Hypertension	Hypertension || ||	TRUE	igd	NA	NA	NA	NA	NA	NA	NA	4.67703e-06	20	33081906	2919	0.02733	CD3 on CD28- CD8br	TRUE	reported	rz5y2b	textfile	2	1	TRUE
rs62293633	G	C	G	C	0.2552	0.0308	0.0558	0.07347	FALSE	TRUE	FALSE	finn-b-I9_HYPTENS	3	163557077	0.0176	NA	0.0804007	Coronary heart disease	Hypertension	Hypertension || ||	TRUE	igd	NA	NA	NA	NA	NA	NA	NA	8.42093e-06	3	163557077	2919	0.05718	CD3 on CD28- CD8br	TRUE	reported	rz5y2b	textfile	2	1	TRUE
rs62574602	C	T	C	T	-0.5914	-0.0432	0.0104	0.03441	FALSE	FALSE	FALSE	finn-b-I9_HYPTENS	9	96839069	0.0252	NA	0.0871305	Coronary heart disease	Hypertension	Hypertension || ||	TRUE	igd	NA	NA	NA	NA	NA	NA	NA	9.7389e-06	9	96839069	2919	0.1335	CD3 on CD28- CD8br	TRUE	reported	rz5y2b	textfile	2	1	TRUE
rs6564225	C	A	C	A	-0.1551	0.016	0.2062	0.1967	FALSE	FALSE	FALSE	finn-b-I9_HYPTENS	16	75229833	0.0115	NA	0.1635	Coronary heart disease	Hypertension	Hypertension || ||	TRUE	igd	NA	NA	NA	NA	NA	NA	NA	8.16507e-06	16	75229833	2919	0.0347	CD3 on CD28- CD8br	TRUE	reported	rz5y2b	textfile	2	1	TRUE
rs72975607	A	G	A	G	0.2633	0.0044	0.0572	0.0724	FALSE	FALSE	FALSE	finn-b-I9_HYPTENS	11	103167130	0.0178	NA	0.8032	Coronary heart disease	Hypertension	Hypertension || ||	TRUE	igd	NA	NA	NA	NA	NA	NA	NA	6.40398e-06	11	103167130	2919	0.05824	CD3 on CD28- CD8br	TRUE	reported	rz5y2b	textfile	2	1	TRUE
rs7334537	C	G	C	G	-0.1418	-0.0143	0.2335	0.1981	FALSE	TRUE	FALSE	finn-b-I9_HYPTENS	13	76017101	0.0115	NA	0.2133	Coronary heart disease	Hypertension	Hypertension || ||	TRUE	igd	TRUE	rs7334537	rs4597197	C	G	G	A	9.75596e-06	13	76014918	2919	0.03201	CD3 on CD28- CD8br	TRUE	reported	rz5y2b	textfile	2	1	TRUE
rs77294768	A	G	A	G	-0.188	0.0335	0.1264	0.09736	FALSE	FALSE	FALSE	finn-b-I9_HYPTENS	1	6861035	0.0155	NA	0.0302601	Coronary heart disease	Hypertension	Hypertension || ||	TRUE	igd	NA	NA	NA	NA	NA	NA	NA	5.59397e-06	1	6861035	2919	0.04133	CD3 on CD28- CD8br	TRUE	reported	rz5y2b	textfile	2	1	TRUE
rs947505	G	A	G	A	0.2201	-0.0273	0.9046	0.8473	FALSE	FALSE	FALSE	finn-b-I9_HYPTENS	1	173302097	0.0128	NA	0.0333096	Coronary heart disease	Hypertension	Hypertension || ||	TRUE	igd	NA	NA	NA	NA	NA	NA	NA	3.55001e-06	1	173302097	2919	0.04738	CD3 on CD28- CD8br	TRUE	reported	rz5y2b	textfile	2	1	TRUE
rs9787219	C	G	C	G	-0.1339	0.0007	0.3482	0.3949	FALSE	TRUE	FALSE	finn-b-I9_HYPTENS	1	67080159	0.0094	NA	0.9442	Coronary heart disease	Hypertension	Hypertension || ||	TRUE	igd	NA	NA	NA	NA	NA	NA	NA	2.52901e-06	1	67080159	2919	0.0284	CD3 on CD28- CD8br	TRUE	reported	rz5y2b	textfile	2	1	TRUE
rs10042952	A	C	A	C	-0.1577	0.0124	0.1366	0.1248	FALSE	FALSE	FALSE	finn-b-I9_HYPTENS	5	67196963	0.0138	NA	0.3712	Coronary heart disease	Hypertension	Hypertension || ||	TRUE	igd	NA	NA	NA	NA	NA	NA	NA	7.24703e-06	5	67196963	3592	0.03509	CD27 on CD20- CD38-	TRUE	reported	0K5mkC	textfile	2	1	TRUE
rs10740344	T	C	T	C	-0.1301	0.005	0.7394	0.6415	FALSE	FALSE	FALSE	finn-b-I9_HYPTENS	10	72155840	0.0095	NA	0.601999	Coronary heart disease	Hypertension	Hypertension || ||	TRUE	igd	NA	NA	NA	NA	NA	NA	NA	1.52999e-06	10	72155840	3592	0.02703	CD27 on CD20- CD38-	TRUE	reported	0K5mkC	textfile	2	1	TRUE
rs10763431	C	T	C	T	0.1126	0.0033	0.6356	0.7271	FALSE	FALSE	FALSE	finn-b-I9_HYPTENS	10	58623676	0.0103	NA	0.749799	Coronary heart disease	Hypertension	Hypertension || ||	TRUE	igd	NA	NA	NA	NA	NA	NA	NA	7.07701e-06	10	58623676	3592	0.02504	CD27 on CD20- CD38-	TRUE	reported	0K5mkC	textfile	2	1	TRUE
rs113532966	C	T	C	T	0.1937	0.0255	0.0846	0.02482	FALSE	FALSE	FALSE	finn-b-I9_HYPTENS	2	50627626	0.0293	NA	0.3847	Coronary heart disease	Hypertension	Hypertension || ||	TRUE	igd	NA	NA	NA	NA	NA	NA	NA	4.86598e-06	2	50627626	3592	0.04232	CD27 on CD20- CD38-	TRUE	reported	0K5mkC	textfile	2	1	TRUE
rs115412883	G	A	G	A	0.6043	0.0308	0.0088	0.009654	FALSE	FALSE	FALSE	finn-b-I9_HYPTENS	3	26147574	0.0471	NA	0.5129	Coronary heart disease	Hypertension	Hypertension || ||	TRUE	igd	NA	NA	NA	NA	NA	NA	NA	9.96805e-06	3	26147574	3592	0.1366	CD27 on CD20- CD38-	TRUE	reported	0K5mkC	textfile	2	1	TRUE
rs118135815	G	A	G	A	1.931	0.0567	0.001	0.01472	FALSE	FALSE	FALSE	finn-b-I9_HYPTENS	7	146514190	0.0381	NA	0.1374	Coronary heart disease	Hypertension	Hypertension || ||	TRUE	igd	NA	NA	NA	NA	NA	NA	NA	2.84001e-06	7	146514190	3592	0.4117	CD27 on CD20- CD38-	TRUE	reported	0K5mkC	textfile	2	1	TRUE
rs139998	C	T	C	T	-0.121	0.0045	0.2739	0.2295	FALSE	FALSE	FALSE	finn-b-I9_HYPTENS	22	36862501	0.0109	NA	0.6767	Coronary heart disease	Hypertension	Hypertension || ||	TRUE	igd	NA	NA	NA	NA	NA	NA	NA	5.40194e-06	22	36862501	3592	0.02655	CD27 on CD20- CD38-	TRUE	reported	0K5mkC	textfile	2	1	TRUE
rs147153707	A	G	A	G	0.5283	0.0514	0.0129	0.004492	FALSE	FALSE	FALSE	finn-b-I9_HYPTENS	9	31165407	0.0708	NA	0.4678	Coronary heart disease	Hypertension	Hypertension || ||	TRUE	igd	NA	NA	NA	NA	NA	NA	NA	1.64399e-06	9	31165407	3592	0.11	CD27 on CD20- CD38-	TRUE	reported	0K5mkC	textfile	2	1	TRUE
rs147680281	T	C	T	C	2.007	0.0925	0.0008	0.005703	FALSE	FALSE	FALSE	finn-b-I9_HYPTENS	5	127113029	0.0617	NA	0.1337	Coronary heart disease	Hypertension	Hypertension || ||	TRUE	igd	NA	NA	NA	NA	NA	NA	NA	4.92096e-06	5	127113029	3592	0.4386	CD27 on CD20- CD38-	TRUE	reported	0K5mkC	textfile	2	1	TRUE
rs1785249	T	C	T	C	-0.1234	-0.0111	0.38	0.3888	FALSE	FALSE	FALSE	finn-b-I9_HYPTENS	18	3362511	0.0095	NA	0.2417	Coronary heart disease	Hypertension	Hypertension || ||	TRUE	igd	NA	NA	NA	NA	NA	NA	NA	5.08604e-07	18	3362511	3592	0.02452	CD27 on CD20- CD38-	TRUE	reported	0K5mkC	textfile	2	1	TRUE
rs2024568	C	T	C	T	-0.118	-0.0156	0.636	0.7268	FALSE	FALSE	FALSE	finn-b-I9_HYPTENS	20	44732089	0.0102	NA	0.127	Coronary heart disease	Hypertension	Hypertension || ||	TRUE	igd	NA	NA	NA	NA	NA	NA	NA	2.488e-06	20	44732089	3592	0.02501	CD27 on CD20- CD38-	TRUE	reported	0K5mkC	textfile	2	1	TRUE
rs4578504	G	C	G	C	-0.1364	0.0067	0.77	0.6932	FALSE	TRUE	FALSE	finn-b-I9_HYPTENS	13	27510490	0.0099	NA	0.4986	Coronary heart disease	Hypertension	Hypertension || ||	TRUE	igd	NA	NA	NA	NA	NA	NA	NA	2.60801e-06	13	27510490	3592	0.02898	CD27 on CD20- CD38-	TRUE	reported	0K5mkC	textfile	2	1	TRUE
rs61566441	T	C	T	C	0.1244	0.009	0.2848	0.1252	FALSE	FALSE	FALSE	finn-b-I9_HYPTENS	3	155044125	0.0138	NA	0.514	Coronary heart disease	Hypertension	Hypertension || ||	TRUE	igd	NA	NA	NA	NA	NA	NA	NA	3.95003e-06	3	155044125	3592	0.02693	CD27 on CD20- CD38-	TRUE	reported	0K5mkC	textfile	2	1	TRUE
rs7007180	G	T	G	T	0.1322	0.0144	0.7354	0.6816	FALSE	FALSE	FALSE	finn-b-I9_HYPTENS	8	6947493	0.0099	NA	0.1476	Coronary heart disease	Hypertension	Hypertension || ||	TRUE	igd	NA	NA	NA	NA	NA	NA	NA	4.60999e-06	8	6947493	3592	0.0288	CD27 on CD20- CD38-	TRUE	reported	0K5mkC	textfile	2	1	TRUE
rs7114298	G	A	G	A	-0.1221	-0.018	0.7206	0.673	FALSE	FALSE	FALSE	finn-b-I9_HYPTENS	11	65582028	0.0097	NA	0.0645595	Coronary heart disease	Hypertension	Hypertension || ||	TRUE	igd	NA	NA	NA	NA	NA	NA	NA	6.08597e-06	11	65582028	3592	0.02695	CD27 on CD20- CD38-	TRUE	reported	0K5mkC	textfile	2	1	TRUE
rs74432706	T	C	T	C	0.3494	-0.0139	0.0245	0.04781	FALSE	FALSE	FALSE	finn-b-I9_HYPTENS	2	197887417	0.0215	NA	0.5189	Coronary heart disease	Hypertension	Hypertension || ||	TRUE	igd	NA	NA	NA	NA	NA	NA	NA	5.23299e-06	2	197887417	3592	0.0766	CD27 on CD20- CD38-	TRUE	reported	0K5mkC	textfile	2	1	TRUE
rs74551235	A	G	A	G	-0.2031	0.0055	0.0899	0.04702	FALSE	FALSE	FALSE	finn-b-I9_HYPTENS	6	150575442	0.0219	NA	0.7998	Coronary heart disease	Hypertension	Hypertension || ||	TRUE	igd	NA	NA	NA	NA	NA	NA	NA	1.15001e-06	6	150575442	3592	0.04168	CD27 on CD20- CD38-	TRUE	reported	0K5mkC	textfile	2	1	TRUE
rs8072367	C	T	C	T	-0.1944	0.0307	0.0869	0.07412	FALSE	FALSE	FALSE	finn-b-I9_HYPTENS	17	75901729	0.0174	NA	0.0774997	Coronary heart disease	Hypertension	Hypertension || ||	TRUE	igd	NA	NA	NA	NA	NA	NA	NA	5.05801e-06	17	75901729	3592	0.04255	CD27 on CD20- CD38-	TRUE	reported	0K5mkC	textfile	2	1	TRUE
rs909973	G	A	G	A	0.4996	-0.0032	0.0131	0.0185	FALSE	FALSE	FALSE	finn-b-I9_HYPTENS	1	40901979	0.0341	NA	0.9259	Coronary heart disease	Hypertension	Hypertension || ||	TRUE	igd	NA	NA	NA	NA	NA	NA	NA	2.80498e-06	1	40901979	3592	0.1065	CD27 on CD20- CD38-	TRUE	reported	0K5mkC	textfile	2	1	TRUE
rs1004687	T	G	T	G	-0.1628	0.0117	0.4572	0.3198	FALSE	FALSE	FALSE	finn-b-I9_HYPTENS	3	103810095	0.0099	NA	0.2341	Coronary heart disease	Hypertension	Hypertension || ||	TRUE	igd	NA	NA	NA	NA	NA	NA	NA	3.02197e-06	3	103810095	1635	0.03474	CD45 on lymphocyte	TRUE	reported	ImI7EJ	textfile	2	1	TRUE
rs113430136	T	C	T	C	-0.5328	0.0187	0.0229	0.07638	FALSE	FALSE	FALSE	finn-b-I9_HYPTENS	1	204258208	0.0174	NA	0.2819	Coronary heart disease	Hypertension	Hypertension || ||	TRUE	igd	NA	NA	NA	NA	NA	NA	NA	8.81698e-06	1	204258208	1635	0.1195	CD45 on lymphocyte	TRUE	reported	ImI7EJ	textfile	2	1	TRUE
rs11696662	T	C	T	C	0.2795	-0.0069	0.0972	0.04986	FALSE	FALSE	FALSE	finn-b-I9_HYPTENS	20	39790435	0.0211	NA	0.7452	Coronary heart disease	Hypertension	Hypertension || ||	TRUE	igd	NA	NA	NA	NA	NA	NA	NA	2.56201e-06	20	39790435	1635	0.05921	CD45 on lymphocyte	TRUE	reported	ImI7EJ	textfile	2	1	TRUE
rs11706901	G	C	G	C	0.2224	0.0096	0.8459	0.7727	FALSE	TRUE	FALSE	finn-b-I9_HYPTENS	3	10663917	0.011	NA	0.3812	Coronary heart disease	Hypertension	Hypertension || ||	TRUE	igd	NA	NA	NA	NA	NA	NA	NA	4.35602e-06	3	10663917	1635	0.04826	CD45 on lymphocyte	TRUE	reported	ImI7EJ	textfile	2	1	TRUE
rs117772551	T	C	T	C	-0.3833	-0.0267	0.0498	0.05218	FALSE	FALSE	FALSE	finn-b-I9_HYPTENS	10	56075362	0.0205	NA	0.1924	Coronary heart disease	Hypertension	Hypertension || ||	TRUE	igd	NA	NA	NA	NA	NA	NA	NA	3.98896e-06	10	56075362	1635	0.08282	CD45 on lymphocyte	TRUE	reported	ImI7EJ	textfile	2	1	TRUE
rs138535375	T	G	T	G	-0.9674	-0.0641	0.0076	0.003618	FALSE	FALSE	FALSE	finn-b-I9_HYPTENS	18	22152471	0.0791	NA	0.4176	Coronary heart disease	Hypertension	Hypertension || ||	TRUE	igd	NA	NA	NA	NA	NA	NA	NA	2.31398e-06	18	22152471	1635	0.204	CD45 on lymphocyte	TRUE	reported	ImI7EJ	textfile	2	1	TRUE
rs145947216	T	C	T	C	-0.4199	-0.0205	0.0401	0.007526	FALSE	FALSE	FALSE	finn-b-I9_HYPTENS	2	38596674	0.0555	NA	0.711101	Coronary heart disease	Hypertension	Hypertension || ||	TRUE	igd	NA	NA	NA	NA	NA	NA	NA	8.26209e-06	2	38596674	1635	0.09388	CD45 on lymphocyte	TRUE	reported	ImI7EJ	textfile	2	1	TRUE
rs150795	G	A	G	A	0.1744	0.0174	0.4526	0.3011	FALSE	FALSE	FALSE	finn-b-I9_HYPTENS	21	43462379	0.01	NA	0.08107	Coronary heart disease	Hypertension	Hypertension || ||	TRUE	igd	NA	NA	NA	NA	NA	NA	NA	1.66598e-06	21	43462379	1635	0.03627	CD45 on lymphocyte	TRUE	reported	ImI7EJ	textfile	2	1	TRUE
rs1553663	C	T	C	T	-0.1999	0.0039	0.7994	0.7339	FALSE	FALSE	FALSE	finn-b-I9_HYPTENS	4	55280100	0.0103	NA	0.7082	Coronary heart disease	Hypertension	Hypertension || ||	TRUE	igd	NA	NA	NA	NA	NA	NA	NA	7.89896e-06	4	55280100	1635	0.04461	CD45 on lymphocyte	TRUE	reported	ImI7EJ	textfile	2	1	TRUE
rs1660269	G	A	G	A	0.1659	0.013	0.3829	0.3418	FALSE	FALSE	FALSE	finn-b-I9_HYPTENS	18	62549208	0.0098	NA	0.1848	Coronary heart disease	Hypertension	Hypertension || ||	TRUE	igd	NA	NA	NA	NA	NA	NA	NA	6.41298e-06	18	62549208	1635	0.03665	CD45 on lymphocyte	TRUE	reported	ImI7EJ	textfile	2	1	TRUE
rs282088	A	G	A	G	-0.2756	0.0123	0.8713	0.9174	FALSE	FALSE	FALSE	finn-b-I9_HYPTENS	6	154260029	0.0167	NA	0.4619	Coronary heart disease	Hypertension	Hypertension || ||	TRUE	igd	NA	NA	NA	NA	NA	NA	NA	3.26197e-07	6	154260029	1635	0.05373	CD45 on lymphocyte	TRUE	reported	ImI7EJ	textfile	2	1	TRUE
rs368565398	A	T	A	T	0.7271	0.0298	0.0202	0.07576	FALSE	TRUE	FALSE	finn-b-I9_HYPTENS	16	89958118	0.0173	NA	0.0847091	Coronary heart disease	Hypertension	Hypertension || ||	TRUE	igd	TRUE	rs368565398	rs11645970	A	T	A	G	6.25706e-08	16	89952846	1635	0.1337	CD45 on lymphocyte	TRUE	reported	ImI7EJ	textfile	2	1	TRUE
rs56165924	T	C	T	C	-0.2187	0.0038	0.156	0.1465	FALSE	FALSE	FALSE	finn-b-I9_HYPTENS	19	562874	0.0134	NA	0.7783	Coronary heart disease	Hypertension	Hypertension || ||	TRUE	igd	NA	NA	NA	NA	NA	NA	NA	7.99208e-06	19	562874	1635	0.04881	CD45 on lymphocyte	TRUE	reported	ImI7EJ	textfile	2	1	TRUE
rs74789069	G	A	G	A	-0.4889	0.0587	0.0284	0.00422	FALSE	FALSE	FALSE	finn-b-I9_HYPTENS	12	130989861	0.0715	NA	0.4112	Coronary heart disease	Hypertension	Hypertension || ||	TRUE	igd	NA	NA	NA	NA	NA	NA	NA	3.89601e-06	12	130989861	1635	0.1055	CD45 on lymphocyte	TRUE	reported	ImI7EJ	textfile	2	1	TRUE
rs77704135	G	A	G	A	0.4592	0.057	0.0385	0.01938	FALSE	FALSE	FALSE	finn-b-I9_HYPTENS	6	26293012	0.0335	NA	0.089199	Coronary heart disease	Hypertension	Hypertension || ||	TRUE	igd	NA	NA	NA	NA	NA	NA	NA	1.91602e-06	6	26293012	1635	0.09608	CD45 on lymphocyte	TRUE	reported	ImI7EJ	textfile	2	1	TRUE
rs9559563	C	T	C	T	-0.168	-0.0157	0.5731	0.5272	FALSE	FALSE	FALSE	finn-b-I9_HYPTENS	13	110000129	0.0092	NA	0.0882104	Coronary heart disease	Hypertension	Hypertension || ||	TRUE	igd	NA	NA	NA	NA	NA	NA	NA	3.86999e-06	13	110000129	1635	0.03624	CD45 on lymphocyte	TRUE	reported	ImI7EJ	textfile	2	1	TRUE
rs9567870	T	A	T	A	0.3158	0.01	0.0697	0.1098	FALSE	TRUE	FALSE	finn-b-I9_HYPTENS	13	48040480	0.0147	NA	0.4954	Coronary heart disease	Hypertension	Hypertension || ||	TRUE	igd	NA	NA	NA	NA	NA	NA	NA	7.45693e-06	13	48040480	1635	0.07026	CD45 on lymphocyte	TRUE	reported	ImI7EJ	textfile	2	1	TRUE
rs10047088	C	T	C	T	0.1915	-0.0065	0.8832	0.9776	FALSE	FALSE	FALSE	finn-b-I9_HYPTENS	1	228004140	0.0313	NA	0.8364	Coronary heart disease	Hypertension	Hypertension || ||	TRUE	igd	NA	NA	NA	NA	NA	NA	NA	3.378e-06	1	228004140	3060	0.04113	CD4 on HLA DR+ CD4+	TRUE	reported	3i30jd	textfile	2	1	TRUE
rs10179730	A	G	A	G	0.1972	-0.0176	0.8972	0.7681	FALSE	FALSE	FALSE	finn-b-I9_HYPTENS	2	188410351	0.0109	NA	0.1055	Coronary heart disease	Hypertension	Hypertension || ||	TRUE	igd	NA	NA	NA	NA	NA	NA	NA	8.83405e-06	2	188410351	3060	0.04429	CD4 on HLA DR+ CD4+	TRUE	reported	3i30jd	textfile	2	1	TRUE
rs10517576	C	T	C	T	0.578	0.0195	0.0109	0.0244	FALSE	FALSE	FALSE	finn-b-I9_HYPTENS	4	154561623	0.0296	NA	0.5095	Coronary heart disease	Hypertension	Hypertension || ||	TRUE	igd	NA	NA	NA	NA	NA	NA	NA	3.46402e-06	4	154561623	3060	0.1243	CD4 on HLA DR+ CD4+	TRUE	reported	3i30jd	textfile	2	1	TRUE
rs10518646	T	C	T	C	0.5055	-0.0569	0.0141	0.01672	FALSE	FALSE	FALSE	finn-b-I9_HYPTENS	1	81127816	0.0356	NA	0.1103	Coronary heart disease	Hypertension	Hypertension || ||	TRUE	igd	NA	NA	NA	NA	NA	NA	NA	8.82308e-06	1	81127816	3060	0.1135	CD4 on HLA DR+ CD4+	TRUE	reported	3i30jd	textfile	2	1	TRUE
rs10946649	T	C	T	C	0.2637	0.0142	0.0632	0.03272	FALSE	FALSE	FALSE	finn-b-I9_HYPTENS	6	23957018	0.0261	NA	0.5857	Coronary heart disease	Hypertension	Hypertension || ||	TRUE	igd	NA	NA	NA	NA	NA	NA	NA	1.78599e-06	6	23957018	3060	0.0551	CD4 on HLA DR+ CD4+	TRUE	reported	3i30jd	textfile	2	1	TRUE
rs11614716	G	T	G	T	-0.1537	0.0238	0.2485	0.2874	FALSE	FALSE	FALSE	finn-b-I9_HYPTENS	12	6904146	0.0101	NA	0.01869	Coronary heart disease	Hypertension	Hypertension || ||	TRUE	igd	NA	NA	NA	NA	NA	NA	NA	6.827e-07	12	6904146	3060	0.03089	CD4 on HLA DR+ CD4+	TRUE	reported	3i30jd	textfile	2	1	TRUE
rs11929631	A	T	A	T	-0.2687	-0.0076	0.0525	0.07009	FALSE	TRUE	FALSE	finn-b-I9_HYPTENS	3	164980538	0.0182	NA	0.6753	Coronary heart disease	Hypertension	Hypertension || ||	TRUE	igd	NA	NA	NA	NA	NA	NA	NA	5.91698e-06	3	164980538	3060	0.05922	CD4 on HLA DR+ CD4+	TRUE	reported	3i30jd	textfile	2	1	TRUE
rs12684941	G	A	G	A	-0.1207	-0.004	0.4683	0.4023	FALSE	FALSE	FALSE	finn-b-I9_HYPTENS	9	37654930	0.0093	NA	0.6699	Coronary heart disease	Hypertension	Hypertension || ||	TRUE	igd	NA	NA	NA	NA	NA	NA	NA	6.03601e-06	9	37654930	3060	0.02664	CD4 on HLA DR+ CD4+	TRUE	reported	3i30jd	textfile	2	1	TRUE
rs13316780	C	T	C	T	0.5642	0.054	0.0119	0.01463	FALSE	FALSE	FALSE	finn-b-I9_HYPTENS	3	108851829	0.0382	NA	0.1571	Coronary heart disease	Hypertension	Hypertension || ||	TRUE	igd	NA	NA	NA	NA	NA	NA	NA	4.72204e-06	3	108851829	3060	0.1231	CD4 on HLA DR+ CD4+	TRUE	reported	3i30jd	textfile	2	1	TRUE
rs17002700	G	T	G	T	0.1481	-0.0243	0.2028	0.1676	FALSE	FALSE	FALSE	finn-b-I9_HYPTENS	4	78417537	0.0122	NA	0.0468403	Coronary heart disease	Hypertension	Hypertension || ||	TRUE	igd	NA	NA	NA	NA	NA	NA	NA	7.86502e-06	4	78417537	3060	0.03309	CD4 on HLA DR+ CD4+	TRUE	reported	3i30jd	textfile	2	1	TRUE
rs17088862	A	T	A	T	0.409	0.0096	0.0224	0.07303	FALSE	TRUE	FALSE	finn-b-I9_HYPTENS	8	22835142	0.0176	NA	0.584201	Coronary heart disease	Hypertension	Hypertension || ||	TRUE	igd	NA	NA	NA	NA	NA	NA	NA	5.54e-06	8	22835142	3060	0.08986	CD4 on HLA DR+ CD4+	TRUE	reported	3i30jd	textfile	2	1	TRUE
rs184989157	T	C	T	C	-0.3183	0.0161	0.0364	0.02054	FALSE	FALSE	FALSE	finn-b-I9_HYPTENS	4	4214108	0.0323	NA	0.6194	Coronary heart disease	Hypertension	Hypertension || ||	TRUE	igd	NA	NA	NA	NA	NA	NA	NA	8.91497e-06	4	4214108	3060	0.07154	CD4 on HLA DR+ CD4+	TRUE	reported	3i30jd	textfile	2	1	TRUE
rs2524081	C	G	C	G	0.156	-0.0018	0.3253	0.05774	FALSE	TRUE	FALSE	finn-b-I9_HYPTENS	6	31242083	0.0197	NA	0.9263	Coronary heart disease	Hypertension	Hypertension || ||	TRUE	igd	NA	NA	NA	NA	NA	NA	NA	5.868e-07	6	31242083	3060	0.03115	CD4 on HLA DR+ CD4+	TRUE	reported	3i30jd	textfile	2	1	TRUE
rs35032648	C	T	C	T	0.1191	0.0041	0.5542	0.3764	FALSE	FALSE	FALSE	finn-b-I9_HYPTENS	5	3225418	0.0094	NA	0.661899	Coronary heart disease	Hypertension	Hypertension || ||	TRUE	igd	NA	NA	NA	NA	NA	NA	NA	7.43807e-06	5	3225418	3060	0.02653	CD4 on HLA DR+ CD4+	TRUE	reported	3i30jd	textfile	2	1	TRUE
rs35996890	T	A	T	A	0.124	-0.015	0.3467	0.3485	FALSE	TRUE	FALSE	finn-b-I9_HYPTENS	15	50184767	0.0096	NA	0.1181	Coronary heart disease	Hypertension	Hypertension || ||	TRUE	igd	TRUE	rs35996890	rs17487811	T	A	G	A	9.81703e-06	15	50180635	3060	0.02799	CD4 on HLA DR+ CD4+	TRUE	reported	3i30jd	textfile	2	1	TRUE
rs4371876	A	G	A	G	0.1831	-0.0073	0.4923	0.3686	FALSE	FALSE	FALSE	finn-b-I9_HYPTENS	6	31067550	0.0099	NA	0.4634	Coronary heart disease	Hypertension	Hypertension || ||	TRUE	igd	NA	NA	NA	NA	NA	NA	NA	1.98802e-10	6	31067550	3060	0.02869	CD4 on HLA DR+ CD4+	TRUE	reported	3i30jd	textfile	2	1	TRUE
rs72822577	A	T	A	T	0.7293	0.0406	0.0067	0.02745	FALSE	TRUE	FALSE	finn-b-I9_HYPTENS	10	97168100	0.0278	NA	0.1445	Coronary heart disease	Hypertension	Hypertension || ||	TRUE	igd	NA	NA	NA	NA	NA	NA	NA	7.69609e-06	10	97168100	3060	0.1627	CD4 on HLA DR+ CD4+	TRUE	reported	3i30jd	textfile	2	1	TRUE
rs75036101	A	T	A	T	-0.2521	0.0129	0.0605	0.05403	FALSE	TRUE	FALSE	finn-b-I9_HYPTENS	16	66348814	0.0201	NA	0.5212	Coronary heart disease	Hypertension	Hypertension || ||	TRUE	igd	NA	NA	NA	NA	NA	NA	NA	9.89191e-06	16	66348814	3060	0.05694	CD4 on HLA DR+ CD4+	TRUE	reported	3i30jd	textfile	2	1	TRUE
rs75559970	T	G	T	G	0.5299	0.0031	0.0167	0.03357	FALSE	FALSE	FALSE	finn-b-I9_HYPTENS	10	100518962	0.0252	NA	0.9025	Coronary heart disease	Hypertension	Hypertension || ||	TRUE	igd	NA	NA	NA	NA	NA	NA	NA	5.32905e-07	10	100518962	3060	0.1055	CD4 on HLA DR+ CD4+	TRUE	reported	3i30jd	textfile	2	1	TRUE
rs7819104	T	A	T	A	-0.1403	-0.0134	0.2402	0.1922	FALSE	TRUE	FALSE	finn-b-I9_HYPTENS	8	121748105	0.0116	NA	0.2483	Coronary heart disease	Hypertension	Hypertension || ||	TRUE	igd	NA	NA	NA	NA	NA	NA	NA	9.37109e-06	8	121748105	3060	0.0316	CD4 on HLA DR+ CD4+	TRUE	reported	3i30jd	textfile	2	1	TRUE
rs9357097	T	C	T	C	0.1669	-0.0003	0.476	0.2504	FALSE	FALSE	FALSE	finn-b-I9_HYPTENS	6	30285121	0.0122	NA	0.9827	Coronary heart disease	Hypertension	Hypertension || ||	TRUE	igd	NA	NA	NA	NA	NA	NA	NA	2.57199e-09	6	30285121	3060	0.02793	CD4 on HLA DR+ CD4+	TRUE	reported	3i30jd	textfile	2	1	TRUE
rs10047347	T	C	T	C	0.117	-0.0102	0.4197	0.3728	FALSE	FALSE	FALSE	finn-b-I9_HYPTENS	10	26741516	0.0095	NA	0.2818	Coronary heart disease	Hypertension	Hypertension || ||	TRUE	igd	NA	NA	NA	NA	NA	NA	NA	4.78498e-06	10	26741516	3657	0.02555	CD20 on unsw mem	TRUE	reported	8cLT6o	textfile	2	1	TRUE
rs11205970	T	A	T	A	0.1723	0.0009	0.1373	0.2067	FALSE	TRUE	FALSE	finn-b-I9_HYPTENS	1	53046120	0.0113	NA	0.9369	Coronary heart disease	Hypertension	Hypertension || ||	TRUE	igd	TRUE	rs11205970	rs835348	T	A	C	T	5.07797e-06	1	53008441	3657	0.03772	CD20 on unsw mem	TRUE	reported	8cLT6o	textfile	2	1	TRUE
rs112405902	A	G	A	G	0.2604	0.0466	0.1069	0.005873	FALSE	FALSE	FALSE	finn-b-I9_HYPTENS	6	31809504	0.0612	NA	0.4466	Coronary heart disease	Hypertension	Hypertension || ||	TRUE	igd	NA	NA	NA	NA	NA	NA	NA	1.74699e-08	6	31809504	3657	0.0461	CD20 on unsw mem	TRUE	reported	8cLT6o	textfile	2	1	TRUE
rs12460030	C	T	C	T	-0.2489	-0.0323	0.9445	0.9163	FALSE	FALSE	FALSE	finn-b-I9_HYPTENS	19	3361489	0.0166	NA	0.0521099	Coronary heart disease	Hypertension	Hypertension || ||	TRUE	igd	NA	NA	NA	NA	NA	NA	NA	3.84902e-06	19	3361489	3657	0.05379	CD20 on unsw mem	TRUE	reported	8cLT6o	textfile	2	1	TRUE
rs12554596	G	A	G	A	-0.1329	0.0224	0.3891	0.1265	FALSE	FALSE	FALSE	finn-b-I9_HYPTENS	9	37002142	0.0138	NA	0.1032	Coronary heart disease	Hypertension	Hypertension || ||	TRUE	igd	NA	NA	NA	NA	NA	NA	NA	1.91699e-07	9	37002142	3657	0.02547	CD20 on unsw mem	TRUE	reported	8cLT6o	textfile	2	1	TRUE
rs13133046	G	A	G	A	-0.3755	-0.0105	0.0245	0.1031	FALSE	FALSE	FALSE	finn-b-I9_HYPTENS	4	23393356	0.015	NA	0.4837	Coronary heart disease	Hypertension	Hypertension || ||	TRUE	igd	NA	NA	NA	NA	NA	NA	NA	1.38401e-06	4	23393356	3657	0.07765	CD20 on unsw mem	TRUE	reported	8cLT6o	textfile	2	1	TRUE
rs149214933	G	T	G	T	-0.7343	0.0031	0.0062	0.04343	FALSE	FALSE	FALSE	finn-b-I9_HYPTENS	13	64174465	0.0227	NA	0.8896	Coronary heart disease	Hypertension	Hypertension || ||	TRUE	igd	NA	NA	NA	NA	NA	NA	NA	7.74694e-06	13	64174465	3657	0.164	CD20 on unsw mem	TRUE	reported	8cLT6o	textfile	2	1	TRUE
rs149312070	T	C	T	C	1.036	0.0335	0.003	0.02984	FALSE	FALSE	FALSE	finn-b-I9_HYPTENS	10	132155649	0.0269	NA	0.2126	Coronary heart disease	Hypertension	Hypertension || ||	TRUE	igd	NA	NA	NA	NA	NA	NA	NA	8.62402e-06	10	132155649	3657	0.2325	CD20 on unsw mem	TRUE	reported	8cLT6o	textfile	2	1	TRUE
rs149695230	G	T	G	T	0.1869	0.0139	0.1079	0.04423	FALSE	FALSE	FALSE	finn-b-I9_HYPTENS	11	60288804	0.0224	NA	0.536801	Coronary heart disease	Hypertension	Hypertension || ||	TRUE	igd	NA	NA	NA	NA	NA	NA	NA	3.31398e-06	11	60288804	3657	0.04012	CD20 on unsw mem	TRUE	reported	8cLT6o	textfile	2	1	TRUE
rs182220218	G	A	G	A	-2.625	0.0492	0.0005	0.01482	FALSE	FALSE	FALSE	finn-b-I9_HYPTENS	10	75422693	0.0382	NA	0.1979	Coronary heart disease	Hypertension	Hypertension || ||	TRUE	igd	NA	NA	NA	NA	NA	NA	NA	5.54294e-06	10	75422693	3657	0.5769	CD20 on unsw mem	TRUE	reported	8cLT6o	textfile	2	1	TRUE
rs2114442	T	C	T	C	0.1119	-0.0145	0.5751	0.4668	FALSE	FALSE	FALSE	finn-b-I9_HYPTENS	4	100832060	0.0091	NA	0.1113	Coronary heart disease	Hypertension	Hypertension || ||	TRUE	igd	NA	NA	NA	NA	NA	NA	NA	8.23607e-06	4	100832060	3657	0.02506	CD20 on unsw mem	TRUE	reported	8cLT6o	textfile	2	1	TRUE
rs233495	T	C	T	C	-0.1166	0.0056	0.5585	0.624	FALSE	FALSE	FALSE	finn-b-I9_HYPTENS	6	14806317	0.0095	NA	0.554501	Coronary heart disease	Hypertension	Hypertension || ||	TRUE	igd	NA	NA	NA	NA	NA	NA	NA	2.53303e-06	6	14806317	3657	0.02474	CD20 on unsw mem	TRUE	reported	8cLT6o	textfile	2	1	TRUE
rs2523761	G	A	G	A	0.2051	-0.0153	0.1628	0.09126	FALSE	FALSE	FALSE	finn-b-I9_HYPTENS	6	29818726	0.0166	NA	0.3574	Coronary heart disease	Hypertension	Hypertension || ||	TRUE	igd	NA	NA	NA	NA	NA	NA	NA	3.97704e-07	6	29818726	3657	0.04038	CD20 on unsw mem	TRUE	reported	8cLT6o	textfile	2	1	TRUE
rs28572463	C	G	C	G	0.2569	-0.059	0.1081	0.0008349	FALSE	TRUE	FALSE	finn-b-I9_HYPTENS	6	31209854	0.1629	NA	0.7172	Coronary heart disease	Hypertension	Hypertension || ||	TRUE	igd	NA	NA	NA	NA	NA	NA	NA	6.22702e-08	6	31209854	3657	0.04736	CD20 on unsw mem	TRUE	reported	8cLT6o	textfile	2	1	TRUE
rs4447195	T	C	T	C	-0.2525	0.0008	0.0982	0.04228	FALSE	FALSE	FALSE	finn-b-I9_HYPTENS	11	60249734	0.0226	NA	0.9727	Coronary heart disease	Hypertension	Hypertension || ||	TRUE	igd	NA	NA	NA	NA	NA	NA	NA	1.45301e-09	11	60249734	3657	0.04163	CD20 on unsw mem	TRUE	reported	8cLT6o	textfile	2	1	TRUE
rs62340965	A	T	A	T	-0.1451	-0.0086	0.2158	0.08538	FALSE	TRUE	FALSE	finn-b-I9_HYPTENS	4	190508875	0.017	NA	0.6147	Coronary heart disease	Hypertension	Hypertension || ||	TRUE	igd	NA	NA	NA	NA	NA	NA	NA	3.64401e-06	4	190508875	3657	0.03129	CD20 on unsw mem	TRUE	reported	8cLT6o	textfile	2	1	TRUE
rs6459417	T	C	T	C	0.2282	-0.0093	0.8737	0.8896	FALSE	FALSE	FALSE	finn-b-I9_HYPTENS	6	15858996	0.0146	NA	0.5226	Coronary heart disease	Hypertension	Hypertension || ||	TRUE	igd	NA	NA	NA	NA	NA	NA	NA	7.24803e-10	6	15858996	3657	0.03694	CD20 on unsw mem	TRUE	reported	8cLT6o	textfile	2	1	TRUE
rs6509428	T	C	T	C	-0.2404	0.0073	0.2323	0.3066	FALSE	FALSE	FALSE	finn-b-I9_HYPTENS	19	49853881	0.0099	NA	0.4615	Coronary heart disease	Hypertension	Hypertension || ||	TRUE	igd	NA	NA	NA	NA	NA	NA	NA	2.09218e-16	19	49853881	3657	0.02912	CD20 on unsw mem	TRUE	reported	8cLT6o	textfile	2	1	TRUE
rs75146873	C	G	C	G	0.1888	0.001	0.0991	0.03304	FALSE	TRUE	FALSE	finn-b-I9_HYPTENS	19	50953211	0.0256	NA	0.9682	Coronary heart disease	Hypertension	Hypertension || ||	TRUE	igd	NA	NA	NA	NA	NA	NA	NA	6.83392e-06	19	50953211	3657	0.04191	CD20 on unsw mem	TRUE	reported	8cLT6o	textfile	2	1	TRUE
rs77330263	T	C	T	C	0.538	-0.0084	0.0113	0.003551	FALSE	FALSE	FALSE	finn-b-I9_HYPTENS	6	149134235	0.0782	NA	0.914	Coronary heart disease	Hypertension	Hypertension || ||	TRUE	igd	NA	NA	NA	NA	NA	NA	NA	3.38197e-06	6	149134235	3657	0.1156	CD20 on unsw mem	TRUE	reported	8cLT6o	textfile	2	1	TRUE
rs77612075	T	C	T	C	0.3517	-0.0244	0.0293	0.04065	FALSE	FALSE	FALSE	finn-b-I9_HYPTENS	5	162820460	0.0232	NA	0.2923	Coronary heart disease	Hypertension	Hypertension || ||	TRUE	igd	NA	NA	NA	NA	NA	NA	NA	9.46194e-07	5	162820460	3657	0.07161	CD20 on unsw mem	TRUE	reported	8cLT6o	textfile	2	1	TRUE
rs78398983	A	G	A	G	1.716	0.0203	0.0011	0.002723	FALSE	FALSE	FALSE	finn-b-I9_HYPTENS	22	32864978	0.0902	NA	0.8218	Coronary heart disease	Hypertension	Hypertension || ||	TRUE	igd	NA	NA	NA	NA	NA	NA	NA	2.84197e-06	22	32864978	3657	0.366	CD20 on unsw mem	TRUE	reported	8cLT6o	textfile	2	1	TRUE
rs9310657	G	T	G	T	0.1311	0.0267	0.7637	0.8021	FALSE	FALSE	FALSE	finn-b-I9_HYPTENS	3	21797575	0.0115	NA	0.01992	Coronary heart disease	Hypertension	Hypertension || ||	TRUE	igd	NA	NA	NA	NA	NA	NA	NA	4.581e-06	3	21797575	3657	0.02856	CD20 on unsw mem	TRUE	reported	8cLT6o	textfile	2	1	TRUE
rs11099673	G	A	G	A	0.115	-0.0193	0.6442	0.8037	FALSE	FALSE	FALSE	finn-b-I9_HYPTENS	4	148899082	0.0115	NA	0.0935901	Coronary heart disease	Hypertension	Hypertension || ||	TRUE	igd	NA	NA	NA	NA	NA	NA	NA	8.26304e-06	4	148899082	3657	0.02576	CD25 on transitional	TRUE	reported	4qy3NR	textfile	2	1	TRUE
rs117473115	T	C	T	C	0.3516	0.0198	0.0331	0.007367	FALSE	FALSE	FALSE	finn-b-I9_HYPTENS	10	54503355	0.0555	NA	0.721099	Coronary heart disease	Hypertension	Hypertension || ||	TRUE	igd	NA	NA	NA	NA	NA	NA	NA	5.02505e-07	10	54503355	3657	0.06985	CD25 on transitional	TRUE	reported	4qy3NR	textfile	2	1	TRUE
rs12822478	A	C	A	C	-0.1156	0.0006	0.4841	0.4077	FALSE	FALSE	FALSE	finn-b-I9_HYPTENS	12	31514566	0.0094	NA	0.947	Coronary heart disease	Hypertension	Hypertension || ||	TRUE	igd	NA	NA	NA	NA	NA	NA	NA	4.20397e-06	12	31514566	3657	0.02508	CD25 on transitional	TRUE	reported	4qy3NR	textfile	2	1	TRUE
rs140685335	G	A	G	A	0.3598	-0.1089	0.0276	0.01355	FALSE	FALSE	FALSE	finn-b-I9_HYPTENS	18	1584719	0.0399	NA	0.00639602	Coronary heart disease	Hypertension	Hypertension || ||	TRUE	igd	NA	NA	NA	NA	NA	NA	NA	1.92101e-06	18	1584719	3657	0.07544	CD25 on transitional	TRUE	reported	4qy3NR	textfile	2	1	TRUE
rs144997167	T	C	T	C	1.298	-0.019	0.0019	0.01491	FALSE	FALSE	FALSE	finn-b-I9_HYPTENS	16	46608478	0.0377	NA	0.6147	Coronary heart disease	Hypertension	Hypertension || ||	TRUE	igd	NA	NA	NA	NA	NA	NA	NA	5.34897e-06	16	46608478	3657	0.2849	CD25 on transitional	TRUE	reported	4qy3NR	textfile	2	1	TRUE
rs148702440	A	G	A	G	-0.3649	-0.0009	0.023	0.00984	FALSE	FALSE	FALSE	finn-b-I9_HYPTENS	13	22419220	0.0468	NA	0.984	Coronary heart disease	Hypertension	Hypertension || ||	TRUE	igd	NA	NA	NA	NA	NA	NA	NA	9.03899e-06	13	22419220	3657	0.08209	CD25 on transitional	TRUE	reported	4qy3NR	textfile	2	1	TRUE
rs151006498	T	C	T	C	-0.5983	-0.0494	0.0092	0.007026	FALSE	FALSE	FALSE	finn-b-I9_HYPTENS	15	63642578	0.0551	NA	0.37	Coronary heart disease	Hypertension	Hypertension || ||	TRUE	igd	NA	NA	NA	NA	NA	NA	NA	4.30804e-06	15	63642578	3657	0.13	CD25 on transitional	TRUE	reported	4qy3NR	textfile	2	1	TRUE
rs181825	A	G	A	G	0.3147	0.0004	0.0321	0.07182	FALSE	FALSE	FALSE	finn-b-I9_HYPTENS	5	80131532	0.0178	NA	0.9829	Coronary heart disease	Hypertension	Hypertension || ||	TRUE	igd	NA	NA	NA	NA	NA	NA	NA	4.11197e-06	5	80131532	3657	0.06823	CD25 on transitional	TRUE	reported	4qy3NR	textfile	2	1	TRUE
rs34513850	G	A	G	A	0.425	-0.0836	0.0179	0.008189	FALSE	FALSE	FALSE	finn-b-I9_HYPTENS	11	113437313	0.0516	NA	0.1053	Coronary heart disease	Hypertension	Hypertension || ||	TRUE	igd	NA	NA	NA	NA	NA	NA	NA	5.35106e-06	11	113437313	3657	0.09326	CD25 on transitional	TRUE	reported	4qy3NR	textfile	2	1	TRUE
rs3793662	T	C	T	C	-0.1557	0.0101	0.7759	0.7778	FALSE	FALSE	FALSE	finn-b-I9_HYPTENS	9	95886051	0.011	NA	0.3614	Coronary heart disease	Hypertension	Hypertension || ||	TRUE	igd	NA	NA	NA	NA	NA	NA	NA	9.9481e-08	9	95886051	3657	0.02917	CD25 on transitional	TRUE	reported	4qy3NR	textfile	2	1	TRUE
rs4129608	G	A	G	A	-0.1555	-0.0049	0.1468	0.1419	FALSE	FALSE	FALSE	finn-b-I9_HYPTENS	9	18327215	0.0131	NA	0.706801	Coronary heart disease	Hypertension	Hypertension || ||	TRUE	igd	NA	NA	NA	NA	NA	NA	NA	8.18107e-06	9	18327215	3657	0.03481	CD25 on transitional	TRUE	reported	4qy3NR	textfile	2	1	TRUE
rs4721574	A	G	A	G	0.1421	-0.015	0.2807	0.2173	FALSE	FALSE	FALSE	finn-b-I9_HYPTENS	7	2350451	0.0111	NA	0.1765	Coronary heart disease	Hypertension	Hypertension || ||	TRUE	igd	NA	NA	NA	NA	NA	NA	NA	2.84001e-07	7	2350451	3657	0.02762	CD25 on transitional	TRUE	reported	4qy3NR	textfile	2	1	TRUE
rs474490	G	T	G	T	-0.1399	0.0065	0.8033	0.8165	FALSE	FALSE	FALSE	finn-b-I9_HYPTENS	11	117287794	0.0118	NA	0.5833	Coronary heart disease	Hypertension	Hypertension || ||	TRUE	igd	NA	NA	NA	NA	NA	NA	NA	7.79902e-06	11	117287794	3657	0.03126	CD25 on transitional	TRUE	reported	4qy3NR	textfile	2	1	TRUE
rs61945276	A	G	A	G	-0.3331	0.0117	0.0313	0.02261	FALSE	FALSE	FALSE	finn-b-I9_HYPTENS	13	22645864	0.0307	NA	0.701799	Coronary heart disease	Hypertension	Hypertension || ||	TRUE	igd	NA	NA	NA	NA	NA	NA	NA	4.03497e-06	13	22645864	3657	0.07215	CD25 on transitional	TRUE	reported	4qy3NR	textfile	2	1	TRUE
rs62626323	A	C	A	C	0.2969	0.0051	0.1075	0.03647	FALSE	FALSE	FALSE	finn-b-I9_HYPTENS	10	6115678	0.0244	NA	0.8354	Coronary heart disease	Hypertension	Hypertension || ||	TRUE	igd	NA	NA	NA	NA	NA	NA	NA	1.77787e-13	10	6115678	3657	0.04016	CD25 on transitional	TRUE	reported	4qy3NR	textfile	2	1	TRUE
rs6550133	C	T	C	T	-0.1486	-0.0059	0.1754	0.1721	FALSE	FALSE	FALSE	finn-b-I9_HYPTENS	3	32472280	0.0121	NA	0.6264	Coronary heart disease	Hypertension	Hypertension || ||	TRUE	igd	NA	NA	NA	NA	NA	NA	NA	3.498e-06	3	32472280	3657	0.03197	CD25 on transitional	TRUE	reported	4qy3NR	textfile	2	1	TRUE
rs709589	T	C	T	C	-0.2255	-0.0075	0.4557	0.49	FALSE	FALSE	FALSE	finn-b-I9_HYPTENS	14	106306841	0.0099	NA	0.4498	Coronary heart disease	Hypertension	Hypertension || ||	TRUE	igd	NA	NA	NA	NA	NA	NA	NA	5.40754e-13	14	106306841	3657	0.03114	CD25 on transitional	TRUE	reported	4qy3NR	textfile	2	1	TRUE
rs74709342	G	A	G	A	0.2699	-0.012	0.0425	0.06766	FALSE	FALSE	FALSE	finn-b-I9_HYPTENS	13	107000655	0.0186	NA	0.5212	Coronary heart disease	Hypertension	Hypertension || ||	TRUE	igd	NA	NA	NA	NA	NA	NA	NA	8.58401e-06	13	107000655	3657	0.06057	CD25 on transitional	TRUE	reported	4qy3NR	textfile	2	1	TRUE
rs76153918	T	C	T	C	0.8159	-0.0561	0.0042	0.006587	FALSE	FALSE	FALSE	finn-b-I9_HYPTENS	11	70398780	0.0572	NA	0.3265	Coronary heart disease	Hypertension	Hypertension || ||	TRUE	igd	NA	NA	NA	NA	NA	NA	NA	8.89508e-06	11	70398780	3657	0.1834	CD25 on transitional	TRUE	reported	4qy3NR	textfile	2	1	TRUE
rs78716865	T	C	T	C	-1.241	0.046	0.0019	0.02091	FALSE	FALSE	FALSE	finn-b-I9_HYPTENS	19	52158206	0.0319	NA	0.1484	Coronary heart disease	Hypertension	Hypertension || ||	TRUE	igd	NA	NA	NA	NA	NA	NA	NA	6.12294e-06	19	52158206	3657	0.274	CD25 on transitional	TRUE	reported	4qy3NR	textfile	2	1	TRUE
rs7899857	A	G	A	G	-0.1303	-0.0196	0.3033	0.2576	FALSE	FALSE	FALSE	finn-b-I9_HYPTENS	10	133280976	0.0105	NA	0.0609902	Coronary heart disease	Hypertension	Hypertension || ||	TRUE	igd	NA	NA	NA	NA	NA	NA	NA	1.69602e-06	10	133280976	3657	0.02718	CD25 on transitional	TRUE	reported	4qy3NR	textfile	2	1	TRUE
rs876043	G	A	G	A	-0.1306	0.001	0.761	0.8747	FALSE	FALSE	FALSE	finn-b-I9_HYPTENS	14	92357145	0.0138	NA	0.9442	Coronary heart disease	Hypertension	Hypertension || ||	TRUE	igd	NA	NA	NA	NA	NA	NA	NA	6.85693e-06	14	92357145	3657	0.029	CD25 on transitional	TRUE	reported	4qy3NR	textfile	2	1	TRUE
rs10765088	A	G	A	G	-0.1198	-0.0042	0.5103	0.3572	FALSE	FALSE	FALSE	finn-b-I9_HYPTENS	10	133336906	0.0095	NA	0.655901	Coronary heart disease	Hypertension	Hypertension || ||	TRUE	igd	NA	NA	NA	NA	NA	NA	NA	8.33892e-07	10	133336906	3656	0.02428	CD25 on IgD+ CD38br	TRUE	reported	ftBSVc	textfile	2	1	TRUE
rs11616609	T	G	T	G	-0.1207	-0.008	0.3606	0.4114	FALSE	FALSE	FALSE	finn-b-I9_HYPTENS	13	35106024	0.0093	NA	0.3918	Coronary heart disease	Hypertension	Hypertension || ||	TRUE	igd	NA	NA	NA	NA	NA	NA	NA	2.10199e-06	13	35106024	3656	0.02541	CD25 on IgD+ CD38br	TRUE	reported	ftBSVc	textfile	2	1	TRUE
rs12341626	C	T	C	T	-0.1597	0.0084	0.1539	0.3338	FALSE	FALSE	FALSE	finn-b-I9_HYPTENS	9	17383792	0.0098	NA	0.3906	Coronary heart disease	Hypertension	Hypertension || ||	TRUE	igd	NA	NA	NA	NA	NA	NA	NA	4.09996e-06	9	17383792	3656	0.03463	CD25 on IgD+ CD38br	TRUE	reported	ftBSVc	textfile	2	1	TRUE
rs145198352	C	T	C	T	-0.4484	0.061	0.0159	0.02779	FALSE	FALSE	FALSE	finn-b-I9_HYPTENS	2	44009835	0.028	NA	0.0292698	Coronary heart disease	Hypertension	Hypertension || ||	TRUE	igd	NA	NA	NA	NA	NA	NA	NA	6.96594e-06	2	44009835	3656	0.09962	CD25 on IgD+ CD38br	TRUE	reported	ftBSVc	textfile	2	1	TRUE
rs2566772	A	G	A	G	0.4644	0.0075	0.0148	0.07558	FALSE	FALSE	FALSE	finn-b-I9_HYPTENS	1	68704099	0.0172	NA	0.6611	Coronary heart disease	Hypertension	Hypertension || ||	TRUE	igd	NA	NA	NA	NA	NA	NA	NA	8.33201e-06	1	68704099	3656	0.1041	CD25 on IgD+ CD38br	TRUE	reported	ftBSVc	textfile	2	1	TRUE
rs3793662	T	C	T	C	-0.1813	0.0101	0.7758	0.7778	FALSE	FALSE	FALSE	finn-b-I9_HYPTENS	9	95886051	0.011	NA	0.3614	Coronary heart disease	Hypertension	Hypertension || ||	TRUE	igd	NA	NA	NA	NA	NA	NA	NA	4.37895e-10	9	95886051	3656	0.02898	CD25 on IgD+ CD38br	TRUE	reported	ftBSVc	textfile	2	1	TRUE
rs4129608	G	A	G	A	-0.1638	-0.0049	0.1469	0.1419	FALSE	FALSE	FALSE	finn-b-I9_HYPTENS	9	18327215	0.0131	NA	0.706801	Coronary heart disease	Hypertension	Hypertension || ||	TRUE	igd	NA	NA	NA	NA	NA	NA	NA	2.27101e-06	9	18327215	3656	0.03459	CD25 on IgD+ CD38br	TRUE	reported	ftBSVc	textfile	2	1	TRUE
rs4721574	A	G	A	G	0.1486	-0.015	0.2808	0.2173	FALSE	FALSE	FALSE	finn-b-I9_HYPTENS	7	2350451	0.0111	NA	0.1765	Coronary heart disease	Hypertension	Hypertension || ||	TRUE	igd	NA	NA	NA	NA	NA	NA	NA	6.697e-08	7	2350451	3656	0.02746	CD25 on IgD+ CD38br	TRUE	reported	ftBSVc	textfile	2	1	TRUE
rs6092493	G	A	G	A	-0.1116	-0.0025	0.5476	0.566	FALSE	FALSE	FALSE	finn-b-I9_HYPTENS	20	56120049	0.0092	NA	0.7826	Coronary heart disease	Hypertension	Hypertension || ||	TRUE	igd	TRUE	rs6092493	rs4810082	A	G	C	T	6.68806e-06	20	56109595	3656	0.02475	CD25 on IgD+ CD38br	TRUE	reported	ftBSVc	textfile	2	1	TRUE
rs62626323	A	C	A	C	0.349	0.0051	0.1074	0.03647	FALSE	FALSE	FALSE	finn-b-I9_HYPTENS	10	6115678	0.0244	NA	0.8354	Coronary heart disease	Hypertension	Hypertension || ||	TRUE	igd	NA	NA	NA	NA	NA	NA	NA	3.53671e-18	10	6115678	3656	0.03994	CD25 on IgD+ CD38br	TRUE	reported	ftBSVc	textfile	2	1	TRUE
rs6550133	C	T	C	T	-0.1637	-0.0059	0.1755	0.1721	FALSE	FALSE	FALSE	finn-b-I9_HYPTENS	3	32472280	0.0121	NA	0.6264	Coronary heart disease	Hypertension	Hypertension || ||	TRUE	igd	NA	NA	NA	NA	NA	NA	NA	2.74202e-07	3	32472280	3656	0.0318	CD25 on IgD+ CD38br	TRUE	reported	ftBSVc	textfile	2	1	TRUE
rs709589	T	C	T	C	-0.2486	-0.0075	0.4557	0.49	FALSE	FALSE	FALSE	finn-b-I9_HYPTENS	14	106306841	0.0099	NA	0.4498	Coronary heart disease	Hypertension	Hypertension || ||	TRUE	igd	NA	NA	NA	NA	NA	NA	NA	1.18987e-15	14	106306841	3656	0.03091	CD25 on IgD+ CD38br	TRUE	reported	ftBSVc	textfile	2	1	TRUE
rs9596941	G	T	G	T	0.2115	0.0036	0.0847	0.05506	FALSE	FALSE	FALSE	finn-b-I9_HYPTENS	13	54874198	0.0203	NA	0.8589	Coronary heart disease	Hypertension	Hypertension || ||	TRUE	igd	NA	NA	NA	NA	NA	NA	NA	2.585e-06	13	54874198	3656	0.04491	CD25 on IgD+ CD38br	TRUE	reported	ftBSVc	textfile	2	1	TRUE
rs11702153	T	C	T	C	0.1568	-0.021	0.4347	0.2648	FALSE	FALSE	FALSE	finn-b-I9_HYPTENS	21	14911701	0.0107	NA	0.0494094	Coronary heart disease	Hypertension	Hypertension || ||	TRUE	igd	NA	NA	NA	NA	NA	NA	NA	5.546e-06	21	14911701	3653	0.03447	T cell AC	TRUE	reported	yMpkeW	textfile	2	1	TRUE
rs117391590	A	G	A	G	-0.2678	0.0186	0.0413	0.01473	FALSE	FALSE	FALSE	finn-b-I9_HYPTENS	17	42759948	0.0384	NA	0.6271	Coronary heart disease	Hypertension	Hypertension || ||	TRUE	igd	NA	NA	NA	NA	NA	NA	NA	9.39507e-06	17	42759948	3653	0.06035	T cell AC	TRUE	reported	yMpkeW	textfile	2	1	TRUE
rs11850806	G	T	G	T	-0.6286	-0.0077	0.0083	0.02806	FALSE	FALSE	FALSE	finn-b-I9_HYPTENS	14	78669137	0.0275	NA	0.7802	Coronary heart disease	Hypertension	Hypertension || ||	TRUE	igd	NA	NA	NA	NA	NA	NA	NA	1.16799e-06	14	78669137	3653	0.1291	T cell AC	TRUE	reported	yMpkeW	textfile	2	1	TRUE
rs12124698	T	A	T	A	-0.6963	-0.0231	0.007	0.05477	FALSE	TRUE	FALSE	finn-b-I9_HYPTENS	1	246883687	0.02	NA	0.2475	Coronary heart disease	Hypertension	Hypertension || ||	TRUE	igd	NA	NA	NA	NA	NA	NA	NA	8.7791e-06	1	246883687	3653	0.1564	T cell AC	TRUE	reported	yMpkeW	textfile	2	1	TRUE
rs12599179	T	A	T	A	-0.3225	0.0722	0.0278	0.04113	FALSE	TRUE	FALSE	finn-b-I9_HYPTENS	16	86449253	0.0229	NA	0.00166001	Coronary heart disease	Hypertension	Hypertension || ||	TRUE	igd	NA	NA	NA	NA	NA	NA	NA	7.322e-06	16	86449253	3653	0.07182	T cell AC	TRUE	reported	yMpkeW	textfile	2	1	TRUE
rs13207893	C	T	C	T	-0.1488	0.0438	0.297	0.06942	FALSE	FALSE	FALSE	finn-b-I9_HYPTENS	6	32586922	0.0181	NA	0.0154301	Coronary heart disease	Hypertension	Hypertension || ||	TRUE	igd	NA	NA	NA	NA	NA	NA	NA	1.448e-06	6	32586922	3653	0.03084	T cell AC	TRUE	reported	yMpkeW	textfile	2	1	TRUE
rs1550856	G	A	G	A	-0.1325	0.0211	0.7751	0.8493	FALSE	FALSE	FALSE	finn-b-I9_HYPTENS	8	117805397	0.0129	NA	0.1021	Coronary heart disease	Hypertension	Hypertension || ||	TRUE	igd	NA	NA	NA	NA	NA	NA	NA	7.31695e-06	8	117805397	3653	0.0295	T cell AC	TRUE	reported	yMpkeW	textfile	2	1	TRUE
rs17339549	A	G	A	G	0.1161	-0.0185	0.3597	0.2678	FALSE	FALSE	FALSE	finn-b-I9_HYPTENS	2	80078045	0.0103	NA	0.0731206	Coronary heart disease	Hypertension	Hypertension || ||	TRUE	igd	NA	NA	NA	NA	NA	NA	NA	4.12401e-06	2	80078045	3653	0.02516	T cell AC	TRUE	reported	yMpkeW	textfile	2	1	TRUE
rs3184504	C	T	C	T	-0.1468	-0.0796	0.5304	0.5912	FALSE	FALSE	FALSE	finn-b-I9_HYPTENS	12	111884608	0.0093	NA	9.63163e-18	Coronary heart disease	Hypertension	Hypertension || ||	TRUE	igd	NA	NA	NA	NA	NA	NA	NA	2.64698e-08	12	111884608	3653	0.02633	T cell AC	TRUE	reported	yMpkeW	textfile	2	1	TRUE
rs35669214	C	T	C	T	-0.1231	0.0064	0.254	0.2374	FALSE	FALSE	FALSE	finn-b-I9_HYPTENS	17	71372662	0.0108	NA	0.553	Coronary heart disease	Hypertension	Hypertension || ||	TRUE	igd	NA	NA	NA	NA	NA	NA	NA	8.31094e-06	17	71372662	3653	0.02758	T cell AC	TRUE	reported	yMpkeW	textfile	2	1	TRUE
rs414743	A	G	A	G	0.1311	-0.0028	0.2368	0.2162	FALSE	FALSE	FALSE	finn-b-I9_HYPTENS	21	46512075	0.0111	NA	0.8023	Coronary heart disease	Hypertension	Hypertension || ||	TRUE	igd	NA	NA	NA	NA	NA	NA	NA	5.74103e-06	21	46512075	3653	0.02887	T cell AC	TRUE	reported	yMpkeW	textfile	2	1	TRUE
rs62447160	C	T	C	T	-0.1152	-0.005	0.6388	0.6522	FALSE	FALSE	FALSE	finn-b-I9_HYPTENS	7	36527098	0.0096	NA	0.5992	Coronary heart disease	Hypertension	Hypertension || ||	TRUE	igd	NA	NA	NA	NA	NA	NA	NA	5.12094e-06	7	36527098	3653	0.02524	T cell AC	TRUE	reported	yMpkeW	textfile	2	1	TRUE
rs72960548	C	T	C	T	0.2563	0.0309	0.073	0.03699	FALSE	FALSE	FALSE	finn-b-I9_HYPTENS	6	127873865	0.0246	NA	0.209	Coronary heart disease	Hypertension	Hypertension || ||	TRUE	igd	NA	NA	NA	NA	NA	NA	NA	9.61701e-08	6	127873865	3653	0.04796	T cell AC	TRUE	reported	yMpkeW	textfile	2	1	TRUE
rs75308045	G	A	G	A	-0.1332	-0.0126	0.3063	0.2173	FALSE	FALSE	FALSE	finn-b-I9_HYPTENS	1	111150195	0.0111	NA	0.2543	Coronary heart disease	Hypertension	Hypertension || ||	TRUE	igd	NA	NA	NA	NA	NA	NA	NA	8.24992e-07	1	111150195	3653	0.02697	T cell AC	TRUE	reported	yMpkeW	textfile	2	1	TRUE
rs75995320	A	G	A	G	-0.4299	-0.0269	0.0171	0.02626	FALSE	FALSE	FALSE	finn-b-I9_HYPTENS	20	14839626	0.0289	NA	0.3527	Coronary heart disease	Hypertension	Hypertension || ||	TRUE	igd	NA	NA	NA	NA	NA	NA	NA	1.31099e-06	20	14839626	3653	0.08871	T cell AC	TRUE	reported	yMpkeW	textfile	2	1	TRUE
rs76560336	T	C	T	C	-0.6975	-0.0205	0.006	0.04885	FALSE	FALSE	FALSE	finn-b-I9_HYPTENS	4	33455497	0.0212	NA	0.3342	Coronary heart disease	Hypertension	Hypertension || ||	TRUE	igd	NA	NA	NA	NA	NA	NA	NA	7.33398e-06	4	33455497	3653	0.1553	T cell AC	TRUE	reported	yMpkeW	textfile	2	1	TRUE
rs9271622	A	G	A	G	0.2154	0.0169	0.7473	0.7569	FALSE	FALSE	FALSE	finn-b-I9_HYPTENS	6	32591845	0.0108	NA	0.1179	Coronary heart disease	Hypertension	Hypertension || ||	TRUE	igd	NA	NA	NA	NA	NA	NA	NA	2.139e-10	6	32591845	3653	0.03382	T cell AC	TRUE	reported	yMpkeW	textfile	2	1	TRUE
rs10052603	G	A	G	A	-0.1031	-0.0022	0.5772	0.5147	FALSE	FALSE	FALSE	finn-b-I9_HYPTENS	5	10837029	0.0092	NA	0.8144	Coronary heart disease	Hypertension	Hypertension || ||	TRUE	igd	NA	NA	NA	NA	NA	NA	NA	3.38704e-06	5	10837029	3595	0.02216	HLA DR+ CD4+ %T cell	TRUE	reported	lWj1Xi	textfile	2	1	TRUE
rs11090233	A	G	A	G	-0.09863	0.0047	0.611	0.5401	FALSE	FALSE	FALSE	finn-b-I9_HYPTENS	22	23690325	0.0092	NA	0.6078	Coronary heart disease	Hypertension	Hypertension || ||	TRUE	igd	NA	NA	NA	NA	NA	NA	NA	8.27199e-06	22	23690325	3595	0.02209	HLA DR+ CD4+ %T cell	TRUE	reported	lWj1Xi	textfile	2	1	TRUE
rs116253486	C	T	C	T	-1.176	0.0312	0.0015	0.003156	FALSE	FALSE	FALSE	finn-b-I9_HYPTENS	3	33925087	0.0843	NA	0.7113	Coronary heart disease	Hypertension	Hypertension || ||	TRUE	igd	NA	NA	NA	NA	NA	NA	NA	9.63807e-06	3	33925087	3595	0.2655	HLA DR+ CD4+ %T cell	TRUE	reported	lWj1Xi	textfile	2	1	TRUE
rs11641185	T	C	T	C	-0.2989	-0.0006	0.7744	0.79	FALSE	FALSE	FALSE	finn-b-I9_HYPTENS	16	10986596	0.0113	NA	0.9587	Coronary heart disease	Hypertension	Hypertension || ||	TRUE	igd	NA	NA	NA	NA	NA	NA	NA	4.5196e-32	16	10986596	3595	0.02511	HLA DR+ CD4+ %T cell	TRUE	reported	lWj1Xi	textfile	2	1	TRUE
rs117110835	A	G	A	G	-0.7092	0.0141	0.0047	0.04652	FALSE	FALSE	FALSE	finn-b-I9_HYPTENS	15	45945654	0.0219	NA	0.5185	Coronary heart disease	Hypertension	Hypertension || ||	TRUE	igd	NA	NA	NA	NA	NA	NA	NA	7.703e-06	15	45945654	3595	0.1583	HLA DR+ CD4+ %T cell	TRUE	reported	lWj1Xi	textfile	2	1	TRUE
rs117816082	G	A	G	A	0.5775	0.0405	0.0068	0.005313	FALSE	FALSE	FALSE	finn-b-I9_HYPTENS	10	27360466	0.0642	NA	0.5286	Coronary heart disease	Hypertension	Hypertension || ||	TRUE	igd	NA	NA	NA	NA	NA	NA	NA	9.40892e-06	10	27360466	3595	0.1302	HLA DR+ CD4+ %T cell	TRUE	reported	lWj1Xi	textfile	2	1	TRUE
rs117868023	A	G	A	G	-0.4255	0.2229	0.0134	0.0007581	FALSE	FALSE	FALSE	finn-b-I9_HYPTENS	8	103550528	0.1884	NA	0.2367	Coronary heart disease	Hypertension	Hypertension || ||	TRUE	igd	NA	NA	NA	NA	NA	NA	NA	6.27798e-06	8	103550528	3595	0.09406	HLA DR+ CD4+ %T cell	TRUE	reported	lWj1Xi	textfile	2	1	TRUE
rs12609975	G	A	G	A	-0.1105	0.0122	0.7039	0.6753	FALSE	FALSE	FALSE	finn-b-I9_HYPTENS	19	39417440	0.0098	NA	0.2121	Coronary heart disease	Hypertension	Hypertension || ||	TRUE	igd	TRUE	rs12609975	rs7508539	A	G	G	A	2.434e-06	19	39400504	3595	0.02341	HLA DR+ CD4+ %T cell	TRUE	reported	lWj1Xi	textfile	2	1	TRUE
rs140410174	T	C	T	C	-0.209	0.0198	0.0598	0.03011	FALSE	FALSE	FALSE	finn-b-I9_HYPTENS	19	1671156	0.0275	NA	0.4712	Coronary heart disease	Hypertension	Hypertension || ||	TRUE	igd	NA	NA	NA	NA	NA	NA	NA	5.68997e-06	19	1671156	3595	0.04598	HLA DR+ CD4+ %T cell	TRUE	reported	lWj1Xi	textfile	2	1	TRUE
rs146016042	A	G	A	G	-0.5232	-0.122	0.0086	0.006293	FALSE	FALSE	FALSE	finn-b-I9_HYPTENS	11	97693585	0.0585	NA	0.0369301	Coronary heart disease	Hypertension	Hypertension || ||	TRUE	igd	NA	NA	NA	NA	NA	NA	NA	6.11294e-06	11	97693585	3595	0.1155	HLA DR+ CD4+ %T cell	TRUE	reported	lWj1Xi	textfile	2	1	TRUE
rs149004280	T	C	T	C	-0.5593	-0.0609	0.0079	0.004315	FALSE	FALSE	FALSE	finn-b-I9_HYPTENS	22	48226137	0.072	NA	0.3978	Coronary heart disease	Hypertension	Hypertension || ||	TRUE	igd	NA	NA	NA	NA	NA	NA	NA	2.67898e-06	22	48226137	3595	0.119	HLA DR+ CD4+ %T cell	TRUE	reported	lWj1Xi	textfile	2	1	TRUE
rs150440365	G	A	G	A	-0.5324	0.002	0.0088	0.003509	FALSE	FALSE	FALSE	finn-b-I9_HYPTENS	8	104592705	0.0777	NA	0.9798	Coronary heart disease	Hypertension	Hypertension || ||	TRUE	igd	NA	NA	NA	NA	NA	NA	NA	5.50605e-06	8	104592705	3595	0.117	HLA DR+ CD4+ %T cell	TRUE	reported	lWj1Xi	textfile	2	1	TRUE
rs1832967	A	C	A	C	-0.1195	0.0116	0.2878	0.3724	FALSE	FALSE	FALSE	finn-b-I9_HYPTENS	6	66864922	0.0094	NA	0.2192	Coronary heart disease	Hypertension	Hypertension || ||	TRUE	igd	TRUE	rs1832967	rs6902436	A	C	T	C	3.26302e-06	6	66862504	3595	0.02563	HLA DR+ CD4+ %T cell	TRUE	reported	lWj1Xi	textfile	2	1	TRUE
rs3104415	C	A	C	A	0.1268	0.0365	0.3819	0.4436	FALSE	FALSE	FALSE	finn-b-I9_HYPTENS	6	32582577	0.0111	NA	0.000999194	Coronary heart disease	Hypertension	Hypertension || ||	TRUE	igd	NA	NA	NA	NA	NA	NA	NA	1.28e-06	6	32582577	3595	0.02613	HLA DR+ CD4+ %T cell	TRUE	reported	lWj1Xi	textfile	2	1	TRUE
rs4867947	A	C	A	C	0.1895	0.005	0.0691	0.1794	FALSE	FALSE	FALSE	finn-b-I9_HYPTENS	5	169629403	0.012	NA	0.679301	Coronary heart disease	Hypertension	Hypertension || ||	TRUE	igd	NA	NA	NA	NA	NA	NA	NA	9.02194e-06	5	169629403	3595	0.04263	HLA DR+ CD4+ %T cell	TRUE	reported	lWj1Xi	textfile	2	1	TRUE
rs4906573	C	T	C	T	0.1137	0.0053	0.2399	0.3063	FALSE	FALSE	FALSE	finn-b-I9_HYPTENS	14	45842287	0.01	NA	0.597601	Coronary heart disease	Hypertension	Hypertension || ||	TRUE	igd	NA	NA	NA	NA	NA	NA	NA	9.33706e-06	14	45842287	3595	0.02563	HLA DR+ CD4+ %T cell	TRUE	reported	lWj1Xi	textfile	2	1	TRUE
rs567806839	T	A	T	A	-0.2578	0.0038	0.0401	0.1434	FALSE	TRUE	FALSE	finn-b-I9_HYPTENS	8	26422292	0.0132	NA	0.7715	Coronary heart disease	Hypertension	Hypertension || ||	TRUE	igd	NA	NA	NA	NA	NA	NA	NA	5.47495e-06	8	26422292	3595	0.05663	HLA DR+ CD4+ %T cell	TRUE	reported	lWj1Xi	textfile	2	1	TRUE
rs6071096	C	T	C	T	-0.1051	0.0127	0.6328	0.5141	FALSE	FALSE	FALSE	finn-b-I9_HYPTENS	20	58624500	0.0093	NA	0.1696	Coronary heart disease	Hypertension	Hypertension || ||	TRUE	igd	NA	NA	NA	NA	NA	NA	NA	2.49098e-06	20	58624500	3595	0.02228	HLA DR+ CD4+ %T cell	TRUE	reported	lWj1Xi	textfile	2	1	TRUE
rs646262	G	A	G	A	0.1107	-0.0125	0.7327	0.6887	FALSE	FALSE	FALSE	finn-b-I9_HYPTENS	15	29720356	0.0099	NA	0.2062	Coronary heart disease	Hypertension	Hypertension || ||	TRUE	igd	NA	NA	NA	NA	NA	NA	NA	6.04895e-06	15	29720356	3595	0.02442	HLA DR+ CD4+ %T cell	TRUE	reported	lWj1Xi	textfile	2	1	TRUE
rs7032773	T	C	T	C	-0.1199	-0.0069	0.4182	0.4817	FALSE	FALSE	FALSE	finn-b-I9_HYPTENS	9	117645562	0.0091	NA	0.4489	Coronary heart disease	Hypertension	Hypertension || ||	TRUE	igd	NA	NA	NA	NA	NA	NA	NA	1.54999e-07	9	117645562	3595	0.02281	HLA DR+ CD4+ %T cell	TRUE	reported	lWj1Xi	textfile	2	1	TRUE
rs7202106	T	C	T	C	0.1188	-0.0217	0.7811	0.815	FALSE	FALSE	FALSE	finn-b-I9_HYPTENS	16	84375706	0.0118	NA	0.0655994	Coronary heart disease	Hypertension	Hypertension || ||	TRUE	igd	NA	NA	NA	NA	NA	NA	NA	6.63804e-06	16	84375706	3595	0.02634	HLA DR+ CD4+ %T cell	TRUE	reported	lWj1Xi	textfile	2	1	TRUE
rs73062743	T	C	T	C	0.1528	-0.0055	0.1122	0.0718	FALSE	FALSE	FALSE	finn-b-I9_HYPTENS	12	10511923	0.0177	NA	0.7558	Coronary heart disease	Hypertension	Hypertension || ||	TRUE	igd	NA	NA	NA	NA	NA	NA	NA	7.86502e-06	12	10511923	3595	0.03413	HLA DR+ CD4+ %T cell	TRUE	reported	lWj1Xi	textfile	2	1	TRUE
rs79563199	A	C	A	C	-0.1399	0.0208	0.1449	0.05921	FALSE	FALSE	FALSE	finn-b-I9_HYPTENS	9	130974142	0.0195	NA	0.2857	Coronary heart disease	Hypertension	Hypertension || ||	TRUE	igd	NA	NA	NA	NA	NA	NA	NA	4.51596e-06	9	130974142	3595	0.03045	HLA DR+ CD4+ %T cell	TRUE	reported	lWj1Xi	textfile	2	1	TRUE
rs7972178	T	G	T	G	0.1108	0.017	0.6476	0.8224	FALSE	FALSE	FALSE	finn-b-I9_HYPTENS	12	14354060	0.0119	NA	0.1547	Coronary heart disease	Hypertension	Hypertension || ||	TRUE	igd	NA	NA	NA	NA	NA	NA	NA	1.05e-06	12	14354060	3595	0.02265	HLA DR+ CD4+ %T cell	TRUE	reported	lWj1Xi	textfile	2	1	TRUE
rs80226392	G	A	G	A	-0.1415	-0.0154	0.1356	0.0464	FALSE	FALSE	FALSE	finn-b-I9_HYPTENS	3	8304753	0.0224	NA	0.4924	Coronary heart disease	Hypertension	Hypertension || ||	TRUE	igd	NA	NA	NA	NA	NA	NA	NA	5.86098e-06	3	8304753	3595	0.03118	HLA DR+ CD4+ %T cell	TRUE	reported	lWj1Xi	textfile	2	1	TRUE
rs8055544	T	G	T	G	0.1124	0.002	0.6996	0.4935	FALSE	FALSE	FALSE	finn-b-I9_HYPTENS	16	11091561	0.0091	NA	0.8307	Coronary heart disease	Hypertension	Hypertension || ||	TRUE	igd	NA	NA	NA	NA	NA	NA	NA	6.25994e-06	16	11091561	3595	0.02485	HLA DR+ CD4+ %T cell	TRUE	reported	lWj1Xi	textfile	2	1	TRUE
rs10052651	T	A	T	A	-0.1161	0.0067	0.6789	0.7736	FALSE	TRUE	FALSE	finn-b-I9_HYPTENS	5	18686084	0.0109	NA	0.5381	Coronary heart disease	Hypertension	Hypertension || ||	TRUE	igd	NA	NA	NA	NA	NA	NA	NA	6.20197e-06	5	18686084	3653	0.02565	B cell AC	TRUE	reported	4jSZWs	textfile	2	1	TRUE
rs1057686	G	A	G	A	-0.1735	0.0138	0.1291	0.167	FALSE	FALSE	FALSE	finn-b-I9_HYPTENS	12	120533696	0.0123	NA	0.2605	Coronary heart disease	Hypertension	Hypertension || ||	TRUE	igd	NA	NA	NA	NA	NA	NA	NA	1.95898e-06	12	120533696	3653	0.0364	B cell AC	TRUE	reported	4jSZWs	textfile	2	1	TRUE
rs11627066	T	C	T	C	-0.1147	-0.0187	0.4989	0.4629	FALSE	FALSE	FALSE	finn-b-I9_HYPTENS	14	66304049	0.0092	NA	0.0422795	Coronary heart disease	Hypertension	Hypertension || ||	TRUE	igd	NA	NA	NA	NA	NA	NA	NA	2.813e-06	14	66304049	3653	0.02444	B cell AC	TRUE	reported	4jSZWs	textfile	2	1	TRUE
rs11666499	G	A	G	A	0.1913	0.0131	0.0884	0.2209	FALSE	FALSE	FALSE	finn-b-I9_HYPTENS	19	10372310	0.011	NA	0.2328	Coronary heart disease	Hypertension	Hypertension || ||	TRUE	igd	NA	NA	NA	NA	NA	NA	NA	5.95799e-06	19	10372310	3653	0.0422	B cell AC	TRUE	reported	4jSZWs	textfile	2	1	TRUE
rs117693242	G	A	G	A	-0.4542	-0.0165	0.0159	0.016	FALSE	FALSE	FALSE	finn-b-I9_HYPTENS	6	104445996	0.0374	NA	0.6579	Coronary heart disease	Hypertension	Hypertension || ||	TRUE	igd	NA	NA	NA	NA	NA	NA	NA	3.48401e-06	6	104445996	3653	0.09774	B cell AC	TRUE	reported	4jSZWs	textfile	2	1	TRUE
rs12865434	G	A	G	A	0.1537	-0.0074	0.4777	0.2078	FALSE	FALSE	FALSE	finn-b-I9_HYPTENS	13	108970631	0.0113	NA	0.5109	Coronary heart disease	Hypertension	Hypertension || ||	TRUE	igd	NA	NA	NA	NA	NA	NA	NA	1.834e-10	13	108970631	3653	0.02404	B cell AC	TRUE	reported	4jSZWs	textfile	2	1	TRUE
rs13173982	A	G	A	G	0.1243	0.0022	0.2498	0.1042	FALSE	FALSE	FALSE	finn-b-I9_HYPTENS	5	149268532	0.0154	NA	0.8876	Coronary heart disease	Hypertension	Hypertension || ||	TRUE	igd	NA	NA	NA	NA	NA	NA	NA	9.78003e-06	5	149268532	3653	0.02807	B cell AC	TRUE	reported	4jSZWs	textfile	2	1	TRUE
rs142089808	G	A	G	A	-1.048	0.0017	0.0037	0.02275	FALSE	FALSE	FALSE	finn-b-I9_HYPTENS	11	116171120	0.0308	NA	0.956	Coronary heart disease	Hypertension	Hypertension || ||	TRUE	igd	NA	NA	NA	NA	NA	NA	NA	7.03801e-08	11	116171120	3653	0.1941	B cell AC	TRUE	reported	4jSZWs	textfile	2	1	TRUE
rs144825213	A	G	A	G	-1.553	-0.1905	0.0015	0.003241	FALSE	FALSE	FALSE	finn-b-I9_HYPTENS	21	15364014	0.0825	NA	0.0209701	Coronary heart disease	Hypertension	Hypertension || ||	TRUE	igd	NA	NA	NA	NA	NA	NA	NA	7.27998e-06	21	15364014	3653	0.3457	B cell AC	TRUE	reported	4jSZWs	textfile	2	1	TRUE
rs17113368	T	C	T	C	0.1875	0.0053	0.0965	0.1208	FALSE	FALSE	FALSE	finn-b-I9_HYPTENS	1	95786229	0.014	NA	0.7063	Coronary heart disease	Hypertension	Hypertension || ||	TRUE	igd	NA	NA	NA	NA	NA	NA	NA	7.19201e-06	1	95786229	3653	0.04172	B cell AC	TRUE	reported	4jSZWs	textfile	2	1	TRUE
rs182527768	A	G	A	G	-0.3328	-0.0433	0.0342	0.02749	FALSE	FALSE	FALSE	finn-b-I9_HYPTENS	4	109048591	0.028	NA	0.1228	Coronary heart disease	Hypertension	Hypertension || ||	TRUE	igd	NA	NA	NA	NA	NA	NA	NA	5.90799e-07	4	109048591	3653	0.06652	B cell AC	TRUE	reported	4jSZWs	textfile	2	1	TRUE
rs1897558	C	A	C	A	-0.1305	-0.0148	0.2447	0.2642	FALSE	FALSE	FALSE	finn-b-I9_HYPTENS	5	167552605	0.0104	NA	0.1534	Coronary heart disease	Hypertension	Hypertension || ||	TRUE	igd	NA	NA	NA	NA	NA	NA	NA	3.30499e-06	5	167552605	3653	0.02801	B cell AC	TRUE	reported	4jSZWs	textfile	2	1	TRUE
rs1966302	C	T	C	T	-0.1213	-0.0073	0.5591	0.4403	FALSE	FALSE	FALSE	finn-b-I9_HYPTENS	17	2718946	0.0092	NA	0.4251	Coronary heart disease	Hypertension	Hypertension || ||	TRUE	igd	NA	NA	NA	NA	NA	NA	NA	5.52497e-07	17	2718946	3653	0.02419	B cell AC	TRUE	reported	4jSZWs	textfile	2	1	TRUE
rs2033489	T	C	T	C	0.1073	-0.0074	0.5761	0.6497	FALSE	FALSE	FALSE	finn-b-I9_HYPTENS	19	56768215	0.0096	NA	0.4415	Coronary heart disease	Hypertension	Hypertension || ||	TRUE	igd	NA	NA	NA	NA	NA	NA	NA	9.16896e-06	19	56768215	3653	0.02416	B cell AC	TRUE	reported	4jSZWs	textfile	2	1	TRUE
rs2395904	G	T	G	T	-0.1269	-0.0074	0.2658	0.2666	FALSE	FALSE	FALSE	finn-b-I9_HYPTENS	8	130617819	0.0103	NA	0.472	Coronary heart disease	Hypertension	Hypertension || ||	TRUE	igd	NA	NA	NA	NA	NA	NA	NA	3.312e-06	8	130617819	3653	0.02725	B cell AC	TRUE	reported	4jSZWs	textfile	2	1	TRUE
rs35606919	G	T	G	T	0.1779	0.0313	0.1033	0.03161	FALSE	FALSE	FALSE	finn-b-I9_HYPTENS	17	4353359	0.0262	NA	0.2325	Coronary heart disease	Hypertension	Hypertension || ||	TRUE	igd	NA	NA	NA	NA	NA	NA	NA	6.01506e-06	17	4353359	3653	0.03926	B cell AC	TRUE	reported	4jSZWs	textfile	2	1	TRUE
rs4933299	T	G	T	G	-0.1282	0.0078	0.2278	0.374	FALSE	FALSE	FALSE	finn-b-I9_HYPTENS	10	85456128	0.0095	NA	0.4077	Coronary heart disease	Hypertension	Hypertension || ||	TRUE	igd	NA	NA	NA	NA	NA	NA	NA	8.16808e-06	10	85456128	3653	0.02869	B cell AC	TRUE	reported	4jSZWs	textfile	2	1	TRUE
rs5009526	G	A	G	A	-0.1516	-0.0064	0.1495	0.1173	FALSE	FALSE	FALSE	finn-b-I9_HYPTENS	20	38895000	0.0141	NA	0.651499	Coronary heart disease	Hypertension	Hypertension || ||	TRUE	igd	NA	NA	NA	NA	NA	NA	NA	8.01493e-06	20	38895000	3653	0.03391	B cell AC	TRUE	reported	4jSZWs	textfile	2	1	TRUE
rs58114937	G	A	G	A	0.1852	-0.0297	0.1313	0.04735	FALSE	FALSE	FALSE	finn-b-I9_HYPTENS	12	67638132	0.0216	NA	0.1694	Coronary heart disease	Hypertension	Hypertension || ||	TRUE	igd	NA	NA	NA	NA	NA	NA	NA	2.377e-07	12	67638132	3653	0.03578	B cell AC	TRUE	reported	4jSZWs	textfile	2	1	TRUE
rs62061834	C	T	C	T	0.2608	-0.037	0.0511	0.03836	FALSE	FALSE	FALSE	finn-b-I9_HYPTENS	17	49836652	0.024	NA	0.123	Coronary heart disease	Hypertension	Hypertension || ||	TRUE	igd	NA	NA	NA	NA	NA	NA	NA	2.26199e-06	17	49836652	3653	0.05507	B cell AC	TRUE	reported	4jSZWs	textfile	2	1	TRUE
rs6750281	G	A	G	A	0.1112	0.0037	0.4294	0.3234	FALSE	FALSE	FALSE	finn-b-I9_HYPTENS	2	99274418	0.0098	NA	0.701699	Coronary heart disease	Hypertension	Hypertension || ||	TRUE	igd	NA	NA	NA	NA	NA	NA	NA	8.12101e-06	2	99274418	3653	0.02488	B cell AC	TRUE	reported	4jSZWs	textfile	2	1	TRUE
rs7210666	C	T	C	T	-0.129	-0.0002	0.2253	0.2844	FALSE	FALSE	FALSE	finn-b-I9_HYPTENS	17	74980293	0.0101	NA	0.9811	Coronary heart disease	Hypertension	Hypertension || ||	TRUE	igd	NA	NA	NA	NA	NA	NA	NA	9.87302e-06	17	74980293	3653	0.02915	B cell AC	TRUE	reported	4jSZWs	textfile	2	1	TRUE
rs72941136	C	G	C	G	0.1802	0.003	0.1043	0.1544	FALSE	TRUE	FALSE	finn-b-I9_HYPTENS	1	82245693	0.0126	NA	0.8149	Coronary heart disease	Hypertension	Hypertension || ||	TRUE	igd	NA	NA	NA	NA	NA	NA	NA	5.99101e-06	1	82245693	3653	0.03974	B cell AC	TRUE	reported	4jSZWs	textfile	2	1	TRUE
rs73520180	C	T	C	T	0.4493	0.0024	0.0216	0.08261	FALSE	FALSE	FALSE	finn-b-I9_HYPTENS	9	118756021	0.0166	NA	0.8866	Coronary heart disease	Hypertension	Hypertension || ||	TRUE	igd	NA	NA	NA	NA	NA	NA	NA	1.213e-07	9	118756021	3653	0.08473	B cell AC	TRUE	reported	4jSZWs	textfile	2	1	TRUE
rs74390224	T	A	T	A	-0.5791	0.0419	0.0086	0.01057	FALSE	TRUE	FALSE	finn-b-I9_HYPTENS	18	65360311	0.0449	NA	0.3507	Coronary heart disease	Hypertension	Hypertension || ||	TRUE	igd	NA	NA	NA	NA	NA	NA	NA	8.83507e-06	18	65360311	3653	0.1301	B cell AC	TRUE	reported	4jSZWs	textfile	2	1	TRUE
rs7500855	T	C	T	C	-0.1258	-0.0014	0.5064	0.501	FALSE	FALSE	FALSE	finn-b-I9_HYPTENS	16	87692225	0.0091	NA	0.8754	Coronary heart disease	Hypertension	Hypertension || ||	TRUE	igd	NA	NA	NA	NA	NA	NA	NA	2.509e-07	16	87692225	3653	0.02435	B cell AC	TRUE	reported	4jSZWs	textfile	2	1	TRUE
rs75270114	G	T	G	T	0.2916	0.0051	0.0371	0.0242	FALSE	FALSE	FALSE	finn-b-I9_HYPTENS	6	147667242	0.0297	NA	0.865	Coronary heart disease	Hypertension	Hypertension || ||	TRUE	igd	NA	NA	NA	NA	NA	NA	NA	6.96803e-06	6	147667242	3653	0.06479	B cell AC	TRUE	reported	4jSZWs	textfile	2	1	TRUE
rs7834992	G	A	G	A	0.1209	0.0036	0.6731	0.7557	FALSE	FALSE	FALSE	finn-b-I9_HYPTENS	8	119556485	0.0106	NA	0.7358	Coronary heart disease	Hypertension	Hypertension || ||	TRUE	igd	NA	NA	NA	NA	NA	NA	NA	3.68697e-06	8	119556485	3653	0.02608	B cell AC	TRUE	reported	4jSZWs	textfile	2	1	TRUE
rs9460146	C	T	C	T	0.144	0.0306	0.8277	0.8216	FALSE	FALSE	FALSE	finn-b-I9_HYPTENS	6	170725387	0.0119	NA	0.01011	Coronary heart disease	Hypertension	Hypertension || ||	TRUE	igd	TRUE	rs9460146	rs760500	T	C	T	C	7.22304e-06	6	170723710	3653	0.03204	B cell AC	TRUE	reported	4jSZWs	textfile	2	1	TRUE
rs9883798	A	C	A	C	0.1124	-0.0134	0.3603	0.3012	FALSE	FALSE	FALSE	finn-b-I9_HYPTENS	3	16473863	0.0101	NA	0.1826	Coronary heart disease	Hypertension	Hypertension || ||	TRUE	igd	NA	NA	NA	NA	NA	NA	NA	8.78294e-06	3	16473863	3653	0.02525	B cell AC	TRUE	reported	4jSZWs	textfile	2	1	TRUE
rs1005513	C	T	C	T	0.12	-0.0039	0.2531	0.2824	FALSE	FALSE	FALSE	finn-b-I9_HYPTENS	17	49196918	0.0102	NA	0.7	Coronary heart disease	Hypertension	Hypertension || ||	TRUE	igd	NA	NA	NA	NA	NA	NA	NA	2.45002e-06	17	49196918	3408	0.02541	CD28+ CD45RA+ CD8dim AC	TRUE	reported	KDNXpG	textfile	2	1	TRUE
rs10875036	C	T	C	T	-0.1218	-0.0069	0.2377	0.2253	FALSE	FALSE	FALSE	finn-b-I9_HYPTENS	1	97288628	0.0109	NA	0.5266	Coronary heart disease	Hypertension	Hypertension || ||	TRUE	igd	NA	NA	NA	NA	NA	NA	NA	2.73602e-06	1	97288628	3408	0.02593	CD28+ CD45RA+ CD8dim AC	TRUE	reported	KDNXpG	textfile	2	1	TRUE
rs112637846	A	C	A	C	3.334	0.0008	0.0003	0.03567	FALSE	FALSE	FALSE	finn-b-I9_HYPTENS	6	149114553	0.0249	NA	0.9729	Coronary heart disease	Hypertension	Hypertension || ||	TRUE	igd	NA	NA	NA	NA	NA	NA	NA	2.75797e-08	6	149114553	3408	0.5986	CD28+ CD45RA+ CD8dim AC	TRUE	reported	KDNXpG	textfile	2	1	TRUE
rs113098887	A	C	A	C	3.627	-0.0233	0.0001	0.02278	FALSE	FALSE	FALSE	finn-b-I9_HYPTENS	6	84554072	0.0313	NA	0.4572	Coronary heart disease	Hypertension	Hypertension || ||	TRUE	igd	NA	NA	NA	NA	NA	NA	NA	4.38299e-06	6	84554072	3408	0.7884	CD28+ CD45RA+ CD8dim AC	TRUE	reported	KDNXpG	textfile	2	1	TRUE
rs114437347	C	G	C	G	3.498	-0.0959	0.0003	0.003502	FALSE	TRUE	FALSE	finn-b-I9_HYPTENS	4	86967620	0.0802	NA	0.2318	Coronary heart disease	Hypertension	Hypertension || ||	TRUE	igd	NA	NA	NA	NA	NA	NA	NA	2.30102e-06	4	86967620	3408	0.739	CD28+ CD45RA+ CD8dim AC	TRUE	reported	KDNXpG	textfile	2	1	TRUE
rs115376296	C	T	C	T	0.9633	0.0165	0.0025	0.01185	FALSE	FALSE	FALSE	finn-b-I9_HYPTENS	2	230763199	0.0422	NA	0.6952	Coronary heart disease	Hypertension	Hypertension || ||	TRUE	igd	NA	NA	NA	NA	NA	NA	NA	5.29798e-06	2	230763199	3408	0.2113	CD28+ CD45RA+ CD8dim AC	TRUE	reported	KDNXpG	textfile	2	1	TRUE
rs11579717	A	G	A	G	1.176	-0.0424	0.0044	0.07462	FALSE	FALSE	FALSE	finn-b-I9_HYPTENS	1	199999121	0.0174	NA	0.01501	Coronary heart disease	Hypertension	Hypertension || ||	TRUE	igd	NA	NA	NA	NA	NA	NA	NA	1.76889e-12	1	199999121	3408	0.1662	CD28+ CD45RA+ CD8dim AC	TRUE	reported	KDNXpG	textfile	2	1	TRUE
rs116794175	C	T	C	T	1.018	-0.0584	0.0043	0.001303	FALSE	FALSE	FALSE	finn-b-I9_HYPTENS	1	194010208	0.1304	NA	0.6543	Coronary heart disease	Hypertension	Hypertension || ||	TRUE	igd	NA	NA	NA	NA	NA	NA	NA	3.23303e-09	1	194010208	3408	0.1715	CD28+ CD45RA+ CD8dim AC	TRUE	reported	KDNXpG	textfile	2	1	TRUE
rs117403703	C	T	C	T	3.552	0.049	0.0001	0.0242	FALSE	FALSE	FALSE	finn-b-I9_HYPTENS	6	93203850	0.0298	NA	0.0994191	Coronary heart disease	Hypertension	Hypertension || ||	TRUE	igd	NA	NA	NA	NA	NA	NA	NA	6.22702e-06	6	93203850	3408	0.785	CD28+ CD45RA+ CD8dim AC	TRUE	reported	KDNXpG	textfile	2	1	TRUE
rs117513254	G	C	G	C	1.37	-0.0581	0.0018	0.02797	FALSE	TRUE	FALSE	finn-b-I9_HYPTENS	12	126913667	0.0278	NA	0.0368502	Coronary heart disease	Hypertension	Hypertension || ||	TRUE	igd	NA	NA	NA	NA	NA	NA	NA	2.96101e-06	12	126913667	3408	0.2927	CD28+ CD45RA+ CD8dim AC	TRUE	reported	KDNXpG	textfile	2	1	TRUE
rs117733745	A	T	A	T	4.225	0.0036	0.0003	0.06101	FALSE	TRUE	FALSE	finn-b-I9_HYPTENS	16	15158014	0.0192	NA	0.8527	Coronary heart disease	Hypertension	Hypertension || ||	TRUE	igd	NA	NA	NA	NA	NA	NA	NA	5.95306e-06	16	15158014	3408	0.9315	CD28+ CD45RA+ CD8dim AC	TRUE	reported	KDNXpG	textfile	2	1	TRUE
rs12712610	G	A	G	A	0.1631	-0.0008	0.2974	0.124	FALSE	FALSE	FALSE	finn-b-I9_HYPTENS	2	38897249	0.0139	NA	0.9548	Coronary heart disease	Hypertension	Hypertension || ||	TRUE	igd	NA	NA	NA	NA	NA	NA	NA	2.82293e-11	2	38897249	3408	0.02442	CD28+ CD45RA+ CD8dim AC	TRUE	reported	KDNXpG	textfile	2	1	TRUE
rs12907798	T	C	T	C	-0.1409	-0.0092	0.1533	0.1072	FALSE	FALSE	FALSE	finn-b-I9_HYPTENS	15	36349479	0.0148	NA	0.537499	Coronary heart disease	Hypertension	Hypertension || ||	TRUE	igd	NA	NA	NA	NA	NA	NA	NA	3.78704e-06	15	36349479	3408	0.03043	CD28+ CD45RA+ CD8dim AC	TRUE	reported	KDNXpG	textfile	2	1	TRUE
rs13243221	G	T	G	T	3.637	-0.0248	0.0001	0.01568	FALSE	FALSE	FALSE	finn-b-I9_HYPTENS	7	80880540	0.0373	NA	0.5066	Coronary heart disease	Hypertension	Hypertension || ||	TRUE	igd	NA	NA	NA	NA	NA	NA	NA	3.68299e-06	7	80880540	3408	0.7844	CD28+ CD45RA+ CD8dim AC	TRUE	reported	KDNXpG	textfile	2	1	TRUE
rs1341624	T	C	T	C	0.3324	0.0237	0.0255	0.1067	FALSE	FALSE	FALSE	finn-b-I9_HYPTENS	1	191433917	0.015	NA	0.1141	Coronary heart disease	Hypertension	Hypertension || ||	TRUE	igd	NA	NA	NA	NA	NA	NA	NA	4.11604e-06	1	191433917	3408	0.07207	CD28+ CD45RA+ CD8dim AC	TRUE	reported	KDNXpG	textfile	2	1	TRUE
rs138298107	T	C	T	C	0.9379	-0.0548	0.0034	0.004053	FALSE	FALSE	FALSE	finn-b-I9_HYPTENS	1	213203523	0.0733	NA	0.4549	Coronary heart disease	Hypertension	Hypertension || ||	TRUE	igd	NA	NA	NA	NA	NA	NA	NA	3.23802e-06	1	213203523	3408	0.2012	CD28+ CD45RA+ CD8dim AC	TRUE	reported	KDNXpG	textfile	2	1	TRUE
rs138960714	C	A	C	A	2.077	-0.1283	0.0006	0.006761	FALSE	FALSE	FALSE	finn-b-I9_HYPTENS	4	123422719	0.0565	NA	0.0232402	Coronary heart disease	Hypertension	Hypertension || ||	TRUE	igd	NA	NA	NA	NA	NA	NA	NA	4.12696e-06	4	123422719	3408	0.4504	CD28+ CD45RA+ CD8dim AC	TRUE	reported	KDNXpG	textfile	2	1	TRUE
rs139618773	A	G	A	G	1.428	0.0569	0.0012	0.0185	FALSE	FALSE	FALSE	finn-b-I9_HYPTENS	2	45403427	0.0343	NA	0.0975506	Coronary heart disease	Hypertension	Hypertension || ||	TRUE	igd	NA	NA	NA	NA	NA	NA	NA	3.093e-06	2	45403427	3408	0.3057	CD28+ CD45RA+ CD8dim AC	TRUE	reported	KDNXpG	textfile	2	1	TRUE
rs140816141	A	G	A	G	2.219	-0.0797	0.0004	0.001158	FALSE	FALSE	FALSE	finn-b-I9_HYPTENS	22	28323098	0.1358	NA	0.5573	Coronary heart disease	Hypertension	Hypertension || ||	TRUE	igd	NA	NA	NA	NA	NA	NA	NA	9.57194e-06	22	28323098	3408	0.5005	CD28+ CD45RA+ CD8dim AC	TRUE	reported	KDNXpG	textfile	2	1	TRUE
rs141049772	C	T	C	T	2.128	0.0072	0.0006	0.03469	FALSE	FALSE	FALSE	finn-b-I9_HYPTENS	14	52982783	0.0251	NA	0.7732	Coronary heart disease	Hypertension	Hypertension || ||	TRUE	igd	NA	NA	NA	NA	NA	NA	NA	9.73195e-06	14	52982783	3408	0.4805	CD28+ CD45RA+ CD8dim AC	TRUE	reported	KDNXpG	textfile	2	1	TRUE
rs144591335	G	A	G	A	3.931	-0.0455	0.0001	0.02706	FALSE	FALSE	FALSE	finn-b-I9_HYPTENS	16	59010741	0.0285	NA	0.1109	Coronary heart disease	Hypertension	Hypertension || ||	TRUE	igd	NA	NA	NA	NA	NA	NA	NA	9.84306e-06	16	59010741	3408	0.8878	CD28+ CD45RA+ CD8dim AC	TRUE	reported	KDNXpG	textfile	2	1	TRUE
rs145827119	T	C	T	C	5.042	-0.0767	0.0001	0.0312	FALSE	FALSE	FALSE	finn-b-I9_HYPTENS	20	57132122	0.0264	NA	0.00366404	Coronary heart disease	Hypertension	Hypertension || ||	TRUE	igd	NA	NA	NA	NA	NA	NA	NA	2.45997e-06	20	57132122	3408	1.068	CD28+ CD45RA+ CD8dim AC	TRUE	reported	KDNXpG	textfile	2	1	TRUE
rs146985291	G	A	G	A	6.548	0.0374	0.0001	0.02122	FALSE	FALSE	FALSE	finn-b-I9_HYPTENS	3	170169608	0.0321	NA	0.2437	Coronary heart disease	Hypertension	Hypertension || ||	TRUE	igd	NA	NA	NA	NA	NA	NA	NA	5.15905e-06	3	170169608	3408	1.434	CD28+ CD45RA+ CD8dim AC	TRUE	reported	KDNXpG	textfile	2	1	TRUE
rs149948027	T	C	T	C	3.192	0.0526	0.0003	0.01929	FALSE	FALSE	FALSE	finn-b-I9_HYPTENS	16	89730459	0.0333	NA	0.1142	Coronary heart disease	Hypertension	Hypertension || ||	TRUE	igd	TRUE	rs149948027	rs115807933	T	C	C	T	5.90201e-06	16	89718638	3408	0.7035	CD28+ CD45RA+ CD8dim AC	TRUE	reported	KDNXpG	textfile	2	1	TRUE
rs182236332	G	A	G	A	4.616	-0.0399	0.0001	0.004673	FALSE	FALSE	FALSE	finn-b-I9_HYPTENS	7	124954943	0.0712	NA	0.5753	Coronary heart disease	Hypertension	Hypertension || ||	TRUE	igd	NA	NA	NA	NA	NA	NA	NA	7.68493e-06	7	124954943	3408	1.03	CD28+ CD45RA+ CD8dim AC	TRUE	reported	KDNXpG	textfile	2	1	TRUE
rs184082746	C	T	C	T	3.826	-0.045	0.0001	0.01556	FALSE	FALSE	FALSE	finn-b-I9_HYPTENS	7	92791863	0.0376	NA	0.2322	Coronary heart disease	Hypertension	Hypertension || ||	TRUE	igd	NA	NA	NA	NA	NA	NA	NA	2.95298e-06	7	92791863	3408	0.8172	CD28+ CD45RA+ CD8dim AC	TRUE	reported	KDNXpG	textfile	2	1	TRUE
rs192475369	T	A	T	A	5.687	-0.0175	0.0001	0.01906	FALSE	TRUE	FALSE	finn-b-I9_HYPTENS	9	33552507	0.0342	NA	0.6093	Coronary heart disease	Hypertension	Hypertension || ||	TRUE	igd	NA	NA	NA	NA	NA	NA	NA	8.67801e-06	9	33552507	3408	1.277	CD28+ CD45RA+ CD8dim AC	TRUE	reported	KDNXpG	textfile	2	1	TRUE
rs1948650	G	A	G	A	-0.1189	-0.0002	0.7676	0.6105	FALSE	FALSE	FALSE	finn-b-I9_HYPTENS	15	36040048	0.0096	NA	0.9852	Coronary heart disease	Hypertension	Hypertension || ||	TRUE	igd	NA	NA	NA	NA	NA	NA	NA	4.42904e-06	15	36040048	3408	0.02586	CD28+ CD45RA+ CD8dim AC	TRUE	reported	KDNXpG	textfile	2	1	TRUE
rs2185480	T	A	T	A	0.8456	0.0094	0.0051	0.1447	FALSE	TRUE	FALSE	finn-b-I9_HYPTENS	1	176239220	0.013	NA	0.465799	Coronary heart disease	Hypertension	Hypertension || ||	TRUE	igd	TRUE	rs2185480	rs1503118	T	A	G	T	7.69804e-07	1	176186935	3408	0.1708	CD28+ CD45RA+ CD8dim AC	TRUE	reported	KDNXpG	textfile	2	1	TRUE
rs35471013	T	C	T	C	-0.239	-0.0114	0.0502	0.1142	FALSE	FALSE	FALSE	finn-b-I9_HYPTENS	4	37794059	0.0145	NA	0.4322	Coronary heart disease	Hypertension	Hypertension || ||	TRUE	igd	NA	NA	NA	NA	NA	NA	NA	3.36302e-06	4	37794059	3408	0.05133	CD28+ CD45RA+ CD8dim AC	TRUE	reported	KDNXpG	textfile	2	1	TRUE
rs35884179	A	G	A	G	-0.3532	-0.0077	0.0248	0.02015	FALSE	FALSE	FALSE	finn-b-I9_HYPTENS	2	26163168	0.0326	NA	0.8127	Coronary heart disease	Hypertension	Hypertension || ||	TRUE	igd	NA	NA	NA	NA	NA	NA	NA	8.57591e-07	2	26163168	3408	0.07162	CD28+ CD45RA+ CD8dim AC	TRUE	reported	KDNXpG	textfile	2	1	TRUE
rs468979	C	T	C	T	0.1195	-0.0103	0.755	0.5475	FALSE	FALSE	FALSE	finn-b-I9_HYPTENS	3	13489292	0.0092	NA	0.2588	Coronary heart disease	Hypertension	Hypertension || ||	TRUE	igd	NA	NA	NA	NA	NA	NA	NA	4.018e-06	3	13489292	3408	0.02587	CD28+ CD45RA+ CD8dim AC	TRUE	reported	KDNXpG	textfile	2	1	TRUE
rs541367304	A	G	A	G	2.141	0.0381	0.0032	0.004506	FALSE	FALSE	FALSE	finn-b-I9_HYPTENS	1	198283058	0.0696	NA	0.5837	Coronary heart disease	Hypertension	Hypertension || ||	TRUE	igd	NA	NA	NA	NA	NA	NA	NA	1.10306e-20	1	198283058	3408	0.2281	CD28+ CD45RA+ CD8dim AC	TRUE	reported	KDNXpG	textfile	2	1	TRUE
rs56112048	A	C	A	C	-0.1157	0.0044	0.3385	0.1818	FALSE	FALSE	FALSE	finn-b-I9_HYPTENS	3	137006597	0.0119	NA	0.714399	Coronary heart disease	Hypertension	Hypertension || ||	TRUE	igd	NA	NA	NA	NA	NA	NA	NA	1.085e-06	3	137006597	3408	0.02368	CD28+ CD45RA+ CD8dim AC	TRUE	reported	KDNXpG	textfile	2	1	TRUE
rs574807	A	G	A	G	-0.1044	-0.008	0.3999	0.518	FALSE	FALSE	FALSE	finn-b-I9_HYPTENS	6	145543700	0.0092	NA	0.3823	Coronary heart disease	Hypertension	Hypertension || ||	TRUE	igd	NA	NA	NA	NA	NA	NA	NA	5.47394e-06	6	145543700	3408	0.02294	CD28+ CD45RA+ CD8dim AC	TRUE	reported	KDNXpG	textfile	2	1	TRUE
rs61038907	A	C	A	C	0.1398	-0.0003	0.2664	0.3525	FALSE	FALSE	FALSE	finn-b-I9_HYPTENS	2	87061070	0.0096	NA	0.9715	Coronary heart disease	Hypertension	Hypertension || ||	TRUE	igd	NA	NA	NA	NA	NA	NA	NA	2.72101e-08	2	87061070	3408	0.02509	CD28+ CD45RA+ CD8dim AC	TRUE	reported	KDNXpG	textfile	2	1	TRUE
rs62229786	A	G	A	G	-0.3021	-0.0057	0.0283	0.02617	FALSE	FALSE	FALSE	finn-b-I9_HYPTENS	20	50098150	0.0292	NA	0.844	Coronary heart disease	Hypertension	Hypertension || ||	TRUE	igd	NA	NA	NA	NA	NA	NA	NA	5.50503e-06	20	50098150	3408	0.06636	CD28+ CD45RA+ CD8dim AC	TRUE	reported	KDNXpG	textfile	2	1	TRUE
rs7096922	G	A	G	A	1.253	-0.0348	0.0015	0.05306	FALSE	FALSE	FALSE	finn-b-I9_HYPTENS	10	119371841	0.0204	NA	0.08744	Coronary heart disease	Hypertension	Hypertension || ||	TRUE	igd	NA	NA	NA	NA	NA	NA	NA	4.39198e-06	10	119371841	3408	0.2725	CD28+ CD45RA+ CD8dim AC	TRUE	reported	KDNXpG	textfile	2	1	TRUE
rs72763382	G	A	G	A	-0.4449	-0.0426	0.012	0.03699	FALSE	FALSE	FALSE	finn-b-I9_HYPTENS	15	97953052	0.0243	NA	0.0794401	Coronary heart disease	Hypertension	Hypertension || ||	TRUE	igd	NA	NA	NA	NA	NA	NA	NA	8.25905e-06	15	97953052	3408	0.09964	CD28+ CD45RA+ CD8dim AC	TRUE	reported	KDNXpG	textfile	2	1	TRUE
rs73193728	C	T	C	T	0.2069	-0.0346	0.0609	0.05277	FALSE	FALSE	FALSE	finn-b-I9_HYPTENS	21	32665618	0.0206	NA	0.0935406	Coronary heart disease	Hypertension	Hypertension || ||	TRUE	igd	NA	NA	NA	NA	NA	NA	NA	9.19708e-06	21	32665618	3408	0.04657	CD28+ CD45RA+ CD8dim AC	TRUE	reported	KDNXpG	textfile	2	1	TRUE
rs74577787	T	C	T	C	3.341	0.0781	0.0003	0.01308	FALSE	FALSE	FALSE	finn-b-I9_HYPTENS	3	84799491	0.0409	NA	0.0563703	Coronary heart disease	Hypertension	Hypertension || ||	TRUE	igd	NA	NA	NA	NA	NA	NA	NA	2.58399e-08	3	84799491	3408	0.5986	CD28+ CD45RA+ CD8dim AC	TRUE	reported	KDNXpG	textfile	2	1	TRUE
rs7530076	A	G	A	G	-0.3874	-0.0156	0.9746	0.9603	FALSE	FALSE	FALSE	finn-b-I9_HYPTENS	1	195825276	0.0235	NA	0.5082	Coronary heart disease	Hypertension	Hypertension || ||	TRUE	igd	NA	NA	NA	NA	NA	NA	NA	1.06101e-07	1	195825276	3408	0.07271	CD28+ CD45RA+ CD8dim AC	TRUE	reported	KDNXpG	textfile	2	1	TRUE
rs7557121	T	C	T	C	-0.1308	0.0017	0.2347	0.4041	FALSE	FALSE	FALSE	finn-b-I9_HYPTENS	2	240520878	0.0093	NA	0.8551	Coronary heart disease	Hypertension	Hypertension || ||	TRUE	igd	NA	NA	NA	NA	NA	NA	NA	5.07306e-07	2	240520878	3408	0.02599	CD28+ CD45RA+ CD8dim AC	TRUE	reported	KDNXpG	textfile	2	1	TRUE
rs76313555	T	C	T	C	0.5934	-0.0225	0.0082	0.01161	FALSE	FALSE	FALSE	finn-b-I9_HYPTENS	3	59914042	0.043	NA	0.6013	Coronary heart disease	Hypertension	Hypertension || ||	TRUE	igd	NA	NA	NA	NA	NA	NA	NA	8.24404e-07	3	59914042	3408	0.1201	CD28+ CD45RA+ CD8dim AC	TRUE	reported	KDNXpG	textfile	2	1	TRUE
rs77935824	G	A	G	A	3.776	-0.0939	0.0001	0.004041	FALSE	FALSE	FALSE	finn-b-I9_HYPTENS	18	68968361	0.0739	NA	0.2036	Coronary heart disease	Hypertension	Hypertension || ||	TRUE	igd	NA	NA	NA	NA	NA	NA	NA	8.48907e-06	18	68968361	3408	0.8468	CD28+ CD45RA+ CD8dim AC	TRUE	reported	KDNXpG	textfile	2	1	TRUE
rs78905646	A	G	A	G	0.3781	-0.0165	0.0232	0.02802	FALSE	FALSE	FALSE	finn-b-I9_HYPTENS	2	189898847	0.0276	NA	0.549201	Coronary heart disease	Hypertension	Hypertension || ||	TRUE	igd	NA	NA	NA	NA	NA	NA	NA	2.323e-07	2	189898847	3408	0.07295	CD28+ CD45RA+ CD8dim AC	TRUE	reported	KDNXpG	textfile	2	1	TRUE
rs79827501	T	G	T	G	-0.2254	-0.0167	0.0734	0.02014	FALSE	FALSE	FALSE	finn-b-I9_HYPTENS	2	38431267	0.033	NA	0.6131	Coronary heart disease	Hypertension	Hypertension || ||	TRUE	igd	NA	NA	NA	NA	NA	NA	NA	1.508e-07	2	38431267	3408	0.04283	CD28+ CD45RA+ CD8dim AC	TRUE	reported	KDNXpG	textfile	2	1	TRUE
rs80172536	C	G	C	G	0.2289	-0.0197	0.0508	0.02473	FALSE	TRUE	FALSE	finn-b-I9_HYPTENS	7	110737584	0.0299	NA	0.5085	Coronary heart disease	Hypertension	Hypertension || ||	TRUE	igd	NA	NA	NA	NA	NA	NA	NA	8.92011e-06	7	110737584	3408	0.05146	CD28+ CD45RA+ CD8dim AC	TRUE	reported	KDNXpG	textfile	2	1	TRUE
rs80194890	G	T	G	T	4.583	-0.0217	0.0001	0.02296	FALSE	FALSE	FALSE	finn-b-I9_HYPTENS	10	91332621	0.0305	NA	0.4764	Coronary heart disease	Hypertension	Hypertension || ||	TRUE	igd	NA	NA	NA	NA	NA	NA	NA	9.5971e-06	10	91332621	3408	1.034	CD28+ CD45RA+ CD8dim AC	TRUE	reported	KDNXpG	textfile	2	1	TRUE
rs10056811	A	G	A	G	-0.1322	0.0084	0.3022	0.3563	FALSE	FALSE	FALSE	finn-b-I9_HYPTENS	5	74605220	0.0095	NA	0.3787	Coronary heart disease	Hypertension	Hypertension || ||	TRUE	igd	NA	NA	NA	NA	NA	NA	NA	1.61801e-06	5	74605220	3655	0.02752	CD24 on IgD+ CD38br	TRUE	reported	OLEum8	textfile	2	1	TRUE
rs10108273	A	T	A	T	0.1701	0.0042	0.1242	0.21	FALSE	TRUE	FALSE	finn-b-I9_HYPTENS	8	85737573	0.0112	NA	0.7062	Coronary heart disease	Hypertension	Hypertension || ||	TRUE	igd	NA	NA	NA	NA	NA	NA	NA	5.28299e-06	8	85737573	3655	0.0373	CD24 on IgD+ CD38br	TRUE	reported	OLEum8	textfile	2	1	TRUE
rs114151424	A	G	A	G	1.159	0.0047	0.0036	0.07332	FALSE	FALSE	FALSE	finn-b-I9_HYPTENS	1	120674028	0.0177	NA	0.7896	Coronary heart disease	Hypertension	Hypertension || ||	TRUE	igd	NA	NA	NA	NA	NA	NA	NA	1.39801e-07	1	120674028	3655	0.2197	CD24 on IgD+ CD38br	TRUE	reported	OLEum8	textfile	2	1	TRUE
rs116032501	C	A	C	A	-0.1879	0.0087	0.0992	0.03232	FALSE	FALSE	FALSE	finn-b-I9_HYPTENS	1	55983064	0.0259	NA	0.7356	Coronary heart disease	Hypertension	Hypertension || ||	TRUE	igd	NA	NA	NA	NA	NA	NA	NA	5.41701e-06	1	55983064	3655	0.04125	CD24 on IgD+ CD38br	TRUE	reported	OLEum8	textfile	2	1	TRUE
rs117920360	T	C	T	C	0.1459	-0.0002	0.1718	0.04833	FALSE	FALSE	FALSE	finn-b-I9_HYPTENS	18	58030683	0.0215	NA	0.991	Coronary heart disease	Hypertension	Hypertension || ||	TRUE	igd	NA	NA	NA	NA	NA	NA	NA	8.28095e-06	18	58030683	3655	0.03267	CD24 on IgD+ CD38br	TRUE	reported	OLEum8	textfile	2	1	TRUE
rs139160176	C	G	C	G	-0.9719	-0.1025	0.0034	0.003363	FALSE	TRUE	FALSE	finn-b-I9_HYPTENS	5	13902245	0.0796	NA	0.1976	Coronary heart disease	Hypertension	Hypertension || ||	TRUE	igd	NA	NA	NA	NA	NA	NA	NA	1.61399e-06	5	13902245	3655	0.2023	CD24 on IgD+ CD38br	TRUE	reported	OLEum8	textfile	2	1	TRUE
rs146379662	T	C	T	C	0.5365	-0.1026	0.0111	0.00793	FALSE	FALSE	FALSE	finn-b-I9_HYPTENS	2	240272688	0.0518	NA	0.0475401	Coronary heart disease	Hypertension	Hypertension || ||	TRUE	igd	NA	NA	NA	NA	NA	NA	NA	3.46897e-06	2	240272688	3655	0.1154	CD24 on IgD+ CD38br	TRUE	reported	OLEum8	textfile	2	1	TRUE
rs16923647	T	C	T	C	-0.164	-0.0298	0.1542	0.1724	FALSE	FALSE	FALSE	finn-b-I9_HYPTENS	12	21451395	0.0121	NA	0.01422	Coronary heart disease	Hypertension	Hypertension || ||	TRUE	igd	NA	NA	NA	NA	NA	NA	NA	1.78599e-06	12	21451395	3655	0.03428	CD24 on IgD+ CD38br	TRUE	reported	OLEum8	textfile	2	1	TRUE
rs1799693	G	A	G	A	-0.2018	0.0027	0.8286	0.9323	FALSE	FALSE	FALSE	finn-b-I9_HYPTENS	6	106992464	0.0182	NA	0.8807	Coronary heart disease	Hypertension	Hypertension || ||	TRUE	igd	NA	NA	NA	NA	NA	NA	NA	6.12097e-10	6	106992464	3655	0.03253	CD24 on IgD+ CD38br	TRUE	reported	OLEum8	textfile	2	1	TRUE
rs181036992	C	T	C	T	-0.4375	-0.0308	0.0186	0.02576	FALSE	FALSE	FALSE	finn-b-I9_HYPTENS	3	196496410	0.0299	NA	0.3026	Coronary heart disease	Hypertension	Hypertension || ||	TRUE	igd	NA	NA	NA	NA	NA	NA	NA	1.59001e-06	3	196496410	3655	0.091	CD24 on IgD+ CD38br	TRUE	reported	OLEum8	textfile	2	1	TRUE
rs192325628	T	C	T	C	0.4876	-0.1109	0.0164	0.003584	FALSE	FALSE	FALSE	finn-b-I9_HYPTENS	11	121622513	0.0799	NA	0.1654	Coronary heart disease	Hypertension	Hypertension || ||	TRUE	igd	NA	NA	NA	NA	NA	NA	NA	7.703e-07	11	121622513	3655	0.09848	CD24 on IgD+ CD38br	TRUE	reported	OLEum8	textfile	2	1	TRUE
rs3097667	C	G	C	G	-0.1519	-0.0517	0.2161	0.04054	FALSE	TRUE	FALSE	finn-b-I9_HYPTENS	6	33023723	0.0233	NA	0.0267898	Coronary heart disease	Hypertension	Hypertension || ||	TRUE	igd	NA	NA	NA	NA	NA	NA	NA	1.60801e-06	6	33023723	3655	0.03161	CD24 on IgD+ CD38br	TRUE	reported	OLEum8	textfile	2	1	TRUE
rs35093039	A	G	A	G	-0.21	0.0251	0.0755	0.166	FALSE	FALSE	FALSE	finn-b-I9_HYPTENS	5	24061216	0.0124	NA	0.0423701	Coronary heart disease	Hypertension	Hypertension || ||	TRUE	igd	NA	NA	NA	NA	NA	NA	NA	9.98803e-06	5	24061216	3655	0.04748	CD24 on IgD+ CD38br	TRUE	reported	OLEum8	textfile	2	1	TRUE
rs4368221	C	G	C	G	0.1558	-0.0096	0.1544	0.2538	FALSE	TRUE	FALSE	finn-b-I9_HYPTENS	18	45634445	0.0105	NA	0.3592	Coronary heart disease	Hypertension	Hypertension || ||	TRUE	igd	NA	NA	NA	NA	NA	NA	NA	4.32902e-06	18	45634445	3655	0.03385	CD24 on IgD+ CD38br	TRUE	reported	OLEum8	textfile	2	1	TRUE
rs45609135	A	G	A	G	-0.1767	0.0057	0.1085	0.08282	FALSE	FALSE	FALSE	finn-b-I9_HYPTENS	11	118942134	0.0167	NA	0.732501	Coronary heart disease	Hypertension	Hypertension || ||	TRUE	igd	NA	NA	NA	NA	NA	NA	NA	8.30807e-06	11	118942134	3655	0.03959	CD24 on IgD+ CD38br	TRUE	reported	OLEum8	textfile	2	1	TRUE
rs4765854	C	A	C	A	-0.2274	0.0082	0.0625	0.09526	FALSE	FALSE	FALSE	finn-b-I9_HYPTENS	12	1997152	0.0156	NA	0.5974	Coronary heart disease	Hypertension	Hypertension || ||	TRUE	igd	NA	NA	NA	NA	NA	NA	NA	6.26498e-06	12	1997152	3655	0.05027	CD24 on IgD+ CD38br	TRUE	reported	OLEum8	textfile	2	1	TRUE
rs57680652	T	C	T	C	0.128	0.0035	0.6404	0.6057	FALSE	FALSE	FALSE	finn-b-I9_HYPTENS	19	16362072	0.0094	NA	0.708401	Coronary heart disease	Hypertension	Hypertension || ||	TRUE	igd	NA	NA	NA	NA	NA	NA	NA	9.40892e-07	19	16362072	3655	0.02606	CD24 on IgD+ CD38br	TRUE	reported	OLEum8	textfile	2	1	TRUE
rs59655785	G	A	G	A	0.1174	0.0263	0.5382	0.2901	FALSE	FALSE	FALSE	finn-b-I9_HYPTENS	2	152494218	0.0102	NA	0.0100099	Coronary heart disease	Hypertension	Hypertension || ||	TRUE	igd	NA	NA	NA	NA	NA	NA	NA	2.17601e-06	2	152494218	3655	0.02474	CD24 on IgD+ CD38br	TRUE	reported	OLEum8	textfile	2	1	TRUE
rs6666130	T	G	T	G	-0.2436	-0.008	0.061	0.01753	FALSE	FALSE	FALSE	finn-b-I9_HYPTENS	1	112374026	0.0348	NA	0.8194	Coronary heart disease	Hypertension	Hypertension || ||	TRUE	igd	NA	NA	NA	NA	NA	NA	NA	2.24999e-06	1	112374026	3655	0.05141	CD24 on IgD+ CD38br	TRUE	reported	OLEum8	textfile	2	1	TRUE
rs75059545	C	A	C	A	0.1761	-0.0061	0.117	0.1429	FALSE	FALSE	FALSE	finn-b-I9_HYPTENS	7	129584738	0.0131	NA	0.639401	Coronary heart disease	Hypertension	Hypertension || ||	TRUE	igd	NA	NA	NA	NA	NA	NA	NA	3.39102e-06	7	129584738	3655	0.03786	CD24 on IgD+ CD38br	TRUE	reported	OLEum8	textfile	2	1	TRUE
rs7781145	A	C	A	C	-0.1421	-0.006	0.2397	0.1926	FALSE	FALSE	FALSE	finn-b-I9_HYPTENS	7	23626602	0.0116	NA	0.6053	Coronary heart disease	Hypertension	Hypertension || ||	TRUE	igd	NA	NA	NA	NA	NA	NA	NA	1.087e-06	7	23626602	3655	0.0291	CD24 on IgD+ CD38br	TRUE	reported	OLEum8	textfile	2	1	TRUE
rs78405192	C	T	C	T	1.577	-0.0278	0.0012	0.03245	FALSE	FALSE	FALSE	finn-b-I9_HYPTENS	4	71295244	0.0261	NA	0.286	Coronary heart disease	Hypertension	Hypertension || ||	TRUE	igd	NA	NA	NA	NA	NA	NA	NA	6.71506e-06	4	71295244	3655	0.3497	CD24 on IgD+ CD38br	TRUE	reported	OLEum8	textfile	2	1	TRUE
rs9326867	G	T	G	T	0.1697	-0.0204	0.126	0.1808	FALSE	FALSE	FALSE	finn-b-I9_HYPTENS	5	112302830	0.0119	NA	0.0881597	Coronary heart disease	Hypertension	Hypertension || ||	TRUE	igd	NA	NA	NA	NA	NA	NA	NA	5.04301e-06	5	112302830	3655	0.03713	CD24 on IgD+ CD38br	TRUE	reported	OLEum8	textfile	2	1	TRUE
rs9398107	G	A	G	A	-0.4386	0.026	0.0555	0.02975	FALSE	FALSE	FALSE	finn-b-I9_HYPTENS	6	107155687	0.0268	NA	0.3319	Coronary heart disease	Hypertension	Hypertension || ||	TRUE	igd	NA	NA	NA	NA	NA	NA	NA	1.27997e-15	6	107155687	3655	0.0546	CD24 on IgD+ CD38br	TRUE	reported	OLEum8	textfile	2	1	TRUE
rs9452529	T	C	T	C	-0.5098	-0.0011	0.013	0.1292	FALSE	FALSE	FALSE	finn-b-I9_HYPTENS	6	94734554	0.0136	NA	0.9328	Coronary heart disease	Hypertension	Hypertension || ||	TRUE	igd	NA	NA	NA	NA	NA	NA	NA	2.09098e-06	6	94734554	3655	0.1073	CD24 on IgD+ CD38br	TRUE	reported	OLEum8	textfile	2	1	TRUE
rs10059100	G	A	G	A	-0.1194	0.0006	0.3224	0.4116	FALSE	FALSE	FALSE	finn-b-I9_HYPTENS	5	120100784	0.0093	NA	0.946	Coronary heart disease	Hypertension	Hypertension || ||	TRUE	igd	NA	NA	NA	NA	NA	NA	NA	1.357e-06	5	120100784	3437	0.02467	Resting Treg % CD4 Treg	TRUE	reported	4Htt1I	textfile	2	1	TRUE
rs112553628	G	A	G	A	0.2951	0.0063	0.0352	0.05489	FALSE	FALSE	FALSE	finn-b-I9_HYPTENS	2	38077329	0.0201	NA	0.752199	Coronary heart disease	Hypertension	Hypertension || ||	TRUE	igd	NA	NA	NA	NA	NA	NA	NA	1.53801e-06	2	38077329	3437	0.06128	Resting Treg % CD4 Treg	TRUE	reported	4Htt1I	textfile	2	1	TRUE
rs116850494	A	G	A	G	0.4351	0.0057	0.0145	0.04477	FALSE	FALSE	FALSE	finn-b-I9_HYPTENS	13	60389778	0.0223	NA	0.7995	Coronary heart disease	Hypertension	Hypertension || ||	TRUE	igd	NA	NA	NA	NA	NA	NA	NA	5.16797e-06	13	60389778	3437	0.09531	Resting Treg % CD4 Treg	TRUE	reported	4Htt1I	textfile	2	1	TRUE
rs12133465	G	A	G	A	0.7179	0.0507	0.0096	0.02979	FALSE	FALSE	FALSE	finn-b-I9_HYPTENS	1	195430336	0.0269	NA	0.0599004	Coronary heart disease	Hypertension	Hypertension || ||	TRUE	igd	NA	NA	NA	NA	NA	NA	NA	6.33097e-10	1	195430336	3437	0.1158	Resting Treg % CD4 Treg	TRUE	reported	4Htt1I	textfile	2	1	TRUE
rs12722496	G	A	G	A	-0.2244	0.0025	0.0611	0.06481	FALSE	FALSE	FALSE	finn-b-I9_HYPTENS	10	6096667	0.0185	NA	0.894	Coronary heart disease	Hypertension	Hypertension || ||	TRUE	igd	NA	NA	NA	NA	NA	NA	NA	3.34603e-06	10	6096667	3437	0.0482	Resting Treg % CD4 Treg	TRUE	reported	4Htt1I	textfile	2	1	TRUE
rs12993274	C	A	C	A	-0.1476	0.0127	0.1481	0.04613	FALSE	FALSE	FALSE	finn-b-I9_HYPTENS	2	42378770	0.0218	NA	0.5593	Coronary heart disease	Hypertension	Hypertension || ||	TRUE	igd	NA	NA	NA	NA	NA	NA	NA	5.05697e-06	2	42378770	3437	0.0323	Resting Treg % CD4 Treg	TRUE	reported	4Htt1I	textfile	2	1	TRUE
rs138463974	G	A	G	A	0.7514	-0.0087	0.0047	0.04294	FALSE	FALSE	FALSE	finn-b-I9_HYPTENS	12	132114547	0.0231	NA	0.706999	Coronary heart disease	Hypertension	Hypertension || ||	TRUE	igd	NA	NA	NA	NA	NA	NA	NA	6.32601e-06	12	132114547	3437	0.1662	Resting Treg % CD4 Treg	TRUE	reported	4Htt1I	textfile	2	1	TRUE
rs138915779	A	C	A	C	1.793	0.0267	0.0035	0.01546	FALSE	FALSE	FALSE	finn-b-I9_HYPTENS	1	190079170	0.0368	NA	0.4683	Coronary heart disease	Hypertension	Hypertension || ||	TRUE	igd	NA	NA	NA	NA	NA	NA	NA	4.92833e-18	1	190079170	3437	0.2061	Resting Treg % CD4 Treg	TRUE	reported	4Htt1I	textfile	2	1	TRUE
rs138960714	C	A	C	A	2.013	-0.1283	0.0006	0.006761	FALSE	FALSE	FALSE	finn-b-I9_HYPTENS	4	123422719	0.0565	NA	0.0232402	Coronary heart disease	Hypertension	Hypertension || ||	TRUE	igd	NA	NA	NA	NA	NA	NA	NA	9.71203e-06	4	123422719	3437	0.4545	Resting Treg % CD4 Treg	TRUE	reported	4Htt1I	textfile	2	1	TRUE
rs139681117	T	C	T	C	0.2445	0.0193	0.0528	0.0306	FALSE	FALSE	FALSE	finn-b-I9_HYPTENS	2	23924920	0.0268	NA	0.4717	Coronary heart disease	Hypertension	Hypertension || ||	TRUE	igd	NA	NA	NA	NA	NA	NA	NA	2.93697e-06	2	23924920	3437	0.05221	Resting Treg % CD4 Treg	TRUE	reported	4Htt1I	textfile	2	1	TRUE
rs147071297	A	G	A	G	1.292	-0.0171	0.0039	0.0214	FALSE	FALSE	FALSE	finn-b-I9_HYPTENS	1	191648600	0.0323	NA	0.5955	Coronary heart disease	Hypertension	Hypertension || ||	TRUE	igd	NA	NA	NA	NA	NA	NA	NA	6.13762e-13	1	191648600	3437	0.1788	Resting Treg % CD4 Treg	TRUE	reported	4Htt1I	textfile	2	1	TRUE
rs147958143	T	A	T	A	-0.4624	0.003	0.0111	0.03564	FALSE	TRUE	FALSE	finn-b-I9_HYPTENS	1	238096255	0.0246	NA	0.9041	Coronary heart disease	Hypertension	Hypertension || ||	TRUE	igd	NA	NA	NA	NA	NA	NA	NA	8.95097e-06	1	238096255	3437	0.104	Resting Treg % CD4 Treg	TRUE	reported	4Htt1I	textfile	2	1	TRUE
rs150956189	C	T	C	T	2.691	-0.0167	0.0003	0.04159	FALSE	FALSE	FALSE	finn-b-I9_HYPTENS	1	214625781	0.0234	NA	0.4772	Coronary heart disease	Hypertension	Hypertension || ||	TRUE	igd	NA	NA	NA	NA	NA	NA	NA	2.36701e-06	1	214625781	3437	0.5693	Resting Treg % CD4 Treg	TRUE	reported	4Htt1I	textfile	2	1	TRUE
rs17583875	A	G	A	G	2.714	-0.0182	0.0029	0.02202	FALSE	FALSE	FALSE	finn-b-I9_HYPTENS	1	197924770	0.0314	NA	0.5632	Coronary heart disease	Hypertension	Hypertension || ||	TRUE	igd	NA	NA	NA	NA	NA	NA	NA	3.21514e-40	1	197924770	3437	0.2018	Resting Treg % CD4 Treg	TRUE	reported	4Htt1I	textfile	2	1	TRUE
rs17607399	T	C	T	C	0.209	-0.0004	0.1084	0.08136	FALSE	FALSE	FALSE	finn-b-I9_HYPTENS	2	41884212	0.0167	NA	0.9822	Coronary heart disease	Hypertension	Hypertension || ||	TRUE	igd	NA	NA	NA	NA	NA	NA	NA	2.14102e-08	2	41884212	3437	0.03723	Resting Treg % CD4 Treg	TRUE	reported	4Htt1I	textfile	2	1	TRUE
rs187089343	C	A	C	A	0.9806	-0.0493	0.0047	0.01441	FALSE	FALSE	FALSE	finn-b-I9_HYPTENS	1	182091538	0.0386	NA	0.2009	Coronary heart disease	Hypertension	Hypertension || ||	TRUE	igd	NA	NA	NA	NA	NA	NA	NA	1.00399e-08	1	182091538	3437	0.1707	Resting Treg % CD4 Treg	TRUE	reported	4Htt1I	textfile	2	1	TRUE
rs192123974	T	C	T	C	1.588	-0.034	0.0016	0.03019	FALSE	FALSE	FALSE	finn-b-I9_HYPTENS	11	13923816	0.0273	NA	0.2126	Coronary heart disease	Hypertension	Hypertension || ||	TRUE	igd	NA	NA	NA	NA	NA	NA	NA	5.99501e-07	11	13923816	3437	0.3176	Resting Treg % CD4 Treg	TRUE	reported	4Htt1I	textfile	2	1	TRUE
rs273421	C	G	C	G	-0.1329	-0.0104	0.8356	0.8763	FALSE	TRUE	FALSE	finn-b-I9_HYPTENS	8	132542825	0.014	NA	0.4591	Coronary heart disease	Hypertension	Hypertension || ||	TRUE	igd	NA	NA	NA	NA	NA	NA	NA	9.37001e-06	8	132542825	3437	0.02996	Resting Treg % CD4 Treg	TRUE	reported	4Htt1I	textfile	2	1	TRUE
rs413431	G	A	G	A	-0.2777	0.016	0.8154	0.9726	FALSE	FALSE	FALSE	finn-b-I9_HYPTENS	2	39177320	0.0283	NA	0.5719	Coronary heart disease	Hypertension	Hypertension || ||	TRUE	igd	TRUE	rs413431	rs408686	A	G	C	A	1.46791e-20	2	39176695	3437	0.02969	Resting Treg % CD4 Treg	TRUE	reported	4Htt1I	textfile	2	1	TRUE
rs60220946	T	C	T	C	0.4297	-0.0486	0.0212	0.008791	FALSE	FALSE	FALSE	finn-b-I9_HYPTENS	1	193505625	0.0508	NA	0.3387	Coronary heart disease	Hypertension	Hypertension || ||	TRUE	igd	NA	NA	NA	NA	NA	NA	NA	3.079e-08	1	193505625	3437	0.07742	Resting Treg % CD4 Treg	TRUE	reported	4Htt1I	textfile	2	1	TRUE
rs61828007	G	A	G	A	0.3706	-0.0272	0.0289	0.0171	FALSE	FALSE	FALSE	finn-b-I9_HYPTENS	1	203502968	0.0359	NA	0.448	Coronary heart disease	Hypertension	Hypertension || ||	TRUE	igd	NA	NA	NA	NA	NA	NA	NA	9.34695e-08	1	203502968	3437	0.06927	Resting Treg % CD4 Treg	TRUE	reported	4Htt1I	textfile	2	1	TRUE
rs6751481	C	T	C	T	0.2946	0.0049	0.4709	0.5252	FALSE	FALSE	FALSE	finn-b-I9_HYPTENS	2	38897810	0.0091	NA	0.593999	Coronary heart disease	Hypertension	Hypertension || ||	TRUE	igd	NA	NA	NA	NA	NA	NA	NA	3.39782e-38	2	38897810	3437	0.02252	Resting Treg % CD4 Treg	TRUE	reported	4Htt1I	textfile	2	1	TRUE
rs73124650	C	T	C	T	0.3448	-0.0436	0.0249	0.01681	FALSE	FALSE	FALSE	finn-b-I9_HYPTENS	20	47523429	0.0354	NA	0.2181	Coronary heart disease	Hypertension	Hypertension || ||	TRUE	igd	NA	NA	NA	NA	NA	NA	NA	1.91501e-06	20	47523429	3437	0.07228	Resting Treg % CD4 Treg	TRUE	reported	4Htt1I	textfile	2	1	TRUE
rs7530076	A	G	A	G	-0.463	-0.0156	0.9748	0.9603	FALSE	FALSE	FALSE	finn-b-I9_HYPTENS	1	195825276	0.0235	NA	0.5082	Coronary heart disease	Hypertension	Hypertension || ||	TRUE	igd	NA	NA	NA	NA	NA	NA	NA	5.95498e-10	1	195825276	3437	0.07456	Resting Treg % CD4 Treg	TRUE	reported	4Htt1I	textfile	2	1	TRUE
rs76109501	A	G	A	G	0.831	-0.1027	0.0033	0.009533	FALSE	FALSE	FALSE	finn-b-I9_HYPTENS	8	28323922	0.0495	NA	0.03804	Coronary heart disease	Hypertension	Hypertension || ||	TRUE	igd	NA	NA	NA	NA	NA	NA	NA	8.77506e-06	8	28323922	3437	0.1867	Resting Treg % CD4 Treg	TRUE	reported	4Htt1I	textfile	2	1	TRUE
rs76584473	A	G	A	G	0.2968	0.06	0.0304	0.03936	FALSE	FALSE	FALSE	finn-b-I9_HYPTENS	2	73109350	0.0236	NA	0.0112101	Coronary heart disease	Hypertension	Hypertension || ||	TRUE	igd	NA	NA	NA	NA	NA	NA	NA	7.68794e-06	2	73109350	3437	0.06625	Resting Treg % CD4 Treg	TRUE	reported	4Htt1I	textfile	2	1	TRUE
rs78144227	A	G	A	G	0.2555	0.0146	0.0444	0.01202	FALSE	FALSE	FALSE	finn-b-I9_HYPTENS	1	203602440	0.0424	NA	0.7302	Coronary heart disease	Hypertension	Hypertension || ||	TRUE	igd	NA	NA	NA	NA	NA	NA	NA	7.66196e-06	1	203602440	3437	0.05701	Resting Treg % CD4 Treg	TRUE	reported	4Htt1I	textfile	2	1	TRUE
rs79670457	T	C	T	C	0.2321	0.0266	0.0541	0.02225	FALSE	FALSE	FALSE	finn-b-I9_HYPTENS	20	47437969	0.0311	NA	0.3922	Coronary heart disease	Hypertension	Hypertension || ||	TRUE	igd	NA	NA	NA	NA	NA	NA	NA	2.227e-06	20	47437969	3437	0.04896	Resting Treg % CD4 Treg	TRUE	reported	4Htt1I	textfile	2	1	TRUE
rs9274712	T	C	T	C	-0.1758	0.0319	0.3326	0.3263	FALSE	FALSE	FALSE	finn-b-I9_HYPTENS	6	32637298	0.0098	NA	0.00118899	Coronary heart disease	Hypertension	Hypertension || ||	TRUE	igd	NA	NA	NA	NA	NA	NA	NA	6.79908e-07	6	32637298	3437	0.03533	Resting Treg % CD4 Treg	TRUE	reported	4Htt1I	textfile	2	1	TRUE
rs10059100	G	A	G	A	-0.1187	0.0006	0.3224	0.4116	FALSE	FALSE	FALSE	finn-b-I9_HYPTENS	5	120100784	0.0093	NA	0.946	Coronary heart disease	Hypertension	Hypertension || ||	TRUE	igd	NA	NA	NA	NA	NA	NA	NA	5.098e-06	5	120100784	3437	0.02599	Activated & resting Treg % CD4 Treg	TRUE	reported	ZHlFSY	textfile	2	1	TRUE
rs113435341	G	A	G	A	2.569	0.0412	0.0032	0.004611	FALSE	FALSE	FALSE	finn-b-I9_HYPTENS	1	198151688	0.0686	NA	0.5488	Coronary heart disease	Hypertension	Hypertension || ||	TRUE	igd	NA	NA	NA	NA	NA	NA	NA	1.27909e-33	1	198151688	3437	0.2103	Activated & resting Treg % CD4 Treg	TRUE	reported	ZHlFSY	textfile	2	1	TRUE
rs11577174	T	C	T	C	-1.588	0.0126	0.0012	0.02359	FALSE	FALSE	FALSE	finn-b-I9_HYPTENS	1	230492271	0.0303	NA	0.6771	Coronary heart disease	Hypertension	Hypertension || ||	TRUE	igd	NA	NA	NA	NA	NA	NA	NA	3.78303e-06	1	230492271	3437	0.343	Activated & resting Treg % CD4 Treg	TRUE	reported	ZHlFSY	textfile	2	1	TRUE
rs11579717	A	G	A	G	1.815	-0.0424	0.0044	0.07462	FALSE	FALSE	FALSE	finn-b-I9_HYPTENS	1	199999121	0.0174	NA	0.01501	Coronary heart disease	Hypertension	Hypertension || ||	TRUE	igd	NA	NA	NA	NA	NA	NA	NA	5.32721e-24	1	199999121	3437	0.1783	Activated & resting Treg % CD4 Treg	TRUE	reported	ZHlFSY	textfile	2	1	TRUE
rs116794175	C	T	C	T	1.427	-0.0584	0.0042	0.001303	FALSE	FALSE	FALSE	finn-b-I9_HYPTENS	1	194010208	0.1304	NA	0.6543	Coronary heart disease	Hypertension	Hypertension || ||	TRUE	igd	NA	NA	NA	NA	NA	NA	NA	1.61696e-14	1	194010208	3437	0.1851	Activated & resting Treg % CD4 Treg	TRUE	reported	ZHlFSY	textfile	2	1	TRUE
rs11739607	C	T	C	T	0.3732	-0.011	0.0214	0.1619	FALSE	FALSE	FALSE	finn-b-I9_HYPTENS	5	27694229	0.0124	NA	0.377	Coronary heart disease	Hypertension	Hypertension || ||	TRUE	igd	NA	NA	NA	NA	NA	NA	NA	7.34007e-06	5	27694229	3437	0.08311	Activated & resting Treg % CD4 Treg	TRUE	reported	ZHlFSY	textfile	2	1	TRUE
rs12993274	C	A	C	A	-0.1538	0.0127	0.1481	0.04613	FALSE	FALSE	FALSE	finn-b-I9_HYPTENS	2	42378770	0.0218	NA	0.5593	Coronary heart disease	Hypertension	Hypertension || ||	TRUE	igd	NA	NA	NA	NA	NA	NA	NA	6.47799e-06	2	42378770	3437	0.03406	Activated & resting Treg % CD4 Treg	TRUE	reported	ZHlFSY	textfile	2	1	TRUE
rs17607399	T	C	T	C	0.218	-0.0004	0.1084	0.08136	FALSE	FALSE	FALSE	finn-b-I9_HYPTENS	2	41884212	0.0167	NA	0.9822	Coronary heart disease	Hypertension	Hypertension || ||	TRUE	igd	NA	NA	NA	NA	NA	NA	NA	2.76599e-08	2	41884212	3437	0.03915	Activated & resting Treg % CD4 Treg	TRUE	reported	ZHlFSY	textfile	2	1	TRUE
rs187089343	C	A	C	A	0.8446	-0.0493	0.0047	0.01441	FALSE	FALSE	FALSE	finn-b-I9_HYPTENS	1	182091538	0.0386	NA	0.2009	Coronary heart disease	Hypertension	Hypertension || ||	TRUE	igd	NA	NA	NA	NA	NA	NA	NA	3.52598e-06	1	182091538	3437	0.1818	Activated & resting Treg % CD4 Treg	TRUE	reported	ZHlFSY	textfile	2	1	TRUE
rs2148708	G	A	G	A	0.2102	-0.046	0.9326	0.9522	FALSE	FALSE	FALSE	finn-b-I9_HYPTENS	13	21794935	0.0217	NA	0.0334703	Coronary heart disease	Hypertension	Hypertension || ||	TRUE	igd	NA	NA	NA	NA	NA	NA	NA	6.14795e-06	13	21794935	3437	0.04643	Activated & resting Treg % CD4 Treg	TRUE	reported	ZHlFSY	textfile	2	1	TRUE
rs273421	C	G	C	G	-0.1485	-0.0104	0.8356	0.8763	FALSE	TRUE	FALSE	finn-b-I9_HYPTENS	8	132542825	0.014	NA	0.4591	Coronary heart disease	Hypertension	Hypertension || ||	TRUE	igd	NA	NA	NA	NA	NA	NA	NA	2.81501e-06	8	132542825	3437	0.03164	Activated & resting Treg % CD4 Treg	TRUE	reported	ZHlFSY	textfile	2	1	TRUE
rs34645541	A	C	A	C	0.6092	-0.0216	0.0095	0.02015	FALSE	FALSE	FALSE	finn-b-I9_HYPTENS	1	195875605	0.0329	NA	0.5128	Coronary heart disease	Hypertension	Hypertension || ||	TRUE	igd	NA	NA	NA	NA	NA	NA	NA	1.302e-06	1	195875605	3437	0.1257	Activated & resting Treg % CD4 Treg	TRUE	reported	ZHlFSY	textfile	2	1	TRUE
rs369976766	A	T	A	T	1.032	-0.0977	0.0035	0.01752	FALSE	TRUE	FALSE	finn-b-I9_HYPTENS	22	28842645	0.035	NA	0.00524699	Coronary heart disease	Hypertension	Hypertension || ||	TRUE	igd	TRUE	rs369976766	rs77888326	A	T	C	T	1.74201e-06	22	28835840	3437	0.2155	Activated & resting Treg % CD4 Treg	TRUE	reported	ZHlFSY	textfile	2	1	TRUE
rs413431	G	A	G	A	-0.2936	0.016	0.8154	0.9726	FALSE	FALSE	FALSE	finn-b-I9_HYPTENS	2	39177320	0.0283	NA	0.5719	Coronary heart disease	Hypertension	Hypertension || ||	TRUE	igd	TRUE	rs413431	rs408686	A	G	C	A	9.54333e-21	2	39176695	3437	0.03123	Activated & resting Treg % CD4 Treg	TRUE	reported	ZHlFSY	textfile	2	1	TRUE
rs4759006	A	G	A	G	-0.1503	-0.0025	0.1565	0.2876	FALSE	FALSE	FALSE	finn-b-I9_HYPTENS	12	56009543	0.0101	NA	0.8034	Coronary heart disease	Hypertension	Hypertension || ||	TRUE	igd	NA	NA	NA	NA	NA	NA	NA	7.03008e-06	12	56009543	3437	0.0334	Activated & resting Treg % CD4 Treg	TRUE	reported	ZHlFSY	textfile	2	1	TRUE
rs562562	A	G	A	G	-0.1195	-0.0168	0.3714	0.353	FALSE	FALSE	FALSE	finn-b-I9_HYPTENS	18	24263725	0.0095	NA	0.0783394	Coronary heart disease	Hypertension	Hypertension || ||	TRUE	igd	NA	NA	NA	NA	NA	NA	NA	1.81001e-06	18	24263725	3437	0.02499	Activated & resting Treg % CD4 Treg	TRUE	reported	ZHlFSY	textfile	2	1	TRUE
rs60220946	T	C	T	C	0.4221	-0.0486	0.0212	0.008791	FALSE	FALSE	FALSE	finn-b-I9_HYPTENS	1	193505625	0.0508	NA	0.3387	Coronary heart disease	Hypertension	Hypertension || ||	TRUE	igd	NA	NA	NA	NA	NA	NA	NA	2.94897e-07	1	193505625	3437	0.08216	Activated & resting Treg % CD4 Treg	TRUE	reported	ZHlFSY	textfile	2	1	TRUE
rs62322628	T	C	T	C	0.7983	0.003	0.0049	0.03268	FALSE	FALSE	FALSE	finn-b-I9_HYPTENS	4	122780838	0.0258	NA	0.9082	Coronary heart disease	Hypertension	Hypertension || ||	TRUE	igd	NA	NA	NA	NA	NA	NA	NA	6.55496e-06	4	122780838	3437	0.1768	Activated & resting Treg % CD4 Treg	TRUE	reported	ZHlFSY	textfile	2	1	TRUE
rs6587385	C	T	C	T	0.125	-0.0208	0.7012	0.6858	FALSE	FALSE	FALSE	finn-b-I9_HYPTENS	1	248047568	0.0099	NA	0.0354103	Coronary heart disease	Hypertension	Hypertension || ||	TRUE	igd	TRUE	rs6587385	rs12733196	T	C	C	T	1.48201e-06	1	248047256	3437	0.02593	Activated & resting Treg % CD4 Treg	TRUE	reported	ZHlFSY	textfile	2	1	TRUE
rs6751481	C	T	C	T	0.2886	0.0049	0.4709	0.5252	FALSE	FALSE	FALSE	finn-b-I9_HYPTENS	2	38897810	0.0091	NA	0.593999	Coronary heart disease	Hypertension	Hypertension || ||	TRUE	igd	NA	NA	NA	NA	NA	NA	NA	5.48656e-33	2	38897810	3437	0.02387	Activated & resting Treg % CD4 Treg	TRUE	reported	ZHlFSY	textfile	2	1	TRUE
rs73579441	C	T	C	T	0.2151	0.0129	0.0716	0.03232	FALSE	FALSE	FALSE	finn-b-I9_HYPTENS	8	49024059	0.0262	NA	0.623799	Coronary heart disease	Hypertension	Hypertension || ||	TRUE	igd	NA	NA	NA	NA	NA	NA	NA	5.71005e-06	8	49024059	3437	0.04733	Activated & resting Treg % CD4 Treg	TRUE	reported	ZHlFSY	textfile	2	1	TRUE
rs75981740	G	A	G	A	-0.2161	0.0165	0.0711	0.02482	FALSE	FALSE	FALSE	finn-b-I9_HYPTENS	1	5012020	0.0294	NA	0.5756	Coronary heart disease	Hypertension	Hypertension || ||	TRUE	igd	NA	NA	NA	NA	NA	NA	NA	2.91602e-06	1	5012020	3437	0.04613	Activated & resting Treg % CD4 Treg	TRUE	reported	ZHlFSY	textfile	2	1	TRUE
rs7825970	T	G	T	G	-0.1086	-0.0032	0.5701	0.5057	FALSE	FALSE	FALSE	finn-b-I9_HYPTENS	8	3414155	0.0093	NA	0.730601	Coronary heart disease	Hypertension	Hypertension || ||	TRUE	igd	NA	NA	NA	NA	NA	NA	NA	8.27694e-06	8	3414155	3437	0.02433	Activated & resting Treg % CD4 Treg	TRUE	reported	ZHlFSY	textfile	2	1	TRUE
rs7893324	C	T	C	T	-0.1646	0.0045	0.1562	0.101	FALSE	FALSE	FALSE	finn-b-I9_HYPTENS	10	6111075	0.0151	NA	0.7676	Coronary heart disease	Hypertension	Hypertension || ||	TRUE	igd	NA	NA	NA	NA	NA	NA	NA	1.088e-06	10	6111075	3437	0.03371	Activated & resting Treg % CD4 Treg	TRUE	reported	ZHlFSY	textfile	2	1	TRUE
rs79224901	C	G	C	G	0.4155	0.0487	0.0221	0.00636	FALSE	TRUE	FALSE	finn-b-I9_HYPTENS	8	3651438	0.0574	NA	0.3957	Coronary heart disease	Hypertension	Hypertension || ||	TRUE	igd	NA	NA	NA	NA	NA	NA	NA	7.79704e-07	8	3651438	3437	0.08395	Activated & resting Treg % CD4 Treg	TRUE	reported	ZHlFSY	textfile	2	1	TRUE
rs79235233	G	C	G	C	-0.2939	-0.0319	0.0342	0.07071	FALSE	TRUE	FALSE	finn-b-I9_HYPTENS	14	92726328	0.0177	NA	0.0715797	Coronary heart disease	Hypertension	Hypertension || ||	TRUE	igd	NA	NA	NA	NA	NA	NA	NA	6.48993e-06	14	92726328	3437	0.06506	Activated & resting Treg % CD4 Treg	TRUE	reported	ZHlFSY	textfile	2	1	TRUE
rs79607503	A	G	A	G	0.5324	0.0636	0.0097	0.009264	FALSE	FALSE	FALSE	finn-b-I9_HYPTENS	9	135102542	0.0491	NA	0.1946	Coronary heart disease	Hypertension	Hypertension || ||	TRUE	igd	NA	NA	NA	NA	NA	NA	NA	5.05895e-06	9	135102542	3437	0.1165	Activated & resting Treg % CD4 Treg	TRUE	reported	ZHlFSY	textfile	2	1	TRUE
rs9265947	C	T	C	T	-0.1408	0.0303	0.5804	0.7389	FALSE	FALSE	FALSE	finn-b-I9_HYPTENS	6	31315165	0.0107	NA	0.00441601	Coronary heart disease	Hypertension	Hypertension || ||	TRUE	igd	NA	NA	NA	NA	NA	NA	NA	6.58704e-06	6	31315165	3437	0.0312	Activated & resting Treg % CD4 Treg	TRUE	reported	ZHlFSY	textfile	2	1	TRUE
rs10059100	G	A	G	A	0.1188	0.0006	0.3224	0.4116	FALSE	FALSE	FALSE	finn-b-I9_HYPTENS	5	120100784	0.0093	NA	0.946	Coronary heart disease	Hypertension	Hypertension || ||	TRUE	igd	NA	NA	NA	NA	NA	NA	NA	4.48301e-06	5	120100784	3437	0.02585	Secreting Treg % CD4 Treg	TRUE	reported	MALiZW	textfile	2	1	TRUE
rs113435341	G	A	G	A	-2.54	0.0412	0.0032	0.004611	FALSE	FALSE	FALSE	finn-b-I9_HYPTENS	1	198151688	0.0686	NA	0.5488	Coronary heart disease	Hypertension	Hypertension || ||	TRUE	igd	NA	NA	NA	NA	NA	NA	NA	3.13834e-33	1	198151688	3437	0.2093	Secreting Treg % CD4 Treg	TRUE	reported	MALiZW	textfile	2	1	TRUE
rs11577174	T	C	T	C	1.612	0.0126	0.0012	0.02359	FALSE	FALSE	FALSE	finn-b-I9_HYPTENS	1	230492271	0.0303	NA	0.6771	Coronary heart disease	Hypertension	Hypertension || ||	TRUE	igd	NA	NA	NA	NA	NA	NA	NA	2.38699e-06	1	230492271	3437	0.3412	Secreting Treg % CD4 Treg	TRUE	reported	MALiZW	textfile	2	1	TRUE
rs11579717	A	G	A	G	-1.776	-0.0424	0.0044	0.07462	FALSE	FALSE	FALSE	finn-b-I9_HYPTENS	1	199999121	0.0174	NA	0.01501	Coronary heart disease	Hypertension	Hypertension || ||	TRUE	igd	NA	NA	NA	NA	NA	NA	NA	2.93022e-23	1	199999121	3437	0.1774	Secreting Treg % CD4 Treg	TRUE	reported	MALiZW	textfile	2	1	TRUE
rs116794175	C	T	C	T	-1.417	-0.0584	0.0042	0.001303	FALSE	FALSE	FALSE	finn-b-I9_HYPTENS	1	194010208	0.1304	NA	0.6543	Coronary heart disease	Hypertension	Hypertension || ||	TRUE	igd	NA	NA	NA	NA	NA	NA	NA	1.78115e-14	1	194010208	3437	0.1841	Secreting Treg % CD4 Treg	TRUE	reported	MALiZW	textfile	2	1	TRUE
rs11739607	C	T	C	T	-0.3801	-0.011	0.0214	0.1619	FALSE	FALSE	FALSE	finn-b-I9_HYPTENS	5	27694229	0.0124	NA	0.377	Coronary heart disease	Hypertension	Hypertension || ||	TRUE	igd	NA	NA	NA	NA	NA	NA	NA	4.42497e-06	5	27694229	3437	0.08266	Secreting Treg % CD4 Treg	TRUE	reported	MALiZW	textfile	2	1	TRUE
rs117608988	C	T	C	T	-0.7938	-0.0134	0.0044	0.007511	FALSE	FALSE	FALSE	finn-b-I9_HYPTENS	9	86285391	0.0539	NA	0.8034	Coronary heart disease	Hypertension	Hypertension || ||	TRUE	igd	NA	NA	NA	NA	NA	NA	NA	9.50605e-06	9	86285391	3437	0.179	Secreting Treg % CD4 Treg	TRUE	reported	MALiZW	textfile	2	1	TRUE
rs12744266	A	G	A	G	0.1243	0.0154	0.2979	0.2885	FALSE	FALSE	FALSE	finn-b-I9_HYPTENS	1	248047667	0.0101	NA	0.1277	Coronary heart disease	Hypertension	Hypertension || ||	TRUE	igd	NA	NA	NA	NA	NA	NA	NA	1.547e-06	1	248047667	3437	0.02583	Secreting Treg % CD4 Treg	TRUE	reported	MALiZW	textfile	2	1	TRUE
rs12993274	C	A	C	A	0.1532	0.0127	0.1481	0.04613	FALSE	FALSE	FALSE	finn-b-I9_HYPTENS	2	42378770	0.0218	NA	0.5593	Coronary heart disease	Hypertension	Hypertension || ||	TRUE	igd	NA	NA	NA	NA	NA	NA	NA	6.29695e-06	2	42378770	3437	0.03388	Secreting Treg % CD4 Treg	TRUE	reported	MALiZW	textfile	2	1	TRUE
rs17607399	T	C	T	C	-0.2213	-0.0004	0.1084	0.08136	FALSE	FALSE	FALSE	finn-b-I9_HYPTENS	2	41884212	0.0167	NA	0.9822	Coronary heart disease	Hypertension	Hypertension || ||	TRUE	igd	NA	NA	NA	NA	NA	NA	NA	1.43599e-08	2	41884212	3437	0.03894	Secreting Treg % CD4 Treg	TRUE	reported	MALiZW	textfile	2	1	TRUE
rs187089343	C	A	C	A	-0.8547	-0.0493	0.0047	0.01441	FALSE	FALSE	FALSE	finn-b-I9_HYPTENS	1	182091538	0.0386	NA	0.2009	Coronary heart disease	Hypertension	Hypertension || ||	TRUE	igd	NA	NA	NA	NA	NA	NA	NA	2.38699e-06	1	182091538	3437	0.1809	Secreting Treg % CD4 Treg	TRUE	reported	MALiZW	textfile	2	1	TRUE
rs2148708	G	A	G	A	-0.2105	-0.046	0.9326	0.9522	FALSE	FALSE	FALSE	finn-b-I9_HYPTENS	13	21794935	0.0217	NA	0.0334703	Coronary heart disease	Hypertension	Hypertension || ||	TRUE	igd	NA	NA	NA	NA	NA	NA	NA	5.35895e-06	13	21794935	3437	0.04618	Secreting Treg % CD4 Treg	TRUE	reported	MALiZW	textfile	2	1	TRUE
rs273421	C	G	C	G	0.1507	-0.0104	0.8356	0.8763	FALSE	TRUE	FALSE	finn-b-I9_HYPTENS	8	132542825	0.014	NA	0.4591	Coronary heart disease	Hypertension	Hypertension || ||	TRUE	igd	NA	NA	NA	NA	NA	NA	NA	1.75902e-06	8	132542825	3437	0.03147	Secreting Treg % CD4 Treg	TRUE	reported	MALiZW	textfile	2	1	TRUE
rs34645541	A	C	A	C	-0.6193	-0.0216	0.0095	0.02015	FALSE	FALSE	FALSE	finn-b-I9_HYPTENS	1	195875605	0.0329	NA	0.5128	Coronary heart disease	Hypertension	Hypertension || ||	TRUE	igd	NA	NA	NA	NA	NA	NA	NA	7.59994e-07	1	195875605	3437	0.125	Secreting Treg % CD4 Treg	TRUE	reported	MALiZW	textfile	2	1	TRUE
rs369976766	A	T	A	T	-1.008	-0.0977	0.0035	0.01752	FALSE	TRUE	FALSE	finn-b-I9_HYPTENS	22	28842645	0.035	NA	0.00524699	Coronary heart disease	Hypertension	Hypertension || ||	TRUE	igd	TRUE	rs369976766	rs77888326	A	T	C	T	2.66999e-06	22	28835840	3437	0.2144	Secreting Treg % CD4 Treg	TRUE	reported	MALiZW	textfile	2	1	TRUE
rs413431	G	A	G	A	0.2955	0.016	0.8154	0.9726	FALSE	FALSE	FALSE	finn-b-I9_HYPTENS	2	39177320	0.0283	NA	0.5719	Coronary heart disease	Hypertension	Hypertension || ||	TRUE	igd	TRUE	rs413431	rs408686	A	G	C	A	3.30598e-21	2	39176695	3437	0.03106	Secreting Treg % CD4 Treg	TRUE	reported	MALiZW	textfile	2	1	TRUE
rs4759006	A	G	A	G	0.1495	-0.0025	0.1565	0.2876	FALSE	FALSE	FALSE	finn-b-I9_HYPTENS	12	56009543	0.0101	NA	0.8034	Coronary heart disease	Hypertension	Hypertension || ||	TRUE	igd	NA	NA	NA	NA	NA	NA	NA	7.07099e-06	12	56009543	3437	0.03323	Secreting Treg % CD4 Treg	TRUE	reported	MALiZW	textfile	2	1	TRUE
rs562562	A	G	A	G	0.1197	-0.0168	0.3714	0.353	FALSE	FALSE	FALSE	finn-b-I9_HYPTENS	18	24263725	0.0095	NA	0.0783394	Coronary heart disease	Hypertension	Hypertension || ||	TRUE	igd	NA	NA	NA	NA	NA	NA	NA	1.54e-06	18	24263725	3437	0.02486	Secreting Treg % CD4 Treg	TRUE	reported	MALiZW	textfile	2	1	TRUE
rs60220946	T	C	T	C	-0.4131	-0.0486	0.0212	0.008791	FALSE	FALSE	FALSE	finn-b-I9_HYPTENS	1	193505625	0.0508	NA	0.3387	Coronary heart disease	Hypertension	Hypertension || ||	TRUE	igd	NA	NA	NA	NA	NA	NA	NA	4.56499e-07	1	193505625	3437	0.08175	Secreting Treg % CD4 Treg	TRUE	reported	MALiZW	textfile	2	1	TRUE
rs62322628	T	C	T	C	-0.814	0.003	0.0049	0.03268	FALSE	FALSE	FALSE	finn-b-I9_HYPTENS	4	122780838	0.0258	NA	0.9082	Coronary heart disease	Hypertension	Hypertension || ||	TRUE	igd	NA	NA	NA	NA	NA	NA	NA	3.82798e-06	4	122780838	3437	0.1759	Secreting Treg % CD4 Treg	TRUE	reported	MALiZW	textfile	2	1	TRUE
rs6751481	C	T	C	T	-0.2879	0.0049	0.4709	0.5252	FALSE	FALSE	FALSE	finn-b-I9_HYPTENS	2	38897810	0.0091	NA	0.593999	Coronary heart disease	Hypertension	Hypertension || ||	TRUE	igd	NA	NA	NA	NA	NA	NA	NA	3.53021e-33	2	38897810	3437	0.02374	Secreting Treg % CD4 Treg	TRUE	reported	MALiZW	textfile	2	1	TRUE
rs72966214	C	T	C	T	-0.2131	-0.0408	0.0701	0.01618	FALSE	FALSE	FALSE	finn-b-I9_HYPTENS	2	208014310	0.0373	NA	0.2739	Coronary heart disease	Hypertension	Hypertension || ||	TRUE	igd	NA	NA	NA	NA	NA	NA	NA	7.55301e-06	2	208014310	3437	0.04753	Secreting Treg % CD4 Treg	TRUE	reported	MALiZW	textfile	2	1	TRUE
rs73579441	C	T	C	T	-0.2123	0.0129	0.0716	0.03232	FALSE	FALSE	FALSE	finn-b-I9_HYPTENS	8	49024059	0.0262	NA	0.623799	Coronary heart disease	Hypertension	Hypertension || ||	TRUE	igd	NA	NA	NA	NA	NA	NA	NA	6.72698e-06	8	49024059	3437	0.04708	Secreting Treg % CD4 Treg	TRUE	reported	MALiZW	textfile	2	1	TRUE
rs75981740	G	A	G	A	0.212	0.0165	0.0711	0.02482	FALSE	FALSE	FALSE	finn-b-I9_HYPTENS	1	5012020	0.0294	NA	0.5756	Coronary heart disease	Hypertension	Hypertension || ||	TRUE	igd	NA	NA	NA	NA	NA	NA	NA	3.97796e-06	1	5012020	3437	0.04589	Secreting Treg % CD4 Treg	TRUE	reported	MALiZW	textfile	2	1	TRUE
rs7825970	T	G	T	G	0.1091	-0.0032	0.5701	0.5057	FALSE	FALSE	FALSE	finn-b-I9_HYPTENS	8	3414155	0.0093	NA	0.730601	Coronary heart disease	Hypertension	Hypertension || ||	TRUE	igd	NA	NA	NA	NA	NA	NA	NA	6.76893e-06	8	3414155	3437	0.0242	Secreting Treg % CD4 Treg	TRUE	reported	MALiZW	textfile	2	1	TRUE
rs7893324	C	T	C	T	0.1629	0.0045	0.1562	0.101	FALSE	FALSE	FALSE	finn-b-I9_HYPTENS	10	6111075	0.0151	NA	0.7676	Coronary heart disease	Hypertension	Hypertension || ||	TRUE	igd	NA	NA	NA	NA	NA	NA	NA	1.24799e-06	10	6111075	3437	0.03354	Secreting Treg % CD4 Treg	TRUE	reported	MALiZW	textfile	2	1	TRUE
rs79224901	C	G	C	G	-0.4074	0.0487	0.0221	0.00636	FALSE	TRUE	FALSE	finn-b-I9_HYPTENS	8	3651438	0.0574	NA	0.3957	Coronary heart disease	Hypertension	Hypertension || ||	TRUE	igd	NA	NA	NA	NA	NA	NA	NA	1.118e-06	8	3651438	3437	0.08352	Secreting Treg % CD4 Treg	TRUE	reported	MALiZW	textfile	2	1	TRUE
rs79235233	G	C	G	C	0.2934	-0.0319	0.0342	0.07071	FALSE	TRUE	FALSE	finn-b-I9_HYPTENS	14	92726328	0.0177	NA	0.0715797	Coronary heart disease	Hypertension	Hypertension || ||	TRUE	igd	NA	NA	NA	NA	NA	NA	NA	5.97806e-06	14	92726328	3437	0.06472	Secreting Treg % CD4 Treg	TRUE	reported	MALiZW	textfile	2	1	TRUE
rs79607503	A	G	A	G	-0.5285	0.0636	0.0097	0.009264	FALSE	FALSE	FALSE	finn-b-I9_HYPTENS	9	135102542	0.0491	NA	0.1946	Coronary heart disease	Hypertension	Hypertension || ||	TRUE	igd	NA	NA	NA	NA	NA	NA	NA	5.28896e-06	9	135102542	3437	0.1159	Secreting Treg % CD4 Treg	TRUE	reported	MALiZW	textfile	2	1	TRUE
rs9265947	C	T	C	T	0.1387	0.0303	0.5804	0.7389	FALSE	FALSE	FALSE	finn-b-I9_HYPTENS	6	31315165	0.0107	NA	0.00441601	Coronary heart disease	Hypertension	Hypertension || ||	TRUE	igd	NA	NA	NA	NA	NA	NA	NA	8.15004e-06	6	31315165	3437	0.03104	Secreting Treg % CD4 Treg	TRUE	reported	MALiZW	textfile	2	1	TRUE
rs10059100	G	A	G	A	0.1214	0.0006	0.3224	0.4116	FALSE	FALSE	FALSE	finn-b-I9_HYPTENS	5	120100784	0.0093	NA	0.946	Coronary heart disease	Hypertension	Hypertension || ||	TRUE	igd	NA	NA	NA	NA	NA	NA	NA	6.51493e-07	5	120100784	3437	0.02435	Activated & secreting Treg %CD4 Treg	TRUE	reported	WvgFmn	textfile	2	1	TRUE
rs112455863	G	A	G	A	0.6921	-0.0153	0.0061	0.03201	FALSE	FALSE	FALSE	finn-b-I9_HYPTENS	20	20514860	0.0258	NA	0.5533	Coronary heart disease	Hypertension	Hypertension || ||	TRUE	igd	NA	NA	NA	NA	NA	NA	NA	5.90106e-06	20	20514860	3437	0.1525	Activated & secreting Treg %CD4 Treg	TRUE	reported	WvgFmn	textfile	2	1	TRUE
rs112553628	G	A	G	A	-0.2867	0.0063	0.0352	0.05489	FALSE	FALSE	FALSE	finn-b-I9_HYPTENS	2	38077329	0.0201	NA	0.752199	Coronary heart disease	Hypertension	Hypertension || ||	TRUE	igd	NA	NA	NA	NA	NA	NA	NA	2.31499e-06	2	38077329	3437	0.0606	Activated & secreting Treg %CD4 Treg	TRUE	reported	WvgFmn	textfile	2	1	TRUE
rs112637846	A	C	A	C	-2.712	0.0008	0.0003	0.03567	FALSE	FALSE	FALSE	finn-b-I9_HYPTENS	6	149114553	0.0249	NA	0.9729	Coronary heart disease	Hypertension	Hypertension || ||	TRUE	igd	NA	NA	NA	NA	NA	NA	NA	5.60906e-06	6	149114553	3437	0.5963	Activated & secreting Treg %CD4 Treg	TRUE	reported	WvgFmn	textfile	2	1	TRUE
rs113000944	T	C	T	C	-0.2336	0.0458	0.063	0.05673	FALSE	FALSE	FALSE	finn-b-I9_HYPTENS	20	48836592	0.0198	NA	0.0210402	Coronary heart disease	Hypertension	Hypertension || ||	TRUE	igd	NA	NA	NA	NA	NA	NA	NA	6.944e-07	20	48836592	3437	0.04699	Activated & secreting Treg %CD4 Treg	TRUE	reported	WvgFmn	textfile	2	1	TRUE
rs113435341	G	A	G	A	-2.621	0.0412	0.0032	0.004611	FALSE	FALSE	FALSE	finn-b-I9_HYPTENS	1	198151688	0.0686	NA	0.5488	Coronary heart disease	Hypertension	Hypertension || ||	TRUE	igd	NA	NA	NA	NA	NA	NA	NA	6.32995e-40	1	198151688	3437	0.1957	Activated & secreting Treg %CD4 Treg	TRUE	reported	WvgFmn	textfile	2	1	TRUE
rs115669925	A	G	A	G	4.109	0.0084	0.0003	0.03741	FALSE	FALSE	FALSE	finn-b-I9_HYPTENS	2	111442886	0.0244	NA	0.7311	Coronary heart disease	Hypertension	Hypertension || ||	TRUE	igd	NA	NA	NA	NA	NA	NA	NA	5.64794e-06	2	111442886	3437	0.9038	Activated & secreting Treg %CD4 Treg	TRUE	reported	WvgFmn	textfile	2	1	TRUE
rs11579717	A	G	A	G	-1.821	-0.0424	0.0044	0.07462	FALSE	FALSE	FALSE	finn-b-I9_HYPTENS	1	199999121	0.0174	NA	0.01501	Coronary heart disease	Hypertension	Hypertension || ||	TRUE	igd	NA	NA	NA	NA	NA	NA	NA	1.86896e-27	1	199999121	3437	0.1663	Activated & secreting Treg %CD4 Treg	TRUE	reported	WvgFmn	textfile	2	1	TRUE
rs115907036	T	C	T	C	-0.4234	0.0414	0.0153	0.04525	FALSE	FALSE	FALSE	finn-b-I9_HYPTENS	2	37537677	0.0219	NA	0.05894	Coronary heart disease	Hypertension	Hypertension || ||	TRUE	igd	NA	NA	NA	NA	NA	NA	NA	9.86302e-06	2	37537677	3437	0.09565	Activated & secreting Treg %CD4 Treg	TRUE	reported	WvgFmn	textfile	2	1	TRUE
rs116850494	A	G	A	G	-0.4419	0.0057	0.0145	0.04477	FALSE	FALSE	FALSE	finn-b-I9_HYPTENS	13	60389778	0.0223	NA	0.7995	Coronary heart disease	Hypertension	Hypertension || ||	TRUE	igd	NA	NA	NA	NA	NA	NA	NA	2.91998e-06	13	60389778	3437	0.09434	Activated & secreting Treg %CD4 Treg	TRUE	reported	WvgFmn	textfile	2	1	TRUE
rs11969660	T	C	T	C	-0.2112	-0.0015	0.0592	0.08146	FALSE	FALSE	FALSE	finn-b-I9_HYPTENS	6	14395373	0.0168	NA	0.927	Coronary heart disease	Hypertension	Hypertension || ||	TRUE	igd	NA	NA	NA	NA	NA	NA	NA	7.66496e-06	6	14395373	3437	0.04712	Activated & secreting Treg %CD4 Treg	TRUE	reported	WvgFmn	textfile	2	1	TRUE
rs12722496	G	A	G	A	0.215	0.0025	0.0611	0.06481	FALSE	FALSE	FALSE	finn-b-I9_HYPTENS	10	6096667	0.0185	NA	0.894	Coronary heart disease	Hypertension	Hypertension || ||	TRUE	igd	NA	NA	NA	NA	NA	NA	NA	6.33199e-06	10	6096667	3437	0.04755	Activated & secreting Treg %CD4 Treg	TRUE	reported	WvgFmn	textfile	2	1	TRUE
rs13000564	C	T	C	T	0.1141	-0.0057	0.2959	0.3267	FALSE	FALSE	FALSE	finn-b-I9_HYPTENS	2	41596014	0.0098	NA	0.5613	Coronary heart disease	Hypertension	Hypertension || ||	TRUE	igd	NA	NA	NA	NA	NA	NA	NA	4.61604e-06	2	41596014	3437	0.02487	Activated & secreting Treg %CD4 Treg	TRUE	reported	WvgFmn	textfile	2	1	TRUE
rs138463974	G	A	G	A	-0.7442	-0.0087	0.0047	0.04294	FALSE	FALSE	FALSE	finn-b-I9_HYPTENS	12	132114547	0.0231	NA	0.706999	Coronary heart disease	Hypertension	Hypertension || ||	TRUE	igd	NA	NA	NA	NA	NA	NA	NA	6.52004e-06	12	132114547	3437	0.1648	Activated & secreting Treg %CD4 Treg	TRUE	reported	WvgFmn	textfile	2	1	TRUE
rs138915779	A	C	A	C	-1.784	0.0267	0.0035	0.01546	FALSE	FALSE	FALSE	finn-b-I9_HYPTENS	1	190079170	0.0368	NA	0.4683	Coronary heart disease	Hypertension	Hypertension || ||	TRUE	igd	NA	NA	NA	NA	NA	NA	NA	3.69828e-18	1	190079170	3437	0.2042	Activated & secreting Treg %CD4 Treg	TRUE	reported	WvgFmn	textfile	2	1	TRUE
rs138960714	C	A	C	A	-2.124	-0.1283	0.0006	0.006761	FALSE	FALSE	FALSE	finn-b-I9_HYPTENS	4	123422719	0.0565	NA	0.0232402	Coronary heart disease	Hypertension	Hypertension || ||	TRUE	igd	NA	NA	NA	NA	NA	NA	NA	2.585e-06	4	123422719	3437	0.451	Activated & secreting Treg %CD4 Treg	TRUE	reported	WvgFmn	textfile	2	1	TRUE
rs139681117	T	C	T	C	-0.2345	0.0193	0.0528	0.0306	FALSE	FALSE	FALSE	finn-b-I9_HYPTENS	2	23924920	0.0268	NA	0.4717	Coronary heart disease	Hypertension	Hypertension || ||	TRUE	igd	NA	NA	NA	NA	NA	NA	NA	5.65497e-06	2	23924920	3437	0.05158	Activated & secreting Treg %CD4 Treg	TRUE	reported	WvgFmn	textfile	2	1	TRUE
rs145406940	A	G	A	G	1.967	0.0023	0.001	0.01001	FALSE	FALSE	FALSE	finn-b-I9_HYPTENS	12	23093493	0.0464	NA	0.9597	Coronary heart disease	Hypertension	Hypertension || ||	TRUE	igd	NA	NA	NA	NA	NA	NA	NA	3.51196e-06	12	23093493	3437	0.4233	Activated & secreting Treg %CD4 Treg	TRUE	reported	WvgFmn	textfile	2	1	TRUE
rs150956189	C	T	C	T	-2.624	-0.0167	0.0003	0.04159	FALSE	FALSE	FALSE	finn-b-I9_HYPTENS	1	214625781	0.0234	NA	0.4772	Coronary heart disease	Hypertension	Hypertension || ||	TRUE	igd	NA	NA	NA	NA	NA	NA	NA	4.01597e-06	1	214625781	3437	0.5683	Activated & secreting Treg %CD4 Treg	TRUE	reported	WvgFmn	textfile	2	1	TRUE
rs17607399	T	C	T	C	-0.2077	-0.0004	0.1084	0.08136	FALSE	FALSE	FALSE	finn-b-I9_HYPTENS	2	41884212	0.0167	NA	0.9822	Coronary heart disease	Hypertension	Hypertension || ||	TRUE	igd	NA	NA	NA	NA	NA	NA	NA	1.7e-08	2	41884212	3437	0.03673	Activated & secreting Treg %CD4 Treg	TRUE	reported	WvgFmn	textfile	2	1	TRUE
rs187089343	C	A	C	A	-0.9956	-0.0493	0.0047	0.01441	FALSE	FALSE	FALSE	finn-b-I9_HYPTENS	1	182091538	0.0386	NA	0.2009	Coronary heart disease	Hypertension	Hypertension || ||	TRUE	igd	NA	NA	NA	NA	NA	NA	NA	4.52397e-09	1	182091538	3437	0.1693	Activated & secreting Treg %CD4 Treg	TRUE	reported	WvgFmn	textfile	2	1	TRUE
rs189383	C	T	C	T	0.1316	-0.0004	0.1718	0.1409	FALSE	FALSE	FALSE	finn-b-I9_HYPTENS	2	8709770	0.0132	NA	0.9746	Coronary heart disease	Hypertension	Hypertension || ||	TRUE	igd	NA	NA	NA	NA	NA	NA	NA	8.08295e-06	2	8709770	3437	0.02943	Activated & secreting Treg %CD4 Treg	TRUE	reported	WvgFmn	textfile	2	1	TRUE
rs191384725	G	A	G	A	-0.8475	-0.0487	0.0041	0.03838	FALSE	FALSE	FALSE	finn-b-I9_HYPTENS	16	7628264	0.0241	NA	0.0431897	Coronary heart disease	Hypertension	Hypertension || ||	TRUE	igd	NA	NA	NA	NA	NA	NA	NA	6.35404e-06	16	7628264	3437	0.1874	Activated & secreting Treg %CD4 Treg	TRUE	reported	WvgFmn	textfile	2	1	TRUE
rs192123974	T	C	T	C	-1.546	-0.034	0.0016	0.03019	FALSE	FALSE	FALSE	finn-b-I9_HYPTENS	11	13923816	0.0273	NA	0.2126	Coronary heart disease	Hypertension	Hypertension || ||	TRUE	igd	NA	NA	NA	NA	NA	NA	NA	9.19009e-07	11	13923816	3437	0.3144	Activated & secreting Treg %CD4 Treg	TRUE	reported	WvgFmn	textfile	2	1	TRUE
rs273421	C	G	C	G	0.1317	-0.0104	0.8356	0.8763	FALSE	TRUE	FALSE	finn-b-I9_HYPTENS	8	132542825	0.014	NA	0.4591	Coronary heart disease	Hypertension	Hypertension || ||	TRUE	igd	NA	NA	NA	NA	NA	NA	NA	9.00098e-06	8	132542825	3437	0.02963	Activated & secreting Treg %CD4 Treg	TRUE	reported	WvgFmn	textfile	2	1	TRUE
rs3917863	A	G	A	G	-0.4303	-0.0362	0.016	0.01395	FALSE	FALSE	FALSE	finn-b-I9_HYPTENS	1	169633032	0.0389	NA	0.3514	Coronary heart disease	Hypertension	Hypertension || ||	TRUE	igd	TRUE	rs3917863	rs181774235	A	G	A	C	2.74303e-06	1	169592401	3437	0.09161	Activated & secreting Treg %CD4 Treg	TRUE	reported	WvgFmn	textfile	2	1	TRUE
rs413431	G	A	G	A	0.2748	0.016	0.8154	0.9726	FALSE	FALSE	FALSE	finn-b-I9_HYPTENS	2	39177320	0.0283	NA	0.5719	Coronary heart disease	Hypertension	Hypertension || ||	TRUE	igd	TRUE	rs413431	rs408686	A	G	C	A	1.16305e-20	2	39176695	3437	0.0293	Activated & secreting Treg %CD4 Treg	TRUE	reported	WvgFmn	textfile	2	1	TRUE
rs568546879	C	G	C	G	-0.7463	-0.1407	0.0049	0.008029	FALSE	TRUE	FALSE	finn-b-I9_HYPTENS	18	33878112	0.0514	NA	0.006185	Coronary heart disease	Hypertension	Hypertension || ||	TRUE	igd	NA	NA	NA	NA	NA	NA	NA	8.79995e-06	18	33878112	3437	0.1677	Activated & secreting Treg %CD4 Treg	TRUE	reported	WvgFmn	textfile	2	1	TRUE
rs60220946	T	C	T	C	-0.4053	-0.0486	0.0212	0.008791	FALSE	FALSE	FALSE	finn-b-I9_HYPTENS	1	193505625	0.0508	NA	0.3387	Coronary heart disease	Hypertension	Hypertension || ||	TRUE	igd	NA	NA	NA	NA	NA	NA	NA	1.367e-07	1	193505625	3437	0.07676	Activated & secreting Treg %CD4 Treg	TRUE	reported	WvgFmn	textfile	2	1	TRUE
rs61828007	G	A	G	A	-0.356	-0.0272	0.0289	0.0171	FALSE	FALSE	FALSE	finn-b-I9_HYPTENS	1	203502968	0.0359	NA	0.448	Coronary heart disease	Hypertension	Hypertension || ||	TRUE	igd	NA	NA	NA	NA	NA	NA	NA	2.12701e-07	1	203502968	3437	0.06849	Activated & secreting Treg %CD4 Treg	TRUE	reported	WvgFmn	textfile	2	1	TRUE
rs6751481	C	T	C	T	-0.2903	0.0049	0.4709	0.5252	FALSE	FALSE	FALSE	finn-b-I9_HYPTENS	2	38897810	0.0091	NA	0.593999	Coronary heart disease	Hypertension	Hypertension || ||	TRUE	igd	NA	NA	NA	NA	NA	NA	NA	6.28782e-38	2	38897810	3437	0.02227	Activated & secreting Treg %CD4 Treg	TRUE	reported	WvgFmn	textfile	2	1	TRUE
rs72651876	T	C	T	C	-0.1135	0.0076	0.2699	0.1532	FALSE	FALSE	FALSE	finn-b-I9_HYPTENS	1	19206027	0.0129	NA	0.5567	Coronary heart disease	Hypertension	Hypertension || ||	TRUE	igd	NA	NA	NA	NA	NA	NA	NA	6.64401e-06	1	19206027	3437	0.02516	Activated & secreting Treg %CD4 Treg	TRUE	reported	WvgFmn	textfile	2	1	TRUE
rs73579441	C	T	C	T	-0.1959	0.0129	0.0716	0.03232	FALSE	FALSE	FALSE	finn-b-I9_HYPTENS	8	49024059	0.0262	NA	0.623799	Coronary heart disease	Hypertension	Hypertension || ||	TRUE	igd	NA	NA	NA	NA	NA	NA	NA	9.8159e-06	8	49024059	3437	0.04424	Activated & secreting Treg %CD4 Treg	TRUE	reported	WvgFmn	textfile	2	1	TRUE
rs7530076	A	G	A	G	0.4611	-0.0156	0.9748	0.9603	FALSE	FALSE	FALSE	finn-b-I9_HYPTENS	1	195825276	0.0235	NA	0.5082	Coronary heart disease	Hypertension	Hypertension || ||	TRUE	igd	NA	NA	NA	NA	NA	NA	NA	4.49904e-10	1	195825276	3437	0.07373	Activated & secreting Treg %CD4 Treg	TRUE	reported	WvgFmn	textfile	2	1	TRUE
rs76109501	A	G	A	G	-0.8373	-0.1027	0.0033	0.009533	FALSE	FALSE	FALSE	finn-b-I9_HYPTENS	8	28323922	0.0495	NA	0.03804	Coronary heart disease	Hypertension	Hypertension || ||	TRUE	igd	NA	NA	NA	NA	NA	NA	NA	6.33199e-06	8	28323922	3437	0.1852	Activated & secreting Treg %CD4 Treg	TRUE	reported	WvgFmn	textfile	2	1	TRUE
rs78181865	A	G	A	G	-2.709	0.0267	0.0003	0.02653	FALSE	FALSE	FALSE	finn-b-I9_HYPTENS	3	84481659	0.0293	NA	0.3623	Coronary heart disease	Hypertension	Hypertension || ||	TRUE	igd	NA	NA	NA	NA	NA	NA	NA	5.50605e-06	3	84481659	3437	0.5951	Activated & secreting Treg %CD4 Treg	TRUE	reported	WvgFmn	textfile	2	1	TRUE
rs9274712	T	C	T	C	0.1731	0.0319	0.3326	0.3263	FALSE	FALSE	FALSE	finn-b-I9_HYPTENS	6	32637298	0.0098	NA	0.00118899	Coronary heart disease	Hypertension	Hypertension || ||	TRUE	igd	NA	NA	NA	NA	NA	NA	NA	5.80898e-07	6	32637298	3437	0.03457	Activated & secreting Treg %CD4 Treg	TRUE	reported	WvgFmn	textfile	2	1	TRUE
rs10059458	C	T	C	T	0.1184	0.0216	0.6101	0.4426	FALSE	FALSE	FALSE	finn-b-I9_HYPTENS	5	73681489	0.0092	NA	0.0184799	Coronary heart disease	Hypertension	Hypertension || ||	TRUE	igd	NA	NA	NA	NA	NA	NA	NA	8.51805e-06	5	73681489	3405	0.02655	CD39+ activated Treg AC	TRUE	reported	eUN8rE	textfile	2	1	TRUE
rs10786199	A	G	A	G	-0.189	0.0171	0.2894	0.4056	FALSE	FALSE	FALSE	finn-b-I9_HYPTENS	10	97069472	0.0093	NA	0.0658704	Coronary heart disease	Hypertension	Hypertension || ||	TRUE	igd	NA	NA	NA	NA	NA	NA	NA	5.63248e-11	10	97069472	3405	0.02875	CD39+ activated Treg AC	TRUE	reported	eUN8rE	textfile	2	1	TRUE
rs10882701	C	A	C	A	-0.3631	0.0112	0.514	0.5757	FALSE	FALSE	FALSE	finn-b-I9_HYPTENS	10	97741071	0.0093	NA	0.2306	Coronary heart disease	Hypertension	Hypertension || ||	TRUE	igd	NA	NA	NA	NA	NA	NA	NA	1.80094e-45	10	97741071	3405	0.02528	CD39+ activated Treg AC	TRUE	reported	eUN8rE	textfile	2	1	TRUE
rs11002579	A	G	A	G	-0.1316	0.0042	0.3366	0.2571	FALSE	FALSE	FALSE	finn-b-I9_HYPTENS	10	80258836	0.0105	NA	0.6899	Coronary heart disease	Hypertension	Hypertension || ||	TRUE	igd	NA	NA	NA	NA	NA	NA	NA	1.46201e-06	10	80258836	3405	0.02727	CD39+ activated Treg AC	TRUE	reported	eUN8rE	textfile	2	1	TRUE
rs111806244	T	C	T	C	-0.3653	0.0078	0.0476	0.1018	FALSE	FALSE	FALSE	finn-b-I9_HYPTENS	10	47637202	0.0156	NA	0.6173	Coronary heart disease	Hypertension	Hypertension || ||	TRUE	igd	NA	NA	NA	NA	NA	NA	NA	3.26302e-06	10	47637202	3405	0.07836	CD39+ activated Treg AC	TRUE	reported	eUN8rE	textfile	2	1	TRUE
rs11188757	C	A	C	A	-0.2494	0.0006	0.2213	0.2723	FALSE	FALSE	FALSE	finn-b-I9_HYPTENS	10	98205222	0.0103	NA	0.9524	Coronary heart disease	Hypertension	Hypertension || ||	TRUE	igd	NA	NA	NA	NA	NA	NA	NA	3.05914e-15	10	98205222	3405	0.03146	CD39+ activated Treg AC	TRUE	reported	eUN8rE	textfile	2	1	TRUE
rs11777493	A	T	A	T	-0.1467	-0.0202	0.2395	0.2726	FALSE	TRUE	FALSE	finn-b-I9_HYPTENS	8	113921646	0.0102	NA	0.0480198	Coronary heart disease	Hypertension	Hypertension || ||	TRUE	igd	NA	NA	NA	NA	NA	NA	NA	1.57101e-06	8	113921646	3405	0.0305	CD39+ activated Treg AC	TRUE	reported	eUN8rE	textfile	2	1	TRUE
rs11795139	T	C	T	C	0.1205	0.0073	0.3335	0.2175	FALSE	FALSE	FALSE	finn-b-I9_HYPTENS	9	86150415	0.011	NA	0.51	Coronary heart disease	Hypertension	Hypertension || ||	TRUE	igd	NA	NA	NA	NA	NA	NA	NA	9.22593e-06	9	86150415	3405	0.02712	CD39+ activated Treg AC	TRUE	reported	eUN8rE	textfile	2	1	TRUE
rs12648210	G	A	G	A	-0.5171	-0.0174	0.0145	0.08071	FALSE	FALSE	FALSE	finn-b-I9_HYPTENS	4	89266460	0.0168	NA	0.3002	Coronary heart disease	Hypertension	Hypertension || ||	TRUE	igd	NA	NA	NA	NA	NA	NA	NA	1.01801e-06	4	89266460	3405	0.1056	CD39+ activated Treg AC	TRUE	reported	eUN8rE	textfile	2	1	TRUE
rs12707040	A	G	A	G	0.1591	-0.0105	0.1783	0.2422	FALSE	FALSE	FALSE	finn-b-I9_HYPTENS	7	80480551	0.0106	NA	0.3246	Coronary heart disease	Hypertension	Hypertension || ||	TRUE	igd	NA	NA	NA	NA	NA	NA	NA	3.37404e-06	7	80480551	3405	0.03418	CD39+ activated Treg AC	TRUE	reported	eUN8rE	textfile	2	1	TRUE
rs139015125	C	G	C	G	-0.401	0.0302	0.0231	0.0125	FALSE	TRUE	FALSE	finn-b-I9_HYPTENS	4	165512454	0.0424	NA	0.476	Coronary heart disease	Hypertension	Hypertension || ||	TRUE	igd	NA	NA	NA	NA	NA	NA	NA	2.52802e-06	4	165512454	3405	0.08506	CD39+ activated Treg AC	TRUE	reported	eUN8rE	textfile	2	1	TRUE
rs139577399	C	T	C	T	-0.3155	0.022	0.0414	0.003762	FALSE	FALSE	FALSE	finn-b-I9_HYPTENS	7	23203415	0.0772	NA	0.7759	Coronary heart disease	Hypertension	Hypertension || ||	TRUE	igd	NA	NA	NA	NA	NA	NA	NA	1.08101e-06	7	23203415	3405	0.06457	CD39+ activated Treg AC	TRUE	reported	eUN8rE	textfile	2	1	TRUE
rs142422333	T	C	T	C	-0.2705	-0.0055	0.0515	0.00765	FALSE	FALSE	FALSE	finn-b-I9_HYPTENS	5	155375550	0.0541	NA	0.9192	Coronary heart disease	Hypertension	Hypertension || ||	TRUE	igd	NA	NA	NA	NA	NA	NA	NA	4.782e-06	5	155375550	3405	0.05905	CD39+ activated Treg AC	TRUE	reported	eUN8rE	textfile	2	1	TRUE
rs191262582	A	T	A	T	-0.4955	0.1377	0.014	0.005443	FALSE	TRUE	FALSE	finn-b-I9_HYPTENS	9	85042639	0.0635	NA	0.0301301	Coronary heart disease	Hypertension	Hypertension || ||	TRUE	igd	NA	NA	NA	NA	NA	NA	NA	6.418e-06	9	85042639	3405	0.1096	CD39+ activated Treg AC	TRUE	reported	eUN8rE	textfile	2	1	TRUE
rs202211780	G	A	G	A	0.4192	0.0279	0.0878	0.1829	FALSE	FALSE	FALSE	finn-b-I9_HYPTENS	10	97024302	0.0118	NA	0.0184701	Coronary heart disease	Hypertension	Hypertension || ||	TRUE	igd	TRUE	rs202211780	rs45550034	G	A	C	G	1.01906e-19	10	97016742	3405	0.04585	CD39+ activated Treg AC	TRUE	reported	eUN8rE	textfile	2	1	TRUE
rs2251521	T	C	T	C	-0.197	0.0023	0.1021	0.2244	FALSE	FALSE	FALSE	finn-b-I9_HYPTENS	10	109471331	0.011	NA	0.8344	Coronary heart disease	Hypertension	Hypertension || ||	TRUE	igd	NA	NA	NA	NA	NA	NA	NA	4.27996e-06	10	109471331	3405	0.04279	CD39+ activated Treg AC	TRUE	reported	eUN8rE	textfile	2	1	TRUE
rs289708	G	A	G	A	0.1372	-0.0025	0.7573	0.854	FALSE	FALSE	FALSE	finn-b-I9_HYPTENS	16	57038162	0.013	NA	0.8472	Coronary heart disease	Hypertension	Hypertension || ||	TRUE	igd	NA	NA	NA	NA	NA	NA	NA	3.77303e-06	16	57038162	3405	0.02962	CD39+ activated Treg AC	TRUE	reported	eUN8rE	textfile	2	1	TRUE
rs35163827	G	A	G	A	-0.3443	0.0372	0.0391	0.0239	FALSE	FALSE	FALSE	finn-b-I9_HYPTENS	8	9606332	0.031	NA	0.23	Coronary heart disease	Hypertension	Hypertension || ||	TRUE	igd	NA	NA	NA	NA	NA	NA	NA	1.646e-06	8	9606332	3405	0.07172	CD39+ activated Treg AC	TRUE	reported	eUN8rE	textfile	2	1	TRUE
rs4321083	A	G	A	G	0.1497	0.0151	0.2137	0.2964	FALSE	FALSE	FALSE	finn-b-I9_HYPTENS	13	84031916	0.0101	NA	0.1346	Coronary heart disease	Hypertension	Hypertension || ||	TRUE	igd	NA	NA	NA	NA	NA	NA	NA	2.12398e-06	13	84031916	3405	0.03152	CD39+ activated Treg AC	TRUE	reported	eUN8rE	textfile	2	1	TRUE
rs4441121	G	A	G	A	0.125	-0.0124	0.3192	0.277	FALSE	FALSE	FALSE	finn-b-I9_HYPTENS	13	19650584	0.0102	NA	0.2239	Coronary heart disease	Hypertension	Hypertension || ||	TRUE	igd	NA	NA	NA	NA	NA	NA	NA	3.85496e-06	13	19650584	3405	0.02703	CD39+ activated Treg AC	TRUE	reported	eUN8rE	textfile	2	1	TRUE
rs4811602	A	G	A	G	0.1348	0.0121	0.4019	0.4524	FALSE	FALSE	FALSE	finn-b-I9_HYPTENS	20	36849088	0.0092	NA	0.1897	Coronary heart disease	Hypertension	Hypertension || ||	TRUE	igd	NA	NA	NA	NA	NA	NA	NA	2.651e-07	20	36849088	3405	0.02614	CD39+ activated Treg AC	TRUE	reported	eUN8rE	textfile	2	1	TRUE
rs56197234	A	G	A	G	0.5601	-0.0219	0.0115	0.05254	FALSE	FALSE	FALSE	finn-b-I9_HYPTENS	15	70222702	0.0205	NA	0.2863	Coronary heart disease	Hypertension	Hypertension || ||	TRUE	igd	NA	NA	NA	NA	NA	NA	NA	2.536e-06	15	70222702	3405	0.1188	CD39+ activated Treg AC	TRUE	reported	eUN8rE	textfile	2	1	TRUE
rs618250	T	C	T	C	0.3109	-0.0211	0.0457	0.03262	FALSE	FALSE	FALSE	finn-b-I9_HYPTENS	18	362116	0.0261	NA	0.4189	Coronary heart disease	Hypertension	Hypertension || ||	TRUE	igd	NA	NA	NA	NA	NA	NA	NA	2.51299e-07	18	362116	3405	0.06017	CD39+ activated Treg AC	TRUE	reported	eUN8rE	textfile	2	1	TRUE
rs7088584	T	G	T	G	0.8768	-0.0026	0.4687	0.5397	FALSE	FALSE	FALSE	finn-b-I9_HYPTENS	10	97607644	0.0092	NA	0.7787	Coronary heart disease	Hypertension	Hypertension || ||	TRUE	igd	NA	NA	NA	NA	NA	NA	NA	1e-200	10	97607644	3405	0.02116	CD39+ activated Treg AC	TRUE	reported	eUN8rE	textfile	2	1	TRUE
rs7267949	T	C	T	C	-0.7453	0.0441	0.0057	0.006053	FALSE	FALSE	FALSE	finn-b-I9_HYPTENS	20	17586584	0.06	NA	0.462701	Coronary heart disease	Hypertension	Hypertension || ||	TRUE	igd	NA	NA	NA	NA	NA	NA	NA	9.64206e-06	20	17586584	3405	0.1682	CD39+ activated Treg AC	TRUE	reported	eUN8rE	textfile	2	1	TRUE
rs72809762	T	C	T	C	0.3373	0.0294	0.0675	0.01736	FALSE	FALSE	FALSE	finn-b-I9_HYPTENS	10	97294154	0.0352	NA	0.4038	Coronary heart disease	Hypertension	Hypertension || ||	TRUE	igd	NA	NA	NA	NA	NA	NA	NA	4.74351e-11	10	97294154	3405	0.0511	CD39+ activated Treg AC	TRUE	reported	eUN8rE	textfile	2	1	TRUE
rs7432284	C	A	C	A	0.2441	0.0194	0.068	0.05132	FALSE	FALSE	FALSE	finn-b-I9_HYPTENS	3	186094684	0.0208	NA	0.349	Coronary heart disease	Hypertension	Hypertension || ||	TRUE	igd	NA	NA	NA	NA	NA	NA	NA	1.196e-06	3	186094684	3405	0.05017	CD39+ activated Treg AC	TRUE	reported	eUN8rE	textfile	2	1	TRUE
rs77020191	G	C	G	C	0.2605	-0.0153	0.0542	0.1009	FALSE	TRUE	FALSE	finn-b-I9_HYPTENS	15	59643449	0.0152	NA	0.314	Coronary heart disease	Hypertension	Hypertension || ||	TRUE	igd	NA	NA	NA	NA	NA	NA	NA	5.65705e-06	15	59643449	3405	0.05731	CD39+ activated Treg AC	TRUE	reported	eUN8rE	textfile	2	1	TRUE
rs78027772	A	G	A	G	0.2212	-0.0065	0.0846	0.09826	FALSE	FALSE	FALSE	finn-b-I9_HYPTENS	7	126248228	0.0154	NA	0.6738	Coronary heart disease	Hypertension	Hypertension || ||	TRUE	igd	NA	NA	NA	NA	NA	NA	NA	2.29398e-06	7	126248228	3405	0.04672	CD39+ activated Treg AC	TRUE	reported	eUN8rE	textfile	2	1	TRUE
rs8076447	A	G	A	G	0.1337	0.0105	0.2515	0.1813	FALSE	FALSE	FALSE	finn-b-I9_HYPTENS	17	75229883	0.0119	NA	0.3745	Coronary heart disease	Hypertension	Hypertension || ||	TRUE	igd	NA	NA	NA	NA	NA	NA	NA	5.08604e-06	17	75229883	3405	0.02928	CD39+ activated Treg AC	TRUE	reported	eUN8rE	textfile	2	1	TRUE
rs1006368	T	C	T	C	0.4144	0.0065	0.1224	0.08142	FALSE	FALSE	FALSE	finn-b-I9_HYPTENS	10	126346603	0.0167	NA	0.6987	Coronary heart disease	Hypertension	Hypertension || ||	TRUE	igd	NA	NA	NA	NA	NA	NA	NA	3.61327e-24	10	126346603	3113	0.04052	SSC-A on NK	TRUE	reported	QeLhsq	textfile	2	1	TRUE
rs10512469	T	C	T	C	-0.1684	-0.0163	0.1646	0.2492	FALSE	FALSE	FALSE	finn-b-I9_HYPTENS	17	33770802	0.0105	NA	0.1232	Coronary heart disease	Hypertension	Hypertension || ||	TRUE	igd	NA	NA	NA	NA	NA	NA	NA	4.30695e-06	17	33770802	3113	0.03658	SSC-A on NK	TRUE	reported	QeLhsq	textfile	2	1	TRUE
rs11081793	G	A	G	A	-0.3945	-0.0725	0.0255	0.00974	FALSE	FALSE	FALSE	finn-b-I9_HYPTENS	18	19722536	0.0471	NA	0.1236	Coronary heart disease	Hypertension	Hypertension || ||	TRUE	igd	NA	NA	NA	NA	NA	NA	NA	2.56898e-06	18	19722536	3113	0.08374	SSC-A on NK	TRUE	reported	QeLhsq	textfile	2	1	TRUE
rs11703193	A	G	A	G	-0.1793	-0.0186	0.1597	0.1654	FALSE	FALSE	FALSE	finn-b-I9_HYPTENS	22	18542023	0.0125	NA	0.1375	Coronary heart disease	Hypertension	Hypertension || ||	TRUE	igd	NA	NA	NA	NA	NA	NA	NA	1.56801e-06	22	18542023	3113	0.03727	SSC-A on NK	TRUE	reported	QeLhsq	textfile	2	1	TRUE
rs12594783	C	T	C	T	-0.1395	-0.0096	0.2535	0.2893	FALSE	FALSE	FALSE	finn-b-I9_HYPTENS	15	88040400	0.0101	NA	0.3438	Coronary heart disease	Hypertension	Hypertension || ||	TRUE	igd	NA	NA	NA	NA	NA	NA	NA	5.41602e-06	15	88040400	3113	0.03061	SSC-A on NK	TRUE	reported	QeLhsq	textfile	2	1	TRUE
rs147596499	G	A	G	A	0.4951	-0.0157	0.0154	0.003393	FALSE	FALSE	FALSE	finn-b-I9_HYPTENS	4	96489377	0.0786	NA	0.8419	Coronary heart disease	Hypertension	Hypertension || ||	TRUE	igd	NA	NA	NA	NA	NA	NA	NA	6.78297e-06	4	96489377	3113	0.1098	SSC-A on NK	TRUE	reported	QeLhsq	textfile	2	1	TRUE
rs17606146	A	G	A	G	-0.2168	-0.0131	0.0858	0.06222	FALSE	FALSE	FALSE	finn-b-I9_HYPTENS	19	3631134	0.0194	NA	0.5005	Coronary heart disease	Hypertension	Hypertension || ||	TRUE	igd	NA	NA	NA	NA	NA	NA	NA	6.36708e-06	19	3631134	3113	0.04794	SSC-A on NK	TRUE	reported	QeLhsq	textfile	2	1	TRUE
rs188107682	A	G	A	G	-0.4965	0.0096	0.0162	0.001335	FALSE	FALSE	FALSE	finn-b-I9_HYPTENS	5	170062959	0.1371	NA	0.9444	Coronary heart disease	Hypertension	Hypertension || ||	TRUE	igd	NA	NA	NA	NA	NA	NA	NA	5.74196e-06	5	170062959	3113	0.1093	SSC-A on NK	TRUE	reported	QeLhsq	textfile	2	1	TRUE
rs2198787	C	A	C	A	-0.2652	0.0032	0.9269	0.9816	FALSE	FALSE	FALSE	finn-b-I9_HYPTENS	12	62296066	0.0345	NA	0.9256	Coronary heart disease	Hypertension	Hypertension || ||	TRUE	igd	NA	NA	NA	NA	NA	NA	NA	6.54696e-07	12	62296066	3113	0.05319	SSC-A on NK	TRUE	reported	QeLhsq	textfile	2	1	TRUE
rs28691703	C	T	C	T	0.1706	0.0175	0.2127	0.2666	FALSE	FALSE	FALSE	finn-b-I9_HYPTENS	19	43649306	0.0103	NA	0.0910605	Coronary heart disease	Hypertension	Hypertension || ||	TRUE	igd	NA	NA	NA	NA	NA	NA	NA	2.87098e-06	19	43649306	3113	0.03639	SSC-A on NK	TRUE	reported	QeLhsq	textfile	2	1	TRUE
rs2869804	G	A	G	A	-0.1514	-0.0042	0.8008	0.7883	FALSE	FALSE	FALSE	finn-b-I9_HYPTENS	18	14141133	0.0112	NA	0.709999	Coronary heart disease	Hypertension	Hypertension || ||	TRUE	igd	NA	NA	NA	NA	NA	NA	NA	7.07995e-06	18	14141133	3113	0.03364	SSC-A on NK	TRUE	reported	QeLhsq	textfile	2	1	TRUE
rs2915158	G	A	G	A	0.7087	0.0351	0.0072	0.04684	FALSE	FALSE	FALSE	finn-b-I9_HYPTENS	7	9912333	0.0218	NA	0.1073	Coronary heart disease	Hypertension	Hypertension || ||	TRUE	igd	NA	NA	NA	NA	NA	NA	NA	6.93202e-06	7	9912333	3113	0.1574	SSC-A on NK	TRUE	reported	QeLhsq	textfile	2	1	TRUE
rs35150190	T	G	T	G	-0.1472	-0.0172	0.2135	0.2631	FALSE	FALSE	FALSE	finn-b-I9_HYPTENS	19	40286227	0.0104	NA	0.0964406	Coronary heart disease	Hypertension	Hypertension || ||	TRUE	igd	NA	NA	NA	NA	NA	NA	NA	6.00095e-06	19	40286227	3113	0.03246	SSC-A on NK	TRUE	reported	QeLhsq	textfile	2	1	TRUE
rs6850820	A	G	A	G	-0.1642	-0.0041	0.8275	0.6877	FALSE	FALSE	FALSE	finn-b-I9_HYPTENS	4	149325342	0.0099	NA	0.677801	Coronary heart disease	Hypertension	Hypertension || ||	TRUE	igd	NA	NA	NA	NA	NA	NA	NA	4.48198e-06	4	149325342	3113	0.03573	SSC-A on NK	TRUE	reported	QeLhsq	textfile	2	1	TRUE
rs6863338	T	C	T	C	0.2553	0.0268	0.084	0.1272	FALSE	FALSE	FALSE	finn-b-I9_HYPTENS	5	127586596	0.0137	NA	0.0504801	Coronary heart disease	Hypertension	Hypertension || ||	TRUE	igd	NA	NA	NA	NA	NA	NA	NA	3.84804e-07	5	127586596	3113	0.05018	SSC-A on NK	TRUE	reported	QeLhsq	textfile	2	1	TRUE
rs74856421	T	C	T	C	0.22	-0.0383	0.0793	0.07474	FALSE	FALSE	FALSE	finn-b-I9_HYPTENS	16	3773110	0.0175	NA	0.02828	Coronary heart disease	Hypertension	Hypertension || ||	TRUE	igd	NA	NA	NA	NA	NA	NA	NA	7.787e-06	16	3773110	3113	0.04913	SSC-A on NK	TRUE	reported	QeLhsq	textfile	2	1	TRUE
rs75215140	G	A	G	A	-0.1632	-0.0116	0.168	0.1606	FALSE	FALSE	FALSE	finn-b-I9_HYPTENS	2	62135307	0.0124	NA	0.3498	Coronary heart disease	Hypertension	Hypertension || ||	TRUE	igd	NA	NA	NA	NA	NA	NA	NA	9.04107e-06	2	62135307	3113	0.0367	SSC-A on NK	TRUE	reported	QeLhsq	textfile	2	1	TRUE
rs7575742	G	A	G	A	0.1383	0.0181	0.3696	0.6576	FALSE	FALSE	FALSE	finn-b-I9_HYPTENS	2	135429002	0.0096	NA	0.0597104	Coronary heart disease	Hypertension	Hypertension || ||	TRUE	igd	NA	NA	NA	NA	NA	NA	NA	7.57199e-07	2	135429002	3113	0.02791	SSC-A on NK	TRUE	reported	QeLhsq	textfile	2	1	TRUE
rs767896	T	C	T	C	0.1637	0.0071	0.2114	0.3634	FALSE	FALSE	FALSE	finn-b-I9_HYPTENS	6	33791515	0.0095	NA	0.4554	Coronary heart disease	Hypertension	Hypertension || ||	TRUE	igd	NA	NA	NA	NA	NA	NA	NA	1.305e-06	6	33791515	3113	0.03376	SSC-A on NK	TRUE	reported	QeLhsq	textfile	2	1	TRUE
rs77154024	C	T	C	T	1.113	0.0332	0.0027	0.03989	FALSE	FALSE	FALSE	finn-b-I9_HYPTENS	4	72546264	0.0234	NA	0.1564	Coronary heart disease	Hypertension	Hypertension || ||	TRUE	igd	NA	NA	NA	NA	NA	NA	NA	4.42303e-06	4	72546264	3113	0.242	SSC-A on NK	TRUE	reported	QeLhsq	textfile	2	1	TRUE
rs873220	A	G	A	G	-0.1277	0.0032	0.3392	0.3896	FALSE	FALSE	FALSE	finn-b-I9_HYPTENS	21	33382162	0.0094	NA	0.735501	Coronary heart disease	Hypertension	Hypertension || ||	TRUE	igd	NA	NA	NA	NA	NA	NA	NA	9.56709e-06	21	33382162	3113	0.02879	SSC-A on NK	TRUE	reported	QeLhsq	textfile	2	1	TRUE
rs9912354	T	C	T	C	0.1471	-0.0047	0.5254	0.3535	FALSE	FALSE	FALSE	finn-b-I9_HYPTENS	17	33805730	0.0095	NA	0.6204	Coronary heart disease	Hypertension	Hypertension || ||	TRUE	igd	NA	NA	NA	NA	NA	NA	NA	6.80205e-08	17	33805730	3113	0.02719	SSC-A on NK	TRUE	reported	QeLhsq	textfile	2	1	TRUE
rs1006368	T	C	T	C	0.2024	0.0065	0.1224	0.08142	FALSE	FALSE	FALSE	finn-b-I9_HYPTENS	10	126346603	0.0167	NA	0.6987	Coronary heart disease	Hypertension	Hypertension || ||	TRUE	igd	NA	NA	NA	NA	NA	NA	NA	6.82197e-07	10	126346603	3113	0.04066	SSC-A on NKT	TRUE	reported	al6lCC	textfile	2	1	TRUE
rs10422871	T	C	T	C	-0.2765	0.0125	0.0888	0.04557	FALSE	FALSE	FALSE	finn-b-I9_HYPTENS	19	8789227	0.022	NA	0.57	Coronary heart disease	Hypertension	Hypertension || ||	TRUE	igd	NA	NA	NA	NA	NA	NA	NA	3.60296e-09	19	8789227	3113	0.04672	SSC-A on NKT	TRUE	reported	al6lCC	textfile	2	1	TRUE
rs10749775	A	C	A	C	0.1882	-0.0289	0.8657	0.9343	FALSE	FALSE	FALSE	finn-b-I9_HYPTENS	1	67822087	0.0185	NA	0.1194	Coronary heart disease	Hypertension	Hypertension || ||	TRUE	igd	NA	NA	NA	NA	NA	NA	NA	1.80401e-06	1	67822087	3113	0.03934	SSC-A on NKT	TRUE	reported	al6lCC	textfile	2	1	TRUE
rs10765790	C	T	C	T	0.1554	0.0119	0.5524	0.4934	FALSE	FALSE	FALSE	finn-b-I9_HYPTENS	11	95852734	0.0091	NA	0.1937	Coronary heart disease	Hypertension	Hypertension || ||	TRUE	igd	NA	NA	NA	NA	NA	NA	NA	1.54999e-08	11	95852734	3113	0.02741	SSC-A on NKT	TRUE	reported	al6lCC	textfile	2	1	TRUE
rs11644532	A	G	A	G	0.2024	-0.0237	0.1145	0.1194	FALSE	FALSE	FALSE	finn-b-I9_HYPTENS	16	70657660	0.0142	NA	0.0947698	Coronary heart disease	Hypertension	Hypertension || ||	TRUE	igd	NA	NA	NA	NA	NA	NA	NA	5.94402e-06	16	70657660	3113	0.04461	SSC-A on NKT	TRUE	reported	al6lCC	textfile	2	1	TRUE
rs12716653	C	T	C	T	-0.1377	0.0065	0.6349	0.5641	FALSE	FALSE	FALSE	finn-b-I9_HYPTENS	9	89886037	0.0092	NA	0.4805	Coronary heart disease	Hypertension	Hypertension || ||	TRUE	igd	NA	NA	NA	NA	NA	NA	NA	1.199e-06	9	89886037	3113	0.02831	SSC-A on NKT	TRUE	reported	al6lCC	textfile	2	1	TRUE
rs138822248	A	G	A	G	-0.5658	0.0173	0.0111	0.006242	FALSE	FALSE	FALSE	finn-b-I9_HYPTENS	2	152970607	0.0604	NA	0.7751	Coronary heart disease	Hypertension	Hypertension || ||	TRUE	igd	NA	NA	NA	NA	NA	NA	NA	9.58208e-06	2	152970607	3113	0.1276	SSC-A on NKT	TRUE	reported	al6lCC	textfile	2	1	TRUE
rs2109396	A	C	A	C	-0.1485	-0.0042	0.7498	0.8466	FALSE	FALSE	FALSE	finn-b-I9_HYPTENS	7	14933955	0.0128	NA	0.7456	Coronary heart disease	Hypertension	Hypertension || ||	TRUE	igd	NA	NA	NA	NA	NA	NA	NA	2.25699e-06	7	14933955	3113	0.03134	SSC-A on NKT	TRUE	reported	al6lCC	textfile	2	1	TRUE
rs2198787	C	A	C	A	-0.2554	0.0032	0.9269	0.9816	FALSE	FALSE	FALSE	finn-b-I9_HYPTENS	12	62296066	0.0345	NA	0.9256	Coronary heart disease	Hypertension	Hypertension || ||	TRUE	igd	NA	NA	NA	NA	NA	NA	NA	1.327e-06	12	62296066	3113	0.05271	SSC-A on NKT	TRUE	reported	al6lCC	textfile	2	1	TRUE
rs276951	T	C	T	C	-0.148	-0.0092	0.2713	0.203	FALSE	FALSE	FALSE	finn-b-I9_HYPTENS	16	86243187	0.0113	NA	0.4166	Coronary heart disease	Hypertension	Hypertension || ||	TRUE	igd	NA	NA	NA	NA	NA	NA	NA	7.54293e-07	16	86243187	3113	0.02986	SSC-A on NKT	TRUE	reported	al6lCC	textfile	2	1	TRUE
rs35060274	G	T	G	T	0.159	-0.0036	0.1919	0.2188	FALSE	FALSE	FALSE	finn-b-I9_HYPTENS	8	58338298	0.011	NA	0.7438	Coronary heart disease	Hypertension	Hypertension || ||	TRUE	igd	NA	NA	NA	NA	NA	NA	NA	2.68602e-06	8	58338298	3113	0.03382	SSC-A on NKT	TRUE	reported	al6lCC	textfile	2	1	TRUE
rs4707956	A	C	A	C	0.1305	0.0076	0.2812	0.2966	FALSE	FALSE	FALSE	finn-b-I9_HYPTENS	6	72648340	0.0101	NA	0.447	Coronary heart disease	Hypertension	Hypertension || ||	TRUE	igd	NA	NA	NA	NA	NA	NA	NA	9.27406e-06	6	72648340	3113	0.02938	SSC-A on NKT	TRUE	reported	al6lCC	textfile	2	1	TRUE
rs55657662	A	C	A	C	0.135	-0.0094	0.2605	0.2534	FALSE	FALSE	FALSE	finn-b-I9_HYPTENS	13	102674496	0.0105	NA	0.3709	Coronary heart disease	Hypertension	Hypertension || ||	TRUE	igd	NA	NA	NA	NA	NA	NA	NA	9.26403e-06	13	102674496	3113	0.03039	SSC-A on NKT	TRUE	reported	al6lCC	textfile	2	1	TRUE
rs6694654	T	A	T	A	0.1404	0.0319	0.3161	0.02179	FALSE	TRUE	FALSE	finn-b-I9_HYPTENS	1	86178676	0.0317	NA	0.3141	Coronary heart disease	Hypertension	Hypertension || ||	TRUE	igd	NA	NA	NA	NA	NA	NA	NA	6.35594e-06	1	86178676	3113	0.03105	SSC-A on NKT	TRUE	reported	al6lCC	textfile	2	1	TRUE
rs6783507	C	T	C	T	-0.245	0.0009	0.0634	0.1218	FALSE	FALSE	FALSE	finn-b-I9_HYPTENS	3	123518258	0.0141	NA	0.9483	Coronary heart disease	Hypertension	Hypertension || ||	TRUE	igd	NA	NA	NA	NA	NA	NA	NA	9.99609e-06	3	123518258	3113	0.05538	SSC-A on NKT	TRUE	reported	al6lCC	textfile	2	1	TRUE
rs6918518	C	A	C	A	0.1324	0.0085	0.3977	0.5263	FALSE	FALSE	FALSE	finn-b-I9_HYPTENS	6	158930696	0.0091	NA	0.3503	Coronary heart disease	Hypertension	Hypertension || ||	TRUE	igd	NA	NA	NA	NA	NA	NA	NA	1.735e-06	6	158930696	3113	0.02764	SSC-A on NKT	TRUE	reported	al6lCC	textfile	2	1	TRUE
rs7183698	C	A	C	A	0.1252	-0.0042	0.3816	0.4346	FALSE	FALSE	FALSE	finn-b-I9_HYPTENS	15	64870152	0.0092	NA	0.6482	Coronary heart disease	Hypertension	Hypertension || ||	TRUE	igd	NA	NA	NA	NA	NA	NA	NA	7.69609e-06	15	64870152	3113	0.02793	SSC-A on NKT	TRUE	reported	al6lCC	textfile	2	1	TRUE
rs74777495	T	G	T	G	1.36	0.008	0.0021	0.03416	FALSE	FALSE	FALSE	finn-b-I9_HYPTENS	18	58910278	0.0254	NA	0.752501	Coronary heart disease	Hypertension	Hypertension || ||	TRUE	igd	NA	NA	NA	NA	NA	NA	NA	4.21202e-06	18	58910278	3113	0.2951	SSC-A on NKT	TRUE	reported	al6lCC	textfile	2	1	TRUE
rs78201778	A	G	A	G	2.293	-0.0119	0.0006	0.0342	FALSE	FALSE	FALSE	finn-b-I9_HYPTENS	12	45872353	0.0251	NA	0.6348	Coronary heart disease	Hypertension	Hypertension || ||	TRUE	igd	NA	NA	NA	NA	NA	NA	NA	7.25805e-06	12	45872353	3113	0.5103	SSC-A on NKT	TRUE	reported	al6lCC	textfile	2	1	TRUE
rs79523120	C	T	C	T	-2.525	-0.0135	0.0008	0.03952	FALSE	FALSE	FALSE	finn-b-I9_HYPTENS	6	66414139	0.0234	NA	0.5654	Coronary heart disease	Hypertension	Hypertension || ||	TRUE	igd	NA	NA	NA	NA	NA	NA	NA	1.133e-06	6	66414139	3113	0.5177	SSC-A on NKT	TRUE	reported	al6lCC	textfile	2	1	TRUE
rs1006368	T	C	T	C	0.389	0.0065	0.1224	0.08142	FALSE	FALSE	FALSE	finn-b-I9_HYPTENS	10	126346603	0.0167	NA	0.6987	Coronary heart disease	Hypertension	Hypertension || ||	TRUE	igd	NA	NA	NA	NA	NA	NA	NA	5.07809e-22	10	126346603	3113	0.04003	FSC-A on NK	TRUE	reported	xocGK9	textfile	2	1	TRUE
rs10919543	G	A	G	A	-0.1509	-0.0148	0.5475	0.2664	FALSE	FALSE	FALSE	finn-b-I9_HYPTENS	1	161508617	0.0104	NA	0.1526	Coronary heart disease	Hypertension	Hypertension || ||	TRUE	igd	NA	NA	NA	NA	NA	NA	NA	3.03403e-08	1	161508617	3113	0.02717	FSC-A on NK	TRUE	reported	xocGK9	textfile	2	1	TRUE
rs111460281	A	G	A	G	0.2794	-0.0808	0.0524	0.02606	FALSE	FALSE	FALSE	finn-b-I9_HYPTENS	21	46437156	0.0288	NA	0.00497302	Coronary heart disease	Hypertension	Hypertension || ||	TRUE	igd	NA	NA	NA	NA	NA	NA	NA	5.53503e-06	21	46437156	3113	0.06138	FSC-A on NK	TRUE	reported	xocGK9	textfile	2	1	TRUE
rs117893932	G	A	G	A	0.2818	-0.0172	0.0501	0.007228	FALSE	FALSE	FALSE	finn-b-I9_HYPTENS	18	56570039	0.0549	NA	0.753401	Coronary heart disease	Hypertension	Hypertension || ||	TRUE	igd	NA	NA	NA	NA	NA	NA	NA	4.83704e-06	18	56570039	3113	0.06153	FSC-A on NK	TRUE	reported	xocGK9	textfile	2	1	TRUE
rs12425743	G	A	G	A	0.8813	-0.0106	0.0055	0.09203	FALSE	FALSE	FALSE	finn-b-I9_HYPTENS	12	86546401	0.016	NA	0.5056	Coronary heart disease	Hypertension	Hypertension || ||	TRUE	igd	NA	NA	NA	NA	NA	NA	NA	1.43199e-06	12	86546401	3113	0.1825	FSC-A on NK	TRUE	reported	xocGK9	textfile	2	1	TRUE
rs12542554	T	C	T	C	0.2057	0.0315	0.1031	0.1034	FALSE	FALSE	FALSE	finn-b-I9_HYPTENS	8	5579734	0.0151	NA	0.0366201	Coronary heart disease	Hypertension	Hypertension || ||	TRUE	igd	NA	NA	NA	NA	NA	NA	NA	2.40298e-06	8	5579734	3113	0.04354	FSC-A on NK	TRUE	reported	xocGK9	textfile	2	1	TRUE
rs145419574	T	C	T	C	1.098	0.0051	0.0029	0.02316	FALSE	FALSE	FALSE	finn-b-I9_HYPTENS	6	17386586	0.0312	NA	0.87	Coronary heart disease	Hypertension	Hypertension || ||	TRUE	igd	NA	NA	NA	NA	NA	NA	NA	4.30002e-06	6	17386586	3113	0.2386	FSC-A on NK	TRUE	reported	xocGK9	textfile	2	1	TRUE
rs146765347	T	C	T	C	-0.286	-0.0086	0.0495	0.02458	FALSE	FALSE	FALSE	finn-b-I9_HYPTENS	11	11413255	0.0297	NA	0.772601	Coronary heart disease	Hypertension	Hypertension || ||	TRUE	igd	NA	NA	NA	NA	NA	NA	NA	5.01095e-06	11	11413255	3113	0.06255	FSC-A on NK	TRUE	reported	xocGK9	textfile	2	1	TRUE
rs16970975	A	G	A	G	-0.1698	-0.0164	0.1659	0.2492	FALSE	FALSE	FALSE	finn-b-I9_HYPTENS	17	33770706	0.0105	NA	0.1205	Coronary heart disease	Hypertension	Hypertension || ||	TRUE	igd	NA	NA	NA	NA	NA	NA	NA	2.44698e-06	17	33770706	3113	0.03597	FSC-A on NK	TRUE	reported	xocGK9	textfile	2	1	TRUE
rs1735091	T	C	T	C	-0.1744	0.0129	0.8614	0.8743	FALSE	FALSE	FALSE	finn-b-I9_HYPTENS	7	152996005	0.0138	NA	0.3514	Coronary heart disease	Hypertension	Hypertension || ||	TRUE	igd	NA	NA	NA	NA	NA	NA	NA	4.49697e-06	7	152996005	3113	0.03795	FSC-A on NK	TRUE	reported	xocGK9	textfile	2	1	TRUE
rs2774933	A	G	A	G	0.1363	0.008	0.3455	0.483	FALSE	FALSE	FALSE	finn-b-I9_HYPTENS	1	62637062	0.0092	NA	0.3807	Coronary heart disease	Hypertension	Hypertension || ||	TRUE	igd	NA	NA	NA	NA	NA	NA	NA	1.29799e-06	1	62637062	3113	0.0281	FSC-A on NK	TRUE	reported	xocGK9	textfile	2	1	TRUE
rs34700818	T	C	T	C	0.133	0.0038	0.2584	0.2895	FALSE	FALSE	FALSE	finn-b-I9_HYPTENS	17	48945753	0.0101	NA	0.7086	Coronary heart disease	Hypertension	Hypertension || ||	TRUE	igd	NA	NA	NA	NA	NA	NA	NA	9.93802e-06	17	48945753	3113	0.03006	FSC-A on NK	TRUE	reported	xocGK9	textfile	2	1	TRUE
rs55708007	G	C	G	C	0.3112	0.0309	0.0448	0.01849	FALSE	TRUE	FALSE	finn-b-I9_HYPTENS	21	46813143	0.0341	NA	0.3654	Coronary heart disease	Hypertension	Hypertension || ||	TRUE	igd	NA	NA	NA	NA	NA	NA	NA	1.646e-06	21	46813143	3113	0.0648	FSC-A on NK	TRUE	reported	xocGK9	textfile	2	1	TRUE
rs5768144	G	A	G	A	-0.1937	0.0195	0.1111	0.1155	FALSE	FALSE	FALSE	finn-b-I9_HYPTENS	22	48307233	0.0143	NA	0.1705	Coronary heart disease	Hypertension	Hypertension || ||	TRUE	igd	NA	NA	NA	NA	NA	NA	NA	5.04905e-06	22	48307233	3113	0.04237	FSC-A on NK	TRUE	reported	xocGK9	textfile	2	1	TRUE
rs6694654	T	A	T	A	0.1382	0.0319	0.3161	0.02179	FALSE	TRUE	FALSE	finn-b-I9_HYPTENS	1	86178676	0.0317	NA	0.3141	Coronary heart disease	Hypertension	Hypertension || ||	TRUE	igd	NA	NA	NA	NA	NA	NA	NA	8.16902e-06	1	86178676	3113	0.03092	FSC-A on NK	TRUE	reported	xocGK9	textfile	2	1	TRUE
rs73112545	T	C	T	C	-0.139	-0.0094	0.2795	0.1749	FALSE	FALSE	FALSE	finn-b-I9_HYPTENS	3	2699329	0.012	NA	0.4355	Coronary heart disease	Hypertension	Hypertension || ||	TRUE	igd	NA	NA	NA	NA	NA	NA	NA	2.24202e-06	3	2699329	3113	0.02933	FSC-A on NK	TRUE	reported	xocGK9	textfile	2	1	TRUE
rs78273995	G	A	G	A	0.1351	-0.0002	0.2703	0.1635	FALSE	FALSE	FALSE	finn-b-I9_HYPTENS	14	79113570	0.0124	NA	0.988	Coronary heart disease	Hypertension	Hypertension || ||	TRUE	igd	NA	NA	NA	NA	NA	NA	NA	7.99908e-06	14	79113570	3113	0.0302	FSC-A on NK	TRUE	reported	xocGK9	textfile	2	1	TRUE
rs79678187	C	G	C	G	-0.1634	0.0387	0.1918	0.06992	FALSE	TRUE	FALSE	finn-b-I9_HYPTENS	9	91859293	0.018	NA	0.0316497	Coronary heart disease	Hypertension	Hypertension || ||	TRUE	igd	NA	NA	NA	NA	NA	NA	NA	1.20901e-06	9	91859293	3113	0.0336	FSC-A on NK	TRUE	reported	xocGK9	textfile	2	1	TRUE
rs9912354	T	C	T	C	0.1606	-0.0047	0.5254	0.3535	FALSE	FALSE	FALSE	finn-b-I9_HYPTENS	17	33805730	0.0095	NA	0.6204	Coronary heart disease	Hypertension	Hypertension || ||	TRUE	igd	NA	NA	NA	NA	NA	NA	NA	2.34498e-09	17	33805730	3113	0.02681	FSC-A on NK	TRUE	reported	xocGK9	textfile	2	1	TRUE
rs1007033	T	C	T	C	37.39	-0.0114	0.0396	0.02549	FALSE	FALSE	FALSE	finn-b-I9_HYPTENS	17	31695774	0.0294	NA	0.697599	Coronary heart disease	Hypertension	Hypertension || ||	TRUE	igd	NA	NA	NA	NA	NA	NA	NA	5.58895e-08	17	31695774	3408	6.868	CD45RA- CD28- CD8br AC	TRUE	reported	YxzKbu	textfile	2	1	TRUE
rs10759064	G	A	G	A	-13.2	0.0101	0.5346	0.6026	FALSE	FALSE	FALSE	finn-b-I9_HYPTENS	9	9405003	0.0093	NA	0.2778	Coronary heart disease	Hypertension	Hypertension || ||	TRUE	igd	NA	NA	NA	NA	NA	NA	NA	3.84397e-07	9	9405003	3408	2.596	CD45RA- CD28- CD8br AC	TRUE	reported	YxzKbu	textfile	2	1	TRUE
rs111417549	T	C	T	C	303.3	0.0149	0.0006	0.03304	FALSE	FALSE	FALSE	finn-b-I9_HYPTENS	11	36584481	0.0256	NA	0.559399	Coronary heart disease	Hypertension	Hypertension || ||	TRUE	igd	NA	NA	NA	NA	NA	NA	NA	1.95398e-08	11	36584481	3408	53.88	CD45RA- CD28- CD8br AC	TRUE	reported	YxzKbu	textfile	2	1	TRUE
rs111456999	A	G	A	G	56.51	0.0454	0.0113	0.02602	FALSE	FALSE	FALSE	finn-b-I9_HYPTENS	8	3156062	0.0289	NA	0.116	Coronary heart disease	Hypertension	Hypertension || ||	TRUE	igd	NA	NA	NA	NA	NA	NA	NA	5.25799e-06	8	3156062	3408	12.39	CD45RA- CD28- CD8br AC	TRUE	reported	YxzKbu	textfile	2	1	TRUE
rs11160382	T	C	T	C	18.54	0.0001	0.1404	0.2117	FALSE	FALSE	FALSE	finn-b-I9_HYPTENS	14	97572261	0.0117	NA	0.9954	Coronary heart disease	Hypertension	Hypertension || ||	TRUE	igd	NA	NA	NA	NA	NA	NA	NA	1.48399e-06	14	97572261	3408	3.845	CD45RA- CD28- CD8br AC	TRUE	reported	YxzKbu	textfile	2	1	TRUE
rs111731860	T	C	T	C	36.01	0.1137	0.0296	0.000976	FALSE	FALSE	FALSE	finn-b-I9_HYPTENS	5	175121768	0.1622	NA	0.4833	Coronary heart disease	Hypertension	Hypertension || ||	TRUE	igd	NA	NA	NA	NA	NA	NA	NA	4.51305e-06	5	175121768	3408	7.839	CD45RA- CD28- CD8br AC	TRUE	reported	YxzKbu	textfile	2	1	TRUE
rs111953852	G	A	G	A	137.6	-0.0164	0.0025	0.01154	FALSE	FALSE	FALSE	finn-b-I9_HYPTENS	14	84194540	0.0431	NA	0.704301	Coronary heart disease	Hypertension	Hypertension || ||	TRUE	igd	NA	NA	NA	NA	NA	NA	NA	1.821e-08	14	84194540	3408	24.38	CD45RA- CD28- CD8br AC	TRUE	reported	YxzKbu	textfile	2	1	TRUE
rs111978771	C	T	C	T	123.8	-0.0019	0.0043	0.02306	FALSE	FALSE	FALSE	finn-b-I9_HYPTENS	1	21025910	0.0308	NA	0.9499	Coronary heart disease	Hypertension	Hypertension || ||	TRUE	igd	NA	NA	NA	NA	NA	NA	NA	3.21403e-10	1	21025910	3408	19.64	CD45RA- CD28- CD8br AC	TRUE	reported	YxzKbu	textfile	2	1	TRUE
rs111981818	G	A	G	A	133.9	-0.0704	0.0028	0.009391	FALSE	FALSE	FALSE	finn-b-I9_HYPTENS	4	2899648	0.0478	NA	0.1408	Coronary heart disease	Hypertension	Hypertension || ||	TRUE	igd	NA	NA	NA	NA	NA	NA	NA	5.40505e-08	4	2899648	3408	24.58	CD45RA- CD28- CD8br AC	TRUE	reported	YxzKbu	textfile	2	1	TRUE
rs112028149	T	C	T	C	105.2	0.0941	0.0035	0.001674	FALSE	FALSE	FALSE	finn-b-I9_HYPTENS	4	60775910	0.1212	NA	0.4377	Coronary heart disease	Hypertension	Hypertension || ||	TRUE	igd	NA	NA	NA	NA	NA	NA	NA	1.69699e-06	4	60775910	3408	21.94	CD45RA- CD28- CD8br AC	TRUE	reported	YxzKbu	textfile	2	1	TRUE
rs11232730	A	C	A	C	40.36	-0.0188	0.0283	0.1374	FALSE	FALSE	FALSE	finn-b-I9_HYPTENS	11	81281823	0.0134	NA	0.1597	Coronary heart disease	Hypertension	Hypertension || ||	TRUE	igd	NA	NA	NA	NA	NA	NA	NA	2.20399e-07	11	81281823	3408	7.773	CD45RA- CD28- CD8br AC	TRUE	reported	YxzKbu	textfile	2	1	TRUE
rs112545773	A	G	A	G	278.7	-0.0333	0.0004	0.04634	FALSE	FALSE	FALSE	finn-b-I9_HYPTENS	3	141081402	0.0219	NA	0.1288	Coronary heart disease	Hypertension	Hypertension || ||	TRUE	igd	NA	NA	NA	NA	NA	NA	NA	9.84102e-06	3	141081402	3408	62.95	CD45RA- CD28- CD8br AC	TRUE	reported	YxzKbu	textfile	2	1	TRUE
rs112568609	T	C	T	C	87.63	-0.0388	0.0076	0.004298	FALSE	FALSE	FALSE	finn-b-I9_HYPTENS	15	27818525	0.0717	NA	0.5884	Coronary heart disease	Hypertension	Hypertension || ||	TRUE	igd	NA	NA	NA	NA	NA	NA	NA	9.60196e-09	15	27818525	3408	15.24	CD45RA- CD28- CD8br AC	TRUE	reported	YxzKbu	textfile	2	1	TRUE
rs112785730	A	G	A	G	115.7	-0.0298	0.0026	0.01248	FALSE	FALSE	FALSE	finn-b-I9_HYPTENS	2	127831527	0.0416	NA	0.4738	Coronary heart disease	Hypertension	Hypertension || ||	TRUE	igd	NA	NA	NA	NA	NA	NA	NA	2.319e-06	2	127831527	3408	24.44	CD45RA- CD28- CD8br AC	TRUE	reported	YxzKbu	textfile	2	1	TRUE
rs112839187	A	G	A	G	444.1	0.0365	0.0003	0.006776	FALSE	FALSE	FALSE	finn-b-I9_HYPTENS	2	238422350	0.0578	NA	0.5273	Coronary heart disease	Hypertension	Hypertension || ||	TRUE	igd	NA	NA	NA	NA	NA	NA	NA	7.31493e-09	2	238422350	3408	76.59	CD45RA- CD28- CD8br AC	TRUE	reported	YxzKbu	textfile	2	1	TRUE
rs112857714	T	C	T	C	286.9	-0.0165	0.0009	0.04172	FALSE	FALSE	FALSE	finn-b-I9_HYPTENS	6	148462118	0.023	NA	0.4713	Coronary heart disease	Hypertension	Hypertension || ||	TRUE	igd	NA	NA	NA	NA	NA	NA	NA	2.84302e-10	6	148462118	3408	45.35	CD45RA- CD28- CD8br AC	TRUE	reported	YxzKbu	textfile	2	1	TRUE
rs113432575	T	C	T	C	345.8	0.0287	0.0006	0.009468	FALSE	FALSE	FALSE	finn-b-I9_HYPTENS	21	30128360	0.0476	NA	0.5462	Coronary heart disease	Hypertension	Hypertension || ||	TRUE	igd	NA	NA	NA	NA	NA	NA	NA	1.48201e-09	21	30128360	3408	57.03	CD45RA- CD28- CD8br AC	TRUE	reported	YxzKbu	textfile	2	1	TRUE
rs113447030	A	G	A	G	68.16	0.0121	0.0075	0.04787	FALSE	FALSE	FALSE	finn-b-I9_HYPTENS	9	124865332	0.0214	NA	0.5701	Coronary heart disease	Hypertension	Hypertension || ||	TRUE	igd	NA	NA	NA	NA	NA	NA	NA	7.82492e-06	9	124865332	3408	15.23	CD45RA- CD28- CD8br AC	TRUE	reported	YxzKbu	textfile	2	1	TRUE
rs113759128	T	C	T	C	75.56	-0.206	0.0065	0.0006605	FALSE	FALSE	FALSE	finn-b-I9_HYPTENS	1	28458334	0.1814	NA	0.2561	Coronary heart disease	Hypertension	Hypertension || ||	TRUE	igd	NA	NA	NA	NA	NA	NA	NA	2.63202e-06	1	28458334	3408	16.06	CD45RA- CD28- CD8br AC	TRUE	reported	YxzKbu	textfile	2	1	TRUE
rs113819655	T	C	T	C	442.7	0.069	0.0004	0.006744	FALSE	FALSE	FALSE	finn-b-I9_HYPTENS	13	100586942	0.0574	NA	0.2297	Coronary heart disease	Hypertension	Hypertension || ||	TRUE	igd	NA	NA	NA	NA	NA	NA	NA	3.90301e-12	13	100586942	3408	63.56	CD45RA- CD28- CD8br AC	TRUE	reported	YxzKbu	textfile	2	1	TRUE
rs114057146	T	A	T	A	203.6	0.0095	0.0013	0.01375	FALSE	TRUE	FALSE	finn-b-I9_HYPTENS	3	190504703	0.0412	NA	0.817	Coronary heart disease	Hypertension	Hypertension || ||	TRUE	igd	NA	NA	NA	NA	NA	NA	NA	8.35199e-08	3	190504703	3408	37.91	CD45RA- CD28- CD8br AC	TRUE	reported	YxzKbu	textfile	2	1	TRUE
rs114109475	A	G	A	G	76.96	0.1005	0.0075	0.002726	FALSE	FALSE	FALSE	finn-b-I9_HYPTENS	4	47216939	0.0918	NA	0.2736	Coronary heart disease	Hypertension	Hypertension || ||	TRUE	igd	NA	NA	NA	NA	NA	NA	NA	6.26297e-07	4	47216939	3408	15.41	CD45RA- CD28- CD8br AC	TRUE	reported	YxzKbu	textfile	2	1	TRUE
rs114128029	T	C	T	C	116.9	0.0407	0.0025	0.01631	FALSE	FALSE	FALSE	finn-b-I9_HYPTENS	5	79070021	0.0364	NA	0.2631	Coronary heart disease	Hypertension	Hypertension || ||	TRUE	igd	NA	NA	NA	NA	NA	NA	NA	7.83502e-06	5	79070021	3408	26.12	CD45RA- CD28- CD8br AC	TRUE	reported	YxzKbu	textfile	2	1	TRUE
rs114216104	T	C	T	C	591	0.0414	0.0001	0.02381	FALSE	FALSE	FALSE	finn-b-I9_HYPTENS	5	140131486	0.0302	NA	0.1703	Coronary heart disease	Hypertension	Hypertension || ||	TRUE	igd	NA	NA	NA	NA	NA	NA	NA	1.16001e-09	5	140131486	3408	96.85	CD45RA- CD28- CD8br AC	TRUE	reported	YxzKbu	textfile	2	1	TRUE
rs114507999	A	G	A	G	176.7	-0.0102	0.0022	0.02511	FALSE	FALSE	FALSE	finn-b-I9_HYPTENS	1	21892266	0.0291	NA	0.7268	Coronary heart disease	Hypertension	Hypertension || ||	TRUE	igd	NA	NA	NA	NA	NA	NA	NA	1.91902e-09	1	21892266	3408	29.35	CD45RA- CD28- CD8br AC	TRUE	reported	YxzKbu	textfile	2	1	TRUE
rs114619811	G	A	G	A	240.1	-0.0117	0.0006	0.03569	FALSE	FALSE	FALSE	finn-b-I9_HYPTENS	4	71875684	0.0247	NA	0.6349	Coronary heart disease	Hypertension	Hypertension || ||	TRUE	igd	NA	NA	NA	NA	NA	NA	NA	2.52e-06	4	71875684	3408	50.93	CD45RA- CD28- CD8br AC	TRUE	reported	YxzKbu	textfile	2	1	TRUE
rs114763811	A	C	A	C	979.6	-0.0345	0.0001	0.01557	FALSE	FALSE	FALSE	finn-b-I9_HYPTENS	2	191319109	0.037	NA	0.3503	Coronary heart disease	Hypertension	Hypertension || ||	TRUE	igd	NA	NA	NA	NA	NA	NA	NA	2.51501e-09	2	191319109	3408	163.9	CD45RA- CD28- CD8br AC	TRUE	reported	YxzKbu	textfile	2	1	TRUE
rs114801643	A	C	A	C	436	0.0127	0.0003	0.0317	FALSE	FALSE	FALSE	finn-b-I9_HYPTENS	6	66316172	0.0262	NA	0.6265	Coronary heart disease	Hypertension	Hypertension || ||	TRUE	igd	NA	NA	NA	NA	NA	NA	NA	6.72295e-09	6	66316172	3408	75.02	CD45RA- CD28- CD8br AC	TRUE	reported	YxzKbu	textfile	2	1	TRUE
rs114935210	G	A	G	A	161	0.2985	0.0013	0.0003336	FALSE	FALSE	FALSE	finn-b-I9_HYPTENS	5	134766276	0.2872	NA	0.2987	Coronary heart disease	Hypertension	Hypertension || ||	TRUE	igd	NA	NA	NA	NA	NA	NA	NA	6.53597e-06	5	134766276	3408	35.65	CD45RA- CD28- CD8br AC	TRUE	reported	YxzKbu	textfile	2	1	TRUE
rs115379408	A	G	A	G	450.6	0.024	0.0003	0.008856	FALSE	FALSE	FALSE	finn-b-I9_HYPTENS	6	18617129	0.0492	NA	0.6256	Coronary heart disease	Hypertension	Hypertension || ||	TRUE	igd	NA	NA	NA	NA	NA	NA	NA	7.79202e-09	6	18617129	3408	77.86	CD45RA- CD28- CD8br AC	TRUE	reported	YxzKbu	textfile	2	1	TRUE
rs115445664	G	A	G	A	349.4	-0.0324	0.0003	0.01296	FALSE	FALSE	FALSE	finn-b-I9_HYPTENS	3	126486072	0.0405	NA	0.4236	Coronary heart disease	Hypertension	Hypertension || ||	TRUE	igd	NA	NA	NA	NA	NA	NA	NA	7.86593e-07	3	126486072	3408	70.62	CD45RA- CD28- CD8br AC	TRUE	reported	YxzKbu	textfile	2	1	TRUE
rs115485721	A	T	A	T	69.53	-0.0121	0.0139	0.1212	FALSE	TRUE	FALSE	finn-b-I9_HYPTENS	6	65783601	0.014	NA	0.3894	Coronary heart disease	Hypertension	Hypertension || ||	TRUE	igd	NA	NA	NA	NA	NA	NA	NA	1.86801e-09	6	65783601	3408	11.54	CD45RA- CD28- CD8br AC	TRUE	reported	YxzKbu	textfile	2	1	TRUE
rs115486816	A	G	A	G	127.9	0.0204	0.0023	0.004223	FALSE	FALSE	FALSE	finn-b-I9_HYPTENS	1	56588047	0.0725	NA	0.778099	Coronary heart disease	Hypertension	Hypertension || ||	TRUE	igd	NA	NA	NA	NA	NA	NA	NA	1.041e-06	1	56588047	3408	26.15	CD45RA- CD28- CD8br AC	TRUE	reported	YxzKbu	textfile	2	1	TRUE
rs115546994	T	A	T	A	383.2	-0.0239	0.0004	0.006446	FALSE	TRUE	FALSE	finn-b-I9_HYPTENS	5	159062854	0.0594	NA	0.6878	Coronary heart disease	Hypertension	Hypertension || ||	TRUE	igd	NA	NA	NA	NA	NA	NA	NA	7.72147e-11	5	159062854	3408	58.71	CD45RA- CD28- CD8br AC	TRUE	reported	YxzKbu	textfile	2	1	TRUE
rs115879183	G	A	G	A	281.9	0.056	0.0009	0.01362	FALSE	FALSE	FALSE	finn-b-I9_HYPTENS	3	194347376	0.0421	NA	0.1836	Coronary heart disease	Hypertension	Hypertension || ||	TRUE	igd	NA	NA	NA	NA	NA	NA	NA	5.10305e-10	3	194347376	3408	45.23	CD45RA- CD28- CD8br AC	TRUE	reported	YxzKbu	textfile	2	1	TRUE
rs115928015	C	G	C	G	318.1	-0.0247	0.0004	0.007207	FALSE	TRUE	FALSE	finn-b-I9_HYPTENS	4	156055689	0.0559	NA	0.658801	Coronary heart disease	Hypertension	Hypertension || ||	TRUE	igd	NA	NA	NA	NA	NA	NA	NA	3.508e-07	4	156055689	3408	62.32	CD45RA- CD28- CD8br AC	TRUE	reported	YxzKbu	textfile	2	1	TRUE
rs115945428	A	G	A	G	61.26	0.0555	0.0092	0.02185	FALSE	FALSE	FALSE	finn-b-I9_HYPTENS	3	110093567	0.0314	NA	0.0771294	Coronary heart disease	Hypertension	Hypertension || ||	TRUE	igd	NA	NA	NA	NA	NA	NA	NA	9.909e-06	3	110093567	3408	13.84	CD45RA- CD28- CD8br AC	TRUE	reported	YxzKbu	textfile	2	1	TRUE
rs115954619	A	G	A	G	213	-0.0236	0.0015	0.0171	FALSE	FALSE	FALSE	finn-b-I9_HYPTENS	2	174896997	0.0359	NA	0.5117	Coronary heart disease	Hypertension	Hypertension || ||	TRUE	igd	NA	NA	NA	NA	NA	NA	NA	7.23003e-09	2	174896997	3408	36.73	CD45RA- CD28- CD8br AC	TRUE	reported	YxzKbu	textfile	2	1	TRUE
rs116581718	C	T	C	T	384.3	0.0653	0.0006	0.01128	FALSE	FALSE	FALSE	finn-b-I9_HYPTENS	5	29413612	0.0436	NA	0.1345	Coronary heart disease	Hypertension	Hypertension || ||	TRUE	igd	NA	NA	NA	NA	NA	NA	NA	4.1419e-11	5	29413612	3408	58.05	CD45RA- CD28- CD8br AC	TRUE	reported	YxzKbu	textfile	2	1	TRUE
rs116779558	G	T	G	T	248.4	0.0233	0.0007	0.01767	FALSE	FALSE	FALSE	finn-b-I9_HYPTENS	3	77069014	0.0362	NA	0.5199	Coronary heart disease	Hypertension	Hypertension || ||	TRUE	igd	NA	NA	NA	NA	NA	NA	NA	1.44301e-07	3	77069014	3408	47.12	CD45RA- CD28- CD8br AC	TRUE	reported	YxzKbu	textfile	2	1	TRUE
rs116807650	T	C	T	C	276.6	-0.0586	0.0007	0.01085	FALSE	FALSE	FALSE	finn-b-I9_HYPTENS	4	112605741	0.0445	NA	0.1875	Coronary heart disease	Hypertension	Hypertension || ||	TRUE	igd	NA	NA	NA	NA	NA	NA	NA	9.19899e-08	4	112605741	3408	51.66	CD45RA- CD28- CD8br AC	TRUE	reported	YxzKbu	textfile	2	1	TRUE
rs116848911	A	G	A	G	110	0.0371	0.0029	0.03751	FALSE	FALSE	FALSE	finn-b-I9_HYPTENS	14	79042294	0.024	NA	0.1222	Coronary heart disease	Hypertension	Hypertension || ||	TRUE	igd	NA	NA	NA	NA	NA	NA	NA	1.09099e-06	14	79042294	3408	22.52	CD45RA- CD28- CD8br AC	TRUE	reported	YxzKbu	textfile	2	1	TRUE
rs116865617	C	A	C	A	120.1	-0.0481	0.0029	0.01449	FALSE	FALSE	FALSE	finn-b-I9_HYPTENS	19	14535355	0.0391	NA	0.2185	Coronary heart disease	Hypertension	Hypertension || ||	TRUE	igd	NA	NA	NA	NA	NA	NA	NA	2.16302e-06	19	14535355	3408	25.31	CD45RA- CD28- CD8br AC	TRUE	reported	YxzKbu	textfile	2	1	TRUE
rs116876186	C	T	C	T	647.9	0.0093	0.0001	0.03454	FALSE	FALSE	FALSE	finn-b-I9_HYPTENS	17	16446446	0.025	NA	0.709601	Coronary heart disease	Hypertension	Hypertension || ||	TRUE	igd	NA	NA	NA	NA	NA	NA	NA	6.57052e-11	17	16446446	3408	98.9	CD45RA- CD28- CD8br AC	TRUE	reported	YxzKbu	textfile	2	1	TRUE
rs116928874	G	C	G	C	28.39	0.0029	0.0462	0.01808	FALSE	TRUE	FALSE	finn-b-I9_HYPTENS	14	22957038	0.0347	NA	0.9343	Coronary heart disease	Hypertension	Hypertension || ||	TRUE	igd	NA	NA	NA	NA	NA	NA	NA	7.38006e-06	14	22957038	3408	6.325	CD45RA- CD28- CD8br AC	TRUE	reported	YxzKbu	textfile	2	1	TRUE
rs116959045	G	T	G	T	172.7	0.0643	0.0022	0.006741	FALSE	FALSE	FALSE	finn-b-I9_HYPTENS	8	53929771	0.0559	NA	0.2495	Coronary heart disease	Hypertension	Hypertension || ||	TRUE	igd	NA	NA	NA	NA	NA	NA	NA	1.118e-09	8	53929771	3408	28.26	CD45RA- CD28- CD8br AC	TRUE	reported	YxzKbu	textfile	2	1	TRUE
rs116960471	T	G	T	G	447.9	-0.0141	0.0003	0.00105	FALSE	FALSE	FALSE	finn-b-I9_HYPTENS	8	1549975	0.1452	NA	0.9225	Coronary heart disease	Hypertension	Hypertension || ||	TRUE	igd	NA	NA	NA	NA	NA	NA	NA	1.83899e-07	8	1549975	3408	85.71	CD45RA- CD28- CD8br AC	TRUE	reported	YxzKbu	textfile	2	1	TRUE
rs117006645	G	A	G	A	308.2	-0.0311	0.0004	0.004024	FALSE	FALSE	FALSE	finn-b-I9_HYPTENS	10	108143796	0.0731	NA	0.6703	Coronary heart disease	Hypertension	Hypertension || ||	TRUE	igd	NA	NA	NA	NA	NA	NA	NA	1.40501e-07	10	108143796	3408	58.42	CD45RA- CD28- CD8br AC	TRUE	reported	YxzKbu	textfile	2	1	TRUE
rs117036387	G	A	G	A	84.27	-0.0172	0.0075	0.01481	FALSE	FALSE	FALSE	finn-b-I9_HYPTENS	20	3521072	0.0383	NA	0.653699	Coronary heart disease	Hypertension	Hypertension || ||	TRUE	igd	NA	NA	NA	NA	NA	NA	NA	4.03701e-08	20	3521072	3408	15.32	CD45RA- CD28- CD8br AC	TRUE	reported	YxzKbu	textfile	2	1	TRUE
rs117048727	T	C	T	C	368.8	-0.0846	0.0004	0.02592	FALSE	FALSE	FALSE	finn-b-I9_HYPTENS	13	44264686	0.029	NA	0.003571	Coronary heart disease	Hypertension	Hypertension || ||	TRUE	igd	NA	NA	NA	NA	NA	NA	NA	2.585e-08	13	44264686	3408	66.09	CD45RA- CD28- CD8br AC	TRUE	reported	YxzKbu	textfile	2	1	TRUE
rs11716645	G	A	G	A	159.7	-0.0019	0.0025	0.0942	FALSE	FALSE	FALSE	finn-b-I9_HYPTENS	3	29402908	0.0156	NA	0.901	Coronary heart disease	Hypertension	Hypertension || ||	TRUE	igd	NA	NA	NA	NA	NA	NA	NA	2.41902e-09	3	29402908	3408	26.69	CD45RA- CD28- CD8br AC	TRUE	reported	YxzKbu	textfile	2	1	TRUE
rs117196114	A	G	A	G	201.5	0.0154	0.0018	0.02151	FALSE	FALSE	FALSE	finn-b-I9_HYPTENS	9	83853182	0.0322	NA	0.632501	Coronary heart disease	Hypertension	Hypertension || ||	TRUE	igd	NA	NA	NA	NA	NA	NA	NA	4.10696e-10	9	83853182	3408	32.14	CD45RA- CD28- CD8br AC	TRUE	reported	YxzKbu	textfile	2	1	TRUE
rs117262195	T	C	T	C	270.5	0.0735	0.0013	0.01372	FALSE	FALSE	FALSE	finn-b-I9_HYPTENS	16	5991815	0.0411	NA	0.0735597	Coronary heart disease	Hypertension	Hypertension || ||	TRUE	igd	NA	NA	NA	NA	NA	NA	NA	1.5531e-11	16	5991815	3408	39.98	CD45RA- CD28- CD8br AC	TRUE	reported	YxzKbu	textfile	2	1	TRUE
rs117271894	A	G	A	G	192.8	-0.0326	0.0022	0.009759	FALSE	FALSE	FALSE	finn-b-I9_HYPTENS	8	112881674	0.0465	NA	0.4827	Coronary heart disease	Hypertension	Hypertension || ||	TRUE	igd	NA	NA	NA	NA	NA	NA	NA	1.62701e-08	8	112881674	3408	34.06	CD45RA- CD28- CD8br AC	TRUE	reported	YxzKbu	textfile	2	1	TRUE
rs117277690	G	A	G	A	356.8	-0.0193	0.0004	0.01471	FALSE	FALSE	FALSE	finn-b-I9_HYPTENS	11	33322159	0.0385	NA	0.6159	Coronary heart disease	Hypertension	Hypertension || ||	TRUE	igd	NA	NA	NA	NA	NA	NA	NA	6.19498e-08	11	33322159	3408	65.76	CD45RA- CD28- CD8br AC	TRUE	reported	YxzKbu	textfile	2	1	TRUE
rs117362948	A	G	A	G	262.2	-0.0217	0.0004	0.009619	FALSE	FALSE	FALSE	finn-b-I9_HYPTENS	16	50169595	0.0478	NA	0.6496	Coronary heart disease	Hypertension	Hypertension || ||	TRUE	igd	NA	NA	NA	NA	NA	NA	NA	8.24309e-06	16	50169595	3408	58.71	CD45RA- CD28- CD8br AC	TRUE	reported	YxzKbu	textfile	2	1	TRUE
rs117413806	C	T	C	T	364.8	0.0193	0.0004	0.02408	FALSE	FALSE	FALSE	finn-b-I9_HYPTENS	11	16290338	0.0304	NA	0.5239	Coronary heart disease	Hypertension	Hypertension || ||	TRUE	igd	NA	NA	NA	NA	NA	NA	NA	3.57001e-08	11	16290338	3408	66.04	CD45RA- CD28- CD8br AC	TRUE	reported	YxzKbu	textfile	2	1	TRUE
rs117428784	A	C	A	C	472.2	0.037	0.0004	0.006088	FALSE	FALSE	FALSE	finn-b-I9_HYPTENS	19	43422957	0.0608	NA	0.5431	Coronary heart disease	Hypertension	Hypertension || ||	TRUE	igd	NA	NA	NA	NA	NA	NA	NA	2.03095e-11	19	43422957	3408	70.2	CD45RA- CD28- CD8br AC	TRUE	reported	YxzKbu	textfile	2	1	TRUE
rs117431224	G	A	G	A	385.7	0.0488	0.0004	0.02199	FALSE	FALSE	FALSE	finn-b-I9_HYPTENS	11	44356396	0.0314	NA	0.12	Coronary heart disease	Hypertension	Hypertension || ||	TRUE	igd	NA	NA	NA	NA	NA	NA	NA	2.31201e-08	11	44356396	3408	68.87	CD45RA- CD28- CD8br AC	TRUE	reported	YxzKbu	textfile	2	1	TRUE
rs117437702	G	A	G	A	46.12	-0.0238	0.0185	0.02352	FALSE	FALSE	FALSE	finn-b-I9_HYPTENS	10	110752679	0.0305	NA	0.4344	Coronary heart disease	Hypertension	Hypertension || ||	TRUE	igd	NA	NA	NA	NA	NA	NA	NA	2.613e-06	10	110752679	3408	9.799	CD45RA- CD28- CD8br AC	TRUE	reported	YxzKbu	textfile	2	1	TRUE
rs117469911	A	C	A	C	132.8	-0.0022	0.0035	0.0114	FALSE	FALSE	FALSE	finn-b-I9_HYPTENS	7	79791344	0.044	NA	0.9594	Coronary heart disease	Hypertension	Hypertension || ||	TRUE	igd	NA	NA	NA	NA	NA	NA	NA	1.238e-10	7	79791344	3408	20.58	CD45RA- CD28- CD8br AC	TRUE	reported	YxzKbu	textfile	2	1	TRUE
rs117475878	T	C	T	C	159.2	0.0257	0.0022	0.01835	FALSE	FALSE	FALSE	finn-b-I9_HYPTENS	14	32709998	0.0347	NA	0.4587	Coronary heart disease	Hypertension	Hypertension || ||	TRUE	igd	NA	NA	NA	NA	NA	NA	NA	1.088e-07	14	32709998	3408	29.91	CD45RA- CD28- CD8br AC	TRUE	reported	YxzKbu	textfile	2	1	TRUE
rs117500319	A	G	A	G	230.6	-0.0422	0.0007	0.009492	FALSE	FALSE	FALSE	finn-b-I9_HYPTENS	16	3108127	0.0475	NA	0.374	Coronary heart disease	Hypertension	Hypertension || ||	TRUE	igd	NA	NA	NA	NA	NA	NA	NA	2.09402e-06	16	3108127	3408	48.53	CD45RA- CD28- CD8br AC	TRUE	reported	YxzKbu	textfile	2	1	TRUE
rs117514047	C	A	C	A	462.3	0.0958	0.0003	0.003691	FALSE	FALSE	FALSE	finn-b-I9_HYPTENS	21	26316207	0.0783	NA	0.221	Coronary heart disease	Hypertension	Hypertension || ||	TRUE	igd	NA	NA	NA	NA	NA	NA	NA	2.70801e-08	21	26316207	3408	82.97	CD45RA- CD28- CD8br AC	TRUE	reported	YxzKbu	textfile	2	1	TRUE
rs117708200	G	A	G	A	284.3	-0.0586	0.0009	0.009233	FALSE	FALSE	FALSE	finn-b-I9_HYPTENS	1	121273212	0.0487	NA	0.2284	Coronary heart disease	Hypertension	Hypertension || ||	TRUE	igd	NA	NA	NA	NA	NA	NA	NA	6.55707e-08	1	121273212	3408	52.5	CD45RA- CD28- CD8br AC	TRUE	reported	YxzKbu	textfile	2	1	TRUE
rs117739788	T	C	T	C	268.9	0.0271	0.0004	0.02489	FALSE	FALSE	FALSE	finn-b-I9_HYPTENS	10	56884368	0.0295	NA	0.3571	Coronary heart disease	Hypertension	Hypertension || ||	TRUE	igd	NA	NA	NA	NA	NA	NA	NA	9.50889e-06	10	56884368	3408	60.64	CD45RA- CD28- CD8br AC	TRUE	reported	YxzKbu	textfile	2	1	TRUE
rs117785622	T	G	T	G	232.5	-0.0452	0.001	0.02459	FALSE	FALSE	FALSE	finn-b-I9_HYPTENS	12	132283582	0.0301	NA	0.1339	Coronary heart disease	Hypertension	Hypertension || ||	TRUE	igd	NA	NA	NA	NA	NA	NA	NA	3.62602e-08	12	132283582	3408	42.11	CD45RA- CD28- CD8br AC	TRUE	reported	YxzKbu	textfile	2	1	TRUE
rs117845490	C	T	C	T	152.1	-0.0371	0.0022	0.03238	FALSE	FALSE	FALSE	finn-b-I9_HYPTENS	7	113248370	0.0258	NA	0.1501	Coronary heart disease	Hypertension	Hypertension || ||	TRUE	igd	NA	NA	NA	NA	NA	NA	NA	4.57804e-07	7	113248370	3408	30.1	CD45RA- CD28- CD8br AC	TRUE	reported	YxzKbu	textfile	2	1	TRUE
rs117863142	A	G	A	G	117.3	0.0709	0.0035	0.009485	FALSE	FALSE	FALSE	finn-b-I9_HYPTENS	16	79245986	0.0476	NA	0.1362	Coronary heart disease	Hypertension	Hypertension || ||	TRUE	igd	NA	NA	NA	NA	NA	NA	NA	1.25401e-07	16	79245986	3408	22.14	CD45RA- CD28- CD8br AC	TRUE	reported	YxzKbu	textfile	2	1	TRUE
rs117905416	G	C	G	C	272.3	-0.0138	0.0004	0.02838	FALSE	TRUE	FALSE	finn-b-I9_HYPTENS	4	48119663	0.0278	NA	0.6185	Coronary heart disease	Hypertension	Hypertension || ||	TRUE	igd	NA	NA	NA	NA	NA	NA	NA	7.02603e-06	4	48119663	3408	60.5	CD45RA- CD28- CD8br AC	TRUE	reported	YxzKbu	textfile	2	1	TRUE
rs117975109	T	G	T	G	308.9	-0.0177	0.0006	0.002336	FALSE	FALSE	FALSE	finn-b-I9_HYPTENS	12	52408142	0.0969	NA	0.8551	Coronary heart disease	Hypertension	Hypertension || ||	TRUE	igd	NA	NA	NA	NA	NA	NA	NA	4.82303e-07	12	52408142	3408	61.24	CD45RA- CD28- CD8br AC	TRUE	reported	YxzKbu	textfile	2	1	TRUE
rs118024980	C	T	C	T	50.48	-0.0481	0.0156	0.008019	FALSE	FALSE	FALSE	finn-b-I9_HYPTENS	9	9009338	0.0519	NA	0.3548	Coronary heart disease	Hypertension	Hypertension || ||	TRUE	igd	NA	NA	NA	NA	NA	NA	NA	3.37699e-06	9	9009338	3408	10.85	CD45RA- CD28- CD8br AC	TRUE	reported	YxzKbu	textfile	2	1	TRUE
rs118082680	C	T	C	T	217	0.0218	0.001	0.02678	FALSE	FALSE	FALSE	finn-b-I9_HYPTENS	8	21084293	0.0284	NA	0.4421	Coronary heart disease	Hypertension	Hypertension || ||	TRUE	igd	NA	NA	NA	NA	NA	NA	NA	4.33501e-07	8	21084293	3408	42.86	CD45RA- CD28- CD8br AC	TRUE	reported	YxzKbu	textfile	2	1	TRUE
rs11899522	T	C	T	C	35.09	0.0023	0.0398	0.06943	FALSE	FALSE	FALSE	finn-b-I9_HYPTENS	2	54396879	0.018	NA	0.8968	Coronary heart disease	Hypertension	Hypertension || ||	TRUE	igd	NA	NA	NA	NA	NA	NA	NA	3.46003e-07	2	54396879	3408	6.871	CD45RA- CD28- CD8br AC	TRUE	reported	YxzKbu	textfile	2	1	TRUE
rs12062472	T	C	T	C	172.5	0.0325	0.0012	0.003196	FALSE	FALSE	FALSE	finn-b-I9_HYPTENS	1	17431300	0.0823	NA	0.6925	Coronary heart disease	Hypertension	Hypertension || ||	TRUE	igd	NA	NA	NA	NA	NA	NA	NA	4.90897e-06	1	17431300	3408	37.71	CD45RA- CD28- CD8br AC	TRUE	reported	YxzKbu	textfile	2	1	TRUE
rs12279408	T	C	T	C	259.3	0.1269	0.0007	0.002993	FALSE	FALSE	FALSE	finn-b-I9_HYPTENS	11	84269972	0.0833	NA	0.1275	Coronary heart disease	Hypertension	Hypertension || ||	TRUE	igd	NA	NA	NA	NA	NA	NA	NA	4.69602e-07	11	84269972	3408	51.36	CD45RA- CD28- CD8br AC	TRUE	reported	YxzKbu	textfile	2	1	TRUE
rs12464465	A	G	A	G	189.7	0.0071	0.0015	0.02228	FALSE	FALSE	FALSE	finn-b-I9_HYPTENS	2	176542288	0.0312	NA	0.8191	Coronary heart disease	Hypertension	Hypertension || ||	TRUE	igd	NA	NA	NA	NA	NA	NA	NA	4.08602e-08	2	176542288	3408	34.49	CD45RA- CD28- CD8br AC	TRUE	reported	YxzKbu	textfile	2	1	TRUE
rs12656604	A	C	A	C	101.8	0.0404	0.0047	0.02433	FALSE	FALSE	FALSE	finn-b-I9_HYPTENS	5	72679056	0.0294	NA	0.169	Coronary heart disease	Hypertension	Hypertension || ||	TRUE	igd	NA	NA	NA	NA	NA	NA	NA	1.19201e-07	5	72679056	3408	19.19	CD45RA- CD28- CD8br AC	TRUE	reported	YxzKbu	textfile	2	1	TRUE
rs12882035	C	T	C	T	267	0.0111	0.0004	0.0122	FALSE	FALSE	FALSE	finn-b-I9_HYPTENS	14	43977463	0.0418	NA	0.7903	Coronary heart disease	Hypertension	Hypertension || ||	TRUE	igd	NA	NA	NA	NA	NA	NA	NA	5.46198e-06	14	43977463	3408	58.64	CD45RA- CD28- CD8br AC	TRUE	reported	YxzKbu	textfile	2	1	TRUE
rs130071	A	G	A	G	22.81	-0.0299	0.2188	0.2681	FALSE	FALSE	FALSE	finn-b-I9_HYPTENS	6	31116210	0.0111	NA	0.007142	Coronary heart disease	Hypertension	Hypertension || ||	TRUE	igd	NA	NA	NA	NA	NA	NA	NA	1.74401e-10	6	31116210	3408	3.563	CD45RA- CD28- CD8br AC	TRUE	reported	YxzKbu	textfile	2	1	TRUE
rs137942933	T	G	T	G	304	0.0454	0.0006	0.01137	FALSE	FALSE	FALSE	finn-b-I9_HYPTENS	20	33104122	0.0442	NA	0.3047	Coronary heart disease	Hypertension	Hypertension || ||	TRUE	igd	NA	NA	NA	NA	NA	NA	NA	5.05697e-08	20	33104122	3408	55.65	CD45RA- CD28- CD8br AC	TRUE	reported	YxzKbu	textfile	2	1	TRUE
rs137978465	A	G	A	G	641.1	-0.1642	0.0004	0.005718	FALSE	FALSE	FALSE	finn-b-I9_HYPTENS	2	228411157	0.062	NA	0.00806993	Coronary heart disease	Hypertension	Hypertension || ||	TRUE	igd	NA	NA	NA	NA	NA	NA	NA	2.23821e-21	2	228411157	3408	67.08	CD45RA- CD28- CD8br AC	TRUE	reported	YxzKbu	textfile	2	1	TRUE
rs138010330	T	C	T	C	111	-0.0003	0.0048	0.01668	FALSE	FALSE	FALSE	finn-b-I9_HYPTENS	1	161526187	0.036	NA	0.9942	Coronary heart disease	Hypertension	Hypertension || ||	TRUE	igd	NA	NA	NA	NA	NA	NA	NA	1.88899e-08	1	161526187	3408	19.7	CD45RA- CD28- CD8br AC	TRUE	reported	YxzKbu	textfile	2	1	TRUE
rs138324315	A	G	A	G	138.5	-0.0217	0.0028	0.008359	FALSE	FALSE	FALSE	finn-b-I9_HYPTENS	5	39721163	0.0515	NA	0.673899	Coronary heart disease	Hypertension	Hypertension || ||	TRUE	igd	NA	NA	NA	NA	NA	NA	NA	4.11396e-06	5	39721163	3408	30.03	CD45RA- CD28- CD8br AC	TRUE	reported	YxzKbu	textfile	2	1	TRUE
rs138358136	T	A	T	A	726.8	-0.0036	0.0003	0.007577	FALSE	TRUE	FALSE	finn-b-I9_HYPTENS	7	194075	0.0538	NA	0.9467	Coronary heart disease	Hypertension	Hypertension || ||	TRUE	igd	NA	NA	NA	NA	NA	NA	NA	1.25893e-18	7	194075	3408	82.02	CD45RA- CD28- CD8br AC	TRUE	reported	YxzKbu	textfile	2	1	TRUE
rs138480948	C	A	C	A	259.1	-0.0021	0.0006	0.01356	FALSE	FALSE	FALSE	finn-b-I9_HYPTENS	1	64420637	0.0399	NA	0.9588	Coronary heart disease	Hypertension	Hypertension || ||	TRUE	igd	NA	NA	NA	NA	NA	NA	NA	7.43498e-06	1	64420637	3408	57.74	CD45RA- CD28- CD8br AC	TRUE	reported	YxzKbu	textfile	2	1	TRUE
rs138615640	G	A	G	A	67.16	0.0542	0.0079	0.01823	FALSE	FALSE	FALSE	finn-b-I9_HYPTENS	4	46871059	0.0343	NA	0.1144	Coronary heart disease	Hypertension	Hypertension || ||	TRUE	igd	NA	NA	NA	NA	NA	NA	NA	6.46398e-06	4	46871059	3408	14.87	CD45RA- CD28- CD8br AC	TRUE	reported	YxzKbu	textfile	2	1	TRUE
rs138799468	T	C	T	C	791.9	-0.0279	0.0001	0.01765	FALSE	FALSE	FALSE	finn-b-I9_HYPTENS	2	9441279	0.0354	NA	0.4308	Coronary heart disease	Hypertension	Hypertension || ||	TRUE	igd	NA	NA	NA	NA	NA	NA	NA	1.17409e-15	2	9441279	3408	98.43	CD45RA- CD28- CD8br AC	TRUE	reported	YxzKbu	textfile	2	1	TRUE
rs138829583	A	G	A	G	463.8	0.1168	0.0004	0.002101	FALSE	FALSE	FALSE	finn-b-I9_HYPTENS	1	79094990	0.1035	NA	0.2592	Coronary heart disease	Hypertension	Hypertension || ||	TRUE	igd	NA	NA	NA	NA	NA	NA	NA	2.45697e-15	1	79094990	3408	58.31	CD45RA- CD28- CD8br AC	TRUE	reported	YxzKbu	textfile	2	1	TRUE
rs138962348	C	T	C	T	259.1	0.0258	0.0007	0.04662	FALSE	FALSE	FALSE	finn-b-I9_HYPTENS	2	146534594	0.022	NA	0.2401	Coronary heart disease	Hypertension	Hypertension || ||	TRUE	igd	NA	NA	NA	NA	NA	NA	NA	9.69706e-09	2	146534594	3408	45.06	CD45RA- CD28- CD8br AC	TRUE	reported	YxzKbu	textfile	2	1	TRUE
rs139243374	A	G	A	G	221.6	0.0004	0.0009	0.02771	FALSE	FALSE	FALSE	finn-b-I9_HYPTENS	12	21581956	0.0281	NA	0.9895	Coronary heart disease	Hypertension	Hypertension || ||	TRUE	igd	NA	NA	NA	NA	NA	NA	NA	2.25902e-07	12	21581956	3408	42.71	CD45RA- CD28- CD8br AC	TRUE	reported	YxzKbu	textfile	2	1	TRUE
rs139436159	G	A	G	A	265.7	-0.0024	0.0007	0.04265	FALSE	FALSE	FALSE	finn-b-I9_HYPTENS	18	60608014	0.0227	NA	0.9161	Coronary heart disease	Hypertension	Hypertension || ||	TRUE	igd	NA	NA	NA	NA	NA	NA	NA	1.42498e-07	18	60608014	3408	50.39	CD45RA- CD28- CD8br AC	TRUE	reported	YxzKbu	textfile	2	1	TRUE
rs139457426	T	C	T	C	71.36	-0.0639	0.0147	0.02354	FALSE	FALSE	FALSE	finn-b-I9_HYPTENS	12	47679643	0.0308	NA	0.0381303	Coronary heart disease	Hypertension	Hypertension || ||	TRUE	igd	NA	NA	NA	NA	NA	NA	NA	9.2406e-11	12	47679643	3408	10.98	CD45RA- CD28- CD8br AC	TRUE	reported	YxzKbu	textfile	2	1	TRUE
rs139513469	A	G	A	G	295.5	-0.0936	0.0006	0.0125	FALSE	FALSE	FALSE	finn-b-I9_HYPTENS	10	66332109	0.042	NA	0.0258	Coronary heart disease	Hypertension	Hypertension || ||	TRUE	igd	NA	NA	NA	NA	NA	NA	NA	3.38298e-06	10	66332109	3408	63.49	CD45RA- CD28- CD8br AC	TRUE	reported	YxzKbu	textfile	2	1	TRUE
rs139613266	G	C	G	C	242.6	-0.016	0.0006	0.05566	FALSE	TRUE	FALSE	finn-b-I9_HYPTENS	6	101930392	0.0202	NA	0.4272	Coronary heart disease	Hypertension	Hypertension || ||	TRUE	igd	NA	NA	NA	NA	NA	NA	NA	1.008e-06	6	101930392	3408	49.52	CD45RA- CD28- CD8br AC	TRUE	reported	YxzKbu	textfile	2	1	TRUE
rs139748481	A	G	A	G	72.32	0.0284	0.0072	0.001648	FALSE	FALSE	FALSE	finn-b-I9_HYPTENS	4	13226947	0.1171	NA	0.8084	Coronary heart disease	Hypertension	Hypertension || ||	TRUE	igd	NA	NA	NA	NA	NA	NA	NA	6.93697e-06	4	13226947	3408	16.06	CD45RA- CD28- CD8br AC	TRUE	reported	YxzKbu	textfile	2	1	TRUE
rs139772031	G	T	G	T	550.9	-0.0363	0.0001	0.014	FALSE	FALSE	FALSE	finn-b-I9_HYPTENS	3	10035985	0.0396	NA	0.3603	Coronary heart disease	Hypertension	Hypertension || ||	TRUE	igd	NA	NA	NA	NA	NA	NA	NA	2.171e-08	3	10035985	3408	98.17	CD45RA- CD28- CD8br AC	TRUE	reported	YxzKbu	textfile	2	1	TRUE
rs139859886	G	C	G	C	167.9	0.0107	0.0012	0.05446	FALSE	TRUE	FALSE	finn-b-I9_HYPTENS	1	98055569	0.0202	NA	0.5961	Coronary heart disease	Hypertension	Hypertension || ||	TRUE	igd	NA	NA	NA	NA	NA	NA	NA	6.73597e-06	1	98055569	3408	37.24	CD45RA- CD28- CD8br AC	TRUE	reported	YxzKbu	textfile	2	1	TRUE
rs140112233	C	G	C	G	887.7	-0.0318	0.0001	0.01808	FALSE	TRUE	FALSE	finn-b-I9_HYPTENS	7	115835641	0.0346	NA	0.3591	Coronary heart disease	Hypertension	Hypertension || ||	TRUE	igd	NA	NA	NA	NA	NA	NA	NA	1.32898e-09	7	115835641	3408	146	CD45RA- CD28- CD8br AC	TRUE	reported	YxzKbu	textfile	2	1	TRUE
rs140134394	C	T	C	T	151.8	-0.0486	0.0028	0.03512	FALSE	FALSE	FALSE	finn-b-I9_HYPTENS	16	17341866	0.0251	NA	0.0525303	Coronary heart disease	Hypertension	Hypertension || ||	TRUE	igd	NA	NA	NA	NA	NA	NA	NA	9.75596e-10	16	17341866	3408	24.76	CD45RA- CD28- CD8br AC	TRUE	reported	YxzKbu	textfile	2	1	TRUE
rs140280232	T	C	T	C	174.4	-0.0013	0.0013	0.045	FALSE	FALSE	FALSE	finn-b-I9_HYPTENS	21	46387655	0.022	NA	0.9527	Coronary heart disease	Hypertension	Hypertension || ||	TRUE	igd	NA	NA	NA	NA	NA	NA	NA	5.20499e-07	21	46387655	3408	34.67	CD45RA- CD28- CD8br AC	TRUE	reported	YxzKbu	textfile	2	1	TRUE
rs140311178	T	C	T	C	142.3	-0.0166	0.0037	0.04718	FALSE	FALSE	FALSE	finn-b-I9_HYPTENS	4	8174723	0.0219	NA	0.4499	Coronary heart disease	Hypertension	Hypertension || ||	TRUE	igd	NA	NA	NA	NA	NA	NA	NA	2.86999e-10	4	8174723	3408	22.5	CD45RA- CD28- CD8br AC	TRUE	reported	YxzKbu	textfile	2	1	TRUE
rs140517857	A	G	A	G	179.1	0.03	0.0016	0.0267	FALSE	FALSE	FALSE	finn-b-I9_HYPTENS	3	70804684	0.0288	NA	0.297	Coronary heart disease	Hypertension	Hypertension || ||	TRUE	igd	NA	NA	NA	NA	NA	NA	NA	9.26403e-07	3	70804684	3408	36.43	CD45RA- CD28- CD8br AC	TRUE	reported	YxzKbu	textfile	2	1	TRUE
rs140590797	G	A	G	A	240	-0.1282	0.0006	0.01024	FALSE	FALSE	FALSE	finn-b-I9_HYPTENS	14	62568446	0.0463	NA	0.00559603	Coronary heart disease	Hypertension	Hypertension || ||	TRUE	igd	NA	NA	NA	NA	NA	NA	NA	5.223e-06	14	62568446	3408	52.59	CD45RA- CD28- CD8br AC	TRUE	reported	YxzKbu	textfile	2	1	TRUE
rs140605634	T	C	T	C	161.7	0.0224	0.0025	0.01736	FALSE	FALSE	FALSE	finn-b-I9_HYPTENS	16	68607748	0.0351	NA	0.5232	Coronary heart disease	Hypertension	Hypertension || ||	TRUE	igd	NA	NA	NA	NA	NA	NA	NA	1.32501e-09	16	68607748	3408	26.59	CD45RA- CD28- CD8br AC	TRUE	reported	YxzKbu	textfile	2	1	TRUE
rs140677128	T	C	T	C	180.6	0.0053	0.0012	0.02539	FALSE	FALSE	FALSE	finn-b-I9_HYPTENS	1	229822729	0.0294	NA	0.8568	Coronary heart disease	Hypertension	Hypertension || ||	TRUE	igd	NA	NA	NA	NA	NA	NA	NA	4.54004e-06	1	229822729	3408	39.33	CD45RA- CD28- CD8br AC	TRUE	reported	YxzKbu	textfile	2	1	TRUE
rs140871773	G	A	G	A	201.6	-0.0109	0.0012	0.01582	FALSE	FALSE	FALSE	finn-b-I9_HYPTENS	17	13877125	0.0379	NA	0.773101	Coronary heart disease	Hypertension	Hypertension || ||	TRUE	igd	NA	NA	NA	NA	NA	NA	NA	1.94899e-06	17	13877125	3408	42.28	CD45RA- CD28- CD8br AC	TRUE	reported	YxzKbu	textfile	2	1	TRUE
rs140963286	T	C	T	C	760.9	0.0196	0.0001	0.02146	FALSE	FALSE	FALSE	finn-b-I9_HYPTENS	1	24640467	0.0313	NA	0.532	Coronary heart disease	Hypertension	Hypertension || ||	TRUE	igd	NA	NA	NA	NA	NA	NA	NA	4.67951e-14	1	24640467	3408	100.5	CD45RA- CD28- CD8br AC	TRUE	reported	YxzKbu	textfile	2	1	TRUE
rs141018536	T	C	T	C	30.3	-0.1417	0.0373	0.001988	FALSE	FALSE	FALSE	finn-b-I9_HYPTENS	13	90525482	0.1055	NA	0.1793	Coronary heart disease	Hypertension	Hypertension || ||	TRUE	igd	NA	NA	NA	NA	NA	NA	NA	9.07403e-06	13	90525482	3408	6.817	CD45RA- CD28- CD8br AC	TRUE	reported	YxzKbu	textfile	2	1	TRUE
rs141023610	A	G	A	G	556.4	0.0291	0.0004	0.001907	FALSE	FALSE	FALSE	finn-b-I9_HYPTENS	3	15790899	0.1087	NA	0.7887	Coronary heart disease	Hypertension	Hypertension || ||	TRUE	igd	NA	NA	NA	NA	NA	NA	NA	4.5144e-11	3	15790899	3408	84.21	CD45RA- CD28- CD8br AC	TRUE	reported	YxzKbu	textfile	2	1	TRUE
rs141057204	G	A	G	A	284.3	0.0422	0.0009	0.01776	FALSE	FALSE	FALSE	finn-b-I9_HYPTENS	11	130013797	0.0354	NA	0.2332	Coronary heart disease	Hypertension	Hypertension || ||	TRUE	igd	NA	NA	NA	NA	NA	NA	NA	3.08099e-06	11	130013797	3408	60.84	CD45RA- CD28- CD8br AC	TRUE	reported	YxzKbu	textfile	2	1	TRUE
rs141112932	G	A	G	A	198.9	0.0128	0.0009	0.01647	FALSE	FALSE	FALSE	finn-b-I9_HYPTENS	7	30866360	0.0366	NA	0.7259	Coronary heart disease	Hypertension	Hypertension || ||	TRUE	igd	NA	NA	NA	NA	NA	NA	NA	2.306e-06	7	30866360	3408	42.02	CD45RA- CD28- CD8br AC	TRUE	reported	YxzKbu	textfile	2	1	TRUE
rs141289216	T	A	T	A	88.02	-0.0132	0.0051	0.01358	FALSE	TRUE	FALSE	finn-b-I9_HYPTENS	1	14539144	0.0396	NA	0.737801	Coronary heart disease	Hypertension	Hypertension || ||	TRUE	igd	NA	NA	NA	NA	NA	NA	NA	2.90898e-06	1	14539144	3408	18.79	CD45RA- CD28- CD8br AC	TRUE	reported	YxzKbu	textfile	2	1	TRUE
rs141515499	T	C	T	C	197.4	0.0216	0.001	0.01386	FALSE	FALSE	FALSE	finn-b-I9_HYPTENS	8	57100983	0.0396	NA	0.584501	Coronary heart disease	Hypertension	Hypertension || ||	TRUE	igd	NA	NA	NA	NA	NA	NA	NA	5.36599e-07	8	57100983	3408	39.3	CD45RA- CD28- CD8br AC	TRUE	reported	YxzKbu	textfile	2	1	TRUE
rs141656121	T	A	T	A	754.3	0.0245	0.0001	0.01965	FALSE	TRUE	FALSE	finn-b-I9_HYPTENS	11	91872187	0.0336	NA	0.4665	Coronary heart disease	Hypertension	Hypertension || ||	TRUE	igd	NA	NA	NA	NA	NA	NA	NA	4.01606e-13	11	91872187	3408	103.6	CD45RA- CD28- CD8br AC	TRUE	reported	YxzKbu	textfile	2	1	TRUE
rs141926147	C	A	C	A	50.22	-0.0371	0.0147	0.003187	FALSE	FALSE	FALSE	finn-b-I9_HYPTENS	6	146863903	0.0824	NA	0.652299	Coronary heart disease	Hypertension	Hypertension || ||	TRUE	igd	NA	NA	NA	NA	NA	NA	NA	3.96004e-06	6	146863903	3408	10.87	CD45RA- CD28- CD8br AC	TRUE	reported	YxzKbu	textfile	2	1	TRUE
rs142115354	T	C	T	C	60.86	-0.0078	0.0089	0.01531	FALSE	FALSE	FALSE	finn-b-I9_HYPTENS	3	42897614	0.0381	NA	0.8374	Coronary heart disease	Hypertension	Hypertension || ||	TRUE	igd	NA	NA	NA	NA	NA	NA	NA	6.89398e-06	3	42897614	3408	13.51	CD45RA- CD28- CD8br AC	TRUE	reported	YxzKbu	textfile	2	1	TRUE
rs142419740	T	C	T	C	557.7	-0.013	0.0003	0.05787	FALSE	FALSE	FALSE	finn-b-I9_HYPTENS	21	47472186	0.0199	NA	0.5133	Coronary heart disease	Hypertension	Hypertension || ||	TRUE	igd	NA	NA	NA	NA	NA	NA	NA	6.60906e-08	21	47472186	3408	103	CD45RA- CD28- CD8br AC	TRUE	reported	YxzKbu	textfile	2	1	TRUE
rs142470414	T	C	T	C	259.6	-0.1425	0.0009	0.01528	FALSE	FALSE	FALSE	finn-b-I9_HYPTENS	13	73498369	0.0375	NA	0.000146599	Coronary heart disease	Hypertension	Hypertension || ||	TRUE	igd	NA	NA	NA	NA	NA	NA	NA	2.11198e-09	13	73498369	3408	43.23	CD45RA- CD28- CD8br AC	TRUE	reported	YxzKbu	textfile	2	1	TRUE
rs142522853	T	C	T	C	595.1	-0.0922	0.0003	0.0142	FALSE	FALSE	FALSE	finn-b-I9_HYPTENS	7	1084031	0.0391	NA	0.0183899	Coronary heart disease	Hypertension	Hypertension || ||	TRUE	igd	NA	NA	NA	NA	NA	NA	NA	1.2249e-16	7	1084031	3408	71.5	CD45RA- CD28- CD8br AC	TRUE	reported	YxzKbu	textfile	2	1	TRUE
rs142611712	G	A	G	A	165.1	0.1071	0.0013	0.004621	FALSE	FALSE	FALSE	finn-b-I9_HYPTENS	12	54827947	0.0682	NA	0.116	Coronary heart disease	Hypertension	Hypertension || ||	TRUE	igd	NA	NA	NA	NA	NA	NA	NA	5.04998e-06	12	54827947	3408	36.13	CD45RA- CD28- CD8br AC	TRUE	reported	YxzKbu	textfile	2	1	TRUE
rs142707561	A	G	A	G	84.4	-0.0648	0.0059	0.01318	FALSE	FALSE	FALSE	finn-b-I9_HYPTENS	1	42381260	0.0406	NA	0.1105	Coronary heart disease	Hypertension	Hypertension || ||	TRUE	igd	NA	NA	NA	NA	NA	NA	NA	2.87998e-06	1	42381260	3408	18.01	CD45RA- CD28- CD8br AC	TRUE	reported	YxzKbu	textfile	2	1	TRUE
rs142857708	C	T	C	T	269.9	0.0556	0.0009	0.009638	FALSE	FALSE	FALSE	finn-b-I9_HYPTENS	4	133864790	0.0476	NA	0.2424	Coronary heart disease	Hypertension	Hypertension || ||	TRUE	igd	NA	NA	NA	NA	NA	NA	NA	3.32598e-06	4	133864790	3408	57.94	CD45RA- CD28- CD8br AC	TRUE	reported	YxzKbu	textfile	2	1	TRUE
rs142911819	A	G	A	G	320.2	0.0379	0.0006	0.01511	FALSE	FALSE	FALSE	finn-b-I9_HYPTENS	12	114081812	0.0381	NA	0.32	Coronary heart disease	Hypertension	Hypertension || ||	TRUE	igd	NA	NA	NA	NA	NA	NA	NA	1.41501e-08	12	114081812	3408	56.32	CD45RA- CD28- CD8br AC	TRUE	reported	YxzKbu	textfile	2	1	TRUE
rs143044126	A	G	A	G	98.05	-0.0671	0.0037	0.001822	FALSE	FALSE	FALSE	finn-b-I9_HYPTENS	4	31116547	0.1117	NA	0.5478	Coronary heart disease	Hypertension	Hypertension || ||	TRUE	igd	NA	NA	NA	NA	NA	NA	NA	4.93094e-06	4	31116547	3408	21.43	CD45RA- CD28- CD8br AC	TRUE	reported	YxzKbu	textfile	2	1	TRUE
rs143230107	G	A	G	A	115.3	0.0273	0.0032	0.0218	FALSE	FALSE	FALSE	finn-b-I9_HYPTENS	12	26115369	0.0314	NA	0.3835	Coronary heart disease	Hypertension	Hypertension || ||	TRUE	igd	NA	NA	NA	NA	NA	NA	NA	3.34103e-06	12	26115369	3408	24.76	CD45RA- CD28- CD8br AC	TRUE	reported	YxzKbu	textfile	2	1	TRUE
rs143237141	A	G	A	G	32.04	0.0125	0.0367	0.05371	FALSE	FALSE	FALSE	finn-b-I9_HYPTENS	22	45176439	0.0206	NA	0.5447	Coronary heart disease	Hypertension	Hypertension || ||	TRUE	igd	NA	NA	NA	NA	NA	NA	NA	6.54606e-06	22	45176439	3408	7.097	CD45RA- CD28- CD8br AC	TRUE	reported	YxzKbu	textfile	2	1	TRUE
rs143825022	T	C	T	C	251.2	0.0243	0.001	0.02853	FALSE	FALSE	FALSE	finn-b-I9_HYPTENS	8	28561116	0.0276	NA	0.3784	Coronary heart disease	Hypertension	Hypertension || ||	TRUE	igd	NA	NA	NA	NA	NA	NA	NA	1.149e-09	8	28561116	3408	41.16	CD45RA- CD28- CD8br AC	TRUE	reported	YxzKbu	textfile	2	1	TRUE
rs143845801	C	G	C	G	271.2	0.0005	0.0007	0.08672	FALSE	TRUE	FALSE	finn-b-I9_HYPTENS	7	84434549	0.0163	NA	0.9778	Coronary heart disease	Hypertension	Hypertension || ||	TRUE	igd	NA	NA	NA	NA	NA	NA	NA	2.386e-08	7	84434549	3408	48.48	CD45RA- CD28- CD8br AC	TRUE	reported	YxzKbu	textfile	2	1	TRUE
rs143930177	A	G	A	G	80	0.009	0.0072	0.03468	FALSE	FALSE	FALSE	finn-b-I9_HYPTENS	10	70543706	0.0251	NA	0.7213	Coronary heart disease	Hypertension	Hypertension || ||	TRUE	igd	NA	NA	NA	NA	NA	NA	NA	5.25799e-07	10	70543706	3408	15.92	CD45RA- CD28- CD8br AC	TRUE	reported	YxzKbu	textfile	2	1	TRUE
rs143986791	A	G	A	G	30.71	-0.0958	0.0469	0.003852	FALSE	FALSE	FALSE	finn-b-I9_HYPTENS	7	62268900	0.0763	NA	0.2095	Coronary heart disease	Hypertension	Hypertension || ||	TRUE	igd	NA	NA	NA	NA	NA	NA	NA	7.78108e-06	7	62268900	3408	6.857	CD45RA- CD28- CD8br AC	TRUE	reported	YxzKbu	textfile	2	1	TRUE
rs144431284	T	C	T	C	204.7	-0.0113	0.0012	0.01317	FALSE	FALSE	FALSE	finn-b-I9_HYPTENS	10	30823850	0.041	NA	0.7835	Coronary heart disease	Hypertension	Hypertension || ||	TRUE	igd	NA	NA	NA	NA	NA	NA	NA	6.90605e-06	10	30823850	3408	45.46	CD45RA- CD28- CD8br AC	TRUE	reported	YxzKbu	textfile	2	1	TRUE
rs144571871	G	A	G	A	725.9	-0.0735	0.0001	0.02081	FALSE	FALSE	FALSE	finn-b-I9_HYPTENS	1	65133062	0.0325	NA	0.0236597	Coronary heart disease	Hypertension	Hypertension || ||	TRUE	igd	NA	NA	NA	NA	NA	NA	NA	6.75772e-13	1	65133062	3408	100.6	CD45RA- CD28- CD8br AC	TRUE	reported	YxzKbu	textfile	2	1	TRUE
rs144599349	T	C	T	C	87.78	0.0194	0.0051	0.05124	FALSE	FALSE	FALSE	finn-b-I9_HYPTENS	22	45887357	0.021	NA	0.3555	Coronary heart disease	Hypertension	Hypertension || ||	TRUE	igd	NA	NA	NA	NA	NA	NA	NA	3.05703e-06	22	45887357	3408	18.78	CD45RA- CD28- CD8br AC	TRUE	reported	YxzKbu	textfile	2	1	TRUE
rs144711723	T	C	T	C	429	0.0369	0.0003	0.03445	FALSE	FALSE	FALSE	finn-b-I9_HYPTENS	2	145836600	0.0252	NA	0.1433	Coronary heart disease	Hypertension	Hypertension || ||	TRUE	igd	NA	NA	NA	NA	NA	NA	NA	1.06001e-08	2	145836600	3408	74.81	CD45RA- CD28- CD8br AC	TRUE	reported	YxzKbu	textfile	2	1	TRUE
rs144920942	T	C	T	C	151.3	0.0172	0.0016	0.01898	FALSE	FALSE	FALSE	finn-b-I9_HYPTENS	6	104569120	0.0337	NA	0.6111	Coronary heart disease	Hypertension	Hypertension || ||	TRUE	igd	NA	NA	NA	NA	NA	NA	NA	4.58005e-06	6	104569120	3408	32.96	CD45RA- CD28- CD8br AC	TRUE	reported	YxzKbu	textfile	2	1	TRUE
rs145022527	T	G	T	G	162.1	0.0286	0.0013	0.01763	FALSE	FALSE	FALSE	finn-b-I9_HYPTENS	13	37118716	0.0354	NA	0.42	Coronary heart disease	Hypertension	Hypertension || ||	TRUE	igd	NA	NA	NA	NA	NA	NA	NA	2.08598e-06	13	37118716	3408	34.1	CD45RA- CD28- CD8br AC	TRUE	reported	YxzKbu	textfile	2	1	TRUE
rs145174666	A	G	A	G	52.78	0.0113	0.0129	0.0404	FALSE	FALSE	FALSE	finn-b-I9_HYPTENS	6	6745192	0.0234	NA	0.6283	Coronary heart disease	Hypertension	Hypertension || ||	TRUE	igd	NA	NA	NA	NA	NA	NA	NA	4.04297e-06	6	6745192	3408	11.43	CD45RA- CD28- CD8br AC	TRUE	reported	YxzKbu	textfile	2	1	TRUE
rs145224093	G	A	G	A	174.6	-0.0035	0.0012	0.01684	FALSE	FALSE	FALSE	finn-b-I9_HYPTENS	1	116035874	0.036	NA	0.9232	Coronary heart disease	Hypertension	Hypertension || ||	TRUE	igd	NA	NA	NA	NA	NA	NA	NA	8.92606e-06	1	116035874	3408	39.25	CD45RA- CD28- CD8br AC	TRUE	reported	YxzKbu	textfile	2	1	TRUE
rs145266404	C	G	C	G	240	-0.0264	0.0007	0.01054	FALSE	TRUE	FALSE	finn-b-I9_HYPTENS	5	172300229	0.0453	NA	0.5606	Coronary heart disease	Hypertension	Hypertension || ||	TRUE	igd	NA	NA	NA	NA	NA	NA	NA	6.85204e-07	5	172300229	3408	48.24	CD45RA- CD28- CD8br AC	TRUE	reported	YxzKbu	textfile	2	1	TRUE
rs145336406	T	C	T	C	148.2	0.0097	0.0026	0.02993	FALSE	FALSE	FALSE	finn-b-I9_HYPTENS	6	78745175	0.0271	NA	0.7206	Coronary heart disease	Hypertension	Hypertension || ||	TRUE	igd	NA	NA	NA	NA	NA	NA	NA	4.22202e-09	6	78745175	3408	25.16	CD45RA- CD28- CD8br AC	TRUE	reported	YxzKbu	textfile	2	1	TRUE
rs145483124	A	G	A	G	267.4	-0.0005	0.0006	0.0536	FALSE	FALSE	FALSE	finn-b-I9_HYPTENS	15	85650544	0.0204	NA	0.9789	Coronary heart disease	Hypertension	Hypertension || ||	TRUE	igd	NA	NA	NA	NA	NA	NA	NA	3.75198e-06	15	85650544	3408	57.73	CD45RA- CD28- CD8br AC	TRUE	reported	YxzKbu	textfile	2	1	TRUE
rs145957749	A	C	A	C	116.2	0.0454	0.0026	0.04285	FALSE	FALSE	FALSE	finn-b-I9_HYPTENS	16	80690635	0.0229	NA	0.0473696	Coronary heart disease	Hypertension	Hypertension || ||	TRUE	igd	NA	NA	NA	NA	NA	NA	NA	6.56901e-06	16	80690635	3408	25.75	CD45RA- CD28- CD8br AC	TRUE	reported	YxzKbu	textfile	2	1	TRUE
rs146127940	A	G	A	G	145.9	0.063	0.0022	0.004491	FALSE	FALSE	FALSE	finn-b-I9_HYPTENS	17	29929827	0.069	NA	0.3608	Coronary heart disease	Hypertension	Hypertension || ||	TRUE	igd	NA	NA	NA	NA	NA	NA	NA	3.33503e-07	17	29929827	3408	28.52	CD45RA- CD28- CD8br AC	TRUE	reported	YxzKbu	textfile	2	1	TRUE
rs146914701	A	C	A	C	61.08	0.0301	0.0135	0.02968	FALSE	FALSE	FALSE	finn-b-I9_HYPTENS	10	109409332	0.0271	NA	0.2672	Coronary heart disease	Hypertension	Hypertension || ||	TRUE	igd	NA	NA	NA	NA	NA	NA	NA	1.77301e-07	10	109409332	3408	11.67	CD45RA- CD28- CD8br AC	TRUE	reported	YxzKbu	textfile	2	1	TRUE
rs146940094	T	G	T	G	285.3	-0.074	0.0007	0.01708	FALSE	FALSE	FALSE	finn-b-I9_HYPTENS	15	94946993	0.0355	NA	0.0373199	Coronary heart disease	Hypertension	Hypertension || ||	TRUE	igd	NA	NA	NA	NA	NA	NA	NA	1.66399e-09	15	94946993	3408	47.21	CD45RA- CD28- CD8br AC	TRUE	reported	YxzKbu	textfile	2	1	TRUE
rs146986354	T	C	T	C	216.5	0.0073	0.0013	0.04928	FALSE	FALSE	FALSE	finn-b-I9_HYPTENS	15	29116366	0.0219	NA	0.740099	Coronary heart disease	Hypertension	Hypertension || ||	TRUE	igd	NA	NA	NA	NA	NA	NA	NA	7.27093e-08	15	29116366	3408	40.13	CD45RA- CD28- CD8br AC	TRUE	reported	YxzKbu	textfile	2	1	TRUE
rs147014864	T	G	T	G	164.9	0.056	0.0018	0.007417	FALSE	FALSE	FALSE	finn-b-I9_HYPTENS	5	22132055	0.0539	NA	0.2982	Coronary heart disease	Hypertension	Hypertension || ||	TRUE	igd	NA	NA	NA	NA	NA	NA	NA	2.46899e-07	5	22132055	3408	31.9	CD45RA- CD28- CD8br AC	TRUE	reported	YxzKbu	textfile	2	1	TRUE
rs147132955	T	C	T	C	573.2	-0.1505	0.0001	0.002354	FALSE	FALSE	FALSE	finn-b-I9_HYPTENS	22	24296877	0.1001	NA	0.1326	Coronary heart disease	Hypertension	Hypertension || ||	TRUE	igd	NA	NA	NA	NA	NA	NA	NA	8.367e-06	22	24296877	3408	128.4	CD45RA- CD28- CD8br AC	TRUE	reported	YxzKbu	textfile	2	1	TRUE
rs147205787	T	C	T	C	164.6	-0.0163	0.0012	0.02202	FALSE	FALSE	FALSE	finn-b-I9_HYPTENS	2	144815972	0.0315	NA	0.6047	Coronary heart disease	Hypertension	Hypertension || ||	TRUE	igd	NA	NA	NA	NA	NA	NA	NA	8.38398e-06	2	144815972	3408	36.88	CD45RA- CD28- CD8br AC	TRUE	reported	YxzKbu	textfile	2	1	TRUE
rs147385696	G	C	G	C	326.5	-0.0717	0.0006	0.01321	FALSE	TRUE	FALSE	finn-b-I9_HYPTENS	6	143880059	0.04	NA	0.0731493	Coronary heart disease	Hypertension	Hypertension || ||	TRUE	igd	NA	NA	NA	NA	NA	NA	NA	5.12602e-09	6	143880059	3408	55.73	CD45RA- CD28- CD8br AC	TRUE	reported	YxzKbu	textfile	2	1	TRUE
rs147398419	T	G	T	G	51.71	0.0561	0.0157	0.003122	FALSE	FALSE	FALSE	finn-b-I9_HYPTENS	13	23525796	0.0857	NA	0.513	Coronary heart disease	Hypertension	Hypertension || ||	TRUE	igd	NA	NA	NA	NA	NA	NA	NA	2.48702e-06	13	23525796	3408	10.96	CD45RA- CD28- CD8br AC	TRUE	reported	YxzKbu	textfile	2	1	TRUE
rs147427289	A	G	A	G	270.7	-0.0962	0.0007	0.0109	FALSE	FALSE	FALSE	finn-b-I9_HYPTENS	2	40489896	0.0448	NA	0.0318698	Coronary heart disease	Hypertension	Hypertension || ||	TRUE	igd	NA	NA	NA	NA	NA	NA	NA	1.53501e-06	2	40489896	3408	56.22	CD45RA- CD28- CD8br AC	TRUE	reported	YxzKbu	textfile	2	1	TRUE
rs147706586	T	C	T	C	81.67	0.0908	0.0053	0.008998	FALSE	FALSE	FALSE	finn-b-I9_HYPTENS	18	3555698	0.0508	NA	0.07358	Coronary heart disease	Hypertension	Hypertension || ||	TRUE	igd	NA	NA	NA	NA	NA	NA	NA	8.19993e-06	18	3555698	3408	18.28	CD45RA- CD28- CD8br AC	TRUE	reported	YxzKbu	textfile	2	1	TRUE
rs148026776	A	C	A	C	174.2	-0.0568	0.0012	0.018	FALSE	FALSE	FALSE	finn-b-I9_HYPTENS	2	155487782	0.0354	NA	0.109	Coronary heart disease	Hypertension	Hypertension || ||	TRUE	igd	NA	NA	NA	NA	NA	NA	NA	2.10698e-06	2	155487782	3408	36.66	CD45RA- CD28- CD8br AC	TRUE	reported	YxzKbu	textfile	2	1	TRUE
rs148225159	T	C	T	C	113	0.047	0.0032	0.0204	FALSE	FALSE	FALSE	finn-b-I9_HYPTENS	18	56129994	0.0324	NA	0.1465	Coronary heart disease	Hypertension	Hypertension || ||	TRUE	igd	NA	NA	NA	NA	NA	NA	NA	1.75001e-06	18	56129994	3408	23.6	CD45RA- CD28- CD8br AC	TRUE	reported	YxzKbu	textfile	2	1	TRUE
rs148242949	T	C	T	C	116.5	0.0157	0.004	0.006746	FALSE	FALSE	FALSE	finn-b-I9_HYPTENS	3	59179373	0.0587	NA	0.7892	Coronary heart disease	Hypertension	Hypertension || ||	TRUE	igd	NA	NA	NA	NA	NA	NA	NA	9.78408e-08	3	59179373	3408	21.81	CD45RA- CD28- CD8br AC	TRUE	reported	YxzKbu	textfile	2	1	TRUE
rs148291061	G	C	G	C	98.82	0.0087	0.0041	0.01072	FALSE	TRUE	FALSE	finn-b-I9_HYPTENS	20	3135837	0.0449	NA	0.8471	Coronary heart disease	Hypertension	Hypertension || ||	TRUE	igd	NA	NA	NA	NA	NA	NA	NA	2.29097e-06	20	3135837	3408	20.87	CD45RA- CD28- CD8br AC	TRUE	reported	YxzKbu	textfile	2	1	TRUE
rs148362510	C	G	C	G	363.2	-0.0512	0.0004	0.01435	FALSE	TRUE	FALSE	finn-b-I9_HYPTENS	18	3267975	0.0391	NA	0.19	Coronary heart disease	Hypertension	Hypertension || ||	TRUE	igd	NA	NA	NA	NA	NA	NA	NA	1.58599e-09	18	3267975	3408	60.02	CD45RA- CD28- CD8br AC	TRUE	reported	YxzKbu	textfile	2	1	TRUE
rs148620542	T	A	T	A	358.6	0.0055	0.0006	0.01954	FALSE	TRUE	FALSE	finn-b-I9_HYPTENS	1	178035728	0.0334	NA	0.8681	Coronary heart disease	Hypertension	Hypertension || ||	TRUE	igd	NA	NA	NA	NA	NA	NA	NA	4.53733e-12	1	178035728	3408	51.64	CD45RA- CD28- CD8br AC	TRUE	reported	YxzKbu	textfile	2	1	TRUE
rs148658406	T	C	T	C	751.4	0.0633	0.0001	0.02789	FALSE	FALSE	FALSE	finn-b-I9_HYPTENS	3	153311399	0.0277	NA	0.02249	Coronary heart disease	Hypertension	Hypertension || ||	TRUE	igd	NA	NA	NA	NA	NA	NA	NA	7.82168e-14	3	153311399	3408	100.1	CD45RA- CD28- CD8br AC	TRUE	reported	YxzKbu	textfile	2	1	TRUE
rs148799115	C	A	C	A	55.39	-0.0207	0.0175	0.002562	FALSE	FALSE	FALSE	finn-b-I9_HYPTENS	4	45294541	0.0947	NA	0.8271	Coronary heart disease	Hypertension	Hypertension || ||	TRUE	igd	TRUE	rs148799115	rs145959437	C	A	A	T	2.869e-08	4	45244488	3408	9.959	CD45RA- CD28- CD8br AC	TRUE	reported	YxzKbu	textfile	2	1	TRUE
rs148889514	A	G	A	G	118.5	0.004	0.0023	0.02173	FALSE	FALSE	FALSE	finn-b-I9_HYPTENS	10	111548575	0.0316	NA	0.8991	Coronary heart disease	Hypertension	Hypertension || ||	TRUE	igd	NA	NA	NA	NA	NA	NA	NA	3.88401e-06	10	111548575	3408	25.62	CD45RA- CD28- CD8br AC	TRUE	reported	YxzKbu	textfile	2	1	TRUE
rs149043871	A	G	A	G	230.8	0.0127	0.0007	0.0184	FALSE	FALSE	FALSE	finn-b-I9_HYPTENS	13	102446635	0.0343	NA	0.7117	Coronary heart disease	Hypertension	Hypertension || ||	TRUE	igd	NA	NA	NA	NA	NA	NA	NA	1.93402e-06	13	102446635	3408	48.41	CD45RA- CD28- CD8br AC	TRUE	reported	YxzKbu	textfile	2	1	TRUE
rs149124296	C	G	C	G	307.6	-0.0098	0.0006	0.03967	FALSE	TRUE	FALSE	finn-b-I9_HYPTENS	1	213124992	0.0239	NA	0.6818	Coronary heart disease	Hypertension	Hypertension || ||	TRUE	igd	NA	NA	NA	NA	NA	NA	NA	3.35097e-08	1	213124992	3408	55.58	CD45RA- CD28- CD8br AC	TRUE	reported	YxzKbu	textfile	2	1	TRUE
rs149532201	A	G	A	G	180	-0.0109	0.0019	0.05752	FALSE	FALSE	FALSE	finn-b-I9_HYPTENS	18	26456104	0.0197	NA	0.578	Coronary heart disease	Hypertension	Hypertension || ||	TRUE	igd	NA	NA	NA	NA	NA	NA	NA	9.07298e-08	18	26456104	3408	33.61	CD45RA- CD28- CD8br AC	TRUE	reported	YxzKbu	textfile	2	1	TRUE
rs149716976	G	A	G	A	118.8	-0.0067	0.0057	0.04986	FALSE	FALSE	FALSE	finn-b-I9_HYPTENS	16	75062625	0.0212	NA	0.7533	Coronary heart disease	Hypertension	Hypertension || ||	TRUE	igd	NA	NA	NA	NA	NA	NA	NA	2.26621e-12	16	75062625	3408	16.87	CD45RA- CD28- CD8br AC	TRUE	reported	YxzKbu	textfile	2	1	TRUE
rs149737122	T	G	T	G	342.5	-0.0828	0.0003	0.004779	FALSE	FALSE	FALSE	finn-b-I9_HYPTENS	1	96560455	0.0671	NA	0.217	Coronary heart disease	Hypertension	Hypertension || ||	TRUE	igd	NA	NA	NA	NA	NA	NA	NA	1.98098e-06	1	96560455	3408	71.9	CD45RA- CD28- CD8br AC	TRUE	reported	YxzKbu	textfile	2	1	TRUE
rs149782409	T	C	T	C	314.9	-0.0335	0.0004	0.007952	FALSE	FALSE	FALSE	finn-b-I9_HYPTENS	6	14931262	0.0535	NA	0.5317	Coronary heart disease	Hypertension	Hypertension || ||	TRUE	igd	NA	NA	NA	NA	NA	NA	NA	2.47999e-06	6	14931262	3408	66.75	CD45RA- CD28- CD8br AC	TRUE	reported	YxzKbu	textfile	2	1	TRUE
rs149957527	A	G	A	G	913.1	0.009	0.0001	0.01335	FALSE	FALSE	FALSE	finn-b-I9_HYPTENS	6	52375282	0.04	NA	0.8219	Coronary heart disease	Hypertension	Hypertension || ||	TRUE	igd	NA	NA	NA	NA	NA	NA	NA	4.71411e-20	6	52375282	3408	98.95	CD45RA- CD28- CD8br AC	TRUE	reported	YxzKbu	textfile	2	1	TRUE
rs149981836	G	A	G	A	58.1	-0.0046	0.011	0.009347	FALSE	FALSE	FALSE	finn-b-I9_HYPTENS	1	110677725	0.0493	NA	0.9252	Coronary heart disease	Hypertension	Hypertension || ||	TRUE	igd	NA	NA	NA	NA	NA	NA	NA	5.73905e-06	1	110677725	3408	12.79	CD45RA- CD28- CD8br AC	TRUE	reported	YxzKbu	textfile	2	1	TRUE
rs149994650	A	C	A	C	473.4	-0.0352	0.0003	0.005249	FALSE	FALSE	FALSE	finn-b-I9_HYPTENS	3	18550864	0.0648	NA	0.5872	Coronary heart disease	Hypertension	Hypertension || ||	TRUE	igd	NA	NA	NA	NA	NA	NA	NA	6.09804e-09	3	18550864	3408	81.22	CD45RA- CD28- CD8br AC	TRUE	reported	YxzKbu	textfile	2	1	TRUE
rs150146567	A	T	A	T	148.4	0.0442	0.0019	0.01403	FALSE	TRUE	FALSE	finn-b-I9_HYPTENS	2	12784208	0.0394	NA	0.2626	Coronary heart disease	Hypertension	Hypertension || ||	TRUE	igd	NA	NA	NA	NA	NA	NA	NA	7.53998e-07	2	12784208	3408	29.95	CD45RA- CD28- CD8br AC	TRUE	reported	YxzKbu	textfile	2	1	TRUE
rs150383571	C	T	C	T	61.29	0.0419	0.0141	0.003688	FALSE	FALSE	FALSE	finn-b-I9_HYPTENS	14	43151367	0.0798	NA	0.5994	Coronary heart disease	Hypertension	Hypertension || ||	TRUE	igd	NA	NA	NA	NA	NA	NA	NA	4.77101e-08	14	43151367	3408	11.2	CD45RA- CD28- CD8br AC	TRUE	reported	YxzKbu	textfile	2	1	TRUE
rs150416566	T	C	T	C	38.01	-0.0513	0.0283	0.03408	FALSE	FALSE	FALSE	finn-b-I9_HYPTENS	1	108257502	0.0252	NA	0.0414	Coronary heart disease	Hypertension	Hypertension || ||	TRUE	igd	NA	NA	NA	NA	NA	NA	NA	2.27101e-06	1	108257502	3408	8.027	CD45RA- CD28- CD8br AC	TRUE	reported	YxzKbu	textfile	2	1	TRUE
rs150427323	A	G	A	G	352.4	0.0861	0.0007	0.01237	FALSE	FALSE	FALSE	finn-b-I9_HYPTENS	11	118189351	0.0419	NA	0.0396698	Coronary heart disease	Hypertension	Hypertension || ||	TRUE	igd	NA	NA	NA	NA	NA	NA	NA	1.08593e-12	11	118189351	3408	49.32	CD45RA- CD28- CD8br AC	TRUE	reported	YxzKbu	textfile	2	1	TRUE
rs150650566	C	A	C	A	530.8	-0.1278	0.0004	0.001382	FALSE	FALSE	FALSE	finn-b-I9_HYPTENS	1	83046200	0.125	NA	0.3065	Coronary heart disease	Hypertension	Hypertension || ||	TRUE	igd	NA	NA	NA	NA	NA	NA	NA	1.80593e-19	1	83046200	3408	58.46	CD45RA- CD28- CD8br AC	TRUE	reported	YxzKbu	textfile	2	1	TRUE
rs150841550	A	G	A	G	244.1	-0.0288	0.0007	0.02515	FALSE	FALSE	FALSE	finn-b-I9_HYPTENS	10	11478633	0.0293	NA	0.3268	Coronary heart disease	Hypertension	Hypertension || ||	TRUE	igd	NA	NA	NA	NA	NA	NA	NA	7.17893e-07	10	11478633	3408	49.16	CD45RA- CD28- CD8br AC	TRUE	reported	YxzKbu	textfile	2	1	TRUE
rs150856260	T	C	T	C	337.2	0.0491	0.0007	0.01235	FALSE	FALSE	FALSE	finn-b-I9_HYPTENS	16	26527473	0.0411	NA	0.2318	Coronary heart disease	Hypertension	Hypertension || ||	TRUE	igd	NA	NA	NA	NA	NA	NA	NA	3.73396e-10	16	26527473	3408	53.66	CD45RA- CD28- CD8br AC	TRUE	reported	YxzKbu	textfile	2	1	TRUE
rs151052734	A	G	A	G	116.2	-0.0146	0.0043	0.03644	FALSE	FALSE	FALSE	finn-b-I9_HYPTENS	16	51075587	0.0243	NA	0.5481	Coronary heart disease	Hypertension	Hypertension || ||	TRUE	igd	NA	NA	NA	NA	NA	NA	NA	7.51208e-08	16	51075587	3408	21.55	CD45RA- CD28- CD8br AC	TRUE	reported	YxzKbu	textfile	2	1	TRUE
rs151120803	A	G	A	G	402.2	0.0757	0.0004	0.02563	FALSE	FALSE	FALSE	finn-b-I9_HYPTENS	9	96711406	0.0291	NA	0.00921807	Coronary heart disease	Hypertension	Hypertension || ||	TRUE	igd	NA	NA	NA	NA	NA	NA	NA	4.24326e-11	9	96711406	3408	60.78	CD45RA- CD28- CD8br AC	TRUE	reported	YxzKbu	textfile	2	1	TRUE
rs151145927	A	G	A	G	613.8	-0.035	0.0001	0.006153	FALSE	FALSE	FALSE	finn-b-I9_HYPTENS	18	38375388	0.0604	NA	0.5627	Coronary heart disease	Hypertension	Hypertension || ||	TRUE	igd	NA	NA	NA	NA	NA	NA	NA	1.49899e-11	18	38375388	3408	90.65	CD45RA- CD28- CD8br AC	TRUE	reported	YxzKbu	textfile	2	1	TRUE
rs151237482	C	A	C	A	416.3	0.056	0.0009	0.01771	FALSE	FALSE	FALSE	finn-b-I9_HYPTENS	16	78214566	0.0347	NA	0.1071	Coronary heart disease	Hypertension	Hypertension || ||	TRUE	igd	NA	NA	NA	NA	NA	NA	NA	2.82293e-21	16	78214566	3408	43.68	CD45RA- CD28- CD8br AC	TRUE	reported	YxzKbu	textfile	2	1	TRUE
rs151261173	A	G	A	G	177.3	-0.0131	0.0013	0.03914	FALSE	FALSE	FALSE	finn-b-I9_HYPTENS	7	70763152	0.0236	NA	0.577801	Coronary heart disease	Hypertension	Hypertension || ||	TRUE	igd	NA	NA	NA	NA	NA	NA	NA	1.16899e-06	7	70763152	3408	36.41	CD45RA- CD28- CD8br AC	TRUE	reported	YxzKbu	textfile	2	1	TRUE
rs1522563	T	C	T	C	173.4	0.0064	0.0012	0.07028	FALSE	FALSE	FALSE	finn-b-I9_HYPTENS	4	171653752	0.0179	NA	0.7217	Coronary heart disease	Hypertension	Hypertension || ||	TRUE	igd	NA	NA	NA	NA	NA	NA	NA	3.45398e-06	4	171653752	3408	37.29	CD45RA- CD28- CD8br AC	TRUE	reported	YxzKbu	textfile	2	1	TRUE
rs1604388	T	C	T	C	191.2	0.0082	0.0012	0.04592	FALSE	FALSE	FALSE	finn-b-I9_HYPTENS	5	81759022	0.0218	NA	0.705601	Coronary heart disease	Hypertension	Hypertension || ||	TRUE	igd	NA	NA	NA	NA	NA	NA	NA	2.60898e-06	5	81759022	3408	40.62	CD45RA- CD28- CD8br AC	TRUE	reported	YxzKbu	textfile	2	1	TRUE
rs16864501	A	G	A	G	760.5	-0.1456	0.0001	0.003005	FALSE	FALSE	FALSE	finn-b-I9_HYPTENS	3	152385976	0.0842	NA	0.0836508	Coronary heart disease	Hypertension	Hypertension || ||	TRUE	igd	NA	NA	NA	NA	NA	NA	NA	5.25291e-14	3	152385976	3408	100.6	CD45RA- CD28- CD8br AC	TRUE	reported	YxzKbu	textfile	2	1	TRUE
rs17008005	C	G	C	G	24.07	-0.0081	0.0646	0.0829	FALSE	TRUE	FALSE	finn-b-I9_HYPTENS	2	29596767	0.0166	NA	0.6241	Coronary heart disease	Hypertension	Hypertension || ||	TRUE	igd	NA	NA	NA	NA	NA	NA	NA	7.61202e-06	2	29596767	3408	5.37	CD45RA- CD28- CD8br AC	TRUE	reported	YxzKbu	textfile	2	1	TRUE
rs17180391	C	G	C	G	243.9	0.023	0.0007	0.03269	FALSE	TRUE	FALSE	finn-b-I9_HYPTENS	14	72797255	0.0256	NA	0.3686	Coronary heart disease	Hypertension	Hypertension || ||	TRUE	igd	NA	NA	NA	NA	NA	NA	NA	2.28202e-07	14	72797255	3408	47.03	CD45RA- CD28- CD8br AC	TRUE	reported	YxzKbu	textfile	2	1	TRUE
rs17212021	C	T	C	T	-22.92	0.0373	0.2372	0.02201	FALSE	FALSE	FALSE	finn-b-I9_HYPTENS	6	32637474	0.0312	NA	0.2316	Coronary heart disease	Hypertension	Hypertension || ||	TRUE	igd	NA	NA	NA	NA	NA	NA	NA	2.31201e-08	6	32637474	3408	4.094	CD45RA- CD28- CD8br AC	TRUE	reported	YxzKbu	textfile	2	1	TRUE
rs17212998	G	A	G	A	101.4	0.015	0.0053	0.03675	FALSE	FALSE	FALSE	finn-b-I9_HYPTENS	12	13243168	0.0241	NA	0.533499	Coronary heart disease	Hypertension	Hypertension || ||	TRUE	igd	NA	NA	NA	NA	NA	NA	NA	3.249e-08	12	13243168	3408	18.3	CD45RA- CD28- CD8br AC	TRUE	reported	YxzKbu	textfile	2	1	TRUE
rs17676161	C	G	C	G	216.7	0.0064	0.0013	0.1298	FALSE	TRUE	FALSE	finn-b-I9_HYPTENS	11	65259911	0.0137	NA	0.6402	Coronary heart disease	Hypertension	Hypertension || ||	TRUE	igd	NA	NA	NA	NA	NA	NA	NA	2.326e-09	11	65259911	3408	36.18	CD45RA- CD28- CD8br AC	TRUE	reported	YxzKbu	textfile	2	1	TRUE
rs17712916	A	G	A	G	122.4	-0.0444	0.0025	0.02437	FALSE	FALSE	FALSE	finn-b-I9_HYPTENS	12	64607264	0.0304	NA	0.1451	Coronary heart disease	Hypertension	Hypertension || ||	TRUE	igd	NA	NA	NA	NA	NA	NA	NA	2.21401e-06	12	64607264	3408	25.83	CD45RA- CD28- CD8br AC	TRUE	reported	YxzKbu	textfile	2	1	TRUE
rs181551194	T	A	T	A	109.8	0.0542	0.0031	0.02261	FALSE	TRUE	FALSE	finn-b-I9_HYPTENS	7	73339258	0.0311	NA	0.0815493	Coronary heart disease	Hypertension	Hypertension || ||	TRUE	igd	NA	NA	NA	NA	NA	NA	NA	6.35799e-06	7	73339258	3408	24.29	CD45RA- CD28- CD8br AC	TRUE	reported	YxzKbu	textfile	2	1	TRUE
rs182784388	T	G	T	G	328.7	-0.0182	0.0006	0.02615	FALSE	FALSE	FALSE	finn-b-I9_HYPTENS	1	18635367	0.0291	NA	0.5325	Coronary heart disease	Hypertension	Hypertension || ||	TRUE	igd	NA	NA	NA	NA	NA	NA	NA	5.39896e-09	1	18635367	3408	56.2	CD45RA- CD28- CD8br AC	TRUE	reported	YxzKbu	textfile	2	1	TRUE
rs183097749	G	A	G	A	284.6	-0.0166	0.0006	0.0278	FALSE	FALSE	FALSE	finn-b-I9_HYPTENS	4	171324708	0.0281	NA	0.555699	Coronary heart disease	Hypertension	Hypertension || ||	TRUE	igd	NA	NA	NA	NA	NA	NA	NA	4.41296e-07	4	171324708	3408	56.25	CD45RA- CD28- CD8br AC	TRUE	reported	YxzKbu	textfile	2	1	TRUE
rs183203096	C	G	C	G	344	0.0522	0.0003	0.004587	FALSE	TRUE	FALSE	finn-b-I9_HYPTENS	1	103246274	0.07	NA	0.4557	Coronary heart disease	Hypertension	Hypertension || ||	TRUE	igd	NA	NA	NA	NA	NA	NA	NA	7.20792e-06	1	103246274	3408	76.55	CD45RA- CD28- CD8br AC	TRUE	reported	YxzKbu	textfile	2	1	TRUE
rs183382760	C	A	C	A	1005	-0.0847	0.0003	0.004716	FALSE	FALSE	FALSE	finn-b-I9_HYPTENS	4	116470715	0.0672	NA	0.2074	Coronary heart disease	Hypertension	Hypertension || ||	TRUE	igd	NA	NA	NA	NA	NA	NA	NA	1.39187e-14	4	116470715	3408	130	CD45RA- CD28- CD8br AC	TRUE	reported	YxzKbu	textfile	2	1	TRUE
rs184901419	A	C	A	C	282.4	0.1117	0.0004	0.009935	FALSE	FALSE	FALSE	finn-b-I9_HYPTENS	3	99971319	0.0464	NA	0.0161202	Coronary heart disease	Hypertension	Hypertension || ||	TRUE	igd	NA	NA	NA	NA	NA	NA	NA	7.47705e-06	3	99971319	3408	62.95	CD45RA- CD28- CD8br AC	TRUE	reported	YxzKbu	textfile	2	1	TRUE
rs185697137	C	T	C	T	183.6	-0.2054	0.0012	0.001853	FALSE	FALSE	FALSE	finn-b-I9_HYPTENS	2	147044386	0.107	NA	0.0549098	Coronary heart disease	Hypertension	Hypertension || ||	TRUE	igd	NA	NA	NA	NA	NA	NA	NA	7.19101e-07	2	147044386	3408	36.98	CD45RA- CD28- CD8br AC	TRUE	reported	YxzKbu	textfile	2	1	TRUE
rs185778924	A	G	A	G	332.4	-0.1585	0.0006	0.000772	FALSE	FALSE	FALSE	finn-b-I9_HYPTENS	7	148905542	0.1726	NA	0.3585	Coronary heart disease	Hypertension	Hypertension || ||	TRUE	igd	NA	NA	NA	NA	NA	NA	NA	3.92004e-09	7	148905542	3408	56.32	CD45RA- CD28- CD8br AC	TRUE	reported	YxzKbu	textfile	2	1	TRUE
rs185854402	C	T	C	T	157.9	0.0863	0.0018	0.003853	FALSE	FALSE	FALSE	finn-b-I9_HYPTENS	11	116624918	0.074	NA	0.2436	Coronary heart disease	Hypertension	Hypertension || ||	TRUE	igd	NA	NA	NA	NA	NA	NA	NA	5.39598e-06	11	116624918	3408	34.66	CD45RA- CD28- CD8br AC	TRUE	reported	YxzKbu	textfile	2	1	TRUE
rs186595909	A	G	A	G	402.2	-0.0714	0.0003	0.007893	FALSE	FALSE	FALSE	finn-b-I9_HYPTENS	15	78554710	0.0519	NA	0.1691	Coronary heart disease	Hypertension	Hypertension || ||	TRUE	igd	NA	NA	NA	NA	NA	NA	NA	2.386e-08	15	78554710	3408	71.9	CD45RA- CD28- CD8br AC	TRUE	reported	YxzKbu	textfile	2	1	TRUE
rs186889529	A	T	A	T	96.27	0.0407	0.0035	0.00707	FALSE	TRUE	FALSE	finn-b-I9_HYPTENS	11	59109032	0.0563	NA	0.4696	Coronary heart disease	Hypertension	Hypertension || ||	TRUE	igd	NA	NA	NA	NA	NA	NA	NA	6.79908e-06	11	59109032	3408	21.36	CD45RA- CD28- CD8br AC	TRUE	reported	YxzKbu	textfile	2	1	TRUE
rs188394601	G	T	G	T	654.7	0.0727	0.0003	0.007852	FALSE	FALSE	FALSE	finn-b-I9_HYPTENS	16	70343845	0.0525	NA	0.1656	Coronary heart disease	Hypertension	Hypertension || ||	TRUE	igd	NA	NA	NA	NA	NA	NA	NA	1.05599e-08	16	70343845	3408	114.1	CD45RA- CD28- CD8br AC	TRUE	reported	YxzKbu	textfile	2	1	TRUE
rs189683893	A	C	A	C	138.5	-0.0327	0.0037	0.05157	FALSE	FALSE	FALSE	finn-b-I9_HYPTENS	10	89153882	0.0211	NA	0.1211	Coronary heart disease	Hypertension	Hypertension || ||	TRUE	igd	NA	NA	NA	NA	NA	NA	NA	1.79999e-10	10	89153882	3408	21.65	CD45RA- CD28- CD8br AC	TRUE	reported	YxzKbu	textfile	2	1	TRUE
rs190267289	C	G	C	G	240.2	0.0499	0.0007	0.008508	FALSE	TRUE	FALSE	finn-b-I9_HYPTENS	14	29011762	0.0501	NA	0.3194	Coronary heart disease	Hypertension	Hypertension || ||	TRUE	igd	NA	NA	NA	NA	NA	NA	NA	4.18996e-06	14	29011762	3408	52.12	CD45RA- CD28- CD8br AC	TRUE	reported	YxzKbu	textfile	2	1	TRUE
rs190474871	T	C	T	C	169	0.0522	0.0012	0.01027	FALSE	FALSE	FALSE	finn-b-I9_HYPTENS	13	25506269	0.0461	NA	0.2579	Coronary heart disease	Hypertension	Hypertension || ||	TRUE	igd	NA	NA	NA	NA	NA	NA	NA	4.71303e-06	13	25506269	3408	36.86	CD45RA- CD28- CD8br AC	TRUE	reported	YxzKbu	textfile	2	1	TRUE
rs191604848	T	C	T	C	371.3	-0.0394	0.0003	0.01598	FALSE	FALSE	FALSE	finn-b-I9_HYPTENS	19	17591476	0.037	NA	0.287	Coronary heart disease	Hypertension	Hypertension || ||	TRUE	igd	NA	NA	NA	NA	NA	NA	NA	5.47797e-06	19	17591476	3408	81.55	CD45RA- CD28- CD8br AC	TRUE	reported	YxzKbu	textfile	2	1	TRUE
rs192021609	A	G	A	G	186.7	0.0735	0.0012	0.009238	FALSE	FALSE	FALSE	finn-b-I9_HYPTENS	4	157192771	0.0481	NA	0.1265	Coronary heart disease	Hypertension	Hypertension || ||	TRUE	igd	NA	NA	NA	NA	NA	NA	NA	3.36504e-07	4	157192771	3408	36.52	CD45RA- CD28- CD8br AC	TRUE	reported	YxzKbu	textfile	2	1	TRUE
rs192253149	C	T	C	T	48.75	-0.045	0.0157	0.01177	FALSE	FALSE	FALSE	finn-b-I9_HYPTENS	8	6255718	0.0431	NA	0.297	Coronary heart disease	Hypertension	Hypertension || ||	TRUE	igd	NA	NA	NA	NA	NA	NA	NA	4.21202e-06	8	6255718	3408	10.58	CD45RA- CD28- CD8br AC	TRUE	reported	YxzKbu	textfile	2	1	TRUE
rs192302673	T	C	T	C	317.4	0.0114	0.0009	0.03836	FALSE	FALSE	FALSE	finn-b-I9_HYPTENS	16	85685140	0.0242	NA	0.6385	Coronary heart disease	Hypertension	Hypertension || ||	TRUE	igd	NA	NA	NA	NA	NA	NA	NA	2.33884e-13	16	85685140	3408	43.13	CD45RA- CD28- CD8br AC	TRUE	reported	YxzKbu	textfile	2	1	TRUE
rs192553272	T	C	T	C	293.3	-0.0084	0.0007	0.02793	FALSE	FALSE	FALSE	finn-b-I9_HYPTENS	4	114347303	0.028	NA	0.763199	Coronary heart disease	Hypertension	Hypertension || ||	TRUE	igd	NA	NA	NA	NA	NA	NA	NA	2.15501e-09	4	114347303	3408	48.87	CD45RA- CD28- CD8br AC	TRUE	reported	YxzKbu	textfile	2	1	TRUE
rs192717771	C	G	C	G	166.2	-0.0085	0.0013	0.01788	FALSE	TRUE	FALSE	finn-b-I9_HYPTENS	21	28699078	0.0352	NA	0.8099	Coronary heart disease	Hypertension	Hypertension || ||	TRUE	igd	NA	NA	NA	NA	NA	NA	NA	7.91298e-06	21	28699078	3408	37.14	CD45RA- CD28- CD8br AC	TRUE	reported	YxzKbu	textfile	2	1	TRUE
rs192932211	G	A	G	A	227.1	-0.1024	0.0007	0.01759	FALSE	FALSE	FALSE	finn-b-I9_HYPTENS	2	10422752	0.0347	NA	0.00314601	Coronary heart disease	Hypertension	Hypertension || ||	TRUE	igd	NA	NA	NA	NA	NA	NA	NA	1.5e-06	2	10422752	3408	47.11	CD45RA- CD28- CD8br AC	TRUE	reported	YxzKbu	textfile	2	1	TRUE
rs2071556	T	G	T	G	-14.59	0.0024	0.6067	0.7254	FALSE	FALSE	FALSE	finn-b-I9_HYPTENS	6	32904601	0.0103	NA	0.8136	Coronary heart disease	Hypertension	Hypertension || ||	TRUE	igd	NA	NA	NA	NA	NA	NA	NA	2.40398e-07	6	32904601	3408	2.819	CD45RA- CD28- CD8br AC	TRUE	reported	YxzKbu	textfile	2	1	TRUE
rs2615702	T	C	T	C	-397.5	-0.0201	0.9991	0.983	FALSE	FALSE	FALSE	finn-b-I9_HYPTENS	16	81462243	0.0361	NA	0.5771	Coronary heart disease	Hypertension	Hypertension || ||	TRUE	igd	NA	NA	NA	NA	NA	NA	NA	2.39994e-20	16	81462243	3408	42.74	CD45RA- CD28- CD8br AC	TRUE	reported	YxzKbu	textfile	2	1	TRUE
rs3133836	C	T	C	T	24.38	-0.0195	0.0789	0.1119	FALSE	FALSE	FALSE	finn-b-I9_HYPTENS	8	104363338	0.0145	NA	0.1803	Coronary heart disease	Hypertension	Hypertension || ||	TRUE	igd	NA	NA	NA	NA	NA	NA	NA	1.10499e-06	8	104363338	3408	4.994	CD45RA- CD28- CD8br AC	TRUE	reported	YxzKbu	textfile	2	1	TRUE
rs34499829	A	G	A	G	308	0.0019	0.0007	0.0134	FALSE	FALSE	FALSE	finn-b-I9_HYPTENS	12	750418	0.0413	NA	0.9631	Coronary heart disease	Hypertension	Hypertension || ||	TRUE	igd	TRUE	rs34499829	rs34893244	A	G	T	G	4.56194e-10	12	734001	3408	49.26	CD45RA- CD28- CD8br AC	TRUE	reported	YxzKbu	textfile	2	1	TRUE
rs34592474	C	T	C	T	256.7	0.0326	0.0009	0.06218	FALSE	FALSE	FALSE	finn-b-I9_HYPTENS	7	57279055	0.019	NA	0.0857808	Coronary heart disease	Hypertension	Hypertension || ||	TRUE	igd	NA	NA	NA	NA	NA	NA	NA	1.911e-08	7	57279055	3408	45.57	CD45RA- CD28- CD8br AC	TRUE	reported	YxzKbu	textfile	2	1	TRUE
rs34609592	A	G	A	G	420	-0.0534	0.0003	0.03904	FALSE	FALSE	FALSE	finn-b-I9_HYPTENS	9	136915695	0.0236	NA	0.0235402	Coronary heart disease	Hypertension	Hypertension || ||	TRUE	igd	NA	NA	NA	NA	NA	NA	NA	3.874e-09	9	136915695	3408	71.13	CD45RA- CD28- CD8br AC	TRUE	reported	YxzKbu	textfile	2	1	TRUE
rs34961721	T	A	T	A	268.7	-0.1687	0.0007	0.00312	FALSE	TRUE	FALSE	finn-b-I9_HYPTENS	6	83087501	0.0849	NA	0.0468997	Coronary heart disease	Hypertension	Hypertension || ||	TRUE	igd	NA	NA	NA	NA	NA	NA	NA	1.494e-07	6	83087501	3408	51.04	CD45RA- CD28- CD8br AC	TRUE	reported	YxzKbu	textfile	2	1	TRUE
rs35078472	C	A	C	A	215.5	-0.001	0.0007	0.01877	FALSE	FALSE	FALSE	finn-b-I9_HYPTENS	12	127715831	0.034	NA	0.9772	Coronary heart disease	Hypertension	Hypertension || ||	TRUE	igd	NA	NA	NA	NA	NA	NA	NA	3.27401e-06	12	127715831	3408	46.23	CD45RA- CD28- CD8br AC	TRUE	reported	YxzKbu	textfile	2	1	TRUE
rs35268412	C	T	C	T	184.5	0.0368	0.0013	0.02099	FALSE	FALSE	FALSE	finn-b-I9_HYPTENS	3	141999791	0.032	NA	0.2507	Coronary heart disease	Hypertension	Hypertension || ||	TRUE	igd	NA	NA	NA	NA	NA	NA	NA	1.62002e-06	3	141999791	3408	38.41	CD45RA- CD28- CD8br AC	TRUE	reported	YxzKbu	textfile	2	1	TRUE
rs35779961	A	G	A	G	229.9	0.0119	0.0009	0.029	FALSE	FALSE	FALSE	finn-b-I9_HYPTENS	13	102262527	0.0271	NA	0.6623	Coronary heart disease	Hypertension	Hypertension || ||	TRUE	igd	NA	NA	NA	NA	NA	NA	NA	8.66702e-07	13	102262527	3408	46.65	CD45RA- CD28- CD8br AC	TRUE	reported	YxzKbu	textfile	2	1	TRUE
rs41276984	G	C	G	C	285.3	-0.0667	0.0012	0.01751	FALSE	TRUE	FALSE	finn-b-I9_HYPTENS	20	37580670	0.035	NA	0.0563495	Coronary heart disease	Hypertension	Hypertension || ||	TRUE	igd	NA	NA	NA	NA	NA	NA	NA	7.09088e-13	20	37580670	3408	39.59	CD45RA- CD28- CD8br AC	TRUE	reported	YxzKbu	textfile	2	1	TRUE
rs45507192	A	G	A	G	416.6	-0.0324	0.0003	0.02202	FALSE	FALSE	FALSE	finn-b-I9_HYPTENS	10	21304171	0.0316	NA	0.3042	Coronary heart disease	Hypertension	Hypertension || ||	TRUE	igd	NA	NA	NA	NA	NA	NA	NA	2.57697e-08	10	21304171	3408	74.65	CD45RA- CD28- CD8br AC	TRUE	reported	YxzKbu	textfile	2	1	TRUE
rs528814030	T	C	T	C	134.4	0.0489	0.0025	0.01846	FALSE	FALSE	FALSE	finn-b-I9_HYPTENS	11	117015217	0.0341	NA	0.1508	Coronary heart disease	Hypertension	Hypertension || ||	TRUE	igd	NA	NA	NA	NA	NA	NA	NA	6.06303e-07	11	117015217	3408	26.88	CD45RA- CD28- CD8br AC	TRUE	reported	YxzKbu	textfile	2	1	TRUE
rs535005711	A	G	A	G	557.6	0.1046	0.0001	0.0148	FALSE	FALSE	FALSE	finn-b-I9_HYPTENS	8	144233069	0.0393	NA	0.00781106	Coronary heart disease	Hypertension	Hypertension || ||	TRUE	igd	NA	NA	NA	NA	NA	NA	NA	4.90603e-08	8	144233069	3408	102	CD45RA- CD28- CD8br AC	TRUE	reported	YxzKbu	textfile	2	1	TRUE
rs554483844	T	C	T	C	227.3	0.0888	0.0007	0.001746	FALSE	FALSE	FALSE	finn-b-I9_HYPTENS	14	88292196	0.1112	NA	0.4248	Coronary heart disease	Hypertension	Hypertension || ||	TRUE	igd	NA	NA	NA	NA	NA	NA	NA	1.393e-06	14	88292196	3408	47.01	CD45RA- CD28- CD8br AC	TRUE	reported	YxzKbu	textfile	2	1	TRUE
rs55779481	T	C	T	C	111.7	-0.0247	0.0026	0.008541	FALSE	FALSE	FALSE	finn-b-I9_HYPTENS	6	119136518	0.0522	NA	0.635801	Coronary heart disease	Hypertension	Hypertension || ||	TRUE	igd	NA	NA	NA	NA	NA	NA	NA	8.35699e-06	6	119136518	3408	25.03	CD45RA- CD28- CD8br AC	TRUE	reported	YxzKbu	textfile	2	1	TRUE
rs55830085	T	C	T	C	548.7	0.0121	0.0004	0.07936	FALSE	FALSE	FALSE	finn-b-I9_HYPTENS	4	106862213	0.0174	NA	0.4871	Coronary heart disease	Hypertension	Hypertension || ||	TRUE	igd	NA	NA	NA	NA	NA	NA	NA	3.00802e-08	4	106862213	3408	98.8	CD45RA- CD28- CD8br AC	TRUE	reported	YxzKbu	textfile	2	1	TRUE
rs55881385	T	G	T	G	721.2	0.0145	0.0001	0.04292	FALSE	FALSE	FALSE	finn-b-I9_HYPTENS	1	34724192	0.0224	NA	0.517001	Coronary heart disease	Hypertension	Hypertension || ||	TRUE	igd	NA	NA	NA	NA	NA	NA	NA	4.49573e-15	1	34724192	3408	91.57	CD45RA- CD28- CD8br AC	TRUE	reported	YxzKbu	textfile	2	1	TRUE
rs578157000	C	A	C	A	111.4	0.0101	0.0029	0.02509	FALSE	FALSE	FALSE	finn-b-I9_HYPTENS	18	6378652	0.029	NA	0.7275	Coronary heart disease	Hypertension	Hypertension || ||	TRUE	igd	TRUE	rs578157000	rs148644118	C	A	G	C	8.10196e-06	18	6304023	3408	24.93	CD45RA- CD28- CD8br AC	TRUE	reported	YxzKbu	textfile	2	1	TRUE
rs58860560	A	C	A	C	404.2	0.0475	0.0003	0.04851	FALSE	FALSE	FALSE	finn-b-I9_HYPTENS	6	79460848	0.0212	NA	0.0250098	Coronary heart disease	Hypertension	Hypertension || ||	TRUE	igd	NA	NA	NA	NA	NA	NA	NA	2.088e-08	6	79460848	3408	71.96	CD45RA- CD28- CD8br AC	TRUE	reported	YxzKbu	textfile	2	1	TRUE
rs58905133	G	A	G	A	20.08	0.0017	0.3526	0.4224	FALSE	FALSE	FALSE	finn-b-I9_HYPTENS	2	38892207	0.0092	NA	0.8559	Coronary heart disease	Hypertension	Hypertension || ||	TRUE	igd	TRUE	rs58905133	rs7559619	G	A	G	A	1.17788e-12	2	38887964	3408	2.814	CD45RA- CD28- CD8br AC	TRUE	reported	YxzKbu	textfile	2	1	TRUE
rs59236867	C	T	C	T	178.9	0.0276	0.0023	0.01103	FALSE	FALSE	FALSE	finn-b-I9_HYPTENS	8	42077996	0.0438	NA	0.528	Coronary heart disease	Hypertension	Hypertension || ||	TRUE	igd	NA	NA	NA	NA	NA	NA	NA	9.06985e-11	8	42077996	3408	27.52	CD45RA- CD28- CD8br AC	TRUE	reported	YxzKbu	textfile	2	1	TRUE
rs5997061	A	T	A	T	52.6	0.0101	0.0144	0.1238	FALSE	TRUE	FALSE	finn-b-I9_HYPTENS	22	26679841	0.0139	NA	0.4652	Coronary heart disease	Hypertension	Hypertension || ||	TRUE	igd	TRUE	rs5997061	rs6004987	A	T	A	G	2.48599e-06	22	26677514	3408	11.15	CD45RA- CD28- CD8br AC	TRUE	reported	YxzKbu	textfile	2	1	TRUE
rs6027989	T	C	T	C	11.73	0.0034	0.5461	0.53	FALSE	FALSE	FALSE	finn-b-I9_HYPTENS	20	59618023	0.0092	NA	0.7114	Coronary heart disease	Hypertension	Hypertension || ||	TRUE	igd	NA	NA	NA	NA	NA	NA	NA	9.59909e-06	20	59618023	3408	2.646	CD45RA- CD28- CD8br AC	TRUE	reported	YxzKbu	textfile	2	1	TRUE
rs61772921	C	T	C	T	644.1	0.0274	0.0001	0.01793	FALSE	FALSE	FALSE	finn-b-I9_HYPTENS	1	80897562	0.0343	NA	0.4247	Coronary heart disease	Hypertension	Hypertension || ||	TRUE	igd	NA	NA	NA	NA	NA	NA	NA	1.37401e-09	1	80897562	3408	106	CD45RA- CD28- CD8br AC	TRUE	reported	YxzKbu	textfile	2	1	TRUE
rs61908026	C	G	C	G	370	-0.0271	0.0004	0.01826	FALSE	TRUE	FALSE	finn-b-I9_HYPTENS	12	2808166	0.0356	NA	0.4471	Coronary heart disease	Hypertension	Hypertension || ||	TRUE	igd	NA	NA	NA	NA	NA	NA	NA	4.28302e-08	12	2808166	3408	67.38	CD45RA- CD28- CD8br AC	TRUE	reported	YxzKbu	textfile	2	1	TRUE
rs61939536	G	A	G	A	379.5	0.0317	0.0003	0.02295	FALSE	FALSE	FALSE	finn-b-I9_HYPTENS	12	128643151	0.0316	NA	0.316	Coronary heart disease	Hypertension	Hypertension || ||	TRUE	igd	NA	NA	NA	NA	NA	NA	NA	1.82898e-07	12	128643151	3408	72.6	CD45RA- CD28- CD8br AC	TRUE	reported	YxzKbu	textfile	2	1	TRUE
rs61988500	C	T	C	T	296.2	0.0058	0.0007	0.03416	FALSE	FALSE	FALSE	finn-b-I9_HYPTENS	14	86640070	0.0254	NA	0.8209	Coronary heart disease	Hypertension	Hypertension || ||	TRUE	igd	NA	NA	NA	NA	NA	NA	NA	3.93396e-09	14	86640070	3408	50.18	CD45RA- CD28- CD8br AC	TRUE	reported	YxzKbu	textfile	2	1	TRUE
rs62021713	T	C	T	C	1065	0.0177	0.0001	0.0588	FALSE	FALSE	FALSE	finn-b-I9_HYPTENS	15	50365389	0.0195	NA	0.362	Coronary heart disease	Hypertension	Hypertension || ||	TRUE	igd	NA	NA	NA	NA	NA	NA	NA	1.78402e-09	15	50365389	3408	176.6	CD45RA- CD28- CD8br AC	TRUE	reported	YxzKbu	textfile	2	1	TRUE
rs62033204	A	T	A	T	195.7	0.0133	0.0015	0.01157	FALSE	TRUE	FALSE	finn-b-I9_HYPTENS	16	17388418	0.0445	NA	0.7648	Coronary heart disease	Hypertension	Hypertension || ||	TRUE	igd	NA	NA	NA	NA	NA	NA	NA	3.68502e-08	16	17388418	3408	35.46	CD45RA- CD28- CD8br AC	TRUE	reported	YxzKbu	textfile	2	1	TRUE
rs62369101	A	G	A	G	251.6	-0.0032	0.001	0.01816	FALSE	FALSE	FALSE	finn-b-I9_HYPTENS	5	97959184	0.0352	NA	0.9269	Coronary heart disease	Hypertension	Hypertension || ||	TRUE	igd	NA	NA	NA	NA	NA	NA	NA	2.78298e-09	5	97959184	3408	42.22	CD45RA- CD28- CD8br AC	TRUE	reported	YxzKbu	textfile	2	1	TRUE
rs62383308	A	G	A	G	38.64	0.0004	0.0239	0.07173	FALSE	FALSE	FALSE	finn-b-I9_HYPTENS	5	165460085	0.0179	NA	0.9811	Coronary heart disease	Hypertension	Hypertension || ||	TRUE	igd	NA	NA	NA	NA	NA	NA	NA	9.15503e-06	5	165460085	3408	8.697	CD45RA- CD28- CD8br AC	TRUE	reported	YxzKbu	textfile	2	1	TRUE
rs62409210	A	G	A	G	610.4	-0.0235	0.0001	0.02024	FALSE	FALSE	FALSE	finn-b-I9_HYPTENS	4	25412773	0.0326	NA	0.4713	Coronary heart disease	Hypertension	Hypertension || ||	TRUE	igd	NA	NA	NA	NA	NA	NA	NA	1.10999e-08	4	25412773	3408	106.6	CD45RA- CD28- CD8br AC	TRUE	reported	YxzKbu	textfile	2	1	TRUE
rs62488802	T	C	T	C	591.6	0.0061	0.0003	0.033	FALSE	FALSE	FALSE	finn-b-I9_HYPTENS	8	7162695	0.0262	NA	0.8145	Coronary heart disease	Hypertension	Hypertension || ||	TRUE	igd	NA	NA	NA	NA	NA	NA	NA	3.55713e-12	8	7162695	3408	84.77	CD45RA- CD28- CD8br AC	TRUE	reported	YxzKbu	textfile	2	1	TRUE
rs62531041	T	C	T	C	351.9	-0.1549	0.0006	0.0006301	FALSE	FALSE	FALSE	finn-b-I9_HYPTENS	19	48379346	0.1846	NA	0.4013	Coronary heart disease	Hypertension	Hypertension || ||	TRUE	igd	NA	NA	NA	NA	NA	NA	NA	1.67502e-09	19	48379346	3408	58.23	CD45RA- CD28- CD8br AC	TRUE	reported	YxzKbu	textfile	2	1	TRUE
rs62582217	T	C	T	C	49.04	0.0135	0.0183	0.1264	FALSE	FALSE	FALSE	finn-b-I9_HYPTENS	9	134320210	0.0138	NA	0.3267	Coronary heart disease	Hypertension	Hypertension || ||	TRUE	igd	NA	NA	NA	NA	NA	NA	NA	4.88596e-07	9	134320210	3408	9.728	CD45RA- CD28- CD8br AC	TRUE	reported	YxzKbu	textfile	2	1	TRUE
rs6586916	C	A	C	A	-101.9	0.0146	0.9956	0.9721	FALSE	FALSE	FALSE	finn-b-I9_HYPTENS	8	20371089	0.0281	NA	0.6023	Coronary heart disease	Hypertension	Hypertension || ||	TRUE	igd	NA	NA	NA	NA	NA	NA	NA	9.65006e-07	8	20371089	3408	20.76	CD45RA- CD28- CD8br AC	TRUE	reported	YxzKbu	textfile	2	1	TRUE
rs7011687	G	A	G	A	93.75	0.0202	0.0044	0.01607	FALSE	FALSE	FALSE	finn-b-I9_HYPTENS	8	141472683	0.0366	NA	0.580899	Coronary heart disease	Hypertension	Hypertension || ||	TRUE	igd	NA	NA	NA	NA	NA	NA	NA	6.00399e-06	8	141472683	3408	20.68	CD45RA- CD28- CD8br AC	TRUE	reported	YxzKbu	textfile	2	1	TRUE
[truncated: 16,157 more rows]
